# Supplementary material for: Extremes on the benign-malignant tumour spectrum: Distinct transcriptomic landscapes between two common canine perianal neoplasms based on the hallmarks of cancer
Source: PLoS One. 2026 Jun 22;21(6):e0351773. doi: 10.1371/journal.pone.0351773 (PMC13286202; doi:10.1371/journal.pone.0351773)
Supplement: S1 Table — (XLSX) [file pone.0351773.s001.xlsx]

## Sheet: samples
#	Tumour group	Lab no.	Sample ID	Dog breed	Dog's age (years)	Dog's sex	Tumour size (up to X cm)	Tumour location	FFPE sample age (years)	NBF	nCounter® cartridge	FASTQ file name	nCounter® RCC file name	GEO accession (3' RNA-Seq): GSE301538	GEO accession (nCounter®): GSE302161
1	AGASAC	417-68	a1.1	Rhodesian Ridgeback	9	fn	4.4	anal sac gland	<1	no	1	27_CAAGCA_27_ATTAAT_R1.fastq	20220113_AH01_417-68_01.RCC	GSM8152046	GSM9084907
2	AGASAC	417-69	a1.2	Rhodesian Ridgeback	9	fn	10.8	sublumbal lymph node metastasis	<1	no	1	28_GCTCGA_28_TAGGGA_R1.fastq	20220113_AH01_417-69_02.RCC	GSM8152047	GSM9084908
3	AGASAC	417-70	a2.1	Border Collie	9	mn	5.1	anal sac gland, right	1	yes	1	29_GCGAAT_29_ACCGAG_R1.fastq	20220113_AH01_417-70_03.RCC	GSM8152048	GSM9084909
4	AGASAC	417-71	a2.2	Border Collie	9	mn	4.7	sublumbal lymph node metastasis	1	yes	1	30_TGGATT_30_CCTCTC_R1.fastq	20220113_AH01_417-71_04.RCC	GSM8152049	GSM9084910
5	AGASAC	417-72	a3.1	Shepherd-mix	11	fn	3.2	anal sac gland	1	no	1	not sequenced	20220113_AH01_417-72_05.RCC	n/a	GSM9084911
6	AGASAC	417-73	a3.2	Shepherd-mix	11	fn	4.9	sublumbal lymph node metastasis	1	no	1	not sequenced	20220113_AH01_417-73_06.RCC	n/a	GSM9084912
7	AGASAC	417-74	a4.1	Mixed-breed	10	mn	8.2	anal sac gland	1	no	1	33_AGATAG_33_CCACAT_R1.fastq	20220113_AH01_417-74_07.RCC	GSM8152050	GSM9084913
8	AGASAC	417-75	a4.2	Mixed-breed	10	mn	6.8	sublumbal lymph node metastasis	1	no	1	34_TTGGTA_34_GTTGAG_R1.fastq	20220113_AH01_417-75_08.RCC	GSM8152051	GSM9084914
9	AGASAC	417-76	a5.1	Labrador Retriever	8	f	3.2	anal sac gland, left	4	no	1	35_GTTACC_35_AGGAGA_R1.fastq	20220113_AH01_417-76_09.RCC	GSM8152052	GSM9084915
10	AGASAC	417-77	a5.2	Labrador Retriever	8	f	4.2	sublumbal lymph node metastasis	4	no	1	36_CGCAAC_36_CAGCCG_R1.fastq	20220113_AH01_417-77_10.RCC	GSM8152053	GSM9084916
11	AGASAC	417-79	a8	Shepherd-mix	10	fn	2.7	anal sac gland, right	2	no	1	7085_CTCATA_5085_TTCCTC_.fastq	20220113_AH01_417-79_12.RCC	GSM8152054	GSM9084917
12	AGASAC	417-80	a10	Shepherd	10	fn	3.8	anal sac gland, left	4	no	2	7086_CCGACC_5086_GTATAT_.fastq	20220126_AH02_417-80_01.RCC	GSM8152055	GSM9084921
13	AGASAC	417-81	a11	Mixed-breed	10	m	5.9	anal sac gland, right	4	no	3	not sequenced	20220126_AH03_417-81_01.RCC	n/a	GSM9084931
14	AGASAC	417-82	a12	Cairn Terrier	8	f	2.8	anal sac gland, right	5	no	3	not sequenced	20220126_AH03_417-82_02.RCC	n/a	GSM9084932
15	AGASAC	417-83	a14	Münsterländer	11	mn	5	anal sac gland, right	5	no	2	7087_GGCCAA_5087_TGTCGA_.fastq	20220126_AH02_417-83_02.RCC	GSM8152056	GSM9084922
16	AGASAC	417-84	a15	Eurasier	11	f	2.1	anal sac gland, left	5	no	2	7088_AGACCA_5088_GAACCT_.fastq	20220126_AH02_417-84_03.RCC	GSM8152057	GSM9084923
17	AGASAC	417-85	a16	Tibetan Terrier	8	fn	2.3	anal sac gland, left	7	no	3	not sequenced	20220126_AH03_417-85_03.RCC	n/a	GSM9084933
18	AGASAC	417-86	a17	Mixed-breed	12.5	mn	3.5	anal sac gland, right	8	no	2	7089_CGCGGA_5089_ACTCCG_.fastq	20220126_AH02_417-86_04.RCC	GSM8152058	GSM9084924
19	AGASAC	417-87	a18	English Cocker Spaniel	9	mn	1.8	anal sac gland, right	9	no	3	not sequenced	20220126_AH03_417-87_04.RCC	n/a	GSM9084934
20	AGASAC	417-88	a20	Appenzeller Sennenhund	12.5	m	no data	anal sac gland	13	no	3	not sequenced	20220126_AH03_417-88_05.RCC	n/a	GSM9084935
21	AGASAC	417-89	a21	Shepherd-mix	9	fn	no data	anal sac gland, right	13	no	3	not sequenced	20220126_AH03_417-89_06.RCC	n/a	GSM9084936
22	AGASAC	417-90	a22	Cavalier King Charles Spaniel	10	f	no data	anal sac gland	13	no	3	not sequenced	20220126_AH03_417-90_07.RCC	n/a	GSM9084937
23	AGASAC	417-91	a23	Husky	9	f	no data	anal sac gland, right	13	no	3	not sequenced	20220126_AH03_417-91_08.RCC	n/a	GSM9084938
24	AGASAC	417-92	a24	Poodle	12	m	no data	anal sac gland	14	no	3	not sequenced	20220126_AH03_417-92_09.RCC	n/a	GSM9084939
25	AGASAC	534-38	a25	Cocker Spaniel	12	f	1.6	anal sac gland	12	no	3	not sequenced	20220126_AH03_534-38_10.RCC	n/a	GSM9084940
26	AGASAC	534-39	a26	German Shepherd	9	fn	1.3	anal sac gland, left	11	no	3	not sequenced	20220126_AH03_534-39_11.RCC	n/a	GSM9084941
27	AGASAC	534-40	a27	Mixed-breed	8	fn	5.5	anal sac gland	10	no	3	not sequenced	20220126_AH03_534-40_12.RCC	n/a	GSM9084942
28	AGASAC	534-41	a28	Boxer-mix	11	m	1.3	anal sac gland	8	no	4	not sequenced	20220203_AH04_534-41_01.RCC	n/a	GSM9084949
29	AGASAC	534-42	a29	Labrador Retriever	11	m	3.6	anal sac gland, left	8	no	4	not sequenced	20220203_AH04_534-42_02.RCC	n/a	GSM9084950
30	AGASAC	534-43	a30	Retriever-mix	10	f	7.5	anal sac gland	6	no	4	not sequenced	20220203_AH04_534-43_03.RCC	n/a	GSM9084951
31	AGASAC	534-44	a31	Pug	10	mn	1.2	anal sac gland, right	<1	no	2	7082_ACTCTT_5082_AGCACG_.fastq	20220126_AH02_534-44_05.RCC	GSM8152059	GSM9084952
32	AGASAC	534-45	a32	Mixed-breed	do data	no data	4.5	anal sac gland, left	2	no	4	not sequenced	20220203_AH04_534-45_04.RCC	n/a	GSM9084953
33	AGASAC	534-49	a36	Shih Tzu	8.5	mn	3.9	anal sac gland, right	<1	no	2	7084_AAGTGG_5084_GCATGC_.fastq	20220126_AH02_534-49_07.RCC	GSM8152060	GSM9084930
34.1	HGA	417-94	h2.1	Boxer-mix	12	fn	2.7	perianal, dorsal of anus	<1	yes	n/a	37_TGGCGA_37_AAAGGC_R1.fastq	not used	GSM9097322	n/a
34.2	HGA	417-95	h2.2	"	"	"	"	"	"	"	n/a	38_ACCGTG_38_TGCGTA_R1.fastq	not used	GSM9097323	n/a
34.3	HGA	417-96	h2.3	"	"	"	"	"	"	"	2	39_CAACAG_39_TATATC_R1.fastq	20220126_AH02_417-96_08.RCC	GSM8152061	GSM9084925
35	HGA	417-97	h3	Beagle	13	fn	2.8	perianal	<1	yes	3	40_GATTGT_40_GCTTCT_R1.fastq	20220126_AH02_417-97_09.RCC	GSM8152062	GSM9084926
36	HGA	417-99	h5	Jack Russell Terrier-mix	14	f	3.1	perianal	<1	yes	3	41_CTCTCG_41_TTATGA_R1.fastq	20220126_AH02_417-99_10.RCC	GSM8152063	GSM9084927
37	HGA	417-100	h6	Husky	13	m	2.2	dorsal base of tail, proximal to violet gland	<1	no	3	42_TGACAC_42_CCCTCG_R1.fastq	20220126_AH02_417-100_11.RCC	GSM8152064	GSM9084919
38	HGA	417-101	h7	Border Collie-mix	12	f	4.4	perianal, vental base of tail	<1	no	3	43_AAGACA_43_CTCGAT_R1.fastq	20220126_AH02_417-101_12.RCC	GSM8152065	GSM9084920
39	HGA	417-102	h11	Mixed-breed	15	m	7.2	perianal	1	no	4	not sequenced	20220203_AH04_417-102_07.RCC	n/a	GSM9084943
40	HGA	417-106	h17	Entlebucher Sennenhund	11	m	2.6	vental base of tail	1	no	4	not sequenced	20220203_AH04_417-106_08.RCC	n/a	GSM9084944
41.1	HGA	417-110	h24.1	Hunting dog-mix	11.5	m	3.9	perianal	1	no	n/a	44_ACAGAT_44_AGTGTC_R1.fastq	not used	GSM9097324	n/a
41.2	HGA	417-111	h24.2	"	"	"	"	"	"	"	4	45_TAGGCT_45_GATACG_R1.fastq	20220203_AH04_417-111_09.RCC	GSM8152066	GSM9084945
41.3	HGA	417-112	h24.3	"	"	"	"	"	"	"	n/a	46_CTCCAT_46_GAGTTA_R1.fastq	not used	GSM9097325	n/a
42.1	HGA	417-113	h28.1	Golden Retriever	8	m	3.9	perianal	3	no	n/a	47_GCATGG_47_AGTTAG_R1.fastq	not used	GSM9097326	n/a
42.2	HGA	417-114	h28.2	"	"	"	"	"	"	"	n/a	48_AATAGC_48_TCGCGC_R1.fastq	not used	GSM9097327	n/a
42.3	HGA	417-115	h28.3	"	"	"	"	"	"	"	4	49_GTGCCA_49_GGCTGA_R1.fastq	20220203_AH04_417-115_10.RCC	GSM8152067	GSM9084946
43	HGA	417-116	h29	Australian Shepherd	11	fn	2.9	perianal, left of anus	3	no	4	50_TCGAGG_50_GTTTTC_R1.fastq	20220203_AH04_417-116_11.RCC	GSM8152068	GSM9084947
44	HGA	417-118	h31	Mixed-breed	13	m	1.9	perianal	7	no	4	52_GGTATA_52_CACACT_R1.fastq	20220203_AH04_417-118_12.RCC	GSM8152069	GSM9084948
45	HGA	534-46	h33	Groenendael	11	mn	5.4	perianal, left of anus	3	no	3	7083_TGCTAT_5083_GATCGC_.fastq	20220126_AH02_534-46_06.RCC	GSM8152070	GSM9084929

## Sheet: abbreviations
AGASAC	apocrine gland anal sac adenocarcinoma
HGA	hepatoid gland adenoma
f	female
m	male
fn	female, neutered
mn	male, neutered
NBF	neutral buffered formalin
n/a	not applicable
