# Supplementary material for: Extremes on the benign-malignant tumour spectrum: Distinct transcriptomic landscapes between two common canine perianal neoplasms based on the hallmarks of cancer
Source: PLoS One. 2026 Jun 22;21(6):e0351773. doi: 10.1371/journal.pone.0351773 (PMC13286202; doi:10.1371/journal.pone.0351773)
Supplement: S2 Table — (XLSX) [file pone.0351773.s002.xlsx]

## Sheet: RNA quality
					NanoDrop 2000c			Agilent 5200 Fragment Analyzer
													Smear analysis (200 nt to 20,000 nt)
#	Tumour group	Lab no.	Sample ID	RNA extraction batch	Nucleic acid conc. (ng/µl)	260/280	260/230	RQN	TIC (ng/µl)	TIM (nmole/l)	Total conc. (ng/µl)	28S/18S	Conc. (ng/µl)	DV200 (%Total)	nmole/l	Avg. size (nt)	%CV
1	AGASAC	417-68	a1.1	8	830.3	1.96	1.89	7.7	272.966	1173.82	350.542	0	295.705	84.4	116.766	7901	70.37
2	AGASAC	417-69	a1.2	8	634.7	1.96	1.83	7.7	590.421	3059.59	649.728	0	517.376	79.6	217.781	7412	74.71
3	AGASAC	417-70	a2.1	8	538.6	1.95	2.05	5.6	495.273	3414.97	512.404	0.1	376.63	73.5	187.68	6261	75.25
4	AGASAC	417-71	a2.2	8	437.2	1.94	1.88	6.9	279.966	2390.2	319.34	2.8	229.208	71.8	154.132	4639	90.18
5	AGASAC	417-72	a3.1	7	413	1.75	1.89	3.7	803.58	5108.54	890.342	0.1	727.274	81.7	708.023	3204	124.64
6	AGASAC	417-73	a3.2	8	600.9	1.75	1.97	2.3	1452.12	6574.79	1456.41	0	1161.63	79.8	2566.08	1412	144.32
7	AGASAC	417-74	a4.1	5	1284.9	1.91	1.71	7.3	438.824	2473.42	443.361	0	346.268	78.1	149.894	7207	81.33
8	AGASAC	417-75	a4.2	5	711.4	1.98	2.07	6.7	276.985	1798.36	298.053	0	237.664	79.7	122.517	6052	91.44
9	AGASAC	417-76	a5.1	6	370.5	1.94	1.86	7.8	338.216	2138.68	378.586	4.1	302.729	80	172.887	5463	86.23
10	AGASAC	417-77	a5.2	5	940	1.93	1.86	10	345.325	1802.28	391.245	0.3	324.471	82.9	187.012	5413	91.41
11	AGASAC	417-79	a8	8	304	1.94	1.98	8.5	486.454	3507.52	505.65	17.6	381.311	75.4	247.742	4802	92.16
12	AGASAC	417-80	a10	6	953.2	1.96	1.91	5	2161.25	15977.8	2134.83	7	1679.59	78.7	2426.08	2160	103.91
13	AGASAC	417-81	a11	7	688.6	1.85	1.69	5.7	424.342	2367.99	477.946	0	410.258	85.8	287.123	4458	105.91
14	AGASAC	417-82	a12	7	301	1.79	1.89	3.6	416.325	5065.72	491.471	0	329.558	67.1	398.79	2578	124.88
15	AGASAC	417-83	a14	5	1314	1.81	1.55	6.3	3250.49	25276.4	3385.59	25.6	2597.31	76.7	2459.44	3295	108.87
16	AGASAC	417-84	a15	7	498.7	1.9	1.82	8.3	506.673	3660.17	542.87	4.2	410.057	75.5	266.851	4794	94.41
17	AGASAC	417-85	a16	7	308.3	1.86	1.72	4.4	365.417	4754.4	422.644	14.3	277.25	65.6	339.604	2547	115.72
18	AGASAC	417-86	a17	5	1172.3	1.87	1.78	6.3	2830.82	22766.7	2900.05	28.3	2192.14	75.6	2049.29	3337	107.61
19	AGASAC	417-87	a18	7	529.7	1.95	1.98	1.5	424.222	6562.42	445.076	0.1	192.618	43.3	372.866	1611	186
20	AGASAC	417-88	a20	5	692.9	1.85	1.99	2.5	1425.07	13504.1	1457.94	0.1	717.662	49.2	2400.1	932	148.6
21	AGASAC	417-89	a21	8	654.3	1.91	2.06	1.2	782.598	10568.9	781.675	1.1	383.022	49	1587.18	752	180.51
22	AGASAC	417-90	a22	8	352.2	1.82	2	4.2	371.195	3569.12	434.666	4.6	285.448	65.7	321.255	2772	110.34
23	AGASAC	417-91	a23	7	546.6	1.92	2.07	1.9	539.024	7555.73	543.337	0	275.584	50.7	543.261	1582	183.7
24	AGASAC	417-92	a24	6	503.7	1.87	1.95	9.8	379.873	3297.42	387.231	0	228.096	58.9	160.499	4434	89.45
25	AGASAC	534-38	a25	2	656.5	1.86	2.07	1.7	1849.71	20154.8	1972.62	0	1287.57	65.3	2815.98	1426	126.23
26	AGASAC	534-39	a26	3	1110.3	1.87	2.1	1.4	4236.5	38246	4353.79	0	2962.03	68	6871.78	1344	123.66
27	AGASAC	534-40	a27	1	1040	1.93	2.13	1.5	2450.37	25028.9	2474.21	0	1579.42	63.8	4486.18	1098	111.46
28	AGASAC	534-41	a28	2	811.3	1.89	1.99	2.9	1678.57	16018.9	1782.56	0	1204.67	67.6	2001.63	1877	125
29	AGASAC	534-42	a29	2	831.5	1.91	2.08	1.6	1967.23	20437.6	1958.81	0	1309.23	66.8	3291.91	1240	122.01
30	AGASAC	534-43	a30	2	1018.8	1.89	2.07	3.3	2040.35	23041.6	2111.06	51.9	1325.09	62.8	2792	1480	139.37
31	AGASAC	534-44	a31	4	249	2.01	1.95	7.6	206.765	1616.91	268.915	1.2	204.49	76	159.715	3994	81.91
32	AGASAC	534-45	a32	3	672.8	1.92	2.05	2.8	693.447	10169.1	831.484	0.2	403.195	48.5	582.79	2158	139.09
33	AGASAC	534-49	a36	4	606.9	1.98	2.1	9	826.616	6181.05	822.602	1.5	577.162	70.2	446.251	4035	59.54
34.1	HGA	417-94	h2.1	5	331.6	1.87	1.69	8	178.349	1568.52	185.2	1.8	125.187	67.6	83.9464	4652	68.1
34.2	HGA	417-95	h2.2	8	348.2	1.91	1.99	8	215.672	1820.81	221.563	1.8	152.814	69	103.033	4627	67.81
34.3	HGA	417-96	h2.3	6	353.4	1.91	1.87	8.2	258.7	2028.58	259.861	2	183.18	70.5	112.767	5068	65.99
35	HGA	417-97	h3	6	154.3	1.87	1.74	7.3	116.498	970.855	126.59	0.7	90.7066	71.7	59.4724	4758	75.03
36	HGA	417-99	h5	7	459	1.97	1.74	8.1	358.897	2821.52	360.372	1	254.923	70.7	195.595	4066	67.53
37	HGA	417-100	h6	5	420.6	1.83	1.89	6.1	478.557	2858.84	475.416	3.8	391.916	82.4	320.468	3815	94.32
38	HGA	417-101	h7	6	393.3	1.97	2.03	6.9	378.83	2515.46	378.72	0.7	289.619	76.5	206.987	4365	66.55
39	HGA	417-102	h11	8	344.2	1.94	1.85	7.3	252.182	1829.27	265.804	4.1	203.767	76.7	156.208	4070	80.48
40	HGA	417-106	h17	7	100.3	1.93	1.72	8.4	89.0568	658.183	100.65	2.3	75.7315	75.2	45.9068	5147	66.97
41.1	HGA	417-110	h24.1	6	488.6	1.94	2.06	8.4	427.656	3277.54	426.721	1.6	298.492	70	185.7	5015	69.28
41.2	HGA	417-111	h24.2	8	290.5	1.96	2.01	7.2	181.563	1429.29	186.94	1.2	136.704	73.1	98.3071	4338	76.73
41.3	HGA	417-112	h24.3	6	284.4	1.96	1.99	7.5	211.379	1625.79	215.721	1.8	157.112	72.8	106.755	4591	74.21
42.1	HGA	417-113	h28.1	8	478.2	1.95	2.06	6.9	325.318	3015.43	330.768	10.4	230.589	69.7	232.86	3089	98.84
42.2	HGA	417-114	h28.2	7	484.1	1.96	1.99	7.1	386.909	3893.27	394.946	11.2	259.246	65.6	235.509	3434	98.3
42.3	HGA	417-115	h28.3	8	363.5	1.97	1.98	6.2	275.176	2505.4	288.83	1.8	208.786	72.3	217.966	2988	101.24
43	HGA	417-116	h29	5	290.6	1.82	1.66	4.3	260.363	2462.45	303.933	0.2	225.537	74.2	221.997	3169	114.08
44	HGA	417-118	h31	5	78	1.84	2	5.7	83.3992	308.223	123.801	0	114.807	92.7	90.4956	3958	94.94
45	HGA	534-46	h33	9	967.2	1.96	2.15	6.2	1533.87	12534.4	1524.01	9.5	1110.24	72.8	1288.2	2689	91.76

## Sheet: abbreviations
AGASAC	apocrine gland anal sac adenocarcinoma
HGA	hepatoid gland adenoma
nt	nucleotides
RQN	RNA quality number
TIC	total integrated concentration
TIM	total integrated molarity
Conc.	concentration
DV200	percentage of RNA fragments > 200 nt in length
Avg.	average
CV	coefficient of variation
