# Supplementary material for: Extremes on the benign-malignant tumour spectrum: Distinct transcriptomic landscapes between two common canine perianal neoplasms based on the hallmarks of cancer
Source: PLoS One. 2026 Jun 22;21(6):e0351773. doi: 10.1371/journal.pone.0351773 (PMC13286202; doi:10.1371/journal.pone.0351773)
Supplement: S3 Table — (XLSX) [file pone.0351773.s003.xlsx]

## Sheet: Sheet1
Tool	Version	Command / Parameters
cutadapt	1.18	cutadapt -m 20 -O 20 -a polyA=A{{20}} -a QUALITY=G{{20}} -n 2 {input} | cutadapt -m 20 -O 3 --nextseq-trim=10 -a r1adapter="A{{18}}AGATCGGAAGAGCACACGTCTGAACTCCAGTCAC;min_overlap=3;max_error_rate=0.100000" - | cutadapt -m 20 -O 3 -a r1polyA=A{{18}} - | cutadapt -m 20 -O 20 -g r1adapter="AGATCGGAAGAGCACACGTCTGAACTCCAGTCAC;min_overlap=20" --discard-trimmed -o {output.fastq} -
STAR	2.7.11b	--outFilterType BySJout --outFilterMultimapNmax 4 --alignSJoverhangMin 8 --alignSJDBoverhangMin 1 --outFilterMismatchNmax 999 --outFilterMismatchNoverLmax 0.6 --alignIntronMin 20 --alignIntronMax 1000000 --alignMatesGapMax 1000000 --limitOutSJcollapsed 5000000
featureCounts	2.0.1	-M --fraction
DESeq2	1.28.0	shrinkage: apeglm, correction: BH
