# Supplementary material for: Extremes on the benign-malignant tumour spectrum: Distinct transcriptomic landscapes between two common canine perianal neoplasms based on the hallmarks of cancer
Source: PLoS One. 2026 Jun 22;21(6):e0351773. doi: 10.1371/journal.pone.0351773 (PMC13286202; doi:10.1371/journal.pone.0351773)
Supplement: S5 Table — (CSV) [file pone.0351773.s005.csv]

# UpdateEmbeddedAnnotations=true
ProbeID	Codeset.Name	Probe.Label	Analyte.Type	Is.Control	Control.Type	Related.Probes	Probe.Annotation	KEGG.Pathways	Cell.Type	Official.Gene.Name	Control.Conc
XM_005633885.2:770	NS_CANINEIO_V1.0+PLS_FUBERLIN_CANIO_C9149	LCP1	mRNA	0			Tumor-promoting Inflammation			LCP1
XM_014114359.1:2861	NS_CANINEIO_V1.0+PLS_FUBERLIN_CANIO_C9149	ITGAM	mRNA	0			Nonmutational Epigenetic Reprogramming;Tumor-promoting Inflammation;Activating Invasion and Metastasis;Avoiding immune Destruction	hsa04015;hsa04145;hsa04514;hsa04610;hsa04640;hsa04670;hsa04810;hsa05133;hsa05134;hsa05140;hsa05146;hsa05150;hsa05152;hsa05202		ITGAM
XM_005616249.2:1003	NS_CANINEIO_V1.0+PLS_FUBERLIN_CANIO_C9149	LOC100686511	mRNA	0			Avoiding immune Destruction	hsa04640		CD33
XM_548092.2:1910	NS_CANINEIO_V1.0+PLS_FUBERLIN_CANIO_C9149	STAT5B	mRNA	0			Tumor-promoting Inflammation;Sustaining Proliferative Signaling;Inducing Angiogenesis	hsa04012;hsa04062;hsa04630;hsa04917;hsa04933;hsa05161;hsa05162;hsa05166;hsa05200;hsa05203;hsa05220;hsa05221		STAT5B
NM_001313803.1:1300	NS_CANINEIO_V1.0+PLS_FUBERLIN_CANIO_C9149	IFGGC1	mRNA	0						IRGC
XM_005621381.3:819	NS_CANINEIO_V1.0+PLS_FUBERLIN_CANIO_C9149	CD19	mRNA	0			Sustaining Proliferative Signaling;Avoiding immune Destruction;Tumor-promoting Inflammation	hsa04151;hsa04640;hsa04662;hsa05169;hsa05340		CD19
XM_005626046.2:903	NS_CANINEIO_V1.0+PLS_FUBERLIN_CANIO_C9149	ZAP70	mRNA	0			Avoiding immune Destruction;Tumor-promoting Inflammation	hsa04014;hsa04064;hsa04650;hsa04660;hsa05340		ZAP70
XM_014119060.2:457	NS_CANINEIO_V1.0+PLS_FUBERLIN_CANIO_C9149	IRF5	mRNA	0			Tumor-promoting Inflammation	hsa04620		IRF5
NM_001168461.1:629	NS_CANINEIO_V1.0+PLS_FUBERLIN_CANIO_C9149	FOXP3	mRNA	0				hsa05321	Treg	FOXP3
XM_014112396.1:2717	NS_CANINEIO_V1.0+PLS_FUBERLIN_CANIO_C9149	IGF1R	mRNA	0			Activating Invasion and Metastasis;Phenotypic Plasticity;Deregulating Cellular Energetics;Sustaining Proliferative Signaling;Nonmutational Epigenetic Reprogramming;Resisting Cell Death;Inducing Angiogenesis	hsa04014;hsa04015;hsa04066;hsa04068;hsa04114;hsa04144;hsa04151;hsa04152;hsa04211;hsa04213;hsa04510;hsa04520;hsa04550;hsa04730;hsa04914;hsa05200;hsa05202;hsa05205;hsa05214;hsa05215;hsa05218		IGF1R
XM_014111816.1:1728	NS_CANINEIO_V1.0+PLS_FUBERLIN_CANIO_C9149	IL3RA	mRNA	0			Resisting Cell Death;Sustaining Proliferative Signaling;Tumor-promoting Inflammation	hsa04060;hsa04151;hsa04210;hsa04630;hsa04640		IL3RA
XM_535807.4:1640	NS_CANINEIO_V1.0+PLS_FUBERLIN_CANIO_C9149	SDHA	mRNA	1	Housekeeping		Deregulating Cellular Energetics	hsa01100;hsa01200;hsa04932;hsa05010;hsa05016		SDHA
XM_847855.1:880	NS_CANINEIO_V1.0+PLS_FUBERLIN_CANIO_C9149	IL2RB	mRNA	0			Sustaining Proliferative Signaling;Nonmutational Epigenetic Reprogramming;Tumor-promoting Inflammation	hsa04060;hsa04144;hsa04151;hsa04630;hsa05162;hsa05166;hsa05202		IL2RB
NM_001194952.1:772	NS_CANINEIO_V1.0+PLS_FUBERLIN_CANIO_C9149	PLAU	mRNA	0			Nonmutational Epigenetic Reprogramming;Tumor-promoting Inflammation	hsa04064;hsa04610;hsa05202;hsa05205;hsa05206		PLAU
XM_005616307.2:534	NS_CANINEIO_V1.0+PLS_FUBERLIN_CANIO_C9149	IRF3	mRNA	0			Tumor-promoting Inflammation	hsa04620;hsa04622;hsa04623;hsa05133;hsa05160;hsa05161;hsa05162;hsa05164;hsa05168;hsa05169;hsa05203		IRF3
bindspike2.1:0	NS_CANINEIO_V1.0+PLS_FUBERLIN_CANIO_C9149	bindspike2.1	mRNA	1	Binding
XM_545208.2:2020	NS_CANINEIO_V1.0+PLS_FUBERLIN_CANIO_C9149	PIK3CA	mRNA	0			Activating Invasion and Metastasis;Phenotypic Plasticity;Deregulating Cellular Energetics;Enabling Replicative Immortality;Senescence;Resisting Cell Death;Tumor-promoting Inflammation;Sustaining Proliferative Signaling;Avoiding immune Destruction;Inducing Angiogenesis	hsa00562;hsa04012;hsa04014;hsa04015;hsa04022;hsa04024;hsa04062;hsa04066;hsa04068;hsa04070;hsa04071;hsa04072;hsa04150;hsa04151;hsa04152;hsa04210;hsa04211;hsa04213;hsa04261;hsa04370;hsa04380;hsa04510;hsa04550;hsa04611;hsa04620;hsa04630;hsa04650;hsa04660;hsa04662;hsa04664;hsa04666;hsa04668;hsa04670;hsa04722;hsa04725;hsa04750;hsa04810;hsa04910;hsa04914;hsa04915;hsa04917;hsa04919;hsa04921;hsa04923;hsa…		PIK3CA
XM_005617402.2:2759	NS_CANINEIO_V1.0+PLS_FUBERLIN_CANIO_C9149	MAP3K1	mRNA	0			Sustaining Proliferative Signaling;Avoiding immune Destruction	hsa04010;hsa04120;hsa04622;hsa04722;hsa04912;hsa05161;hsa05166		MAP3K1
NM_001003020.1:865	NS_CANINEIO_V1.0+PLS_FUBERLIN_CANIO_C9149	CCR4	mRNA	0			Tumor-promoting Inflammation	hsa04060;hsa04062;hsa05203		CCR4
XM_548978.6:1720	NS_CANINEIO_V1.0+PLS_FUBERLIN_CANIO_C9149	CFP	mRNA	0			Deregulating Cellular Energetics;Sustaining Proliferative Signaling	hsa05168		CFP
NM_001097557.1:627	NS_CANINEIO_V1.0+PLS_FUBERLIN_CANIO_C9149	CEACAM1	mRNA	0						CEACAM1
XM_005626560.1:820	NS_CANINEIO_V1.0+PLS_FUBERLIN_CANIO_C9149	CXCL14	mRNA	0			Tumor-promoting Inflammation	hsa04060;hsa04062		CXCL14
XM_850315.1:385	NS_CANINEIO_V1.0+PLS_FUBERLIN_CANIO_C9149	IL7R	mRNA	0			Tumor-promoting Inflammation;Sustaining Proliferative Signaling	hsa04060;hsa04068;hsa04151;hsa04630;hsa04640;hsa05340		IL7R
XM_005638051.3:386	NS_CANINEIO_V1.0+PLS_FUBERLIN_CANIO_C9149	LY96	mRNA	0			Resisting Cell Death;Avoiding immune Destruction;Tumor-promoting Inflammation	hsa04064;hsa04620;hsa05130;hsa05133;hsa05145		LY96
XM_003639167.2:580	NS_CANINEIO_V1.0+PLS_FUBERLIN_CANIO_C9149	TNFSF4	mRNA	0			Tumor-promoting Inflammation;Avoiding immune Destruction	hsa04060		TNFSF4
XM_859874.1:4348	NS_CANINEIO_V1.0+PLS_FUBERLIN_CANIO_C9149	TSC2	mRNA	0			Deregulating Cellular Energetics;Enabling Replicative Immortality;Senescence;Resisting Cell Death;Sustaining Proliferative Signaling;Genome Instability & Mutation	hsa04072;hsa04115;hsa04150;hsa04151;hsa04152;hsa04211;hsa04910;hsa04919;hsa05231		TSC2
XM_005622827.2:460	NS_CANINEIO_V1.0+PLS_FUBERLIN_CANIO_C9149	S100A9	mRNA	0						S100A7
NM_001003161.1:247	NS_CANINEIO_V1.0+PLS_FUBERLIN_CANIO_C9149	S100A4	mRNA	0			Activating Invasion and Metastasis;Phenotypic Plasticity			S100A4
XM_005629968.3:1580	NS_CANINEIO_V1.0+PLS_FUBERLIN_CANIO_C9149	TLR3	mRNA	0				hsa04620;hsa05160;hsa05161;hsa05164;hsa05168		TLR3
XM_005625999.3:640	NS_CANINEIO_V1.0+PLS_FUBERLIN_CANIO_C9149	IL1R1	mRNA	0			Sustaining Proliferative Signaling;Tumor-promoting Inflammation	hsa04010;hsa04060;hsa04064;hsa04210;hsa04380;hsa04640;hsa04750;hsa05146;hsa05166		IL1R1
XM_538397.6:1387	NS_CANINEIO_V1.0+PLS_FUBERLIN_CANIO_C9149	CSF2RB	mRNA	0			Resisting Cell Death;Sustaining Proliferative Signaling;Tumor-promoting Inflammation	hsa04060;hsa04210;hsa04630		CSF2RB
XM_005631917.3:117	NS_CANINEIO_V1.0+PLS_FUBERLIN_CANIO_C9149	MARCO	mRNA	0				hsa04145		MARCO
NM_001020811.1:1473	NS_CANINEIO_V1.0+PLS_FUBERLIN_CANIO_C9149	FLT3	mRNA	0			Sustaining Proliferative Signaling;Nonmutational Epigenetic Reprogramming	hsa04060;hsa04640;hsa05200;hsa05202;hsa05221;hsa05230		FLT3
XM_005622317.2:370	NS_CANINEIO_V1.0+PLS_FUBERLIN_CANIO_C9149	CR1L	mRNA	0				hsa04610;hsa04640;hsa05134;hsa05140;hsa05144;hsa05152		CR1
NM_001002937.2:202	NS_CANINEIO_V1.0+PLS_FUBERLIN_CANIO_C9149	HMGB1	mRNA	0			Activating Invasion and Metastasis;Phenotypic Plasticity;Resisting Cell Death;Deregulating Cellular Energetics;Genome Instability & Mutation;Tumor-promoting Inflammation			HMGB1
XM_846672.1:440	NS_CANINEIO_V1.0+PLS_FUBERLIN_CANIO_C9149	TNFSF11	mRNA	0			Tumor-promoting Inflammation	hsa04060;hsa04064;hsa04380;hsa04917;hsa05323		TNFSF11
XM_005617091.3:2974	NS_CANINEIO_V1.0+PLS_FUBERLIN_CANIO_C9149	MRC1	mRNA	0			Avoiding immune Destruction	hsa04145;hsa05152		MRC1
XM_022421141.1:1185	NS_CANINEIO_V1.0+PLS_FUBERLIN_CANIO_C9149	AKT3	mRNA	0			Deregulating Cellular Energetics;Enabling Replicative Immortality;Senescence;Resisting Cell Death;Sustaining Proliferative Signaling;Phenotypic Plasticity;Evading Growth Suppressors;Activating Invasion and Metastasis;Tumor-promoting Inflammation;Avoiding immune Destruction;Inducing Angiogenesis;Genome Instability & Mutation	hsa04010;hsa04012;hsa04014;hsa04015;hsa04022;hsa04024;hsa04062;hsa04066;hsa04068;hsa04071;hsa04072;hsa04150;hsa04151;hsa04152;hsa04210;hsa04211;hsa04213;hsa04261;hsa04370;hsa04380;hsa04510;hsa04530;hsa04550;hsa04611;hsa04620;hsa04630;hsa04660;hsa04662;hsa04664;hsa04666;hsa04668;hsa04722;hsa04725;hsa04728;hsa04910;hsa04914;hsa04915;hsa04917;hsa04919;hsa04920;hsa04922;hsa04923;hsa04931;hsa04932;hsa…		AKT3
XM_014120935.1:339	NS_CANINEIO_V1.0+PLS_FUBERLIN_CANIO_C9149	CD81	mRNA	0			Avoiding immune Destruction;Tumor-promoting Inflammation	hsa04662;hsa05144;hsa05160		CD81
XM_022427523.1:6595	NS_CANINEIO_V1.0+PLS_FUBERLIN_CANIO_C9149	CREB5	mRNA	0			Deregulating Cellular Energetics;Sustaining Proliferative Signaling;Resisting Cell Death	hsa04022;hsa04024;hsa04151;hsa04152;hsa04211;hsa04261;hsa04668;hsa04725;hsa04728;hsa04915;hsa04922;hsa04925;hsa04931;hsa05016;hsa05030;hsa05034;hsa05161;hsa05203;hsa05215		CREB5
XM_003432853.4:705	NS_CANINEIO_V1.0+PLS_FUBERLIN_CANIO_C9149	ICAM3	mRNA	0			Activating Invasion and Metastasis;Avoiding immune Destruction	hsa04514		ICAM3
XM_547049.4:1965	NS_CANINEIO_V1.0+PLS_FUBERLIN_CANIO_C9149	ITGAX	mRNA	0			Tumor-promoting Inflammation	hsa04610;hsa04810;hsa05152		ITGAX
NM_001130830.1:354	NS_CANINEIO_V1.0+PLS_FUBERLIN_CANIO_C9149	CD1B	mRNA	0			Avoiding immune Destruction	hsa04640		CD1B
XM_844126.1:505	NS_CANINEIO_V1.0+PLS_FUBERLIN_CANIO_C9149	CD2	mRNA	0			Activating Invasion and Metastasis	hsa04514;hsa04640		CD2
XM_005630717.1:220	NS_CANINEIO_V1.0+PLS_FUBERLIN_CANIO_C9149	CD160	mRNA	0			Avoiding immune Destruction			CD160
XM_005640882.3:540	NS_CANINEIO_V1.0+PLS_FUBERLIN_CANIO_C9149	LY9	mRNA	0						LY9
XM_860257.1:1675	NS_CANINEIO_V1.0+PLS_FUBERLIN_CANIO_C9149	DUSP6	mRNA	0			Sustaining Proliferative Signaling;Nonmutational Epigenetic Reprogramming;Tumor-promoting Inflammation	hsa04010;hsa05202		DUSP6
XM_548164.2:903	NS_CANINEIO_V1.0+PLS_FUBERLIN_CANIO_C9149	TBX21	mRNA	0				hsa05321		TBX21
XM_005616240.2:165	NS_CANINEIO_V1.0+PLS_FUBERLIN_CANIO_C9149	NKG7	mRNA	0						NKG7
XM_005616577.3:1020	NS_CANINEIO_V1.0+PLS_FUBERLIN_CANIO_C9149	PSMC4	mRNA	1	Housekeeping		Resisting Cell Death;Sustaining Proliferative Signaling;Phenotypic Plasticity;Avoiding immune Destruction;Enabling Replicative Immortality;Evading Growth Suppressors;Deregulating Cellular Energetics;Inducing Angiogenesis;Tumor-promoting Inflammation	hsa03050;hsa05169		PSMC4
XM_014112825.1:578	NS_CANINEIO_V1.0+PLS_FUBERLIN_CANIO_C9149	CDK1	mRNA	0			Enabling Replicative Immortality;Senescence;Sustaining Proliferative Signaling;Evading Growth Suppressors;Genome Instability & Mutation	hsa04110;hsa04114;hsa04115;hsa04540;hsa04914;hsa05168;hsa05169;hsa05203		CDK1
XM_022421686.1:414	NS_CANINEIO_V1.0+PLS_FUBERLIN_CANIO_C9149	MR1	mRNA	0						MR1
XM_022421405.1:566	NS_CANINEIO_V1.0+PLS_FUBERLIN_CANIO_C9149	SMAD2	mRNA	0			Activating Invasion and Metastasis;Phenotypic Plasticity;Enabling Replicative Immortality;Senescence;Sustaining Proliferative Signaling;Tumor-promoting Inflammation;Evading Growth Suppressors	hsa04068;hsa04110;hsa04144;hsa04350;hsa04390;hsa04520;hsa04550;hsa04933;hsa05142;hsa05166;hsa05200;hsa05205;hsa05210;hsa05212;hsa05321		SMAD2
XM_846798.4:806	NS_CANINEIO_V1.0+PLS_FUBERLIN_CANIO_C9149	CXCR6	mRNA	0			Tumor-promoting Inflammation	hsa04060;hsa04062		CXCR6
XM_538451.6:786	NS_CANINEIO_V1.0+PLS_FUBERLIN_CANIO_C9149	IL1R2	mRNA	0			Nonmutational Epigenetic Reprogramming;Tumor-promoting Inflammation	hsa04010;hsa04060;hsa04640;hsa05146;hsa05166;hsa05202		IL1R2
NM_001003206.1:110	NS_CANINEIO_V1.0+PLS_FUBERLIN_CANIO_C9149	MAPK14	mRNA	0			Enabling Replicative Immortality;Senescence;Sustaining Proliferative Signaling;Deregulating Cellular Energetics;Phenotypic Plasticity;Avoiding immune Destruction;Inducing Angiogenesis;Tumor-promoting Inflammation;Resisting Cell Death	hsa04010;hsa04015;hsa04068;hsa04071;hsa04261;hsa04370;hsa04380;hsa04550;hsa04611;hsa04620;hsa04621;hsa04622;hsa04660;hsa04664;hsa04668;hsa04670;hsa04722;hsa04723;hsa04728;hsa04750;hsa04912;hsa04914;hsa04917;hsa04933;hsa05014;hsa05120;hsa05131;hsa05132;hsa05133;hsa05140;hsa05142;hsa05145;hsa05152;hsa05160;hsa05164;hsa05169;hsa05205		MAPK14
NM_001003354.1:1655	NS_CANINEIO_V1.0+PLS_FUBERLIN_CANIO_C9149	PTGS2	mRNA	0			Activating Invasion and Metastasis;Phenotypic Plasticity;Sustaining Proliferative Signaling;Tumor-promoting Inflammation;Deregulating Cellular Energetics;Inducing Angiogenesis;Resisting Cell Death	hsa01100;hsa04064;hsa04370;hsa04668;hsa04723;hsa04726;hsa04921;hsa04923;hsa05140;hsa05200;hsa05206;hsa05222		PTGS2
XM_538379.6:1271	NS_CANINEIO_V1.0+PLS_FUBERLIN_CANIO_C9149	SOX10	mRNA	0			Phenotypic Plasticity			SOX10
NM_001011887.1:913	NS_CANINEIO_V1.0+PLS_FUBERLIN_CANIO_C9149	CXCR3	mRNA	0			Tumor-promoting Inflammation	hsa04060;hsa04062		CXCR3
XM_542615.6:1430	NS_CANINEIO_V1.0+PLS_FUBERLIN_CANIO_C9149	ACOD1	mRNA	0						ACOD1
XM_022404353.1:2540	NS_CANINEIO_V1.0+PLS_FUBERLIN_CANIO_C9149	DNMT3A	mRNA	0			Nonmutational Epigenetic Reprogramming	hsa01100;hsa05206		DNMT3A
NM_001013416.1:1779	NS_CANINEIO_V1.0+PLS_FUBERLIN_CANIO_C9149	BRCA1	mRNA	0			Sustaining Proliferative Signaling;Genome Instability & Mutation;Evading Growth Suppressors	hsa04120;hsa04151;hsa05206		BRCA1
XM_848586.3:263	NS_CANINEIO_V1.0+PLS_FUBERLIN_CANIO_C9149	TNFSF15	mRNA	0			Tumor-promoting Inflammation	hsa04060		TNFSF15
XM_536323.6:2005	NS_CANINEIO_V1.0+PLS_FUBERLIN_CANIO_C9149	HMGCR	mRNA	0			Deregulating Cellular Energetics;Phenotypic Plasticity;Sustaining Proliferative Signaling	hsa01100;hsa04152		HMGCR
XM_547752.2:495	NS_CANINEIO_V1.0+PLS_FUBERLIN_CANIO_C9149	GZMB	mRNA	0			Resisting Cell Death;Nonmutational Epigenetic Reprogramming;Sustaining Proliferative Signaling;Avoiding immune Destruction	hsa04650;hsa04940;hsa05202;hsa05320;hsa05330;hsa05332		GZMB
NM_001011726.1:441	NS_CANINEIO_V1.0+PLS_FUBERLIN_CANIO_C9149	DLA-DQA1	mRNA	0			Tumor-promoting Inflammation;Activating Invasion and Metastasis;Avoiding immune Destruction	hsa04145;hsa04514;hsa04612;hsa04672;hsa04940;hsa05140;hsa05145;hsa05150;hsa05152;hsa05164;hsa05166;hsa05168;hsa05169;hsa05310;hsa05320;hsa05321;hsa05322;hsa05323;hsa05330;hsa05332;hsa05416		HLA-DQA1
NM_001193299.2:231	NS_CANINEIO_V1.0+PLS_FUBERLIN_CANIO_C9149	TNFRSF12A	mRNA	0			Tumor-promoting Inflammation	hsa04060		TNFRSF12A
XM_545713.6:1036	NS_CANINEIO_V1.0+PLS_FUBERLIN_CANIO_C9149	TGFB2	mRNA	0			Activating Invasion and Metastasis;Phenotypic Plasticity;Enabling Replicative Immortality;Senescence;Sustaining Proliferative Signaling;Tumor-promoting Inflammation;Evading Growth Suppressors	hsa04010;hsa04060;hsa04068;hsa04110;hsa04144;hsa04350;hsa04380;hsa04390;hsa04933;hsa05140;hsa05142;hsa05144;hsa05145;hsa05146;hsa05152;hsa05161;hsa05166;hsa05200;hsa05205;hsa05206;hsa05210;hsa05211;hsa05212;hsa05220;hsa05321;hsa05323;hsa05410;hsa05414		TGFB2
NM_001003159.1:50	NS_CANINEIO_V1.0+PLS_FUBERLIN_CANIO_C9149	IL4	mRNA	0			Tumor-promoting Inflammation;Avoiding immune Destruction;Sustaining Proliferative Signaling	hsa04060;hsa04151;hsa04630;hsa04640;hsa04660;hsa04664;hsa04672;hsa05140;hsa05162;hsa05310;hsa05320;hsa05321;hsa05330		IL4
XM_014118761.2:250	NS_CANINEIO_V1.0+PLS_FUBERLIN_CANIO_C9149	NUP62	mRNA	0			Evading Growth Suppressors;Deregulating Cellular Energetics;Tumor-promoting Inflammation			NUP62
XM_005631105.1:921	NS_CANINEIO_V1.0+PLS_FUBERLIN_CANIO_C9149	RAG2	mRNA	0			Sustaining Proliferative Signaling;Tumor-promoting Inflammation	hsa04068;hsa05340		RAG2
XM_541497.4:829	NS_CANINEIO_V1.0+PLS_FUBERLIN_CANIO_C9149	CD37	mRNA	0				hsa04640		CD37
XM_534193.6:1034	NS_CANINEIO_V1.0+PLS_FUBERLIN_CANIO_C9149	LAMP1	mRNA	0			Deregulating Cellular Energetics;Resisting Cell Death	hsa04142;hsa04145;hsa05152		LAMP1
XM_022415421.1:325	NS_CANINEIO_V1.0+PLS_FUBERLIN_CANIO_C9149	MDM4	mRNA	0			Enabling Replicative Immortality;Senescence;Evading Growth Suppressors;Genome Instability & Mutation	hsa04115;hsa05206		MDM4
XM_849766.5:1425	NS_CANINEIO_V1.0+PLS_FUBERLIN_CANIO_C9149	FCRL2	mRNA	0						FCRL2
XM_005618157.3:657	NS_CANINEIO_V1.0+PLS_FUBERLIN_CANIO_C9149	ATG10	mRNA	0			Deregulating Cellular Energetics;Resisting Cell Death	hsa04140		ATG10
XM_546277.2:400	NS_CANINEIO_V1.0+PLS_FUBERLIN_CANIO_C9149	ITK	mRNA	0			Tumor-promoting Inflammation;Avoiding immune Destruction	hsa04062;hsa04660;hsa04670		ITK
NM_001005757.1:785	NS_CANINEIO_V1.0+PLS_FUBERLIN_CANIO_C9149	CCND1	mRNA	0			Deregulating Cellular Energetics;Enabling Replicative Immortality;Senescence;Nonmutational Epigenetic Reprogramming;Sustaining Proliferative Signaling;Tumor-promoting Inflammation;Evading Growth Suppressors;Activating Invasion and Metastasis;Genome Instability & Mutation	hsa04068;hsa04110;hsa04115;hsa04151;hsa04152;hsa04310;hsa04390;hsa04510;hsa04630;hsa04917;hsa04919;hsa04921;hsa04933;hsa05161;hsa05162;hsa05166;hsa05200;hsa05203;hsa05205;hsa05206;hsa05210;hsa05212;hsa05213;hsa05214;hsa05215;hsa05216;hsa05218;hsa05219;hsa05220;hsa05221;hsa05222;hsa05223;hsa05416		CCND1
XM_005636647.3:602	NS_CANINEIO_V1.0+PLS_FUBERLIN_CANIO_C9149	ANKRD22	mRNA	0						ANKRD22
XM_005621651.2:465	NS_CANINEIO_V1.0+PLS_FUBERLIN_CANIO_C9149	IL32	mRNA	0			Tumor-promoting Inflammation			IL32
XM_014117155.1:1834	NS_CANINEIO_V1.0+PLS_FUBERLIN_CANIO_C9149	STAT2	mRNA	0			Tumor-promoting Inflammation;Sustaining Proliferative Signaling	hsa04062;hsa04380;hsa04630;hsa05160;hsa05161;hsa05162;hsa05164;hsa05168		STAT2
NM_001002949.1:1150	NS_CANINEIO_V1.0+PLS_FUBERLIN_CANIO_C9149	BCL2	mRNA	0			Resisting Cell Death;Tumor-promoting Inflammation;Deregulating Cellular Energetics;Sustaining Proliferative Signaling;Activating Invasion and Metastasis;Genome Instability & Mutation;Inducing Angiogenesis	hsa04064;hsa04066;hsa04071;hsa04141;hsa04151;hsa04210;hsa04261;hsa04510;hsa04630;hsa04722;hsa04725;hsa04933;hsa05014;hsa05145;hsa05152;hsa05161;hsa05169;hsa05200;hsa05206;hsa05210;hsa05215;hsa05222		BCL2
XM_540516.3:433	NS_CANINEIO_V1.0+PLS_FUBERLIN_CANIO_C9149	LOC483397	mRNA	0			Tumor-promoting Inflammation			IFITM2
XM_005640956.2:372	NS_CANINEIO_V1.0+PLS_FUBERLIN_CANIO_C9149	CD1D	mRNA	0			Avoiding immune Destruction	hsa04640;hsa05146		CD1D
NM_001177734.2:480	NS_CANINEIO_V1.0+PLS_FUBERLIN_CANIO_C9149	CD36	mRNA	0			Deregulating Cellular Energetics;Phenotypic Plasticity;Avoiding immune Destruction;Tumor-promoting Inflammation	hsa03320;hsa04145;hsa04152;hsa04512;hsa04640;hsa04920;hsa04931;hsa05144		CD36
XM_546306.6:1077	NS_CANINEIO_V1.0+PLS_FUBERLIN_CANIO_C9149	CSF1R	mRNA	0			Sustaining Proliferative Signaling;Nonmutational Epigenetic Reprogramming;Tumor-promoting Inflammation	hsa04014;hsa04015;hsa04060;hsa04144;hsa04151;hsa04380;hsa04640;hsa05200;hsa05202		CSF1R
XM_544572.7:1800	NS_CANINEIO_V1.0+PLS_FUBERLIN_CANIO_C9149	MASP2	mRNA	0				hsa04610;hsa05150		MASP2
XM_014115704.2:2986	NS_CANINEIO_V1.0+PLS_FUBERLIN_CANIO_C9149	NRDE2	mRNA	1	Housekeeping					NRDE2
ERCC_00154.1:115	NS_CANINEIO_V1.0+PLS_FUBERLIN_CANIO_C9149	NEG_H(0)	mRNA	1	Negative						0
XM_546568.6:636	NS_CANINEIO_V1.0+PLS_FUBERLIN_CANIO_C9149	C1QBP	mRNA	0			Resisting Cell Death	hsa05168		C1QBP
XM_005639244.3:790	NS_CANINEIO_V1.0+PLS_FUBERLIN_CANIO_C9149	NPNT	mRNA	0						NPNT
NM_001287067.1:262	NS_CANINEIO_V1.0+PLS_FUBERLIN_CANIO_C9149	MAT2A	mRNA	0				hsa01100;hsa01230		MAT2A
XM_005617569.3:2561	NS_CANINEIO_V1.0+PLS_FUBERLIN_CANIO_C9149	CYLD	mRNA	0			Tumor-promoting Inflammation;Resisting Cell Death	hsa04380;hsa04622		CYLD
XM_003431598.2:374	NS_CANINEIO_V1.0+PLS_FUBERLIN_CANIO_C9149	CDKN2A	mRNA	0			Enabling Replicative Immortality;Senescence;Resisting Cell Death;Evading Growth Suppressors;Genome Instability & Mutation	hsa04110;hsa04115;hsa05166;hsa05200;hsa05203;hsa05206;hsa05212;hsa05214;hsa05218;hsa05219;hsa05220;hsa05223		CDKN2A
NM_001313848.1:1830	NS_CANINEIO_V1.0+PLS_FUBERLIN_CANIO_C9149	NOS2	mRNA	0			Tumor-promoting Inflammation;Inducing Angiogenesis	hsa01100;hsa04020;hsa04066;hsa05132;hsa05133;hsa05140;hsa05142;hsa05145;hsa05146;hsa05152;hsa05200;hsa05222		NOS2
XM_005640640.2:157	NS_CANINEIO_V1.0+PLS_FUBERLIN_CANIO_C9149	CXCR1	mRNA	0			Tumor-promoting Inflammation	hsa04060;hsa04062;hsa04072;hsa04144;hsa05120		CXCR1
NM_001003379.1:445	NS_CANINEIO_V1.0+PLS_FUBERLIN_CANIO_C9149	CD3E	mRNA	0			Avoiding immune Destruction	hsa04640;hsa04660;hsa05142;hsa05162;hsa05166;hsa05340	T-cells	CD3E
XM_022418524.1:1153	NS_CANINEIO_V1.0+PLS_FUBERLIN_CANIO_C9149	CD68	mRNA	0				hsa04142		CD68
NM_001003087.1:320	NS_CANINEIO_V1.0+PLS_FUBERLIN_CANIO_C9149	CD28	mRNA	0			Activating Invasion and Metastasis;Avoiding immune Destruction;Sustaining Proliferative Signaling	hsa04514;hsa04660;hsa04672;hsa04940;hsa05162;hsa05320;hsa05322;hsa05323;hsa05330;hsa05332;hsa05416		CD28
XM_022411028.1:630	NS_CANINEIO_V1.0+PLS_FUBERLIN_CANIO_C9149	CLEC7A	mRNA	0				hsa04145;hsa05152		CLEC7A
NM_001014379.1:1298	NS_CANINEIO_V1.0+PLS_FUBERLIN_CANIO_C9149	DLA-12	mRNA	0			Enabling Replicative Immortality;Senescence;Tumor-promoting Inflammation;Avoiding immune Destruction;Activating Invasion and Metastasis	hsa04144;hsa04145;hsa04514;hsa04612;hsa04650;hsa04940;hsa05166;hsa05168;hsa05169;hsa05203;hsa05320;hsa05330;hsa05332;hsa05416		HLA-B
XM_546318.2:195	NS_CANINEIO_V1.0+PLS_FUBERLIN_CANIO_C9149	GZMK	mRNA	0			Avoiding immune Destruction			GZMK
XM_848326.1:1355	NS_CANINEIO_V1.0+PLS_FUBERLIN_CANIO_C9149	PECAM1	mRNA	0			Activating Invasion and Metastasis;Avoiding immune Destruction	hsa04514;hsa04670;hsa05144		PECAM1
NM_001003111.1:790	NS_CANINEIO_V1.0+PLS_FUBERLIN_CANIO_C9149	TFRC	mRNA	1	Housekeeping		Deregulating Cellular Energetics;Sustaining Proliferative Signaling;Inducing Angiogenesis	hsa04066;hsa04144;hsa04145;hsa04640		TFRC
XM_537413.6:641	NS_CANINEIO_V1.0+PLS_FUBERLIN_CANIO_C9149	NFKBIA	mRNA	0			Resisting Cell Death;Tumor-promoting Inflammation;Avoiding immune Destruction	hsa04024;hsa04062;hsa04064;hsa04210;hsa04380;hsa04620;hsa04621;hsa04622;hsa04623;hsa04660;hsa04662;hsa04668;hsa04722;hsa04920;hsa04931;hsa05120;hsa05131;hsa05134;hsa05140;hsa05142;hsa05145;hsa05160;hsa05161;hsa05162;hsa05164;hsa05166;hsa05168;hsa05169;hsa05200;hsa05203;hsa05215;hsa05220;hsa05222		NFKBIA
NM_001003291.1:1408	NS_CANINEIO_V1.0+PLS_FUBERLIN_CANIO_C9149	ICAM1	mRNA	0			Tumor-promoting Inflammation;Activating Invasion and Metastasis;Avoiding immune Destruction;Resisting Cell Death	hsa04064;hsa04514;hsa04650;hsa04668;hsa04670;hsa04933;hsa05143;hsa05144;hsa05150;hsa05164;hsa05166;hsa05169;hsa05323;hsa05416		ICAM1
XM_547896.6:1560	NS_CANINEIO_V1.0+PLS_FUBERLIN_CANIO_C9149	PNMA1	mRNA	0						PNMA1
NM_001003376.1:251	NS_CANINEIO_V1.0+PLS_FUBERLIN_CANIO_C9149	MGMT	mRNA	0			Genome Instability & Mutation			MGMT
NM_001010960.1:88	NS_CANINEIO_V1.0+PLS_FUBERLIN_CANIO_C9149	CCL7	mRNA	0			Tumor-promoting Inflammation	hsa04060;hsa04062		CCL7
NM_001003348.1:350	NS_CANINEIO_V1.0+PLS_FUBERLIN_CANIO_C9149	BIRC5	mRNA	0			Resisting Cell Death;Tumor-promoting Inflammation;Evading Growth Suppressors	hsa04390;hsa05161;hsa05200;hsa05210		BIRC5
XM_848765.5:626	NS_CANINEIO_V1.0+PLS_FUBERLIN_CANIO_C9149	GPI	mRNA	0			Deregulating Cellular Energetics;Sustaining Proliferative Signaling;Genome Instability & Mutation	hsa01100;hsa01200		GPI
XM_850467.1:374	NS_CANINEIO_V1.0+PLS_FUBERLIN_CANIO_C9149	IL10	mRNA	0			Tumor-promoting Inflammation;Avoiding immune Destruction;Sustaining Proliferative Signaling	hsa04060;hsa04068;hsa04630;hsa04660;hsa04672;hsa05133;hsa05140;hsa05142;hsa05143;hsa05144;hsa05145;hsa05146;hsa05150;hsa05152;hsa05169;hsa05310;hsa05320;hsa05321;hsa05322;hsa05330		IL10
XM_536809.2:2630	NS_CANINEIO_V1.0+PLS_FUBERLIN_CANIO_C9149	NFATC3	mRNA	0			Enabling Replicative Immortality;Senescence;Sustaining Proliferative Signaling;Avoiding immune Destruction;Tumor-promoting Inflammation	hsa04010;hsa04022;hsa04310;hsa04360;hsa04660;hsa04662;hsa04921;hsa05161;hsa05166		NFATC3
NM_001003309.1:695	NS_CANINEIO_V1.0+PLS_FUBERLIN_CANIO_C9149	TGFB1	mRNA	0			Activating Invasion and Metastasis;Phenotypic Plasticity;Enabling Replicative Immortality;Senescence;Sustaining Proliferative Signaling;Tumor-promoting Inflammation;Evading Growth Suppressors	hsa04010;hsa04060;hsa04068;hsa04110;hsa04144;hsa04350;hsa04380;hsa04390;hsa04672;hsa04932;hsa04933;hsa05140;hsa05142;hsa05144;hsa05145;hsa05146;hsa05152;hsa05161;hsa05166;hsa05200;hsa05205;hsa05210;hsa05211;hsa05212;hsa05220;hsa05321;hsa05323;hsa05410;hsa05414		TGFB1
NM_001003380.1:105	NS_CANINEIO_V1.0+PLS_FUBERLIN_CANIO_C9149	AICDA	mRNA	0				hsa04672;hsa05340		AICDA
NM_001011723.1:190	NS_CANINEIO_V1.0+PLS_FUBERLIN_CANIO_C9149	DLA-DRA	mRNA	0			Tumor-promoting Inflammation;Activating Invasion and Metastasis;Avoiding immune Destruction	hsa04145;hsa04514;hsa04612;hsa04640;hsa04672;hsa04940;hsa05140;hsa05145;hsa05150;hsa05152;hsa05164;hsa05166;hsa05168;hsa05169;hsa05310;hsa05320;hsa05321;hsa05322;hsa05323;hsa05330;hsa05332;hsa05416		HLA-DRA
XM_005640713.2:315	NS_CANINEIO_V1.0+PLS_FUBERLIN_CANIO_C9149	STK11IP	mRNA	1	Housekeeping					STK11IP
XM_547304.2:684	NS_CANINEIO_V1.0+PLS_FUBERLIN_CANIO_C9149	BCL10	mRNA	0			Avoiding immune Destruction;Tumor-promoting Inflammation	hsa04064;hsa04660;hsa04662;hsa05152		BCL10
XM_005620179.3:460	NS_CANINEIO_V1.0+PLS_FUBERLIN_CANIO_C9149	TNFRSF13B	mRNA	0			Tumor-promoting Inflammation	hsa04060;hsa04672;hsa05340		TNFRSF13B
XM_545847.5:603	NS_CANINEIO_V1.0+PLS_FUBERLIN_CANIO_C9149	ISG20	mRNA	0			Tumor-promoting Inflammation			ISG20
XM_005617982.1:200	NS_CANINEIO_V1.0+PLS_FUBERLIN_CANIO_C9149	TNFRSF1B	mRNA	0			Tumor-promoting Inflammation;Resisting Cell Death	hsa04060;hsa04668;hsa04920;hsa05014		TNFRSF1B
XM_022415348.1:580	NS_CANINEIO_V1.0+PLS_FUBERLIN_CANIO_C9149	LOC478984	mRNA	0			Avoiding immune Destruction	hsa04145;hsa04380;hsa04650;hsa04666;hsa05140;hsa05150;hsa05152;hsa05322		FCGR3A
XM_843371.4:520	NS_CANINEIO_V1.0+PLS_FUBERLIN_CANIO_C9149	LOC606890	mRNA	0			Tumor-promoting Inflammation			IFITM3
NM_001003359.1:370	NS_CANINEIO_V1.0+PLS_FUBERLIN_CANIO_C9149	CAMP	mRNA	0				hsa05152		CAMP
XM_005619254.3:3075	NS_CANINEIO_V1.0+PLS_FUBERLIN_CANIO_C9149	CYFIP2	mRNA	0			Inducing Angiogenesis	hsa04810		CYFIP2
XM_005639485.2:1272	NS_CANINEIO_V1.0+PLS_FUBERLIN_CANIO_C9149	LOC487977	mRNA	0			Avoiding immune Destruction			CD200R1
XM_548000.4:1579	NS_CANINEIO_V1.0+PLS_FUBERLIN_CANIO_C9149	AKT1	mRNA	0			Activating Invasion and Metastasis;Phenotypic Plasticity;Deregulating Cellular Energetics;Enabling Replicative Immortality;Senescence;Resisting Cell Death;Sustaining Proliferative Signaling;Tumor-promoting Inflammation;Evading Growth Suppressors;Avoiding immune Destruction;Inducing Angiogenesis;Genome Instability & Mutation	hsa04010;hsa04012;hsa04014;hsa04015;hsa04022;hsa04024;hsa04062;hsa04066;hsa04068;hsa04071;hsa04072;hsa04150;hsa04151;hsa04152;hsa04210;hsa04211;hsa04213;hsa04261;hsa04370;hsa04380;hsa04510;hsa04530;hsa04550;hsa04611;hsa04620;hsa04630;hsa04660;hsa04662;hsa04664;hsa04666;hsa04668;hsa04722;hsa04725;hsa04728;hsa04910;hsa04914;hsa04915;hsa04917;hsa04919;hsa04920;hsa04922;hsa04923;hsa04931;hsa04932;hsa…		AKT1
XM_005616205.2:1324	NS_CANINEIO_V1.0+PLS_FUBERLIN_CANIO_C9149	LOC476396	mRNA	0			Avoiding immune Destruction			SIGLEC5
XM_005637210.3:1065	NS_CANINEIO_V1.0+PLS_FUBERLIN_CANIO_C9149	C1S	mRNA	0				hsa04610;hsa05133;hsa05150;hsa05322		C1S
XM_005620305.1:5049	NS_CANINEIO_V1.0+PLS_FUBERLIN_CANIO_C9149	KMT2A	mRNA	0			Nonmutational Epigenetic Reprogramming;Phenotypic Plasticity	hsa05202		KMT2A
XM_014120558.2:834	NS_CANINEIO_V1.0+PLS_FUBERLIN_CANIO_C9149	FCGR1A	mRNA	0			Tumor-promoting Inflammation;Nonmutational Epigenetic Reprogramming;Avoiding immune Destruction	hsa04145;hsa04380;hsa04640;hsa04666;hsa05140;hsa05150;hsa05152;hsa05202;hsa05322		FCGR1A
ERCC_00041.1:440	NS_CANINEIO_V1.0+PLS_FUBERLIN_CANIO_C9149	NEG_B(0)	mRNA	1	Negative						0
XM_844228.3:506	NS_CANINEIO_V1.0+PLS_FUBERLIN_CANIO_C9149	CCR10	mRNA	0			Tumor-promoting Inflammation	hsa04060;hsa04062;hsa04672		CCR10
XM_844053.1:455	NS_CANINEIO_V1.0+PLS_FUBERLIN_CANIO_C9149	IL15	mRNA	0			Sustaining Proliferative Signaling;Tumor-promoting Inflammation;Resisting Cell Death	hsa04060;hsa04630;hsa04668;hsa04672;hsa05166;hsa05168;hsa05323		IL15
NM_001048126.1:656	NS_CANINEIO_V1.0+PLS_FUBERLIN_CANIO_C9149	ANGPT2	mRNA	0			Sustaining Proliferative Signaling;Inducing Angiogenesis	hsa04014;hsa04015;hsa04066;hsa04151		ANGPT2
XM_844178.1:349	NS_CANINEIO_V1.0+PLS_FUBERLIN_CANIO_C9149	CARD9	mRNA	0				hsa04621;hsa05152		CARD9
NM_001048099.1:255	NS_CANINEIO_V1.0+PLS_FUBERLIN_CANIO_C9149	DLA-DMA	mRNA	0			Activating Invasion and Metastasis;Avoiding immune Destruction	hsa04145;hsa04514;hsa04612;hsa04672;hsa04940;hsa05140;hsa05145;hsa05150;hsa05152;hsa05164;hsa05166;hsa05168;hsa05310;hsa05320;hsa05321;hsa05322;hsa05323;hsa05330;hsa05332;hsa05416		HLA-DMA
XM_549367.6:857	NS_CANINEIO_V1.0+PLS_FUBERLIN_CANIO_C9149	IRAK1	mRNA	0			Sustaining Proliferative Signaling;Tumor-promoting Inflammation	hsa04064;hsa04210;hsa04620;hsa04722;hsa05133;hsa05140;hsa05142;hsa05145;hsa05152;hsa05162;hsa05169		IRAK1
NM_001002981.1:954	NS_CANINEIO_V1.0+PLS_FUBERLIN_CANIO_C9149	CD40LG	mRNA	0			Activating Invasion and Metastasis;Avoiding immune Destruction;Tumor-promoting Inflammation	hsa04060;hsa04064;hsa04514;hsa04660;hsa04672;hsa05144;hsa05145;hsa05310;hsa05320;hsa05322;hsa05330;hsa05340;hsa05416		CD40LG
NM_001205169.1:863	NS_CANINEIO_V1.0+PLS_FUBERLIN_CANIO_C9149	TNFSF13	mRNA	0			Tumor-promoting Inflammation	hsa04060;hsa04672;hsa05323		TNFSF13
XM_005627719.2:839	NS_CANINEIO_V1.0+PLS_FUBERLIN_CANIO_C9149	FYN	mRNA	0			Sustaining Proliferative Signaling;Phenotypic Plasticity;Tumor-promoting Inflammation;Activating Invasion and Metastasis;Avoiding immune Destruction;Inducing Angiogenesis	hsa04071;hsa04072;hsa04360;hsa04380;hsa04510;hsa04520;hsa04611;hsa04650;hsa04660;hsa04664;hsa04725;hsa05020;hsa05130;hsa05162;hsa05416		FYN
XM_847261.4:2166	NS_CANINEIO_V1.0+PLS_FUBERLIN_CANIO_C9149	FOXA1	mRNA	0			Activating Invasion and Metastasis;Phenotypic Plasticity;Sustaining Proliferative Signaling			FOXA1
XM_014116391.1:1870	NS_CANINEIO_V1.0+PLS_FUBERLIN_CANIO_C9149	TLK2	mRNA	1	Housekeeping					TLK2
NM_001003163.2:528	NS_CANINEIO_V1.0+PLS_FUBERLIN_CANIO_C9149	ITGA2B	mRNA	0			Sustaining Proliferative Signaling;Phenotypic Plasticity;Activating Invasion and Metastasis	hsa04015;hsa04151;hsa04510;hsa04512;hsa04611;hsa04640;hsa04810;hsa05200;hsa05222;hsa05410;hsa05412;hsa05414		ITGA2B
NM_001048024.1:690	NS_CANINEIO_V1.0+PLS_FUBERLIN_CANIO_C9149	KDR	mRNA	0			Sustaining Proliferative Signaling;Activating Invasion and Metastasis;Inducing Angiogenesis	hsa04014;hsa04015;hsa04060;hsa04144;hsa04151;hsa04370;hsa04510;hsa05205		KDR
XM_845571.5:1033	NS_CANINEIO_V1.0+PLS_FUBERLIN_CANIO_C9149	ATG16L1	mRNA	0			Deregulating Cellular Energetics;Resisting Cell Death	hsa04140		ATG16L1
NM_001003147.1:705	NS_CANINEIO_V1.0+PLS_FUBERLIN_CANIO_C9149	CD80	mRNA	0			Tumor-promoting Inflammation;Activating Invasion and Metastasis;Sustaining Proliferative Signaling;Avoiding immune Destruction	hsa04514;hsa04620;hsa04672;hsa04940;hsa05320;hsa05322;hsa05323;hsa05330;hsa05332;hsa05416		CD80
XM_541045.2:2105	NS_CANINEIO_V1.0+PLS_FUBERLIN_CANIO_C9149	NFATC1	mRNA	0			Enabling Replicative Immortality;Senescence;Sustaining Proliferative Signaling;Avoiding immune Destruction;Tumor-promoting Inflammation	hsa04010;hsa04022;hsa04024;hsa04310;hsa04380;hsa04650;hsa04660;hsa04662;hsa04921;hsa04933;hsa05161;hsa05166;hsa05321		NFATC1
NM_001013424.1:550	NS_CANINEIO_V1.0+PLS_FUBERLIN_CANIO_C9149	CMA1	mRNA	0			Activating Invasion and Metastasis	hsa04614		CMA1
XM_022414176.1:2150	NS_CANINEIO_V1.0+PLS_FUBERLIN_CANIO_C9149	TP63	mRNA	0			Activating Invasion and Metastasis;Phenotypic Plasticity;Resisting Cell Death;Genome Instability & Mutation	hsa05206		TP63
purespike1.1:0	NS_CANINEIO_V1.0+PLS_FUBERLIN_CANIO_C9149	purespike1.1	mRNA	1
XM_533420.7:1080	NS_CANINEIO_V1.0+PLS_FUBERLIN_CANIO_C9149	MAP3K5	mRNA	0			Enabling Replicative Immortality;Senescence;Resisting Cell Death;Sustaining Proliferative Signaling	hsa04010;hsa04071;hsa04141;hsa04668;hsa04722;hsa04932;hsa05014		MAP3K5
XM_005625711.3:1008	NS_CANINEIO_V1.0+PLS_FUBERLIN_CANIO_C9149	MAPK11	mRNA	0			Enabling Replicative Immortality;Senescence;Sustaining Proliferative Signaling;Deregulating Cellular Energetics;Phenotypic Plasticity;Avoiding immune Destruction;Inducing Angiogenesis;Tumor-promoting Inflammation;Resisting Cell Death	hsa04010;hsa04015;hsa04068;hsa04071;hsa04261;hsa04370;hsa04380;hsa04550;hsa04611;hsa04620;hsa04621;hsa04622;hsa04660;hsa04664;hsa04668;hsa04670;hsa04722;hsa04723;hsa04728;hsa04750;hsa04912;hsa04914;hsa04917;hsa04933;hsa05014;hsa05120;hsa05131;hsa05132;hsa05133;hsa05140;hsa05142;hsa05145;hsa05152;hsa05160;hsa05164;hsa05169;hsa05205		MAPK11
NM_001020810.1:246	NS_CANINEIO_V1.0+PLS_FUBERLIN_CANIO_C9149	DLA-79	mRNA	0			Enabling Replicative Immortality;Senescence;Tumor-promoting Inflammation;Avoiding immune Destruction;Activating Invasion and Metastasis	hsa04144;hsa04145;hsa04514;hsa04612;hsa04650;hsa04940;hsa05166;hsa05168;hsa05169;hsa05203;hsa05320;hsa05330;hsa05332;hsa05416		HLA-A
NM_001005756.1:372	NS_CANINEIO_V1.0+PLS_FUBERLIN_CANIO_C9149	HSD11B1	mRNA	0			Deregulating Cellular Energetics	hsa01100	DC	HSD11B1
XM_005628934.3:2105	NS_CANINEIO_V1.0+PLS_FUBERLIN_CANIO_C9149	CSF3R	mRNA	0			Phenotypic Plasticity;Tumor-promoting Inflammation;Sustaining Proliferative Signaling	hsa04060;hsa04151;hsa04630;hsa04640;hsa05200		CSF3R
XM_022405907.1:1984	NS_CANINEIO_V1.0+PLS_FUBERLIN_CANIO_C9149	AXL	mRNA	0			Inducing Angiogenesis			AXL
XM_843968.4:2412	NS_CANINEIO_V1.0+PLS_FUBERLIN_CANIO_C9149	TNFRSF13C	mRNA	0			Tumor-promoting Inflammation	hsa04060;hsa04064;hsa04672;hsa05166;hsa05340		TNFRSF13C
XM_005621530.2:604	NS_CANINEIO_V1.0+PLS_FUBERLIN_CANIO_C9149	TNFRSF17	mRNA	0			Tumor-promoting Inflammation	hsa04060;hsa04672		TNFRSF17
NM_001254715.1:321	NS_CANINEIO_V1.0+PLS_FUBERLIN_CANIO_C9149	HAVCR2	mRNA	0			Tumor-promoting Inflammation;Avoiding immune Destruction			HAVCR2
XM_014114362.2:261	NS_CANINEIO_V1.0+PLS_FUBERLIN_CANIO_C9149	PYCARD	mRNA	0				hsa04621;hsa04623;hsa05132;hsa05133;hsa05134;hsa05164		PYCARD
XM_538150.6:1141	NS_CANINEIO_V1.0+PLS_FUBERLIN_CANIO_C9149	IL13RA1	mRNA	0			Tumor-promoting Inflammation;Sustaining Proliferative Signaling	hsa04060;hsa04630		IL13RA1
XM_005637160.1:324	NS_CANINEIO_V1.0+PLS_FUBERLIN_CANIO_C9149	KLRK1	mRNA	0			Avoiding immune Destruction	hsa04650;hsa05144		KLRK1
XM_014120568.2:1289	NS_CANINEIO_V1.0+PLS_FUBERLIN_CANIO_C9149	CD58	mRNA	0			Activating Invasion and Metastasis	hsa04514;hsa05169		CD58
XM_014108431.2:975	NS_CANINEIO_V1.0+PLS_FUBERLIN_CANIO_C9149	IL31RA	mRNA	0			Tumor-promoting Inflammation			IL31RA
XM_022411219.1:2930	NS_CANINEIO_V1.0+PLS_FUBERLIN_CANIO_C9149	ITGA5	mRNA	0			Phenotypic Plasticity;Activating Invasion and Metastasis;Sustaining Proliferative Signaling	hsa04145;hsa04151;hsa04510;hsa04512;hsa04640;hsa04810;hsa05100;hsa05131;hsa05133;hsa05205;hsa05206;hsa05410;hsa05412;hsa05414		ITGA5
XM_022405335.1:1332	NS_CANINEIO_V1.0+PLS_FUBERLIN_CANIO_C9149	CD3EAP	mRNA	0						POLR1G
XM_005618534.2:1211	NS_CANINEIO_V1.0+PLS_FUBERLIN_CANIO_C9149	FGFR3	mRNA	0			Sustaining Proliferative Signaling	hsa04010;hsa04014;hsa04015;hsa04144;hsa04151;hsa04550;hsa04810;hsa05200;hsa05206;hsa05219;hsa05230		FGFR3
XM_014112877.2:169	NS_CANINEIO_V1.0+PLS_FUBERLIN_CANIO_C9149	VSIR	mRNA	0			Activating Invasion and Metastasis;Avoiding immune Destruction			VSIR
XM_536679.2:270	NS_CANINEIO_V1.0+PLS_FUBERLIN_CANIO_C9149	JAK1	mRNA	0			Sustaining Proliferative Signaling;Tumor-promoting Inflammation	hsa04151;hsa04380;hsa04550;hsa04630;hsa05140;hsa05145;hsa05152;hsa05160;hsa05161;hsa05162;hsa05164;hsa05166;hsa05168;hsa05169;hsa05200;hsa05203;hsa05212		JAK1
XM_844211.3:748	NS_CANINEIO_V1.0+PLS_FUBERLIN_CANIO_C9149	CXCL16	mRNA	0			Tumor-promoting Inflammation	hsa04060;hsa04062		CXCL16
XM_005637555.3:1050	NS_CANINEIO_V1.0+PLS_FUBERLIN_CANIO_C9149	ENTPD1	mRNA	0				hsa05169		ENTPD1
XM_022423013.1:535	NS_CANINEIO_V1.0+PLS_FUBERLIN_CANIO_C9149	LOC484343	mRNA	0			Avoiding immune Destruction			SIGLEC10
XM_859954.4:320	NS_CANINEIO_V1.0+PLS_FUBERLIN_CANIO_C9149	CD8B	mRNA	0			Activating Invasion and Metastasis;Avoiding immune Destruction	hsa04514;hsa04612;hsa04640;hsa04660;hsa05340		CD8B
XM_538209.2:770	NS_CANINEIO_V1.0+PLS_FUBERLIN_CANIO_C9149	G6PD	mRNA	1	Housekeeping		Deregulating Cellular Energetics;Sustaining Proliferative Signaling;Genome Instability & Mutation	hsa00480;hsa01100;hsa01200;hsa05230		G6PD
XM_537201.5:795	NS_CANINEIO_V1.0+PLS_FUBERLIN_CANIO_C9149	SELL	mRNA	0			Activating Invasion and Metastasis;Avoiding immune Destruction	hsa04514		SELL
XM_005631880.3:1770	NS_CANINEIO_V1.0+PLS_FUBERLIN_CANIO_C9149	ERCC3	mRNA	1	Housekeeping		Genome Instability & Mutation			ERCC3
XM_005637258.1:600	NS_CANINEIO_V1.0+PLS_FUBERLIN_CANIO_C9149	TNFRSF1A	mRNA	0			Resisting Cell Death;Sustaining Proliferative Signaling;Tumor-promoting Inflammation;Deregulating Cellular Energetics	hsa04010;hsa04060;hsa04064;hsa04071;hsa04210;hsa04380;hsa04668;hsa04920;hsa04931;hsa04932;hsa05010;hsa05014;hsa05142;hsa05145;hsa05152;hsa05160;hsa05164;hsa05166;hsa05168		TNFRSF1A
NM_001014378.1:517	NS_CANINEIO_V1.0+PLS_FUBERLIN_CANIO_C9149	DLA-64	mRNA	0			Enabling Replicative Immortality;Senescence;Tumor-promoting Inflammation;Avoiding immune Destruction;Activating Invasion and Metastasis	hsa04144;hsa04145;hsa04514;hsa04612;hsa04650;hsa04940;hsa05166;hsa05168;hsa05169;hsa05203;hsa05320;hsa05330;hsa05332;hsa05416		HLA-C
NM_001003370.1:762	NS_CANINEIO_V1.0+PLS_FUBERLIN_CANIO_C9149	CLU	mRNA	0				hsa04610		CLU
XM_005633151.3:429	NS_CANINEIO_V1.0+PLS_FUBERLIN_CANIO_C9149	STK11	mRNA	0			Activating Invasion and Metastasis;Phenotypic Plasticity;Deregulating Cellular Energetics;Resisting Cell Death;Sustaining Proliferative Signaling	hsa04068;hsa04150;hsa04151;hsa04152;hsa04211;hsa04920		STK11
XM_014111551.1:1960	NS_CANINEIO_V1.0+PLS_FUBERLIN_CANIO_C9149	CD99	mRNA	0			Activating Invasion and Metastasis;Avoiding immune Destruction	hsa04514;hsa04670		CD99
XM_022424679.1:1050	NS_CANINEIO_V1.0+PLS_FUBERLIN_CANIO_C9149	PRKCE	mRNA	0			Sustaining Proliferative Signaling	hsa04022;hsa04071;hsa04270;hsa04530;hsa04666;hsa04750;hsa04925;hsa04930;hsa04931;hsa04933;hsa05206		PRKCE
XM_005638837.3:371	NS_CANINEIO_V1.0+PLS_FUBERLIN_CANIO_C9149	OLIG2	mRNA	0						OLIG2
XM_014118431.2:780	NS_CANINEIO_V1.0+PLS_FUBERLIN_CANIO_C9149	TFEB	mRNA	0						TFEB
XM_022404387.1:248	NS_CANINEIO_V1.0+PLS_FUBERLIN_CANIO_C9149	LOC102156836	mRNA	0						GNLY
XM_005632891.3:1837	NS_CANINEIO_V1.0+PLS_FUBERLIN_CANIO_C9149	ILF3	mRNA	0						ILF3
XM_022410496.1:1205	NS_CANINEIO_V1.0+PLS_FUBERLIN_CANIO_C9149	CHEK2	mRNA	0			Enabling Replicative Immortality;Senescence;Genome Instability & Mutation;Evading Growth Suppressors	hsa04110;hsa04115;hsa05166		CHEK2
XM_542828.6:922	NS_CANINEIO_V1.0+PLS_FUBERLIN_CANIO_C9149	CPA3	mRNA	0				hsa04614		CPA3
XM_014108746.2:2538	NS_CANINEIO_V1.0+PLS_FUBERLIN_CANIO_C9149	PIK3C2G	mRNA	0			Deregulating Cellular Energetics	hsa00562;hsa01100;hsa04070		PIK3C2G
XM_005626131.1:655	NS_CANINEIO_V1.0+PLS_FUBERLIN_CANIO_C9149	REL	mRNA	0			Nonmutational Epigenetic Reprogramming;Tumor-promoting Inflammation	hsa04014;hsa05202;hsa05203		REL
XM_541424.2:133	NS_CANINEIO_V1.0+PLS_FUBERLIN_CANIO_C9149	LAIR1	mRNA	0			Avoiding immune Destruction			LAIR2
NM_001003134.1:1182	NS_CANINEIO_V1.0+PLS_FUBERLIN_CANIO_C9149	MX1	mRNA	0			Tumor-promoting Inflammation	hsa05162;hsa05164		MX1
XM_849235.1:4	NS_CANINEIO_V1.0+PLS_FUBERLIN_CANIO_C9149	TNFSF14	mRNA	0			Tumor-promoting Inflammation	hsa04060;hsa04064;hsa05168		TNFSF14
NM_001135787.1:148	NS_CANINEIO_V1.0+PLS_FUBERLIN_CANIO_C9149	IFNB1	mRNA	0			Enabling Replicative Immortality;Senescence;Sustaining Proliferative Signaling;Tumor-promoting Inflammation;Resisting Cell Death	hsa04060;hsa04151;hsa04380;hsa04620;hsa04622;hsa04623;hsa04630;hsa04650;hsa05142;hsa05152;hsa05160;hsa05161;hsa05162;hsa05164;hsa05168		IFNB1
XM_038683719.1:1948	NS_CANINEIO_V1.0+PLS_FUBERLIN_CANIO_C9149	TNFRSF21	mRNA	0			Resisting Cell Death;Deregulating Cellular Energetics	hsa04060		TNFRSF21
NM_001048094.1:333	NS_CANINEIO_V1.0+PLS_FUBERLIN_CANIO_C9149	MAP2K1	mRNA	0			Enabling Replicative Immortality;Senescence;Resisting Cell Death;Sustaining Proliferative Signaling;Phenotypic Plasticity;Deregulating Cellular Energetics;Activating Invasion and Metastasis;Tumor-promoting Inflammation;Avoiding immune Destruction;Inducing Angiogenesis	hsa04010;hsa04012;hsa04014;hsa04015;hsa04022;hsa04024;hsa04062;hsa04066;hsa04068;hsa04071;hsa04072;hsa04114;hsa04151;hsa04270;hsa04320;hsa04370;hsa04380;hsa04510;hsa04540;hsa04550;hsa04620;hsa04650;hsa04660;hsa04662;hsa04664;hsa04666;hsa04668;hsa04720;hsa04722;hsa04725;hsa04726;hsa04730;hsa04810;hsa04910;hsa04912;hsa04914;hsa04915;hsa04916;hsa04917;hsa04919;hsa04921;hsa05020;hsa05034;hsa05161;hsa…		MAP2K1
XM_005628243.2:1561	NS_CANINEIO_V1.0+PLS_FUBERLIN_CANIO_C9149	EPHA5	mRNA	0			Phenotypic Plasticity	hsa04360		EPHA5
NM_001003966.1:179	NS_CANINEIO_V1.0+PLS_FUBERLIN_CANIO_C9149	CCL13	mRNA	0			Tumor-promoting Inflammation	hsa04060;hsa04062;hsa04064	DC	CCL13
XM_005625232.1:3268	NS_CANINEIO_V1.0+PLS_FUBERLIN_CANIO_C9149	ABL1	mRNA	0			Phenotypic Plasticity;Genome Instability & Mutation;Evading Growth Suppressors	hsa04012;hsa04014;hsa04110;hsa04360;hsa04722;hsa05130;hsa05131;hsa05200;hsa05206;hsa05220;hsa05416		ABL1
NM_001003305.1:70	NS_CANINEIO_V1.0+PLS_FUBERLIN_CANIO_C9149	IL2	mRNA	0			Sustaining Proliferative Signaling;Tumor-promoting Inflammation;Avoiding immune Destruction	hsa04060;hsa04151;hsa04630;hsa04660;hsa04672;hsa04940;hsa05142;hsa05162;hsa05166;hsa05320;hsa05321;hsa05330;hsa05332		IL2
NM_001003151.2:144	NS_CANINEIO_V1.0+PLS_FUBERLIN_CANIO_C9149	CXCR2	mRNA	0			Tumor-promoting Inflammation	hsa04060;hsa04062;hsa04072;hsa04144;hsa05120		CXCR2
NM_001346040.1:802	NS_CANINEIO_V1.0+PLS_FUBERLIN_CANIO_C9149	KRT18	mRNA	0			Sustaining Proliferative Signaling;Tumor-promoting Inflammation;Phenotypic Plasticity	hsa05130		KRT18
XM_860510.5:291	NS_CANINEIO_V1.0+PLS_FUBERLIN_CANIO_C9149	BST2	mRNA	0			Tumor-promoting Inflammation			BST2
NM_001284479.1:266	NS_CANINEIO_V1.0+PLS_FUBERLIN_CANIO_C9149	B2M	mRNA	0			Sustaining Proliferative Signaling;Tumor-promoting Inflammation;Avoiding immune Destruction	hsa04612		B2M
NM_001284476.1:660	NS_CANINEIO_V1.0+PLS_FUBERLIN_CANIO_C9149	CCR9	mRNA	0			Tumor-promoting Inflammation	hsa04060;hsa04062;hsa04672		CCR9
XM_546764.6:2995	NS_CANINEIO_V1.0+PLS_FUBERLIN_CANIO_C9149	PIK3CD	mRNA	0			Deregulating Cellular Energetics;Enabling Replicative Immortality;Senescence;Resisting Cell Death;Phenotypic Plasticity;Tumor-promoting Inflammation;Sustaining Proliferative Signaling;Activating Invasion and Metastasis;Avoiding immune Destruction;Inducing Angiogenesis	hsa00562;hsa04012;hsa04014;hsa04015;hsa04022;hsa04024;hsa04062;hsa04066;hsa04068;hsa04070;hsa04071;hsa04072;hsa04150;hsa04151;hsa04152;hsa04210;hsa04211;hsa04213;hsa04261;hsa04370;hsa04380;hsa04510;hsa04550;hsa04611;hsa04620;hsa04630;hsa04650;hsa04660;hsa04662;hsa04664;hsa04666;hsa04668;hsa04670;hsa04722;hsa04725;hsa04750;hsa04810;hsa04910;hsa04914;hsa04915;hsa04917;hsa04919;hsa04921;hsa04923;hsa…		PIK3CD
XM_022424475.1:1078	NS_CANINEIO_V1.0+PLS_FUBERLIN_CANIO_C9149	NCF4	mRNA	0			Avoiding immune Destruction;Inducing Angiogenesis	hsa04145;hsa04380;hsa04670;hsa05140		NCF4
NM_001286958.1:1275	NS_CANINEIO_V1.0+PLS_FUBERLIN_CANIO_C9149	ESR1	mRNA	0			Activating Invasion and Metastasis;Phenotypic Plasticity;Sustaining Proliferative Signaling	hsa04915;hsa04917;hsa04919;hsa05205		ESR1
XM_005619298.3:399	NS_CANINEIO_V1.0+PLS_FUBERLIN_CANIO_C9149	CD74	mRNA	0			Avoiding immune Destruction	hsa04612;hsa05152;hsa05168		CD74
NM_001003217.1:2182	NS_CANINEIO_V1.0+PLS_FUBERLIN_CANIO_C9149	ERBB2	mRNA	0			Activating Invasion and Metastasis;Phenotypic Plasticity;Sustaining Proliferative Signaling;Inducing Angiogenesis	hsa04012;hsa04020;hsa04066;hsa04510;hsa04520;hsa05200;hsa05205;hsa05206;hsa05212;hsa05213;hsa05215;hsa05219;hsa05223;hsa05230		ERBB2
XM_849540.1:1565	NS_CANINEIO_V1.0+PLS_FUBERLIN_CANIO_C9149	XBP1	mRNA	0			Deregulating Cellular Energetics;Sustaining Proliferative Signaling	hsa04141;hsa04932;hsa05166		XBP1
XM_543886.2:215	NS_CANINEIO_V1.0+PLS_FUBERLIN_CANIO_C9149	IL17RA	mRNA	0			Tumor-promoting Inflammation	hsa04060		IL17RA
XM_533073.2:2220	NS_CANINEIO_V1.0+PLS_FUBERLIN_CANIO_C9149	EGFR	mRNA	0			Activating Invasion and Metastasis;Phenotypic Plasticity;Sustaining Proliferative Signaling;Inducing Angiogenesis;Tumor-promoting Inflammation	hsa04010;hsa04012;hsa04014;hsa04015;hsa04020;hsa04060;hsa04066;hsa04068;hsa04072;hsa04144;hsa04151;hsa04320;hsa04510;hsa04520;hsa04540;hsa04810;hsa04912;hsa04915;hsa04921;hsa05120;hsa05160;hsa05200;hsa05205;hsa05206;hsa05212;hsa05213;hsa05214;hsa05215;hsa05218;hsa05219;hsa05223;hsa05230;hsa05231		EGFR
NM_001194977.1:1176	NS_CANINEIO_V1.0+PLS_FUBERLIN_CANIO_C9149	MUC1	mRNA	0			Activating Invasion and Metastasis;Phenotypic Plasticity;Tumor-promoting Inflammation			MUC1
XM_538807.6:396	NS_CANINEIO_V1.0+PLS_FUBERLIN_CANIO_C9149	AMBP	mRNA	0						AMBP
XM_005637573.3:1103	NS_CANINEIO_V1.0+PLS_FUBERLIN_CANIO_C9149	BLNK	mRNA	0			Tumor-promoting Inflammation	hsa04064;hsa04380;hsa04662;hsa05340		BLNK
XM_005637440.2:569	NS_CANINEIO_V1.0+PLS_FUBERLIN_CANIO_C9149	CD9	mRNA	0			Deregulating Cellular Energetics;Sustaining Proliferative Signaling	hsa04640		CD9
XM_022418586.1:945	NS_CANINEIO_V1.0+PLS_FUBERLIN_CANIO_C9149	MAP2K4	mRNA	0			Enabling Replicative Immortality;Senescence;Sustaining Proliferative Signaling;Tumor-promoting Inflammation;Avoiding immune Destruction;Resisting Cell Death	hsa04010;hsa04012;hsa04620;hsa04664;hsa04668;hsa04912;hsa05120;hsa05142;hsa05161;hsa05164;hsa05166;hsa05169		MAP2K4
NM_001287039.1:1145	NS_CANINEIO_V1.0+PLS_FUBERLIN_CANIO_C9149	NOD2	mRNA	0			Tumor-promoting Inflammation;Resisting Cell Death	hsa04621;hsa04668;hsa05131;hsa05152;hsa05321		NOD2
XM_005622079.1:822	NS_CANINEIO_V1.0+PLS_FUBERLIN_CANIO_C9149	SOCS1	mRNA	0			Tumor-promoting Inflammation;Avoiding immune Destruction;Sustaining Proliferative Signaling	hsa04120;hsa04380;hsa04630;hsa04910;hsa04917;hsa04930;hsa05145;hsa05206		SOCS1
XM_545880.4:1650	NS_CANINEIO_V1.0+PLS_FUBERLIN_CANIO_C9149	IL16	mRNA	0			Tumor-promoting Inflammation			IL16
XM_022418207.1:1081	NS_CANINEIO_V1.0+PLS_FUBERLIN_CANIO_C9149	MCAM	mRNA	0			Activating Invasion and Metastasis;Phenotypic Plasticity			MCAM
NM_001048101.2:1622	NS_CANINEIO_V1.0+PLS_FUBERLIN_CANIO_C9149	TAPBP	mRNA	0			Avoiding immune Destruction	hsa04612		TAPBP
NM_001048029.1:1005	NS_CANINEIO_V1.0+PLS_FUBERLIN_CANIO_C9149	CASP8	mRNA	0			Resisting Cell Death;Genome Instability & Mutation	hsa04115;hsa04210;hsa04620;hsa04621;hsa04622;hsa04668;hsa04932;hsa05010;hsa05016;hsa05134;hsa05142;hsa05145;hsa05152;hsa05161;hsa05168;hsa05200;hsa05203;hsa05416		CASP8
NM_001003210.1:517	NS_CANINEIO_V1.0+PLS_FUBERLIN_CANIO_C9149	TP53	mRNA	0			Activating Invasion and Metastasis;Phenotypic Plasticity;Enabling Replicative Immortality;Senescence;Resisting Cell Death;Sustaining Proliferative Signaling;Nonmutational Epigenetic Reprogramming;Tumor-promoting Inflammation;Genome Instability & Mutation;Evading Growth Suppressors	hsa04010;hsa04071;hsa04110;hsa04115;hsa04151;hsa04210;hsa04211;hsa04310;hsa04722;hsa04919;hsa05014;hsa05016;hsa05160;hsa05161;hsa05162;hsa05166;hsa05168;hsa05169;hsa05200;hsa05202;hsa05203;hsa05205;hsa05206;hsa05210;hsa05212;hsa05213;hsa05214;hsa05215;hsa05216;hsa05218;hsa05219;hsa05220;hsa05222;hsa05223;hsa05230		TP53
XM_545108.4:1673	NS_CANINEIO_V1.0+PLS_FUBERLIN_CANIO_C9149	TIGIT	mRNA	0			Activating Invasion and Metastasis;Avoiding immune Destruction	hsa04514		TIGIT
XM_022424157.1:565	NS_CANINEIO_V1.0+PLS_FUBERLIN_CANIO_C9149	TBK1	mRNA	0			Deregulating Cellular Energetics;Resisting Cell Death;Sustaining Proliferative Signaling;Tumor-promoting Inflammation	hsa04014;hsa04620;hsa04622;hsa04623;hsa05160;hsa05161;hsa05162;hsa05164;hsa05168;hsa05169		TBK1
NM_001372007.1:1086	NS_CANINEIO_V1.0+PLS_FUBERLIN_CANIO_C9149	NF1	mRNA	0			Sustaining Proliferative Signaling	hsa04010;hsa04014		NF1
XM_014113996.1:1214	NS_CANINEIO_V1.0+PLS_FUBERLIN_CANIO_C9149	MAF	mRNA	0			Sustaining Proliferative Signaling;Nonmutational Epigenetic Reprogramming	hsa05202;hsa05321		MAF
XM_845155.5:400	NS_CANINEIO_V1.0+PLS_FUBERLIN_CANIO_C9149	CLDN1	mRNA	0			Activating Invasion and Metastasis;Avoiding immune Destruction	hsa04514;hsa04530;hsa04670;hsa05130;hsa05160		CLDN1
XM_022406138.1:1445	NS_CANINEIO_V1.0+PLS_FUBERLIN_CANIO_C9149	ITGB1	mRNA	0			Activating Invasion and Metastasis;Phenotypic Plasticity;Sustaining Proliferative Signaling;Tumor-promoting Inflammation;Avoiding immune Destruction	hsa04015;hsa04145;hsa04151;hsa04360;hsa04510;hsa04512;hsa04514;hsa04611;hsa04670;hsa04810;hsa05100;hsa05130;hsa05131;hsa05133;hsa05140;hsa05145;hsa05200;hsa05205;hsa05222;hsa05410;hsa05412;hsa05414		ITGB1
XM_022425133.1:73	NS_CANINEIO_V1.0+PLS_FUBERLIN_CANIO_C9149	ATG12	mRNA	0			Deregulating Cellular Energetics;Resisting Cell Death	hsa04068;hsa04140;hsa04622		ATG12
XM_022407058.1:3029	NS_CANINEIO_V1.0+PLS_FUBERLIN_CANIO_C9149	TYK2	mRNA	0			Sustaining Proliferative Signaling;Tumor-promoting Inflammation	hsa04380;hsa04630;hsa05145;hsa05160;hsa05162;hsa05164;hsa05168;hsa05169		TYK2
XM_005641119.3:1695	NS_CANINEIO_V1.0+PLS_FUBERLIN_CANIO_C9149	TLR8	mRNA	0				hsa04620		TLR8
XM_850435.1:795	NS_CANINEIO_V1.0+PLS_FUBERLIN_CANIO_C9149	TRAF1	mRNA	0			Resisting Cell Death;Nonmutational Epigenetic Reprogramming;Tumor-promoting Inflammation	hsa04064;hsa04668;hsa05168;hsa05169;hsa05200;hsa05202;hsa05203;hsa05222		TRAF1
XM_536212.3:792	NS_CANINEIO_V1.0+PLS_FUBERLIN_CANIO_C9149	CTSH	mRNA	0			Resisting Cell Death;Avoiding immune Destruction	hsa04142		CTSH
XM_005620536.3:160	NS_CANINEIO_V1.0+PLS_FUBERLIN_CANIO_C9149	TUBB3	mRNA	0			Phenotypic Plasticity;Deregulating Cellular Energetics;Resisting Cell Death;Evading Growth Suppressors;Sustaining Proliferative Signaling;Avoiding immune Destruction	hsa04145;hsa04540;hsa05130		TUBB3
XM_014111858.2:585	NS_CANINEIO_V1.0+PLS_FUBERLIN_CANIO_C9149	TFE3	mRNA	0			Nonmutational Epigenetic Reprogramming	hsa05202		TFE3
NM_001128097.1:142	NS_CANINEIO_V1.0+PLS_FUBERLIN_CANIO_C9149	CXCL12	mRNA	0			Activating Invasion and Metastasis;Phenotypic Plasticity;Sustaining Proliferative Signaling;Tumor-promoting Inflammation;Avoiding immune Destruction	hsa04060;hsa04062;hsa04064;hsa04360;hsa04670;hsa04672;hsa05200;hsa05323		CXCL12
XM_547024.2:1880	NS_CANINEIO_V1.0+PLS_FUBERLIN_CANIO_C9149	ITGAL	mRNA	0			Activating Invasion and Metastasis;Avoiding immune Destruction	hsa04015;hsa04514;hsa04650;hsa04670;hsa04810;hsa05144;hsa05150;hsa05166;hsa05169;hsa05323;hsa05416		ITGAL
XM_014122046.2:2318	NS_CANINEIO_V1.0+PLS_FUBERLIN_CANIO_C9149	SMARCA4	mRNA	0			Sustaining Proliferative Signaling;Nonmutational Epigenetic Reprogramming;Phenotypic Plasticity;Tumor-promoting Inflammation;Enabling Replicative Immortality			SMARCA4
XM_014112658.2:1633	NS_CANINEIO_V1.0+PLS_FUBERLIN_CANIO_C9149	PPARGC1A	mRNA	0			Sustaining Proliferative Signaling;Deregulating Cellular Energetics;Phenotypic Plasticity	hsa04152;hsa04211;hsa04910;hsa04920;hsa04922;hsa04931;hsa05016		PPARGC1A
XM_022417244.1:2976	NS_CANINEIO_V1.0+PLS_FUBERLIN_CANIO_C9149	TLR6	mRNA	0			Avoiding immune Destruction	hsa04145;hsa04620;hsa05142;hsa05152		TLR6
XM_005629013.2:375	NS_CANINEIO_V1.0+PLS_FUBERLIN_CANIO_C9149	CDKN2C	mRNA	0			Enabling Replicative Immortality;Senescence;Nonmutational Epigenetic Reprogramming;Evading Growth Suppressors	hsa04110;hsa05166;hsa05202		CDKN2C
XM_014111236.1:1215	NS_CANINEIO_V1.0+PLS_FUBERLIN_CANIO_C9149	IKBKE	mRNA	0				hsa04620;hsa04622;hsa04623;hsa05160;hsa05161;hsa05162;hsa05164;hsa05168		IKBKE
XM_005619334.3:1886	NS_CANINEIO_V1.0+PLS_FUBERLIN_CANIO_C9149	ITGA2	mRNA	0			Phenotypic Plasticity;Activating Invasion and Metastasis;Sustaining Proliferative Signaling	hsa04145;hsa04151;hsa04510;hsa04512;hsa04611;hsa04640;hsa04810;hsa05200;hsa05205;hsa05222;hsa05410;hsa05412;hsa05414		ITGA2
Canis_TRGC2.1:378	NS_CANINEIO_V1.0+PLS_FUBERLIN_CANIO_C9149	TRGC2	mRNA	0						TRGC2
XM_538231.2:726	NS_CANINEIO_V1.0+PLS_FUBERLIN_CANIO_C9149	IL23A	mRNA	0			Tumor-promoting Inflammation;Sustaining Proliferative Signaling	hsa04060;hsa04630;hsa05133;hsa05152;hsa05321;hsa05323		IL23A
XM_005641566.2:368	NS_CANINEIO_V1.0+PLS_FUBERLIN_CANIO_C9149	BTK	mRNA	0			Sustaining Proliferative Signaling;Tumor-promoting Inflammation;Avoiding immune Destruction	hsa04064;hsa04380;hsa04611;hsa04662;hsa04664;hsa05340		BTK
NM_001005257.1:169	NS_CANINEIO_V1.0+PLS_FUBERLIN_CANIO_C9149	CCL28	mRNA	0			Sustaining Proliferative Signaling;Tumor-promoting Inflammation	hsa04060;hsa04062;hsa04672		CCL28
NM_001005754.2:1110	NS_CANINEIO_V1.0+PLS_FUBERLIN_CANIO_C9149	ANGPT1	mRNA	0			Sustaining Proliferative Signaling;Inducing Angiogenesis	hsa04014;hsa04015;hsa04066;hsa04151;hsa05323		ANGPT1
XM_022418619.1:22	NS_CANINEIO_V1.0+PLS_FUBERLIN_CANIO_C9149	UBB	mRNA	1	Housekeeping		Enabling Replicative Immortality;Senescence;Resisting Cell Death;Sustaining Proliferative Signaling;Tumor-promoting Inflammation;Phenotypic Plasticity;Avoiding immune Destruction;Deregulating Cellular Energetics;Genome Instability & Mutation;Evading Growth Suppressors;Inducing Angiogenesis			UBB
NM_001003096.1:121	NS_CANINEIO_V1.0+PLS_FUBERLIN_CANIO_C9149	IL1RN	mRNA	0			Tumor-promoting Inflammation			IL1RN
XM_541302.2:75	NS_CANINEIO_V1.0+PLS_FUBERLIN_CANIO_C9149	CD274	mRNA	0			Activating Invasion and Metastasis;Phenotypic Plasticity;Avoiding immune Destruction	hsa04514		CD274
XM_544335.2:140	NS_CANINEIO_V1.0+PLS_FUBERLIN_CANIO_C9149	GZMA	mRNA	0			Avoiding immune Destruction	hsa04080		GZMA
NM_001005258.1:157	NS_CANINEIO_V1.0+PLS_FUBERLIN_CANIO_C9149	CCL21	mRNA	0			Activating Invasion and Metastasis;Phenotypic Plasticity;Tumor-promoting Inflammation	hsa04060;hsa04062;hsa04064		CCL21
XM_005624476.3:1200	NS_CANINEIO_V1.0+PLS_FUBERLIN_CANIO_C9149	CNP	mRNA	0						CNP
XM_005627736.1:665	NS_CANINEIO_V1.0+PLS_FUBERLIN_CANIO_C9149	TBP	mRNA	1	Housekeeping		Sustaining Proliferative Signaling	hsa05016;hsa05166;hsa05168;hsa05169;hsa05203		TBP
XM_005640152.1:1633	NS_CANINEIO_V1.0+PLS_FUBERLIN_CANIO_C9149	IRF4	mRNA	0			Tumor-promoting Inflammation;Avoiding immune Destruction			IRF4
XM_532056.5:930	NS_CANINEIO_V1.0+PLS_FUBERLIN_CANIO_C9149	ABCF1	mRNA	1	Housekeeping					ABCF1
NM_001003162.1:1915	NS_CANINEIO_V1.0+PLS_FUBERLIN_CANIO_C9149	ITGB3	mRNA	0			Sustaining Proliferative Signaling;Phenotypic Plasticity;Activating Invasion and Metastasis;Inducing Angiogenesis	hsa04015;hsa04145;hsa04151;hsa04380;hsa04510;hsa04512;hsa04611;hsa04640;hsa04810;hsa04919;hsa05205;hsa05206;hsa05410;hsa05412;hsa05414		ITGB3
NM_001003050.1:20	NS_CANINEIO_V1.0+PLS_FUBERLIN_CANIO_C9149	SAA1	mRNA	0			Tumor-promoting Inflammation			SAA1
NM_001003042.1:815	NS_CANINEIO_V1.0+PLS_FUBERLIN_CANIO_C9149	CASP3	mRNA	0			Resisting Cell Death;Sustaining Proliferative Signaling;Tumor-promoting Inflammation;Genome Instability & Mutation;Activating Invasion and Metastasis;Enabling Replicative Immortality;Avoiding immune Destruction	hsa04010;hsa04115;hsa04210;hsa04650;hsa04668;hsa04726;hsa04932;hsa04933;hsa05010;hsa05014;hsa05016;hsa05120;hsa05133;hsa05134;hsa05145;hsa05146;hsa05152;hsa05161;hsa05168;hsa05200;hsa05203;hsa05205;hsa05206;hsa05210;hsa05416		CASP3
XM_014114048.3:4146	NS_CANINEIO_V1.0+PLS_FUBERLIN_CANIO_C9149	ZFHX3	mRNA	0				hsa04550		ZFHX3
XM_022425821.1:1795	NS_CANINEIO_V1.0+PLS_FUBERLIN_CANIO_C9149	DDR1	mRNA	0						DDR1
XM_850362.1:109	NS_CANINEIO_V1.0+PLS_FUBERLIN_CANIO_C9149	HCST	mRNA	0			Avoiding immune Destruction	hsa04650		HCST
XM_003431676.3:1664	NS_CANINEIO_V1.0+PLS_FUBERLIN_CANIO_C9149	CFB	mRNA	0				hsa04610;hsa05150		CFB
XM_533037.5:1075	NS_CANINEIO_V1.0+PLS_FUBERLIN_CANIO_C9149	TXNIP	mRNA	0						TXNIP
XM_005632710.1:1170	NS_CANINEIO_V1.0+PLS_FUBERLIN_CANIO_C9149	IL12RB1	mRNA	0			Tumor-promoting Inflammation;Sustaining Proliferative Signaling	hsa04060;hsa04630;hsa05321		IL12RB1
NM_001003200.1:144	NS_CANINEIO_V1.0+PLS_FUBERLIN_CANIO_C9149	CXCL8	mRNA	0			Activating Invasion and Metastasis;Phenotypic Plasticity;Enabling Replicative Immortality;Senescence;Nonmutational Epigenetic Reprogramming;Tumor-promoting Inflammation	hsa04060;hsa04062;hsa04064;hsa04072;hsa04620;hsa04621;hsa04622;hsa04932;hsa04933;hsa05120;hsa05131;hsa05132;hsa05133;hsa05134;hsa05142;hsa05144;hsa05146;hsa05160;hsa05161;hsa05164;hsa05200;hsa05202;hsa05219;hsa05323		CXCL8
XM_022420859.1:835	NS_CANINEIO_V1.0+PLS_FUBERLIN_CANIO_C9149	LOC102156626	mRNA	0				hsa04610;hsa05162		CD46
NM_001313804.1:1000	NS_CANINEIO_V1.0+PLS_FUBERLIN_CANIO_C9149	ALCAM	mRNA	0			Phenotypic Plasticity;Activating Invasion and Metastasis	hsa04514		ALCAM
XM_862798.3:1905	NS_CANINEIO_V1.0+PLS_FUBERLIN_CANIO_C9149	CD22	mRNA	0			Activating Invasion and Metastasis;Avoiding immune Destruction;Tumor-promoting Inflammation	hsa04514;hsa04640;hsa04662		CD22
XM_005621150.3:2920	NS_CANINEIO_V1.0+PLS_FUBERLIN_CANIO_C9149	CARD11	mRNA	0			Avoiding immune Destruction;Tumor-promoting Inflammation	hsa04064;hsa04660;hsa04662		CARD11
XM_845243.1:135	NS_CANINEIO_V1.0+PLS_FUBERLIN_CANIO_C9149	TNFRSF9	mRNA	0			Tumor-promoting Inflammation;Avoiding immune Destruction	hsa04060		TNFRSF9
XM_005625532.1:1930	NS_CANINEIO_V1.0+PLS_FUBERLIN_CANIO_C9149	STAT6	mRNA	0			Tumor-promoting Inflammation;Sustaining Proliferative Signaling;Inducing Angiogenesis	hsa04630;hsa05161;hsa05321		STAT6
XM_005616459.2:965	NS_CANINEIO_V1.0+PLS_FUBERLIN_CANIO_C9149	RELB	mRNA	0			Sustaining Proliferative Signaling;Tumor-promoting Inflammation	hsa04010;hsa04064;hsa04380;hsa05166;hsa05169		RELB
XM_014115811.2:313	NS_CANINEIO_V1.0+PLS_FUBERLIN_CANIO_C9149	GZMH	mRNA	0			Avoiding immune Destruction			GZMH
XM_542213.6:336	NS_CANINEIO_V1.0+PLS_FUBERLIN_CANIO_C9149	CFD	mRNA	0				hsa04610;hsa05150		CFD
XM_541906.1:987	NS_CANINEIO_V1.0+PLS_FUBERLIN_CANIO_C9149	CCR2	mRNA	0			Tumor-promoting Inflammation	hsa04060;hsa04062		CCR2
XM_022413341.1:236	NS_CANINEIO_V1.0+PLS_FUBERLIN_CANIO_C9149	S100B	mRNA	0			Tumor-promoting Inflammation			S100B
XM_849371.1:105	NS_CANINEIO_V1.0+PLS_FUBERLIN_CANIO_C9149	CD27	mRNA	0			Tumor-promoting Inflammation;Avoiding immune Destruction	hsa04060		CD27
XM_005622278.1:1133	NS_CANINEIO_V1.0+PLS_FUBERLIN_CANIO_C9149	PTPRC	mRNA	0			Phenotypic Plasticity;Activating Invasion and Metastasis;Avoiding immune Destruction	hsa04514;hsa04660;hsa04666;hsa05340		PTPRC
XM_861445.4:355	NS_CANINEIO_V1.0+PLS_FUBERLIN_CANIO_C9149	FBXW11	mRNA	0			Enabling Replicative Immortality;Senescence;Sustaining Proliferative Signaling;Avoiding immune Destruction;Evading Growth Suppressors;Tumor-promoting Inflammation	hsa04114;hsa04120;hsa04310;hsa04390;hsa04710;hsa05131		FBXW11
XM_847365.1:210	NS_CANINEIO_V1.0+PLS_FUBERLIN_CANIO_C9149	SLAMF7	mRNA	0			Avoiding immune Destruction			SLAMF7
NM_001003143.1:325	NS_CANINEIO_V1.0+PLS_FUBERLIN_CANIO_C9149	CD38	mRNA	0				hsa01100;hsa04020;hsa04640;hsa04921;hsa05169		CD38
XM_003640073.4:1351	NS_CANINEIO_V1.0+PLS_FUBERLIN_CANIO_C9149	IFNAR1	mRNA	0			Sustaining Proliferative Signaling;Tumor-promoting Inflammation	hsa04060;hsa04151;hsa04380;hsa04620;hsa04630;hsa04650;hsa05160;hsa05161;hsa05162;hsa05164;hsa05168		IFNAR1
XM_542136.4:258	NS_CANINEIO_V1.0+PLS_FUBERLIN_CANIO_C9149	CD70	mRNA	0			Tumor-promoting Inflammation;Avoiding immune Destruction	hsa04060		CD70
ERCC_00092.1:540	NS_CANINEIO_V1.0+PLS_FUBERLIN_CANIO_C9149	POS_D(2)	mRNA	1	Positive						2
NM_001253741.1:1364	NS_CANINEIO_V1.0+PLS_FUBERLIN_CANIO_C9149	KRT14	mRNA	0			Phenotypic Plasticity;Sustaining Proliferative Signaling;Activating Invasion and Metastasis			KRT14
NM_001006654.1:140	NS_CANINEIO_V1.0+PLS_FUBERLIN_CANIO_C9149	IFNA7	mRNA	0			Sustaining Proliferative Signaling;Tumor-promoting Inflammation	hsa04060;hsa04140;hsa04151;hsa04620;hsa04622;hsa04623;hsa04630;hsa04650;hsa05152;hsa05160;hsa05161;hsa05162;hsa05164;hsa05168;hsa05320		IFNA7
ERCC_00098.1:785	NS_CANINEIO_V1.0+PLS_FUBERLIN_CANIO_C9149	NEG_E(0)	mRNA	1	Negative						0
XM_022405112.1:105	NS_CANINEIO_V1.0+PLS_FUBERLIN_CANIO_C9149	SERPING1	mRNA	0				hsa04610;hsa05133		SERPING1
XM_843168.1:21	NS_CANINEIO_V1.0+PLS_FUBERLIN_CANIO_C9149	MSR1	mRNA	0				hsa04145		MSR1
XM_844902.4:303	NS_CANINEIO_V1.0+PLS_FUBERLIN_CANIO_C9149	IL21R	mRNA	0			Sustaining Proliferative Signaling;Tumor-promoting Inflammation	hsa04060;hsa04630;hsa05321		IL21R
XM_005631510.2:241	NS_CANINEIO_V1.0+PLS_FUBERLIN_CANIO_C9149	MAP4K2	mRNA	0			Sustaining Proliferative Signaling	hsa04010		MAP4K2
XM_005619543.2:1440	NS_CANINEIO_V1.0+PLS_FUBERLIN_CANIO_C9149	JAM3	mRNA	0			Activating Invasion and Metastasis;Avoiding immune Destruction	hsa04514;hsa04530;hsa04670;hsa05120		JAM3
XM_532221.2:1325	NS_CANINEIO_V1.0+PLS_FUBERLIN_CANIO_C9149	NT5E	mRNA	0				hsa01100		NT5E
NM_001003967.1:60	NS_CANINEIO_V1.0+PLS_FUBERLIN_CANIO_C9149	CCL24	mRNA	0			Tumor-promoting Inflammation	hsa04060;hsa04062		CCL24
XM_005632141.1:1860	NS_CANINEIO_V1.0+PLS_FUBERLIN_CANIO_C9149	RAF1	mRNA	0			Enabling Replicative Immortality;Senescence;Resisting Cell Death;Sustaining Proliferative Signaling;Deregulating Cellular Energetics;Activating Invasion and Metastasis;Tumor-promoting Inflammation;Avoiding immune Destruction;Inducing Angiogenesis	hsa04010;hsa04012;hsa04014;hsa04015;hsa04022;hsa04024;hsa04062;hsa04068;hsa04071;hsa04072;hsa04151;hsa04270;hsa04370;hsa04510;hsa04540;hsa04550;hsa04630;hsa04650;hsa04660;hsa04662;hsa04664;hsa04666;hsa04720;hsa04722;hsa04726;hsa04730;hsa04810;hsa04910;hsa04912;hsa04914;hsa04915;hsa04916;hsa04917;hsa04919;hsa04921;hsa05034;hsa05152;hsa05160;hsa05161;hsa05164;hsa05200;hsa05205;hsa05206;hsa05210;hsa…		RAF1
Canis_TRGC3.1:262	NS_CANINEIO_V1.0+PLS_FUBERLIN_CANIO_C9149	TRGC3	mRNA	0						TRGC1
XM_022420853.1:648	NS_CANINEIO_V1.0+PLS_FUBERLIN_CANIO_C9149	CD55	mRNA	0				hsa04610;hsa04640;hsa05416		CD55
XM_022417885.1:1562	NS_CANINEIO_V1.0+PLS_FUBERLIN_CANIO_C9149	C6	mRNA	0				hsa04610;hsa05020;hsa05322		C6
XM_850260.5:602	NS_CANINEIO_V1.0+PLS_FUBERLIN_CANIO_C9149	CALHM6	mRNA	0						CALHM6
XM_848916.1:495	NS_CANINEIO_V1.0+PLS_FUBERLIN_CANIO_C9149	FASLG	mRNA	0			Resisting Cell Death;Sustaining Proliferative Signaling;Tumor-promoting Inflammation;Avoiding immune Destruction	hsa04010;hsa04014;hsa04060;hsa04068;hsa04151;hsa04210;hsa04650;hsa04722;hsa04932;hsa04940;hsa05142;hsa05143;hsa05161;hsa05162;hsa05164;hsa05168;hsa05200;hsa05205;hsa05320;hsa05330;hsa05332		FASLG
XM_022409775.2:3341	NS_CANINEIO_V1.0+PLS_FUBERLIN_CANIO_C9149	TNFRSF19	mRNA	0			Resisting Cell Death	hsa04060		TNFRSF19
XM_005619711.3:222	NS_CANINEIO_V1.0+PLS_FUBERLIN_CANIO_C9149	CD3G	mRNA	0			Avoiding immune Destruction	hsa04640;hsa04660;hsa05142;hsa05162;hsa05166		CD3G
XM_014119959.2:640	NS_CANINEIO_V1.0+PLS_FUBERLIN_CANIO_C9149	CLEC5A	mRNA	0						CLEC5A
NM_001313834.1:620	NS_CANINEIO_V1.0+PLS_FUBERLIN_CANIO_C9149	CD79A	mRNA	0			Tumor-promoting Inflammation	hsa04662;hsa05340		CD79A
NM_001010949.1:153	NS_CANINEIO_V1.0+PLS_FUBERLIN_CANIO_C9149	CXCL10	mRNA	0			Tumor-promoting Inflammation;Resisting Cell Death	hsa04060;hsa04062;hsa04620;hsa04622;hsa04623;hsa04668;hsa05164		CXCL10
XM_538959.1:120	NS_CANINEIO_V1.0+PLS_FUBERLIN_CANIO_C9149	IL17F	mRNA	0			Tumor-promoting Inflammation	hsa05321		IL17F
NM_001002950.1:1175	NS_CANINEIO_V1.0+PLS_FUBERLIN_CANIO_C9149	TLR4	mRNA	0			Activating Invasion and Metastasis;Phenotypic Plasticity;Resisting Cell Death;Avoiding immune Destruction;Sustaining Proliferative Signaling;Inducing Angiogenesis;Tumor-promoting Inflammation	hsa04064;hsa04066;hsa04145;hsa04151;hsa04620;hsa05130;hsa05132;hsa05133;hsa05134;hsa05140;hsa05142;hsa05144;hsa05145;hsa05146;hsa05152;hsa05161;hsa05162;hsa05164;hsa05205;hsa05321;hsa05323		TLR4
XM_847554.5:440	NS_CANINEIO_V1.0+PLS_FUBERLIN_CANIO_C9149	CD83	mRNA	0						CD83
XM_005615781.2:879	NS_CANINEIO_V1.0+PLS_FUBERLIN_CANIO_C9149	LOC102156614	mRNA	0			Resisting Cell Death;Sustaining Proliferative Signaling;Tumor-promoting Inflammation;Avoiding immune Destruction;Deregulating Cellular Energetics;Activating Invasion and Metastasis	hsa04142;hsa04145;hsa04612;hsa05205;hsa05323		CTSL
NM_001002963.1:1823	NS_CANINEIO_V1.0+PLS_FUBERLIN_CANIO_C9149	MET	mRNA	0			Activating Invasion and Metastasis;Phenotypic Plasticity;Sustaining Proliferative Signaling;Nonmutational Epigenetic Reprogramming	hsa04014;hsa04015;hsa04060;hsa04144;hsa04151;hsa04360;hsa04510;hsa04520;hsa05100;hsa05120;hsa05144;hsa05200;hsa05202;hsa05205;hsa05206;hsa05211;hsa05218;hsa05230		MET
XM_546793.4:2429	NS_CANINEIO_V1.0+PLS_FUBERLIN_CANIO_C9149	IRF8	mRNA	0			Tumor-promoting Inflammation	hsa05133		IRF8
XM_005632632.3:195	NS_CANINEIO_V1.0+PLS_FUBERLIN_CANIO_C9149	XCR1	mRNA	0			Tumor-promoting Inflammation	hsa04060;hsa04062		XCR1
XM_003640212.3:164	NS_CANINEIO_V1.0+PLS_FUBERLIN_CANIO_C9149	LOC100856270	mRNA	0			Avoiding immune Destruction;Tumor-promoting Inflammation	hsa04145;hsa04380;hsa04662;hsa04666;hsa05150;hsa05152;hsa05162		FCGR2B
XR_293948.2:434	NS_CANINEIO_V1.0+PLS_FUBERLIN_CANIO_C9149	LOC102154078	mRNA	0			Tumor-promoting Inflammation;Resisting Cell Death	hsa04060;hsa04062;hsa04668;hsa05132;hsa05134		CXCL3
XM_852751.1:670	NS_CANINEIO_V1.0+PLS_FUBERLIN_CANIO_C9149	POLR2A	mRNA	1	Housekeeping		Phenotypic Plasticity;Sustaining Proliferative Signaling;Genome Instability & Mutation	hsa01100;hsa05016;hsa05168;hsa05169		POLR2A
XM_541795.6:500	NS_CANINEIO_V1.0+PLS_FUBERLIN_CANIO_C9149	BHLHE40	mRNA	0			Sustaining Proliferative Signaling;Tumor-promoting Inflammation;Deregulating Cellular Energetics	hsa04710		BHLHE40
XM_005623236.3:1065	NS_CANINEIO_V1.0+PLS_FUBERLIN_CANIO_C9149	IL25	mRNA	0			Tumor-promoting Inflammation	hsa04060		IL25
XM_005638006.1:1300	NS_CANINEIO_V1.0+PLS_FUBERLIN_CANIO_C9149	TOX	mRNA	0						TOX
XM_005637256.3:422	NS_CANINEIO_V1.0+PLS_FUBERLIN_CANIO_C9149	LTBR	mRNA	0			Inducing Angiogenesis;Tumor-promoting Inflammation	hsa04060;hsa04064;hsa04066;hsa04672;hsa05166;hsa05203		LTBR
XM_005616467.3:1111	NS_CANINEIO_V1.0+PLS_FUBERLIN_CANIO_C9149	PVR	mRNA	0			Activating Invasion and Metastasis;Avoiding immune Destruction	hsa04514		PVR
XM_532053.2:680	NS_CANINEIO_V1.0+PLS_FUBERLIN_CANIO_C9149	ARG1	mRNA	0				hsa01100;hsa01230;hsa05146		ARG1
XM_022415214.1:2305	NS_CANINEIO_V1.0+PLS_FUBERLIN_CANIO_C9149	MAP2	mRNA	0						MAP2
NM_001293279.1:1805	NS_CANINEIO_V1.0+PLS_FUBERLIN_CANIO_C9149	APP	mRNA	0			Tumor-promoting Inflammation	hsa04726;hsa05010		APP
XM_005637611.3:1770	NS_CANINEIO_V1.0+PLS_FUBERLIN_CANIO_C9149	CHUK	mRNA	0			Resisting Cell Death;Sustaining Proliferative Signaling;Avoiding immune Destruction;Tumor-promoting Inflammation;Deregulating Cellular Energetics	hsa04010;hsa04014;hsa04062;hsa04064;hsa04068;hsa04151;hsa04210;hsa04380;hsa04620;hsa04621;hsa04622;hsa04623;hsa04660;hsa04662;hsa04668;hsa04920;hsa05120;hsa05131;hsa05142;hsa05145;hsa05160;hsa05161;hsa05162;hsa05166;hsa05168;hsa05169;hsa05200;hsa05212;hsa05215;hsa05220;hsa05221;hsa05222		CHUK
NM_001048134.1:1250	NS_CANINEIO_V1.0+PLS_FUBERLIN_CANIO_C9149	OAS2	mRNA	0			Tumor-promoting Inflammation	hsa05160;hsa05162;hsa05164;hsa05168		OAS2
NM_001003072.1:391	NS_CANINEIO_V1.0+PLS_FUBERLIN_CANIO_C9149	BCL2L1	mRNA	0			Resisting Cell Death;Nonmutational Epigenetic Reprogramming;Tumor-promoting Inflammation;Deregulating Cellular Energetics;Genome Instability & Mutation;Sustaining Proliferative Signaling	hsa04014;hsa04064;hsa04151;hsa04210;hsa04630;hsa05014;hsa05145;hsa05166;hsa05200;hsa05202;hsa05212;hsa05220;hsa05222		BCL2L1
XM_005638102.3:592	NS_CANINEIO_V1.0+PLS_FUBERLIN_CANIO_C9149	RIPK2	mRNA	0			Avoiding immune Destruction;Tumor-promoting Inflammation	hsa04621;hsa04722;hsa05131;hsa05152		RIPK2
NM_001313808.1:1250	NS_CANINEIO_V1.0+PLS_FUBERLIN_CANIO_C9149	TRIB1	mRNA	0						TRIB1
NM_001003252.1:1350	NS_CANINEIO_V1.0+PLS_FUBERLIN_CANIO_C9149	CD4	mRNA	0			Tumor-promoting Inflammation;Activating Invasion and Metastasis;Avoiding immune Destruction	hsa04514;hsa04612;hsa04640;hsa04660;hsa05340		CD4
XM_005640914.2:600	NS_CANINEIO_V1.0+PLS_FUBERLIN_CANIO_C9149	CD1E	mRNA	0				hsa04640		CD1E
NM_001286941.1:1520	NS_CANINEIO_V1.0+PLS_FUBERLIN_CANIO_C9149	DDX5	mRNA	0			Sustaining Proliferative Signaling;Nonmutational Epigenetic Reprogramming	hsa05202;hsa05205		DDX5
NM_001271070.1:507	NS_CANINEIO_V1.0+PLS_FUBERLIN_CANIO_C9149	DLA-DMB	mRNA	0			Activating Invasion and Metastasis;Avoiding immune Destruction	hsa04145;hsa04514;hsa04612;hsa04672;hsa04940;hsa05140;hsa05145;hsa05150;hsa05152;hsa05164;hsa05166;hsa05168;hsa05310;hsa05320;hsa05321;hsa05322;hsa05323;hsa05330;hsa05332;hsa05416		HLA-DMB
XM_535503.7:385	NS_CANINEIO_V1.0+PLS_FUBERLIN_CANIO_C9149	RORA	mRNA	0			Deregulating Cellular Energetics;Tumor-promoting Inflammation	hsa04710;hsa05321		RORA
XM_022422902.1:1350	NS_CANINEIO_V1.0+PLS_FUBERLIN_CANIO_C9149	TMUB2	mRNA	1	Housekeeping					TMUB2
XM_844295.5:3513	NS_CANINEIO_V1.0+PLS_FUBERLIN_CANIO_C9149	TNKS	mRNA	0			Enabling Replicative Immortality;Sustaining Proliferative Signaling			TNKS
XM_022406360.1:1119	NS_CANINEIO_V1.0+PLS_FUBERLIN_CANIO_C9149	ATG7	mRNA	0			Avoiding immune Destruction;Deregulating Cellular Energetics;Resisting Cell Death	hsa04140		ATG7
NM_001251938.1:585	NS_CANINEIO_V1.0+PLS_FUBERLIN_CANIO_C9149	BID	mRNA	0			Resisting Cell Death;Genome Instability & Mutation	hsa04071;hsa04115;hsa04210;hsa04650;hsa04932;hsa05010;hsa05014;hsa05152;hsa05200;hsa05416		BID
XM_543259.6:360	NS_CANINEIO_V1.0+PLS_FUBERLIN_CANIO_C9149	DOK2	mRNA	0			Phenotypic Plasticity			DOK2
XM_014112231.2:385	NS_CANINEIO_V1.0+PLS_FUBERLIN_CANIO_C9149	MEF2C	mRNA	0			Sustaining Proliferative Signaling;Nonmutational Epigenetic Reprogramming;Deregulating Cellular Energetics;Phenotypic Plasticity;Tumor-promoting Inflammation	hsa04010;hsa04022;hsa04921;hsa05202		MEF2C
XM_038531390.1:5597	NS_CANINEIO_V1.0+PLS_FUBERLIN_CANIO_C9149	CMTM4	mRNA	0						CMTM4
XM_005629996.3:541	NS_CANINEIO_V1.0+PLS_FUBERLIN_CANIO_C9149	IRF2	mRNA	0			Tumor-promoting Inflammation			IRF2
XM_845994.5:111	NS_CANINEIO_V1.0+PLS_FUBERLIN_CANIO_C9149	PIP	mRNA	0						PIP
XM_546405.5:1440	NS_CANINEIO_V1.0+PLS_FUBERLIN_CANIO_C9149	ETS1	mRNA	0			Enabling Replicative Immortality;Senescence	hsa04014;hsa04320;hsa05166;hsa05200;hsa05211		ETS1
XM_547009.5:587	NS_CANINEIO_V1.0+PLS_FUBERLIN_CANIO_C9149	LFNG	mRNA	0			Sustaining Proliferative Signaling			LFNG
XM_544676.5:650	NS_CANINEIO_V1.0+PLS_FUBERLIN_CANIO_C9149	HDC	mRNA	0				hsa01100		HDC
NM_001003146.1:20	NS_CANINEIO_V1.0+PLS_FUBERLIN_CANIO_C9149	CD86	mRNA	0			Nonmutational Epigenetic Reprogramming;Tumor-promoting Inflammation;Activating Invasion and Metastasis;Sustaining Proliferative Signaling;Avoiding immune Destruction	hsa04514;hsa04620;hsa04672;hsa04940;hsa05202;hsa05320;hsa05322;hsa05323;hsa05330;hsa05332;hsa05416		CD86
NM_001197073.1:658	NS_CANINEIO_V1.0+PLS_FUBERLIN_CANIO_C9149	LIF	mRNA	0			Tumor-promoting Inflammation;Sustaining Proliferative Signaling;Resisting Cell Death	hsa04060;hsa04550;hsa04630;hsa04668		LIF
NM_001005252.1:102	NS_CANINEIO_V1.0+PLS_FUBERLIN_CANIO_C9149	CCL1	mRNA	0			Tumor-promoting Inflammation	hsa04060;hsa04062		CCL1
XM_005619335.3:2756	NS_CANINEIO_V1.0+PLS_FUBERLIN_CANIO_C9149	ITGA1	mRNA	0			Phenotypic Plasticity;Activating Invasion and Metastasis;Sustaining Proliferative Signaling	hsa04151;hsa04510;hsa04512;hsa04640;hsa04810;hsa05410;hsa05412;hsa05414		ITGA1
NM_001005255.1:36	NS_CANINEIO_V1.0+PLS_FUBERLIN_CANIO_C9149	CCL8	mRNA	0			Tumor-promoting Inflammation	hsa04060;hsa04062		CCL8
XM_022405204.1:840	NS_CANINEIO_V1.0+PLS_FUBERLIN_CANIO_C9149	IL6ST	mRNA	0			Tumor-promoting Inflammation;Sustaining Proliferative Signaling	hsa04060;hsa04550;hsa04630;hsa05203		IL6ST
XM_850012.1:547	NS_CANINEIO_V1.0+PLS_FUBERLIN_CANIO_C9149	IL6R	mRNA	0			Sustaining Proliferative Signaling;Phenotypic Plasticity;Tumor-promoting Inflammation;Inducing Angiogenesis	hsa04060;hsa04066;hsa04151;hsa04630;hsa04640;hsa04932		IL6R
Canis_TRBC.1:255	NS_CANINEIO_V1.0+PLS_FUBERLIN_CANIO_C9149	TRBC	mRNA	0			Avoiding immune Destruction			TRBC1
purespike3.1:0	NS_CANINEIO_V1.0+PLS_FUBERLIN_CANIO_C9149	purespike3.1	mRNA	1
XM_022427965.1:3226	NS_CANINEIO_V1.0+PLS_FUBERLIN_CANIO_C9149	TAL1	mRNA	0			Phenotypic Plasticity			TAL1
XM_532793.2:390	NS_CANINEIO_V1.0+PLS_FUBERLIN_CANIO_C9149	IDO1	mRNA	0				hsa01100;hsa05143		IDO1
XM_014112758.2:133	NS_CANINEIO_V1.0+PLS_FUBERLIN_CANIO_C9149	LOC100683099	mRNA	0				hsa04650		ULBP2
XM_003434023.4:386	NS_CANINEIO_V1.0+PLS_FUBERLIN_CANIO_C9149	SPP1	mRNA	0			Activating Invasion and Metastasis;Sustaining Proliferative Signaling;Inducing Angiogenesis	hsa04151;hsa04510;hsa04512;hsa04620		SPP1
XM_005616767.1:815	NS_CANINEIO_V1.0+PLS_FUBERLIN_CANIO_C9149	CEBPA	mRNA	0			Nonmutational Epigenetic Reprogramming;Phenotypic Plasticity	hsa04932;hsa05200;hsa05202;hsa05221		CEBPA
XM_014109800.2:1887	NS_CANINEIO_V1.0+PLS_FUBERLIN_CANIO_C9149	IFNAR2	mRNA	0			Sustaining Proliferative Signaling;Tumor-promoting Inflammation	hsa04060;hsa04151;hsa04380;hsa04620;hsa04630;hsa04650;hsa05160;hsa05162;hsa05164;hsa05168		IFNAR2
XM_534520.2:1345	NS_CANINEIO_V1.0+PLS_FUBERLIN_CANIO_C9149	FLT1	mRNA	0			Sustaining Proliferative Signaling;Nonmutational Epigenetic Reprogramming;Activating Invasion and Metastasis;Inducing Angiogenesis	hsa04014;hsa04015;hsa04060;hsa04066;hsa04144;hsa04151;hsa04510;hsa05202;hsa05323		FLT1
NM_001110800.1:535	NS_CANINEIO_V1.0+PLS_FUBERLIN_CANIO_C9149	MAPK1	mRNA	0			Activating Invasion and Metastasis;Phenotypic Plasticity;Enabling Replicative Immortality;Senescence;Resisting Cell Death;Sustaining Proliferative Signaling;Tumor-promoting Inflammation;Deregulating Cellular Energetics;Evading Growth Suppressors;Avoiding immune Destruction;Inducing Angiogenesis	hsa04010;hsa04012;hsa04014;hsa04015;hsa04022;hsa04024;hsa04062;hsa04066;hsa04068;hsa04071;hsa04072;hsa04114;hsa04150;hsa04151;hsa04261;hsa04270;hsa04320;hsa04350;hsa04360;hsa04370;hsa04380;hsa04510;hsa04520;hsa04540;hsa04550;hsa04611;hsa04620;hsa04621;hsa04650;hsa04660;hsa04662;hsa04664;hsa04666;hsa04668;hsa04720;hsa04722;hsa04723;hsa04725;hsa04726;hsa04730;hsa04810;hsa04910;hsa04912;hsa04914;hsa…		MAPK1
XM_005621302.3:906	NS_CANINEIO_V1.0+PLS_FUBERLIN_CANIO_C9149	VCAM1	mRNA	0			Tumor-promoting Inflammation;Activating Invasion and Metastasis;Avoiding immune Destruction;Resisting Cell Death	hsa04064;hsa04514;hsa04668;hsa04670;hsa04933;hsa05143;hsa05144;hsa05166		VCAM1
XM_843284.4:2438	NS_CANINEIO_V1.0+PLS_FUBERLIN_CANIO_C9149	NLRP3	mRNA	0				hsa04621;hsa05133;hsa05164		NLRP3
XM_005636956.2:1258	NS_CANINEIO_V1.0+PLS_FUBERLIN_CANIO_C9149	IRAK4	mRNA	0			Sustaining Proliferative Signaling;Tumor-promoting Inflammation	hsa04064;hsa04210;hsa04620;hsa04722;hsa05133;hsa05140;hsa05142;hsa05145;hsa05152;hsa05162;hsa05164		IRAK4
XM_014116440.1:169	NS_CANINEIO_V1.0+PLS_FUBERLIN_CANIO_C9149	FCAR	mRNA	0				hsa04145;hsa05150	Neutrophils	FCAR
XM_014109111.2:4746	NS_CANINEIO_V1.0+PLS_FUBERLIN_CANIO_C9149	DMBT1	mRNA	0						DMBT1
NM_001002972.2:518	NS_CANINEIO_V1.0+PLS_FUBERLIN_CANIO_C9149	ICOS	mRNA	0			Activating Invasion and Metastasis;Avoiding immune Destruction	hsa04514;hsa04660;hsa04672;hsa05340		ICOS
XM_014120097.1:825	NS_CANINEIO_V1.0+PLS_FUBERLIN_CANIO_C9149	POU2F2	mRNA	0						POU2F2
XM_022405336.1:735	NS_CANINEIO_V1.0+PLS_FUBERLIN_CANIO_C9149	CD59	mRNA	0				hsa04610;hsa04640		CD59
NM_001197043.1:575	NS_CANINEIO_V1.0+PLS_FUBERLIN_CANIO_C9149	LGALS3	mRNA	0			Tumor-promoting Inflammation			LGALS3
XM_014108205.2:2710	NS_CANINEIO_V1.0+PLS_FUBERLIN_CANIO_C9149	BCR	mRNA	0				hsa05200;hsa05220		BCR
NM_001003310.2:85	NS_CANINEIO_V1.0+PLS_FUBERLIN_CANIO_C9149	SELE	mRNA	0			Activating Invasion and Metastasis;Resisting Cell Death	hsa04514;hsa04668;hsa04933;hsa05143;hsa05144		SELE
XM_003432257.4:165	NS_CANINEIO_V1.0+PLS_FUBERLIN_CANIO_C9149	S100A10	mRNA	0						S100A10
XM_003434277.4:2195	NS_CANINEIO_V1.0+PLS_FUBERLIN_CANIO_C9149	ERBB4	mRNA	0			Sustaining Proliferative Signaling	hsa04012;hsa04020;hsa04144;hsa05205		ERBB4
XM_005627313.3:362	NS_CANINEIO_V1.0+PLS_FUBERLIN_CANIO_C9149	TREM2	mRNA	0			Phenotypic Plasticity;Avoiding immune Destruction	hsa04380		TREM2
XM_005630826.3:1150	NS_CANINEIO_V1.0+PLS_FUBERLIN_CANIO_C9149	RORC	mRNA	0			Tumor-promoting Inflammation	hsa04710;hsa05321		RORC
NM_001005254.1:81	NS_CANINEIO_V1.0+PLS_FUBERLIN_CANIO_C9149	CCL20	mRNA	0			Activating Invasion and Metastasis;Phenotypic Plasticity;Tumor-promoting Inflammation;Resisting Cell Death	hsa04060;hsa04062;hsa04668;hsa05323		CCL20
XM_005628196.2:2312	NS_CANINEIO_V1.0+PLS_FUBERLIN_CANIO_C9149	PDGFRA	mRNA	0			Sustaining Proliferative Signaling;Tumor-promoting Inflammation;Activating Invasion and Metastasis;Inducing Angiogenesis	hsa04010;hsa04014;hsa04015;hsa04020;hsa04060;hsa04072;hsa04144;hsa04151;hsa04510;hsa04540;hsa04810;hsa05166;hsa05200;hsa05206;hsa05214;hsa05215;hsa05218;hsa05230;hsa05231		PDGFRA
XM_845248.4:2656	NS_CANINEIO_V1.0+PLS_FUBERLIN_CANIO_C9149	PIK3R1	mRNA	0			Deregulating Cellular Energetics;Enabling Replicative Immortality;Senescence;Resisting Cell Death;Phenotypic Plasticity;Tumor-promoting Inflammation;Sustaining Proliferative Signaling;Activating Invasion and Metastasis;Avoiding immune Destruction;Inducing Angiogenesis	hsa04012;hsa04014;hsa04015;hsa04022;hsa04024;hsa04062;hsa04066;hsa04068;hsa04070;hsa04071;hsa04072;hsa04150;hsa04151;hsa04152;hsa04210;hsa04211;hsa04213;hsa04261;hsa04370;hsa04380;hsa04510;hsa04550;hsa04611;hsa04620;hsa04630;hsa04650;hsa04660;hsa04662;hsa04664;hsa04666;hsa04668;hsa04670;hsa04722;hsa04725;hsa04750;hsa04810;hsa04910;hsa04914;hsa04915;hsa04917;hsa04919;hsa04921;hsa04923;hsa04930;hsa…		PIK3R1
XM_536694.6:952	NS_CANINEIO_V1.0+PLS_FUBERLIN_CANIO_C9149	C8B	mRNA	0				hsa04610;hsa05020;hsa05146;hsa05322		C8B
XM_022415517.1:2245	NS_CANINEIO_V1.0+PLS_FUBERLIN_CANIO_C9149	KDM5C	mRNA	0			Nonmutational Epigenetic Reprogramming			KDM5C
XM_005626742.3:481	NS_CANINEIO_V1.0+PLS_FUBERLIN_CANIO_C9149	IL11RA	mRNA	0			Sustaining Proliferative Signaling;Tumor-promoting Inflammation	hsa04060;hsa04630;hsa04640		IL11RA
NM_001037971.1:455	NS_CANINEIO_V1.0+PLS_FUBERLIN_CANIO_C9149	IL1B	mRNA	0			Activating Invasion and Metastasis;Phenotypic Plasticity;Sustaining Proliferative Signaling;Tumor-promoting Inflammation;Resisting Cell Death	hsa04010;hsa04060;hsa04064;hsa04210;hsa04380;hsa04620;hsa04621;hsa04623;hsa04640;hsa04668;hsa04750;hsa04932;hsa04933;hsa04940;hsa05010;hsa05020;hsa05132;hsa05133;hsa05134;hsa05140;hsa05142;hsa05143;hsa05144;hsa05146;hsa05152;hsa05162;hsa05164;hsa05168;hsa05321;hsa05323;hsa05332		IL1B
XM_014111550.2:4633	NS_CANINEIO_V1.0+PLS_FUBERLIN_CANIO_C9149	ATRX	mRNA	0			Genome Instability & Mutation			ATRX
XM_544362.6:1324	NS_CANINEIO_V1.0+PLS_FUBERLIN_CANIO_C9149	CD180	mRNA	0						CD180
NM_001287063.1:1156	NS_CANINEIO_V1.0+PLS_FUBERLIN_CANIO_C9149	BMI1	mRNA	0			Activating Invasion and Metastasis;Phenotypic Plasticity;Enabling Replicative Immortality;Senescence;Nonmutational Epigenetic Reprogramming	hsa04550;hsa05202;hsa05206		BMI1
XM_022421711.1:2900	NS_CANINEIO_V1.0+PLS_FUBERLIN_CANIO_C9149	PARP1	mRNA	0			Resisting Cell Death;Sustaining Proliferative Signaling;Tumor-promoting Inflammation;Genome Instability & Mutation	hsa04064		PARP1
XM_845645.3:2095	NS_CANINEIO_V1.0+PLS_FUBERLIN_CANIO_C9149	EOMES	mRNA	0			Avoiding immune Destruction			EOMES
XM_014111093.2:725	NS_CANINEIO_V1.0+PLS_FUBERLIN_CANIO_C9149	IDH1	mRNA	0			Deregulating Cellular Energetics;Sustaining Proliferative Signaling	hsa00480;hsa01100;hsa01200;hsa01230;hsa05230		IDH1
XM_022406601.1:385	NS_CANINEIO_V1.0+PLS_FUBERLIN_CANIO_C9149	IL17RB	mRNA	0			Tumor-promoting Inflammation	hsa04060		IL17RB
XM_005637196.3:1341	NS_CANINEIO_V1.0+PLS_FUBERLIN_CANIO_C9149	C3AR1	mRNA	0				hsa04080;hsa04610;hsa05150		C3AR1
NM_001003297.1:39	NS_CANINEIO_V1.0+PLS_FUBERLIN_CANIO_C9149	CCL2	mRNA	0			Activating Invasion and Metastasis;Phenotypic Plasticity;Tumor-promoting Inflammation;Resisting Cell Death	hsa04060;hsa04062;hsa04621;hsa04668;hsa04933;hsa05142;hsa05144;hsa05164;hsa05168;hsa05323		CCL2
NM_001003350.1:275	NS_CANINEIO_V1.0+PLS_FUBERLIN_CANIO_C9149	FLT3LG	mRNA	0			Sustaining Proliferative Signaling	hsa04060;hsa04640;hsa05200		FLT3LG
XM_540523.4:370	NS_CANINEIO_V1.0+PLS_FUBERLIN_CANIO_C9149	HRAS	mRNA	0			Enabling Replicative Immortality;Senescence;Resisting Cell Death;Sustaining Proliferative Signaling;Phenotypic Plasticity;Deregulating Cellular Energetics;Activating Invasion and Metastasis;Tumor-promoting Inflammation;Avoiding immune Destruction;Inducing Angiogenesis	hsa04010;hsa04012;hsa04014;hsa04015;hsa04062;hsa04068;hsa04071;hsa04072;hsa04144;hsa04151;hsa04211;hsa04213;hsa04360;hsa04370;hsa04510;hsa04530;hsa04540;hsa04550;hsa04630;hsa04650;hsa04660;hsa04662;hsa04664;hsa04720;hsa04722;hsa04725;hsa04726;hsa04730;hsa04810;hsa04910;hsa04912;hsa04915;hsa04916;hsa04917;hsa04919;hsa04921;hsa04933;hsa05034;hsa05160;hsa05161;hsa05166;hsa05200;hsa05203;hsa05205;hsa…		HRAS
XM_022412399.1:2700	NS_CANINEIO_V1.0+PLS_FUBERLIN_CANIO_C9149	PUM1	mRNA	1	Housekeeping					PUM1
XM_532990.6:522	NS_CANINEIO_V1.0+PLS_FUBERLIN_CANIO_C9149	MRPL19	mRNA	1	Housekeeping					MRPL19
XM_005625536.1:1280	NS_CANINEIO_V1.0+PLS_FUBERLIN_CANIO_C9149	SHMT2	mRNA	0			Deregulating Cellular Energetics;Sustaining Proliferative Signaling	hsa01100;hsa01200;hsa01230		SHMT2
XM_022426965.1:2055	NS_CANINEIO_V1.0+PLS_FUBERLIN_CANIO_C9149	TXK	mRNA	0			Avoiding immune Destruction	hsa04670		TXK
XM_537724.6:275	NS_CANINEIO_V1.0+PLS_FUBERLIN_CANIO_C9149	CCL16	mRNA	0			Tumor-promoting Inflammation	hsa04060;hsa04062		CCL16
XM_548090.2:355	NS_CANINEIO_V1.0+PLS_FUBERLIN_CANIO_C9149	STAT3	mRNA	0			Activating Invasion and Metastasis;Phenotypic Plasticity;Enabling Replicative Immortality;Senescence;Resisting Cell Death;Tumor-promoting Inflammation;Inducing Angiogenesis;Sustaining Proliferative Signaling	hsa04062;hsa04066;hsa04068;hsa04550;hsa04630;hsa04917;hsa04920;hsa04931;hsa04933;hsa05145;hsa05160;hsa05161;hsa05162;hsa05169;hsa05200;hsa05203;hsa05205;hsa05206;hsa05212;hsa05221;hsa05321		STAT3
NM_001197022.1:455	NS_CANINEIO_V1.0+PLS_FUBERLIN_CANIO_C9149	CD44	mRNA	0			Activating Invasion and Metastasis;Phenotypic Plasticity;Tumor-promoting Inflammation;Enabling Replicative Immortality	hsa04512;hsa04640;hsa05131;hsa05169;hsa05205;hsa05206		CD44
XM_005617639.1:1116	NS_CANINEIO_V1.0+PLS_FUBERLIN_CANIO_C9149	LCK	mRNA	0			Avoiding immune Destruction;Sustaining Proliferative Signaling;Tumor-promoting Inflammation	hsa04064;hsa04380;hsa04650;hsa04660;hsa05166;hsa05340		LCK
NM_001003170.1:819	NS_CANINEIO_V1.0+PLS_FUBERLIN_CANIO_C9149	PTGER2	mRNA	0			Avoiding immune Destruction	hsa04024;hsa04080;hsa04750;hsa05200		PTGER2
NM_001002938.1:820	NS_CANINEIO_V1.0+PLS_FUBERLIN_CANIO_C9149	CTSS	mRNA	0			Resisting Cell Death;Avoiding immune Destruction;Activating Invasion and Metastasis	hsa04142;hsa04145;hsa04612;hsa05152		CTSS
XM_005640471.1:1410	NS_CANINEIO_V1.0+PLS_FUBERLIN_CANIO_C9149	STAT4	mRNA	0			Tumor-promoting Inflammation;Sustaining Proliferative Signaling	hsa04630;hsa05161;hsa05321		STAT4
XM_005640334.3:710	NS_CANINEIO_V1.0+PLS_FUBERLIN_CANIO_C9149	ATF2	mRNA	0			Sustaining Proliferative Signaling;Nonmutational Epigenetic Reprogramming;Deregulating Cellular Energetics;Genome Instability & Mutation;Tumor-promoting Inflammation;Resisting Cell Death	hsa04010;hsa04022;hsa04151;hsa04211;hsa04261;hsa04668;hsa04728;hsa04915;hsa04922;hsa04925;hsa05030;hsa05034;hsa05161;hsa05164;hsa05166;hsa05169;hsa05203		ATF2
XM_005639812.2:1373	NS_CANINEIO_V1.0+PLS_FUBERLIN_CANIO_C9149	ST6GAL1	mRNA	0				hsa01100		ST6GAL1
XM_014116208.2:3226	NS_CANINEIO_V1.0+PLS_FUBERLIN_CANIO_C9149	ITGB4	mRNA	0			Activating Invasion and Metastasis;Sustaining Proliferative Signaling	hsa04151;hsa04510;hsa04512;hsa04810;hsa05410;hsa05412;hsa05414		ITGB4
XM_005616212.2:690	NS_CANINEIO_V1.0+PLS_FUBERLIN_CANIO_C9149	FPR2	mRNA	0				hsa04080;hsa05150		FPR2
XM_005640886.2:1515	NS_CANINEIO_V1.0+PLS_FUBERLIN_CANIO_C9149	SLAMF6	mRNA	0			Avoiding immune Destruction			SLAMF6
XM_038604203.1:1315	NS_CANINEIO_V1.0+PLS_FUBERLIN_CANIO_C9149	MLLT6	mRNA	0						MLLT6
XM_005621807.2:813	NS_CANINEIO_V1.0+PLS_FUBERLIN_CANIO_C9149	CSF1	mRNA	0			Sustaining Proliferative Signaling;Tumor-promoting Inflammation;Resisting Cell Death	hsa04014;hsa04015;hsa04060;hsa04151;hsa04380;hsa04640;hsa04668;hsa05323		CSF1
ERCC_00002.1:850	NS_CANINEIO_V1.0+PLS_FUBERLIN_CANIO_C9149	POS_C(8)	mRNA	1	Positive						8
Canis_TRGC8.1:167	NS_CANINEIO_V1.0+PLS_FUBERLIN_CANIO_C9149	TRGC8	mRNA	0						TRGC1
XM_843835.5:195	NS_CANINEIO_V1.0+PLS_FUBERLIN_CANIO_C9149	NCR3	mRNA	0			Avoiding immune Destruction	hsa04650		NCR3
XM_014106246.2:640	NS_CANINEIO_V1.0+PLS_FUBERLIN_CANIO_C9149	LOC476900	mRNA	0						MS4A4A
XM_022407196.1:1010	NS_CANINEIO_V1.0+PLS_FUBERLIN_CANIO_C9149	IL5RA	mRNA	0			Sustaining Proliferative Signaling;Tumor-promoting Inflammation	hsa04060;hsa04630;hsa04640		IL5RA
XM_005622319.1:2435	NS_CANINEIO_V1.0+PLS_FUBERLIN_CANIO_C9149	CR2	mRNA	0			Avoiding immune Destruction;Tumor-promoting Inflammation	hsa04610;hsa04640;hsa04662;hsa05169		CR2
XM_005637438.2:1335	NS_CANINEIO_V1.0+PLS_FUBERLIN_CANIO_C9149	LAG3	mRNA	0			Avoiding immune Destruction			LAG3
NM_001003347.1:277	NS_CANINEIO_V1.0+PLS_FUBERLIN_CANIO_C9149	IL21	mRNA	0			Sustaining Proliferative Signaling;Tumor-promoting Inflammation	hsa04060;hsa04630;hsa05321		IL21
XM_005618879.1:1396	NS_CANINEIO_V1.0+PLS_FUBERLIN_CANIO_C9149	PRF1	mRNA	0			Resisting Cell Death;Avoiding immune Destruction	hsa04650;hsa04940;hsa05320;hsa05330;hsa05332;hsa05416		PRF1
XM_005640757.2:1866	NS_CANINEIO_V1.0+PLS_FUBERLIN_CANIO_C9149	TLR5	mRNA	0				hsa04620;hsa05130;hsa05132;hsa05134;hsa05321		TLR5
NM_001048110.1:1401	NS_CANINEIO_V1.0+PLS_FUBERLIN_CANIO_C9149	ADGRE5	mRNA	0						ADGRE5
XM_014116630.2:443	NS_CANINEIO_V1.0+PLS_FUBERLIN_CANIO_C9149	GSK3A	mRNA	0			Tumor-promoting Inflammation;Sustaining Proliferative Signaling	hsa04062;hsa04728;hsa04932		GSK3A
XM_849493.1:328	NS_CANINEIO_V1.0+PLS_FUBERLIN_CANIO_C9149	CCND2	mRNA	0			Enabling Replicative Immortality;Senescence;Nonmutational Epigenetic Reprogramming;Sustaining Proliferative Signaling;Evading Growth Suppressors;Activating Invasion and Metastasis;Genome Instability & Mutation;Tumor-promoting Inflammation	hsa04068;hsa04110;hsa04115;hsa04151;hsa04310;hsa04390;hsa04510;hsa04630;hsa04917;hsa05162;hsa05166;hsa05202;hsa05203;hsa05206		CCND2
XM_003434950.4:1541	NS_CANINEIO_V1.0+PLS_FUBERLIN_CANIO_C9149	C4BPA	mRNA	0				hsa04610;hsa05133		C4BPA
XM_547128.2:148	NS_CANINEIO_V1.0+PLS_FUBERLIN_CANIO_C9149	CIITA	mRNA	0			Tumor-promoting Inflammation	hsa04612;hsa05145;hsa05152;hsa05164;hsa05340		CIITA
NM_001284492.1:399	NS_CANINEIO_V1.0+PLS_FUBERLIN_CANIO_C9149	TREM1	mRNA	0			Avoiding immune Destruction			TREM1
NM_001127234.1:664	NS_CANINEIO_V1.0+PLS_FUBERLIN_CANIO_C9149	OAZ1	mRNA	1	Housekeeping					OAZ1
XM_535877.7:378	NS_CANINEIO_V1.0+PLS_FUBERLIN_CANIO_C9149	LY86	mRNA	0						LY86
XM_534733.6:1345	NS_CANINEIO_V1.0+PLS_FUBERLIN_CANIO_C9149	SF3A1	mRNA	1	Housekeeping					SF3A1
XM_022423769.1:547	NS_CANINEIO_V1.0+PLS_FUBERLIN_CANIO_C9149	LCN2	mRNA	0			Activating Invasion and Metastasis;Phenotypic Plasticity;Tumor-promoting Inflammation			LCN2
XM_005631743.1:2035	NS_CANINEIO_V1.0+PLS_FUBERLIN_CANIO_C9149	FADD	mRNA	0			Resisting Cell Death	hsa04210;hsa04620;hsa04622;hsa04668;hsa05010;hsa05142;hsa05152;hsa05161;hsa05168;hsa05200		FADD
NM_001003169.1:248	NS_CANINEIO_V1.0+PLS_FUBERLIN_CANIO_C9149	IL18	mRNA	0			Tumor-promoting Inflammation	hsa04060;hsa04621;hsa04623;hsa05132;hsa05134;hsa05143;hsa05144;hsa05152;hsa05164;hsa05321;hsa05323		IL18
XM_038434391.1:915	NS_CANINEIO_V1.0+PLS_FUBERLIN_CANIO_C9149	TNFRSF6B	mRNA	0			Tumor-promoting Inflammation	hsa04060		TNFRSF6B
XM_022417823.1:460	NS_CANINEIO_V1.0+PLS_FUBERLIN_CANIO_C9149	IL17B	mRNA	0				hsa04060		IL17B
NM_001048020.1:1235	NS_CANINEIO_V1.0+PLS_FUBERLIN_CANIO_C9149	CD163	mRNA	0					Macrophages	CD163
XM_844435.4:460	NS_CANINEIO_V1.0+PLS_FUBERLIN_CANIO_C9149	CD7	mRNA	0				hsa04640		CD7
XM_541904.5:575	NS_CANINEIO_V1.0+PLS_FUBERLIN_CANIO_C9149	CCRL2	mRNA	0			Tumor-promoting Inflammation			CCRL2
ERCC_00035.1:485	NS_CANINEIO_V1.0+PLS_FUBERLIN_CANIO_C9149	POS_E(0.5)	mRNA	1	Positive						0.5
XM_545759.5:737	NS_CANINEIO_V1.0+PLS_FUBERLIN_CANIO_C9149	CD48	mRNA	0				hsa04650		CD48
XM_849609.3:353	NS_CANINEIO_V1.0+PLS_FUBERLIN_CANIO_C9149	NINJ2	mRNA	0						NINJ2
NM_001003054.1:1150	NS_CANINEIO_V1.0+PLS_FUBERLIN_CANIO_C9149	PTGER4	mRNA	0				hsa04080;hsa04750;hsa05200	Exhausted CD8	PTGER4
XM_022422397.1:555	NS_CANINEIO_V1.0+PLS_FUBERLIN_CANIO_C9149	TRAF3	mRNA	0			Tumor-promoting Inflammation;Resisting Cell Death	hsa04064;hsa04620;hsa04622;hsa04668;hsa05160;hsa05168;hsa05169;hsa05200;hsa05203;hsa05222		TRAF3
XM_847029.5:1284	NS_CANINEIO_V1.0+PLS_FUBERLIN_CANIO_C9149	SH2D1A	mRNA	0			Avoiding immune Destruction	hsa04650;hsa05162		SH2D1A
XM_014112785.1:935	NS_CANINEIO_V1.0+PLS_FUBERLIN_CANIO_C9149	DUSP1	mRNA	0			Sustaining Proliferative Signaling	hsa04010;hsa04726		DUSP1
NM_001005256.1:100	NS_CANINEIO_V1.0+PLS_FUBERLIN_CANIO_C9149	CCL19	mRNA	0			Tumor-promoting Inflammation	hsa04060;hsa04062;hsa04064		CCL19
NM_001173127.1:1760	NS_CANINEIO_V1.0+PLS_FUBERLIN_CANIO_C9149	TLR10	mRNA	0						TLR10
XM_543017.4:810	NS_CANINEIO_V1.0+PLS_FUBERLIN_CANIO_C9149	SDC4	mRNA	0			Activating Invasion and Metastasis	hsa04512;hsa04514;hsa05205		SDC4
XM_014118342.2:918	NS_CANINEIO_V1.0+PLS_FUBERLIN_CANIO_C9149	C2	mRNA	0				hsa04610;hsa05133;hsa05150;hsa05322		C2
NM_001003378.2:270	NS_CANINEIO_V1.0+PLS_FUBERLIN_CANIO_C9149	ELANE	mRNA	0			Nonmutational Epigenetic Reprogramming;Activating Invasion and Metastasis	hsa05202;hsa05322		ELANE
XM_844736.5:518	NS_CANINEIO_V1.0+PLS_FUBERLIN_CANIO_C9149	IL27	mRNA	0			Tumor-promoting Inflammation			IL27
XM_022424104.1:621	NS_CANINEIO_V1.0+PLS_FUBERLIN_CANIO_C9149	CDK4	mRNA	0			Enabling Replicative Immortality;Senescence;Nonmutational Epigenetic Reprogramming;Phenotypic Plasticity;Evading Growth Suppressors;Avoiding immune Destruction;Sustaining Proliferative Signaling;Genome Instability & Mutation	hsa04110;hsa04115;hsa04151;hsa04530;hsa04660;hsa04933;hsa05161;hsa05162;hsa05166;hsa05200;hsa05203;hsa05212;hsa05214;hsa05218;hsa05219;hsa05220;hsa05222;hsa05223		CDK4
XM_005640884.3:867	NS_CANINEIO_V1.0+PLS_FUBERLIN_CANIO_C9149	CD84	mRNA	0						CD84
NM_001014768.1:414	NS_CANINEIO_V1.0+PLS_FUBERLIN_CANIO_C9149	HLA-DRB1	mRNA	0			Tumor-promoting Inflammation;Activating Invasion and Metastasis;Avoiding immune Destruction	hsa04145;hsa04514;hsa04612;hsa04640;hsa04672;hsa04940;hsa05140;hsa05145;hsa05150;hsa05152;hsa05164;hsa05166;hsa05168;hsa05169;hsa05310;hsa05320;hsa05321;hsa05322;hsa05323;hsa05330;hsa05332;hsa05416		HLA-DRB1
NM_001253735.1:149	NS_CANINEIO_V1.0+PLS_FUBERLIN_CANIO_C9149	LOC480600	mRNA	0			Tumor-promoting Inflammation;Avoiding immune Destruction	hsa04060;hsa04062;hsa04620;hsa05132;hsa05142;hsa05323		CCL3
XM_038462605.1:2323	NS_CANINEIO_V1.0+PLS_FUBERLIN_CANIO_C9149	PHLDB2	mRNA	0						PHLDB2
NM_001287125.1:1698	NS_CANINEIO_V1.0+PLS_FUBERLIN_CANIO_C9149	CDH1	mRNA	0			Activating Invasion and Metastasis;Phenotypic Plasticity;Resisting Cell Death;Avoiding immune Destruction	hsa04015;hsa04390;hsa04514;hsa04520;hsa05100;hsa05130;hsa05200;hsa05213;hsa05216;hsa05218;hsa05219		CDH1
XM_038660103.1:480	NS_CANINEIO_V1.0+PLS_FUBERLIN_CANIO_C9149	TNFAIP8	mRNA	0			Sustaining Proliferative Signaling;Deregulating Cellular Energetics			TNFAIP8
NM_001165878.1:116	NS_CANINEIO_V1.0+PLS_FUBERLIN_CANIO_C9149	IL17A	mRNA	0			Activating Invasion and Metastasis;Phenotypic Plasticity;Tumor-promoting Inflammation	hsa04060;hsa05321;hsa05323		IL17A
NM_001146269.1:94	NS_CANINEIO_V1.0+PLS_FUBERLIN_CANIO_C9149	CDKN2B	mRNA	0			Enabling Replicative Immortality;Senescence;Sustaining Proliferative Signaling;Tumor-promoting Inflammation;Evading Growth Suppressors	hsa04068;hsa04110;hsa04350;hsa05166;hsa05200;hsa05203;hsa05222		CDKN2B
XM_540216.6:685	NS_CANINEIO_V1.0+PLS_FUBERLIN_CANIO_C9149	DOK1	mRNA	0			Phenotypic Plasticity	hsa05162		DOK1
XM_022406886.1:1418	NS_CANINEIO_V1.0+PLS_FUBERLIN_CANIO_C9149	JAK3	mRNA	0			Sustaining Proliferative Signaling;Tumor-promoting Inflammation	hsa04062;hsa04151;hsa04550;hsa04630;hsa05162;hsa05166;hsa05169;hsa05203;hsa05340		JAK3
XM_005625993.3:810	NS_CANINEIO_V1.0+PLS_FUBERLIN_CANIO_C9149	IL18R1	mRNA	0			Tumor-promoting Inflammation;Resisting Cell Death	hsa04060;hsa04668;hsa05321		IL18R1
NM_001003383.1:140	NS_CANINEIO_V1.0+PLS_FUBERLIN_CANIO_C9149	PDGFB	mRNA	0			Sustaining Proliferative Signaling;Tumor-promoting Inflammation;Activating Invasion and Metastasis;Inducing Angiogenesis	hsa04010;hsa04014;hsa04015;hsa04060;hsa04072;hsa04151;hsa04510;hsa04540;hsa04810;hsa05166;hsa05200;hsa05206;hsa05211;hsa05214;hsa05215;hsa05218;hsa05231		PDGFB
XM_014110784.1:1435	NS_CANINEIO_V1.0+PLS_FUBERLIN_CANIO_C9149	ITGAV	mRNA	0			Sustaining Proliferative Signaling;Phenotypic Plasticity;Avoiding immune Destruction;Activating Invasion and Metastasis;Inducing Angiogenesis	hsa04145;hsa04151;hsa04510;hsa04512;hsa04514;hsa04810;hsa04919;hsa05200;hsa05205;hsa05222;hsa05410;hsa05412;hsa05414		ITGAV
XM_546869.6:433	NS_CANINEIO_V1.0+PLS_FUBERLIN_CANIO_C9149	PSMB10	mRNA	0			Resisting Cell Death;Sustaining Proliferative Signaling;Phenotypic Plasticity;Avoiding immune Destruction;Enabling Replicative Immortality;Evading Growth Suppressors;Inducing Angiogenesis;Tumor-promoting Inflammation	hsa03050		PSMB10
XM_545938.6:385	NS_CANINEIO_V1.0+PLS_FUBERLIN_CANIO_C9149	BST1	mRNA	0				hsa01100		BST1
XM_850342.4:605	NS_CANINEIO_V1.0+PLS_FUBERLIN_CANIO_C9149	TNFSF8	mRNA	0			Tumor-promoting Inflammation	hsa04060		TNFSF8
XM_533484.6:385	NS_CANINEIO_V1.0+PLS_FUBERLIN_CANIO_C9149	FABP7	mRNA	0			Sustaining Proliferative Signaling;Deregulating Cellular Energetics	hsa03320		FABP7
NM_001284491.1:995	NS_CANINEIO_V1.0+PLS_FUBERLIN_CANIO_C9149	CX3CR1	mRNA	0			Tumor-promoting Inflammation	hsa04060;hsa04062		CX3CR1
XM_005631473.2:1007	NS_CANINEIO_V1.0+PLS_FUBERLIN_CANIO_C9149	RELA	mRNA	0			Activating Invasion and Metastasis;Phenotypic Plasticity;Enabling Replicative Immortality;Senescence;Resisting Cell Death;Sustaining Proliferative Signaling;Nonmutational Epigenetic Reprogramming;Tumor-promoting Inflammation;Avoiding immune Destruction;Inducing Angiogenesis	hsa04010;hsa04014;hsa04024;hsa04062;hsa04064;hsa04066;hsa04071;hsa04151;hsa04210;hsa04211;hsa04380;hsa04620;hsa04621;hsa04622;hsa04623;hsa04660;hsa04662;hsa04668;hsa04722;hsa04917;hsa04920;hsa04931;hsa04932;hsa04933;hsa05030;hsa05120;hsa05131;hsa05132;hsa05133;hsa05134;hsa05140;hsa05142;hsa05145;hsa05146;hsa05152;hsa05160;hsa05161;hsa05162;hsa05164;hsa05166;hsa05168;hsa05169;hsa05200;hsa05202;hsa…		RELA
XM_005627639.3:1604	NS_CANINEIO_V1.0+PLS_FUBERLIN_CANIO_C9149	MAP3K7	mRNA	0			Deregulating Cellular Energetics;Sustaining Proliferative Signaling;Enabling Replicative Immortality;Resisting Cell Death;Avoiding immune Destruction;Tumor-promoting Inflammation	hsa04010;hsa04064;hsa04152;hsa04310;hsa04380;hsa04520;hsa04620;hsa04621;hsa04622;hsa04660;hsa04668;hsa05140;hsa05145;hsa05162;hsa05168;hsa05169		MAP3K7
XM_545746.2:460	NS_CANINEIO_V1.0+PLS_FUBERLIN_CANIO_C9149	CRP	mRNA	0						CRP
XM_005618758.3:1245	NS_CANINEIO_V1.0+PLS_FUBERLIN_CANIO_C9149	IFIT2	mRNA	0			Tumor-promoting Inflammation			IFIT2
XM_005619799.1:756	NS_CANINEIO_V1.0+PLS_FUBERLIN_CANIO_C9149	POU2AF1	mRNA	0						POU2AF1
NM_001128837.1:360	NS_CANINEIO_V1.0+PLS_FUBERLIN_CANIO_C9149	CD1A6	mRNA	0			Avoiding immune Destruction	hsa04640		CD1A
XM_005615953.2:1452	NS_CANINEIO_V1.0+PLS_FUBERLIN_CANIO_C9149	SYK	mRNA	0			Tumor-promoting Inflammation;Sustaining Proliferative Signaling;Avoiding immune Destruction	hsa04064;hsa04072;hsa04151;hsa04380;hsa04611;hsa04650;hsa04662;hsa04664;hsa04666;hsa05152;hsa05169;hsa05203		SYK
XM_014115810.2:545	NS_CANINEIO_V1.0+PLS_FUBERLIN_CANIO_C9149	CTSG	mRNA	0			Activating Invasion and Metastasis;Tumor-promoting Inflammation	hsa04080;hsa04142;hsa04614;hsa05146;hsa05322		CTSG
NM_001003301.1:341	NS_CANINEIO_V1.0+PLS_FUBERLIN_CANIO_C9149	IL6	mRNA	0			Activating Invasion and Metastasis;Phenotypic Plasticity;Enabling Replicative Immortality;Senescence;Sustaining Proliferative Signaling;Nonmutational Epigenetic Reprogramming;Tumor-promoting Inflammation;Inducing Angiogenesis;Resisting Cell Death	hsa04060;hsa04066;hsa04068;hsa04151;hsa04620;hsa04621;hsa04623;hsa04630;hsa04640;hsa04668;hsa04672;hsa04931;hsa04932;hsa04933;hsa05020;hsa05132;hsa05133;hsa05134;hsa05142;hsa05143;hsa05144;hsa05146;hsa05152;hsa05161;hsa05162;hsa05164;hsa05166;hsa05168;hsa05200;hsa05202;hsa05321;hsa05323;hsa05332;hsa05410		IL6
XM_022414662.1:655	NS_CANINEIO_V1.0+PLS_FUBERLIN_CANIO_C9149	IL15RA	mRNA	0			Sustaining Proliferative Signaling;Tumor-promoting Inflammation	hsa04060;hsa04630;hsa04672;hsa05166		IL15RA
NM_001002986.1:255	NS_CANINEIO_V1.0+PLS_FUBERLIN_CANIO_C9149	KLRA1	mRNA	0						KLRA1P
NM_001005251.1:111	NS_CANINEIO_V1.0+PLS_FUBERLIN_CANIO_C9149	CCL3	mRNA	0			Tumor-promoting Inflammation;Avoiding immune Destruction	hsa04060;hsa04062;hsa04620;hsa05132;hsa05142;hsa05323		CCL3
XM_538245.7:6265	NS_CANINEIO_V1.0+PLS_FUBERLIN_CANIO_C9149	LRP1	mRNA	0				hsa05010;hsa05144		LRP1
XM_022410165.1:1533	NS_CANINEIO_V1.0+PLS_FUBERLIN_CANIO_C9149	OSM	mRNA	0			Tumor-promoting Inflammation;Sustaining Proliferative Signaling	hsa04060;hsa04151;hsa04630		OSM
XM_850452.1:530	NS_CANINEIO_V1.0+PLS_FUBERLIN_CANIO_C9149	CD8A	mRNA	0			Activating Invasion and Metastasis;Avoiding immune Destruction	hsa04514;hsa04612;hsa04640;hsa04660;hsa05340		CD8A
XR_293775.3:120	NS_CANINEIO_V1.0+PLS_FUBERLIN_CANIO_C9149	LOC102155900	mRNA	0			Phenotypic Plasticity	hsa04640		CD24
XM_005626238.1:1411	NS_CANINEIO_V1.0+PLS_FUBERLIN_CANIO_C9149	EPCAM	mRNA	0			Activating Invasion and Metastasis;Phenotypic Plasticity			EPCAM
XM_022405026.1:4940	NS_CANINEIO_V1.0+PLS_FUBERLIN_CANIO_C9149	SLC16A1	mRNA	0			Deregulating Cellular Energetics			SLC16A1
XM_547291.4:970	NS_CANINEIO_V1.0+PLS_FUBERLIN_CANIO_C9149	GBP5	mRNA	0			Tumor-promoting Inflammation			GBP5
NM_001287129.1:221	NS_CANINEIO_V1.0+PLS_FUBERLIN_CANIO_C9149	THY1	mRNA	0			Avoiding immune Destruction;Sustaining Proliferative Signaling	hsa04670		THY1
XM_534118.2:1859	NS_CANINEIO_V1.0+PLS_FUBERLIN_CANIO_C9149	RB1	mRNA	0			Sustaining Proliferative Signaling;Enabling Replicative Immortality;Senescence;Evading Growth Suppressors	hsa04110;hsa05161;hsa05166;hsa05169;hsa05200;hsa05203;hsa05212;hsa05214;hsa05215;hsa05218;hsa05219;hsa05220;hsa05222;hsa05223		RB1
ERCC_00126.1:220	NS_CANINEIO_V1.0+PLS_FUBERLIN_CANIO_C9149	NEG_F(0)	mRNA	1	Negative						0
XM_546720.2:159	NS_CANINEIO_V1.0+PLS_FUBERLIN_CANIO_C9149	TNFRSF4	mRNA	0			Tumor-promoting Inflammation;Avoiding immune Destruction	hsa04060		TNFRSF4
NM_001003084.1:360	NS_CANINEIO_V1.0+PLS_FUBERLIN_CANIO_C9149	SLAMF1	mRNA	0				hsa05162		SLAMF1
XM_014111450.1:1054	NS_CANINEIO_V1.0+PLS_FUBERLIN_CANIO_C9149	TNFRSF8	mRNA	0			Tumor-promoting Inflammation	hsa04060		TNFRSF8
XM_022405107.1:554	NS_CANINEIO_V1.0+PLS_FUBERLIN_CANIO_C9149	SIGIRR	mRNA	0			Tumor-promoting Inflammation			SIGIRR
XM_546496.3:1426	NS_CANINEIO_V1.0+PLS_FUBERLIN_CANIO_C9149	CXCR5	mRNA	0			Tumor-promoting Inflammation	hsa04060;hsa04062		CXCR5
XM_022417892.1:1592	NS_CANINEIO_V1.0+PLS_FUBERLIN_CANIO_C9149	C7	mRNA	0				hsa04610;hsa05020;hsa05322		C7
NM_001003074.1:2200	NS_CANINEIO_V1.0+PLS_FUBERLIN_CANIO_C9149	PGR	mRNA	0			Sustaining Proliferative Signaling	hsa04114;hsa04914		PGR
NM_001048136.1:963	NS_CANINEIO_V1.0+PLS_FUBERLIN_CANIO_C9149	MAP2K2	mRNA	0			Enabling Replicative Immortality;Senescence;Resisting Cell Death;Sustaining Proliferative Signaling;Phenotypic Plasticity;Deregulating Cellular Energetics;Avoiding immune Destruction;Inducing Angiogenesis;Tumor-promoting Inflammation	hsa04010;hsa04012;hsa04014;hsa04015;hsa04022;hsa04024;hsa04066;hsa04068;hsa04071;hsa04072;hsa04151;hsa04270;hsa04370;hsa04540;hsa04550;hsa04620;hsa04650;hsa04660;hsa04662;hsa04664;hsa04720;hsa04722;hsa04730;hsa04810;hsa04910;hsa04912;hsa04915;hsa04916;hsa04917;hsa04919;hsa04921;hsa05020;hsa05161;hsa05164;hsa05200;hsa05205;hsa05206;hsa05211;hsa05213;hsa05214;hsa05215;hsa05216;hsa05218;hsa05219;hsa…		MAP2K2
NM_001012342.2:1060	NS_CANINEIO_V1.0+PLS_FUBERLIN_CANIO_C9149	CCR5	mRNA	0			Tumor-promoting Inflammation	hsa04060;hsa04062;hsa04144;hsa05145;hsa05203		CCR5
NM_001197099.1:1128	NS_CANINEIO_V1.0+PLS_FUBERLIN_CANIO_C9149	RET	mRNA	0			Sustaining Proliferative Signaling;Phenotypic Plasticity	hsa04144;hsa05200;hsa05216;hsa05230		RET
NM_001003010.2:170	NS_CANINEIO_V1.0+PLS_FUBERLIN_CANIO_C9149	CCL5	mRNA	0			Tumor-promoting Inflammation;Resisting Cell Death	hsa04060;hsa04062;hsa04620;hsa04621;hsa04623;hsa04668;hsa05020;hsa05120;hsa05142;hsa05164;hsa05168;hsa05323		CCL5
XM_003639372.2:1860	NS_CANINEIO_V1.0+PLS_FUBERLIN_CANIO_C9149	TCF7	mRNA	0			Enabling Replicative Immortality;Sustaining Proliferative Signaling	hsa04310;hsa04390;hsa04520;hsa04916;hsa05200;hsa05210;hsa05213;hsa05215;hsa05216;hsa05221;hsa05412		TCF7
NM_001287163.1:2020	NS_CANINEIO_V1.0+PLS_FUBERLIN_CANIO_C9149	HIF1A	mRNA	0			Activating Invasion and Metastasis;Phenotypic Plasticity;Sustaining Proliferative Signaling;Tumor-promoting Inflammation;Deregulating Cellular Energetics;Resisting Cell Death;Inducing Angiogenesis;Enabling Replicative Immortality	hsa04066;hsa04150;hsa04919;hsa05200;hsa05205;hsa05211;hsa05230;hsa05231		HIF1A
ENSCAFT00030041867.1:131	NS_CANINEIO_V1.0+PLS_FUBERLIN_CANIO_C9149	MIF	mRNA	0			Tumor-promoting Inflammation			MIF
XM_547525.5:1736	NS_CANINEIO_V1.0+PLS_FUBERLIN_CANIO_C9149	NTRK1	mRNA	0			Resisting Cell Death;Sustaining Proliferative Signaling;Nonmutational Epigenetic Reprogramming	hsa04010;hsa04144;hsa04210;hsa04722;hsa04750;hsa05200;hsa05202;hsa05216;hsa05230		NTRK1
XM_005636650.1:535	NS_CANINEIO_V1.0+PLS_FUBERLIN_CANIO_C9149	FAS	mRNA	0			Resisting Cell Death;Sustaining Proliferative Signaling;Genome Instability & Mutation	hsa04010;hsa04060;hsa04115;hsa04210;hsa04650;hsa04668;hsa04932;hsa04940;hsa05010;hsa05142;hsa05143;hsa05161;hsa05162;hsa05164;hsa05168;hsa05200;hsa05205;hsa05320;hsa05330;hsa05332		FAS
XM_022422220.2:837	NS_CANINEIO_V1.0+PLS_FUBERLIN_CANIO_C9149	PGF	mRNA	0			Sustaining Proliferative Signaling;Activating Invasion and Metastasis	hsa04014;hsa04015;hsa04151;hsa04510;hsa05200		PGF
XM_003431593.3:303	NS_CANINEIO_V1.0+PLS_FUBERLIN_CANIO_C9149	IL9	mRNA	0			Sustaining Proliferative Signaling;Tumor-promoting Inflammation	hsa04060;hsa04630;hsa05310		IL9
NM_001003043.1:495	NS_CANINEIO_V1.0+PLS_FUBERLIN_CANIO_C9149	RAD51	mRNA	0			Genome Instability & Mutation;Evading Growth Suppressors	hsa05200;hsa05212		RAD51
XM_544014.6:1469	NS_CANINEIO_V1.0+PLS_FUBERLIN_CANIO_C9149	DUSP5	mRNA	0			Sustaining Proliferative Signaling	hsa04010		DUSP5
XM_540047.6:616	NS_CANINEIO_V1.0+PLS_FUBERLIN_CANIO_C9149	VEGFC	mRNA	0			Sustaining Proliferative Signaling;Activating Invasion and Metastasis;Resisting Cell Death	hsa04014;hsa04015;hsa04060;hsa04151;hsa04510;hsa04668;hsa04933;hsa05200		VEGFC
XM_005633023.3:1654	NS_CANINEIO_V1.0+PLS_FUBERLIN_CANIO_C9149	TICAM1	mRNA	0			Resisting Cell Death;Tumor-promoting Inflammation	hsa04064;hsa04620;hsa05133;hsa05142;hsa05160;hsa05161;hsa05164;hsa05168		TICAM1
XM_539954.6:880	NS_CANINEIO_V1.0+PLS_FUBERLIN_CANIO_C9149	IKBKB	mRNA	0			Resisting Cell Death;Sustaining Proliferative Signaling;Avoiding immune Destruction;Tumor-promoting Inflammation;Deregulating Cellular Energetics	hsa04010;hsa04014;hsa04062;hsa04064;hsa04068;hsa04150;hsa04151;hsa04210;hsa04380;hsa04620;hsa04621;hsa04622;hsa04623;hsa04660;hsa04662;hsa04668;hsa04722;hsa04910;hsa04920;hsa04930;hsa04931;hsa04932;hsa05120;hsa05131;hsa05142;hsa05145;hsa05160;hsa05161;hsa05164;hsa05166;hsa05168;hsa05169;hsa05200;hsa05206;hsa05212;hsa05215;hsa05220;hsa05221;hsa05222		IKBKB
NM_001114853.1:8	NS_CANINEIO_V1.0+PLS_FUBERLIN_CANIO_C9149	IL29L	mRNA	0			Tumor-promoting Inflammation;Sustaining Proliferative Signaling	hsa04060;hsa04630		IFNL1
XM_540846.5:114	NS_CANINEIO_V1.0+PLS_FUBERLIN_CANIO_C9149	CTSW	mRNA	0			Resisting Cell Death	hsa04142		CTSW
NM_001253742.1:701	NS_CANINEIO_V1.0+PLS_FUBERLIN_CANIO_C9149	KRT19	mRNA	0			Sustaining Proliferative Signaling;Phenotypic Plasticity			KRT19
XM_005640944.1:1350	NS_CANINEIO_V1.0+PLS_FUBERLIN_CANIO_C9149	CD244	mRNA	0			Avoiding immune Destruction	hsa04650		CD244
NM_001195404.1:45	NS_CANINEIO_V1.0+PLS_FUBERLIN_CANIO_C9149	BCL6	mRNA	0			Nonmutational Epigenetic Reprogramming;Tumor-promoting Inflammation	hsa04068;hsa05202		BCL6
NM_001003191.1:1362	NS_CANINEIO_V1.0+PLS_FUBERLIN_CANIO_C9149	GUSB	mRNA	1	Housekeeping			hsa01100;hsa04142		GUSB
bindspike1.1:0	NS_CANINEIO_V1.0+PLS_FUBERLIN_CANIO_C9149	bindspike1.1	mRNA	1	Binding
NM_001284456.1:399	NS_CANINEIO_V1.0+PLS_FUBERLIN_CANIO_C9149	CX3CL1	mRNA	0			Tumor-promoting Inflammation;Resisting Cell Death	hsa04060;hsa04062;hsa04668		CX3CL1
NM_001170829.2:872	NS_CANINEIO_V1.0+PLS_FUBERLIN_CANIO_C9149	SMAD3	mRNA	0			Activating Invasion and Metastasis;Phenotypic Plasticity;Enabling Replicative Immortality;Senescence;Sustaining Proliferative Signaling;Tumor-promoting Inflammation;Evading Growth Suppressors	hsa04068;hsa04110;hsa04144;hsa04310;hsa04350;hsa04390;hsa04520;hsa04550;hsa04933;hsa05142;hsa05161;hsa05166;hsa05200;hsa05210;hsa05212;hsa05220;hsa05321		SMAD3
NM_001205168.1:420	NS_CANINEIO_V1.0+PLS_FUBERLIN_CANIO_C9149	TNFSF12	mRNA	0			Tumor-promoting Inflammation	hsa04060		TNFSF12
XM_538448.2:1835	NS_CANINEIO_V1.0+PLS_FUBERLIN_CANIO_C9149	IL18RAP	mRNA	0			Tumor-promoting Inflammation	hsa04060;hsa05321		IL18RAP
NM_001201488.1:160	NS_CANINEIO_V1.0+PLS_FUBERLIN_CANIO_C9149	LGALS1	mRNA	0			Activating Invasion and Metastasis;Phenotypic Plasticity			LGALS1
XM_038452097.1:572	NS_CANINEIO_V1.0+PLS_FUBERLIN_CANIO_C9149	NDRG2	mRNA	0						NDRG2
XM_537723.6:200	NS_CANINEIO_V1.0+PLS_FUBERLIN_CANIO_C9149	CCL14	mRNA	0			Tumor-promoting Inflammation	hsa04060;hsa04062		CCL14
ERCC_00096.1:230	NS_CANINEIO_V1.0+PLS_FUBERLIN_CANIO_C9149	NEG_A(0)	mRNA	1	Negative						0
XM_859764.3:650	NS_CANINEIO_V1.0+PLS_FUBERLIN_CANIO_C9149	CCND3	mRNA	0			Enabling Replicative Immortality;Senescence;Sustaining Proliferative Signaling;Phenotypic Plasticity;Evading Growth Suppressors;Activating Invasion and Metastasis;Genome Instability & Mutation;Tumor-promoting Inflammation	hsa04110;hsa04115;hsa04151;hsa04310;hsa04390;hsa04510;hsa04630;hsa05162;hsa05166;hsa05203		CCND3
XM_548131.2:335	NS_CANINEIO_V1.0+PLS_FUBERLIN_CANIO_C9149	CCR7	mRNA	0			Activating Invasion and Metastasis;Phenotypic Plasticity;Tumor-promoting Inflammation	hsa04060;hsa04062;hsa05202		CCR7
NM_001003220.1:630	NS_CANINEIO_V1.0+PLS_FUBERLIN_CANIO_C9149	PDPN	mRNA	0						PDPN
XM_547077.2:913	NS_CANINEIO_V1.0+PLS_FUBERLIN_CANIO_C9149	IL4R	mRNA	0			Tumor-promoting Inflammation;Sustaining Proliferative Signaling	hsa04060;hsa04151;hsa04630;hsa04640;hsa05321		IL4R
XM_022424377.1:4026	NS_CANINEIO_V1.0+PLS_FUBERLIN_CANIO_C9149	EP300	mRNA	0			Sustaining Proliferative Signaling;Nonmutational Epigenetic Reprogramming;Tumor-promoting Inflammation;Deregulating Cellular Energetics;Phenotypic Plasticity;Enabling Replicative Immortality;Genome Instability & Mutation;Evading Growth Suppressors;Inducing Angiogenesis	hsa04024;hsa04066;hsa04068;hsa04110;hsa04310;hsa04350;hsa04520;hsa04630;hsa04720;hsa04916;hsa04919;hsa04922;hsa05016;hsa05152;hsa05161;hsa05164;hsa05166;hsa05168;hsa05169;hsa05200;hsa05203;hsa05206;hsa05211;hsa05215		EP300
NM_001003215.1:1425	NS_CANINEIO_V1.0+PLS_FUBERLIN_CANIO_C9149	ABCB1	mRNA	0				hsa05206		ABCB1
XM_848909.4:569	NS_CANINEIO_V1.0+PLS_FUBERLIN_CANIO_C9149	ICAM4	mRNA	0			Avoiding immune Destruction			ICAM4
XM_005624254.3:194	NS_CANINEIO_V1.0+PLS_FUBERLIN_CANIO_C9149	CD79B	mRNA	0			Tumor-promoting Inflammation	hsa04662		CD79B
XM_022403736.1:943	NS_CANINEIO_V1.0+PLS_FUBERLIN_CANIO_C9149	BRAF	mRNA	0			Sustaining Proliferative Signaling;Activating Invasion and Metastasis;Tumor-promoting Inflammation;Deregulating Cellular Energetics	hsa04010;hsa04012;hsa04015;hsa04024;hsa04062;hsa04068;hsa04150;hsa04270;hsa04510;hsa04650;hsa04720;hsa04722;hsa04726;hsa04730;hsa04810;hsa04910;hsa04914;hsa05034;hsa05160;hsa05200;hsa05205;hsa05210;hsa05211;hsa05212;hsa05213;hsa05214;hsa05215;hsa05216;hsa05218;hsa05219;hsa05220;hsa05221;hsa05223		BRAF
XM_541301.2:470	NS_CANINEIO_V1.0+PLS_FUBERLIN_CANIO_C9149	JAK2	mRNA	0			Activating Invasion and Metastasis;Phenotypic Plasticity;Sustaining Proliferative Signaling;Tumor-promoting Inflammation;Nonmutational Epigenetic Reprogramming;Evading Growth Suppressors	hsa04062;hsa04151;hsa04550;hsa04630;hsa04725;hsa04917;hsa04920;hsa04933;hsa05140;hsa05145;hsa05152;hsa05162;hsa05164;hsa05168		JAK2
XM_014109975.2:752	NS_CANINEIO_V1.0+PLS_FUBERLIN_CANIO_C9149	CFI	mRNA	0				hsa04610;hsa05150		CFI
XM_022415962.1:225	NS_CANINEIO_V1.0+PLS_FUBERLIN_CANIO_C9149	LOC111094769	mRNA	0						IL1RAPL2
XM_543206.4:1224	NS_CANINEIO_V1.0+PLS_FUBERLIN_CANIO_C9149	BLK	mRNA	0			Tumor-promoting Inflammation			BLK
NM_001003344.1:1880	NS_CANINEIO_V1.0+PLS_FUBERLIN_CANIO_C9149	NFKB1	mRNA	0			Activating Invasion and Metastasis;Phenotypic Plasticity;Enabling Replicative Immortality;Senescence;Resisting Cell Death;Sustaining Proliferative Signaling;Nonmutational Epigenetic Reprogramming;Tumor-promoting Inflammation;Avoiding immune Destruction;Inducing Angiogenesis	hsa04010;hsa04014;hsa04024;hsa04062;hsa04064;hsa04066;hsa04071;hsa04151;hsa04210;hsa04211;hsa04380;hsa04620;hsa04621;hsa04622;hsa04623;hsa04660;hsa04662;hsa04668;hsa04722;hsa04917;hsa04920;hsa04931;hsa04932;hsa04933;hsa05030;hsa05120;hsa05131;hsa05132;hsa05133;hsa05134;hsa05140;hsa05142;hsa05145;hsa05146;hsa05152;hsa05160;hsa05161;hsa05162;hsa05164;hsa05166;hsa05168;hsa05169;hsa05200;hsa05202;hsa…		NFKB1
XM_014110992.2:259	NS_CANINEIO_V1.0+PLS_FUBERLIN_CANIO_C9149	CREB1	mRNA	0			Deregulating Cellular Energetics;Sustaining Proliferative Signaling;Phenotypic Plasticity;Tumor-promoting Inflammation;Resisting Cell Death	hsa04022;hsa04024;hsa04151;hsa04152;hsa04211;hsa04261;hsa04380;hsa04612;hsa04668;hsa04710;hsa04725;hsa04728;hsa04915;hsa04916;hsa04922;hsa04925;hsa04931;hsa05016;hsa05030;hsa05034;hsa05152;hsa05161;hsa05166;hsa05203;hsa05215		CREB1
XM_003638879.4:1935	NS_CANINEIO_V1.0+PLS_FUBERLIN_CANIO_C9149	ZEB1	mRNA	0			Activating Invasion and Metastasis;Phenotypic Plasticity;Nonmutational Epigenetic Reprogramming;Tumor-promoting Inflammation	hsa05202;hsa05206		ZEB1
NM_001190172.1:905	NS_CANINEIO_V1.0+PLS_FUBERLIN_CANIO_C9149	PDGFA	mRNA	0			Sustaining Proliferative Signaling;Nonmutational Epigenetic Reprogramming;Tumor-promoting Inflammation;Activating Invasion and Metastasis	hsa04010;hsa04014;hsa04015;hsa04060;hsa04072;hsa04151;hsa04510;hsa04540;hsa04810;hsa05166;hsa05200;hsa05202;hsa05206;hsa05214;hsa05215;hsa05218;hsa05231		PDGFA
XM_545493.4:2192	NS_CANINEIO_V1.0+PLS_FUBERLIN_CANIO_C9149	IFIH1	mRNA	0				hsa04622;hsa05161;hsa05162;hsa05164;hsa05168		IFIH1
XM_847012.5:337	NS_CANINEIO_V1.0+PLS_FUBERLIN_CANIO_C9149	PDCD1LG2	mRNA	0			Activating Invasion and Metastasis;Avoiding immune Destruction	hsa04514		PDCD1LG2
XM_532256.6:535	NS_CANINEIO_V1.0+PLS_FUBERLIN_CANIO_C9149	CD164	mRNA	0				hsa04142		CD164
IGHG1_01.1:146	NS_CANINEIO_V1.0+PLS_FUBERLIN_CANIO_C9149	IGHG	mRNA	0			Tumor-promoting Inflammation			IGHG1
XM_005641765.2:654	NS_CANINEIO_V1.0+PLS_FUBERLIN_CANIO_C9149	LAMP2	mRNA	0			Deregulating Cellular Energetics;Resisting Cell Death	hsa04142;hsa04145;hsa05152		LAMP2
XM_846427.3:342	NS_CANINEIO_V1.0+PLS_FUBERLIN_CANIO_C9149	IL24	mRNA	0			Tumor-promoting Inflammation;Sustaining Proliferative Signaling	hsa04060;hsa04630		IL24
XM_014117025.2:108	NS_CANINEIO_V1.0+PLS_FUBERLIN_CANIO_C9149	LOC612539	mRNA	0			Tumor-promoting Inflammation;Sustaining Proliferative Signaling	hsa04060;hsa04630		IFNL1
XM_005639479.2:1672	NS_CANINEIO_V1.0+PLS_FUBERLIN_CANIO_C9149	CD200	mRNA	0			Avoiding immune Destruction			CD200
NM_001048107.1:459	NS_CANINEIO_V1.0+PLS_FUBERLIN_CANIO_C9149	PTGDR2	mRNA	0						PTGDR2
XM_005630959.2:3668	NS_CANINEIO_V1.0+PLS_FUBERLIN_CANIO_C9149	PIK3CG	mRNA	0			Deregulating Cellular Energetics;Tumor-promoting Inflammation;Sustaining Proliferative Signaling	hsa00562;hsa04012;hsa04014;hsa04015;hsa04022;hsa04024;hsa04062;hsa04066;hsa04068;hsa04070;hsa04071;hsa04072;hsa04150;hsa04151;hsa04152;hsa04210;hsa04211;hsa04213;hsa04261;hsa04370;hsa04380;hsa04510;hsa04550;hsa04611;hsa04620;hsa04630;hsa04650;hsa04660;hsa04662;hsa04664;hsa04666;hsa04668;hsa04670;hsa04722;hsa04725;hsa04750;hsa04810;hsa04910;hsa04914;hsa04915;hsa04917;hsa04919;hsa04921;hsa04923;hsa…		PIK3CG
XM_005636883.2:11224	NS_CANINEIO_V1.0+PLS_FUBERLIN_CANIO_C9149	KMT2D	mRNA	0			Nonmutational Epigenetic Reprogramming;Phenotypic Plasticity;Enabling Replicative Immortality;Sustaining Proliferative Signaling			KMT2D
NM_001252170.1:338	NS_CANINEIO_V1.0+PLS_FUBERLIN_CANIO_C9149	RPS6	mRNA	0			Phenotypic Plasticity;Deregulating Cellular Energetics;Sustaining Proliferative Signaling;Inducing Angiogenesis	hsa04066;hsa04150;hsa04151;hsa04910;hsa05205		RPS6
XM_003639053.4:389	NS_CANINEIO_V1.0+PLS_FUBERLIN_CANIO_C9149	ISG15	mRNA	0			Genome Instability & Mutation;Tumor-promoting Inflammation	hsa04622		ISG15
XM_005640244.3:800	NS_CANINEIO_V1.0+PLS_FUBERLIN_CANIO_C9149	TANK	mRNA	0			Deregulating Cellular Energetics;Resisting Cell Death	hsa04622		TANK
XM_535733.5:331	NS_CANINEIO_V1.0+PLS_FUBERLIN_CANIO_C9149	TRAT1	mRNA	0			Avoiding immune Destruction;Sustaining Proliferative Signaling			TRAT1
XM_022409133.1:1685	NS_CANINEIO_V1.0+PLS_FUBERLIN_CANIO_C9149	HCK	mRNA	0			Tumor-promoting Inflammation	hsa04062;hsa04666		HCK
NM_001048127.1:747	NS_CANINEIO_V1.0+PLS_FUBERLIN_CANIO_C9149	DLA-DOB	mRNA	0			Activating Invasion and Metastasis;Avoiding immune Destruction	hsa04145;hsa04514;hsa04612;hsa04672;hsa04940;hsa05140;hsa05145;hsa05150;hsa05152;hsa05164;hsa05166;hsa05168;hsa05310;hsa05320;hsa05321;hsa05322;hsa05323;hsa05330;hsa05332;hsa05416		HLA-DOB
NM_001128836.1:425	NS_CANINEIO_V1.0+PLS_FUBERLIN_CANIO_C9149	CD1C	mRNA	0			Avoiding immune Destruction	hsa04640		CD1C
XM_547384.3:200	NS_CANINEIO_V1.0+PLS_FUBERLIN_CANIO_C9149	IL19	mRNA	0			Tumor-promoting Inflammation;Sustaining Proliferative Signaling	hsa04060;hsa04630		IL19
NM_001003172.2:485	NS_CANINEIO_V1.0+PLS_FUBERLIN_CANIO_C9149	MS4A2	mRNA	0			Avoiding immune Destruction	hsa04071;hsa04072;hsa04664;hsa05310	Mast cells	MS4A2
NM_001006953.2:1084	NS_CANINEIO_V1.0+PLS_FUBERLIN_CANIO_C9149	THBD	mRNA	0				hsa04610;hsa04933		THBD
XM_542327.6:2410	NS_CANINEIO_V1.0+PLS_FUBERLIN_CANIO_C9149	INPPL1	mRNA	0			Deregulating Cellular Energetics;Tumor-promoting Inflammation	hsa00562;hsa04070;hsa04662;hsa04666;hsa04910		INPPL1
NM_001003382.1:410	NS_CANINEIO_V1.0+PLS_FUBERLIN_CANIO_C9149	PDGFRB	mRNA	0			Sustaining Proliferative Signaling;Activating Invasion and Metastasis;Tumor-promoting Inflammation;Inducing Angiogenesis	hsa04010;hsa04014;hsa04015;hsa04020;hsa04060;hsa04072;hsa04151;hsa04510;hsa04540;hsa04810;hsa05166;hsa05200;hsa05206;hsa05214;hsa05215;hsa05218;hsa05230;hsa05231		PDGFRB
NM_001252340.1:293	NS_CANINEIO_V1.0+PLS_FUBERLIN_CANIO_C9149	CKLF	mRNA	0						CKLF
bindspike3.1:0	NS_CANINEIO_V1.0+PLS_FUBERLIN_CANIO_C9149	bindspike3.1	mRNA	1	Binding
NM_001005253.1:71	NS_CANINEIO_V1.0+PLS_FUBERLIN_CANIO_C9149	CCL26	mRNA	0			Tumor-promoting Inflammation	hsa04060;hsa04062		CCL26
XM_003640238.4:2336	NS_CANINEIO_V1.0+PLS_FUBERLIN_CANIO_C9149	IKBKG	mRNA	0			Resisting Cell Death;Sustaining Proliferative Signaling;Avoiding immune Destruction;Tumor-promoting Inflammation	hsa04010;hsa04014;hsa04062;hsa04064;hsa04151;hsa04210;hsa04380;hsa04620;hsa04621;hsa04622;hsa04623;hsa04660;hsa04662;hsa04668;hsa04920;hsa05120;hsa05131;hsa05142;hsa05145;hsa05160;hsa05161;hsa05166;hsa05168;hsa05169;hsa05200;hsa05203;hsa05212;hsa05215;hsa05220;hsa05221;hsa05222;hsa05340		IKBKG
XM_014116216.2:1767	NS_CANINEIO_V1.0+PLS_FUBERLIN_CANIO_C9149	SLC16A3	mRNA	0			Deregulating Cellular Energetics	hsa05230		SLC16A3
NM_001003201.1:534	NS_CANINEIO_V1.0+PLS_FUBERLIN_CANIO_C9149	IL2RG	mRNA	0			Sustaining Proliferative Signaling;Tumor-promoting Inflammation	hsa04060;hsa04144;hsa04151;hsa04630;hsa05162;hsa05166;hsa05321;hsa05340		IL2RG
XM_022427532.1:1830	NS_CANINEIO_V1.0+PLS_FUBERLIN_CANIO_C9149	IL11	mRNA	0			Sustaining Proliferative Signaling;Tumor-promoting Inflammation	hsa04060;hsa04630;hsa04640;hsa05323		IL11
XM_005626284.3:2046	NS_CANINEIO_V1.0+PLS_FUBERLIN_CANIO_C9149	FLT4	mRNA	0			Sustaining Proliferative Signaling;Activating Invasion and Metastasis	hsa04014;hsa04015;hsa04060;hsa04151;hsa04510		FLT4
NM_001003293.2:345	NS_CANINEIO_V1.0+PLS_FUBERLIN_CANIO_C9149	IL12A	mRNA	0			Tumor-promoting Inflammation;Sustaining Proliferative Signaling	hsa04060;hsa04620;hsa04622;hsa04630;hsa04940;hsa05133;hsa05134;hsa05140;hsa05142;hsa05143;hsa05144;hsa05145;hsa05146;hsa05152;hsa05162;hsa05164;hsa05168;hsa05321;hsa05330		IL12A
NM_001190744.1:426	NS_CANINEIO_V1.0+PLS_FUBERLIN_CANIO_C9149	TNFRSF18	mRNA	0			Tumor-promoting Inflammation;Avoiding immune Destruction	hsa04060		TNFRSF18
XM_003639022.3:1431	NS_CANINEIO_V1.0+PLS_FUBERLIN_CANIO_C9149	C8A	mRNA	0				hsa04610;hsa05020;hsa05146;hsa05322		C8A
XM_038456501.1:1283	NS_CANINEIO_V1.0+PLS_FUBERLIN_CANIO_C9149	MICAL2	mRNA	0						MICAL2
XM_003639368.4:712	NS_CANINEIO_V1.0+PLS_FUBERLIN_CANIO_C9149	IRF1	mRNA	0			Tumor-promoting Inflammation;Resisting Cell Death	hsa04917;hsa05133;hsa05160		IRF1
XM_022425020.1:301	NS_CANINEIO_V1.0+PLS_FUBERLIN_CANIO_C9149	APOE	mRNA	0				hsa05010		APOE
NM_001003244.4:185	NS_CANINEIO_V1.0+PLS_FUBERLIN_CANIO_C9149	TNF	mRNA	0			Activating Invasion and Metastasis;Phenotypic Plasticity;Resisting Cell Death;Sustaining Proliferative Signaling;Tumor-promoting Inflammation;Deregulating Cellular Energetics;Avoiding immune Destruction	hsa04010;hsa04060;hsa04064;hsa04071;hsa04150;hsa04210;hsa04350;hsa04380;hsa04612;hsa04620;hsa04621;hsa04622;hsa04640;hsa04650;hsa04660;hsa04664;hsa04668;hsa04920;hsa04930;hsa04931;hsa04932;hsa04933;hsa04940;hsa05010;hsa05014;hsa05133;hsa05134;hsa05140;hsa05142;hsa05143;hsa05144;hsa05145;hsa05146;hsa05152;hsa05160;hsa05161;hsa05164;hsa05166;hsa05168;hsa05205;hsa05310;hsa05321;hsa05322;hsa05323;hsa…		TNF
XM_003639385.2:3372	NS_CANINEIO_V1.0+PLS_FUBERLIN_CANIO_C9149	DDX58	mRNA	0			Tumor-promoting Inflammation			DDX58
XM_014107971.2:670	NS_CANINEIO_V1.0+PLS_FUBERLIN_CANIO_C9149	HNF1A	mRNA	0			Phenotypic Plasticity	hsa04550		HNF1A
XM_005635039.3:941	NS_CANINEIO_V1.0+PLS_FUBERLIN_CANIO_C9149	SRC	mRNA	0			Activating Invasion and Metastasis;Phenotypic Plasticity;Sustaining Proliferative Signaling;Tumor-promoting Inflammation;Inducing Angiogenesis	hsa04012;hsa04015;hsa04062;hsa04144;hsa04370;hsa04510;hsa04520;hsa04530;hsa04540;hsa04611;hsa04750;hsa04810;hsa04912;hsa04915;hsa04917;hsa04919;hsa04921;hsa05100;hsa05120;hsa05131;hsa05152;hsa05161;hsa05203;hsa05205;hsa05219		SRC
XM_005635060.3:930	NS_CANINEIO_V1.0+PLS_FUBERLIN_CANIO_C9149	PLCG1	mRNA	0			Phenotypic Plasticity;Avoiding immune Destruction;Sustaining Proliferative Signaling;Inducing Angiogenesis;Tumor-promoting Inflammation	hsa00562;hsa01100;hsa04012;hsa04014;hsa04015;hsa04020;hsa04064;hsa04066;hsa04070;hsa04072;hsa04370;hsa04650;hsa04660;hsa04664;hsa04666;hsa04670;hsa04722;hsa04750;hsa04919;hsa04933;hsa05120;hsa05169;hsa05200;hsa05205;hsa05206;hsa05214;hsa05223;hsa05231		PLCG1
NM_001003075.1:560	NS_CANINEIO_V1.0+PLS_FUBERLIN_CANIO_C9149	IL13RA2	mRNA	0			Tumor-promoting Inflammation;Sustaining Proliferative Signaling	hsa04630		IL13RA2
NM_001197117.1:454	NS_CANINEIO_V1.0+PLS_FUBERLIN_CANIO_C9149	TYROBP	mRNA	0			Phenotypic Plasticity;Avoiding immune Destruction	hsa04380;hsa04650		TYROBP
NM_001048028.1:128	NS_CANINEIO_V1.0+PLS_FUBERLIN_CANIO_C9149	MS4A1	mRNA	0				hsa04640	B-cells	MS4A1
NM_001346039.1:1298	NS_CANINEIO_V1.0+PLS_FUBERLIN_CANIO_C9149	KRT8	mRNA	0			Sustaining Proliferative Signaling;Tumor-promoting Inflammation;Phenotypic Plasticity			KRT8
NM_001024632.2:1005	NS_CANINEIO_V1.0+PLS_FUBERLIN_CANIO_C9149	PPARG	mRNA	0			Activating Invasion and Metastasis;Phenotypic Plasticity;Deregulating Cellular Energetics;Nonmutational Epigenetic Reprogramming	hsa03320;hsa04152;hsa04211;hsa04380;hsa05016;hsa05200;hsa05202;hsa05216		PPARG
NM_001252035.1:475	NS_CANINEIO_V1.0+PLS_FUBERLIN_CANIO_C9149	MAPK3	mRNA	0			Activating Invasion and Metastasis;Phenotypic Plasticity;Enabling Replicative Immortality;Senescence;Resisting Cell Death;Sustaining Proliferative Signaling;Tumor-promoting Inflammation;Deregulating Cellular Energetics;Avoiding immune Destruction;Inducing Angiogenesis	hsa04010;hsa04012;hsa04014;hsa04015;hsa04022;hsa04024;hsa04062;hsa04066;hsa04068;hsa04071;hsa04072;hsa04114;hsa04150;hsa04151;hsa04261;hsa04270;hsa04320;hsa04350;hsa04360;hsa04370;hsa04380;hsa04510;hsa04520;hsa04540;hsa04550;hsa04611;hsa04620;hsa04621;hsa04650;hsa04660;hsa04662;hsa04664;hsa04666;hsa04668;hsa04720;hsa04722;hsa04723;hsa04725;hsa04726;hsa04730;hsa04810;hsa04910;hsa04912;hsa04914;hsa…		MAPK3
NM_001048085.1:245	NS_CANINEIO_V1.0+PLS_FUBERLIN_CANIO_C9149	PSMB8	mRNA	0			Resisting Cell Death;Sustaining Proliferative Signaling;Phenotypic Plasticity;Avoiding immune Destruction;Enabling Replicative Immortality;Evading Growth Suppressors;Inducing Angiogenesis;Tumor-promoting Inflammation	hsa03050		PSMB8
XM_014116920.2:393	NS_CANINEIO_V1.0+PLS_FUBERLIN_CANIO_C9149	C8G	mRNA	0				hsa04610;hsa05020;hsa05146;hsa05322		C8G
XM_005635097.2:1461	NS_CANINEIO_V1.0+PLS_FUBERLIN_CANIO_C9149	ADA	mRNA	0				hsa01100;hsa05340		ADA
NM_001003384.1:326	NS_CANINEIO_V1.0+PLS_FUBERLIN_CANIO_C9149	IL13	mRNA	0			Sustaining Proliferative Signaling;Tumor-promoting Inflammation;Avoiding immune Destruction	hsa04060;hsa04630;hsa04664;hsa05162;hsa05310;hsa05321		IL13
XM_022405466.1:1360	NS_CANINEIO_V1.0+PLS_FUBERLIN_CANIO_C9149	NR1H3	mRNA	0			Deregulating Cellular Energetics	hsa03320;hsa04931;hsa04932;hsa05160		NR1H3
NM_001025399.1:1880	NS_CANINEIO_V1.0+PLS_FUBERLIN_CANIO_C9149	IL12RB2	mRNA	0			Tumor-promoting Inflammation;Sustaining Proliferative Signaling	hsa04060;hsa04630;hsa05321		IL12RB2
XM_005624303.1:399	NS_CANINEIO_V1.0+PLS_FUBERLIN_CANIO_C9149	ICAM2	mRNA	0			Activating Invasion and Metastasis;Avoiding immune Destruction	hsa04514;hsa04650		ICAM2
XM_536556.2:435	NS_CANINEIO_V1.0+PLS_FUBERLIN_CANIO_C9149	CD3D	mRNA	0			Avoiding immune Destruction	hsa04640;hsa04660;hsa05142;hsa05162;hsa05166;hsa05340		CD3D
XM_534893.6:2185	NS_CANINEIO_V1.0+PLS_FUBERLIN_CANIO_C9149	LOC477699	mRNA	0			Activating Invasion and Metastasis	hsa04610		A2M
ERCC_00076.1:355	NS_CANINEIO_V1.0+PLS_FUBERLIN_CANIO_C9149	NEG_D(0)	mRNA	1	Negative						0
XM_850020.4:803	NS_CANINEIO_V1.0+PLS_FUBERLIN_CANIO_C9149	IL22RA1	mRNA	0			Tumor-promoting Inflammation;Sustaining Proliferative Signaling	hsa04060;hsa04630		IL22RA1
NM_001038606.1:235	NS_CANINEIO_V1.0+PLS_FUBERLIN_CANIO_C9149	CCR1	mRNA	0			Tumor-promoting Inflammation	hsa04060;hsa04062		CCR1
XM_014118180.2:730	NS_CANINEIO_V1.0+PLS_FUBERLIN_CANIO_C9149	ATG5	mRNA	0			Deregulating Cellular Energetics;Resisting Cell Death	hsa04140;hsa04211;hsa04213;hsa04622;hsa05131		ATG5
NM_001003278.1:1110	NS_CANINEIO_V1.0+PLS_FUBERLIN_CANIO_C9149	ADORA2A	mRNA	0			Avoiding immune Destruction	hsa04015;hsa04020;hsa04024;hsa04080;hsa04270;hsa05034		ADORA2A
XM_022421753.1:897	NS_CANINEIO_V1.0+PLS_FUBERLIN_CANIO_C9149	ARG2	mRNA	0				hsa01100;hsa01230;hsa05146		ARG2
XM_005640530.3:1415	NS_CANINEIO_V1.0+PLS_FUBERLIN_CANIO_C9149	CASP10	mRNA	0			Resisting Cell Death	hsa04210;hsa04622;hsa04668;hsa05152;hsa05161		CASP10
XM_849121.3:1210	NS_CANINEIO_V1.0+PLS_FUBERLIN_CANIO_C9149	IL1RL2	mRNA	0			Tumor-promoting Inflammation			IL1RL2
NM_001252174.1:458	NS_CANINEIO_V1.0+PLS_FUBERLIN_CANIO_C9149	TYMS	mRNA	0			Evading Growth Suppressors	hsa01100		TYMS
XM_022423955.1:121	NS_CANINEIO_V1.0+PLS_FUBERLIN_CANIO_C9149	CSF3	mRNA	0			Tumor-promoting Inflammation;Sustaining Proliferative Signaling	hsa04060;hsa04151;hsa04630;hsa04640;hsa05144		CSF3
XM_848338.1:160	NS_CANINEIO_V1.0+PLS_FUBERLIN_CANIO_C9149	JAML	mRNA	0			Avoiding immune Destruction			JAML
XM_003639448.4:653	NS_CANINEIO_V1.0+PLS_FUBERLIN_CANIO_C9149	TNFRSF11B	mRNA	0			Tumor-promoting Inflammation	hsa04060;hsa04380		TNFRSF11B
XM_003640114.2:89	NS_CANINEIO_V1.0+PLS_FUBERLIN_CANIO_C9149	CXCL11	mRNA	0			Tumor-promoting Inflammation	hsa04060;hsa04062;hsa04620		CXCL11
NM_001014767.1:298	NS_CANINEIO_V1.0+PLS_FUBERLIN_CANIO_C9149	DLA88	mRNA	0			Enabling Replicative Immortality;Senescence;Tumor-promoting Inflammation;Avoiding immune Destruction;Activating Invasion and Metastasis	hsa04144;hsa04145;hsa04514;hsa04612;hsa04650;hsa04940;hsa05166;hsa05168;hsa05169;hsa05203;hsa05320;hsa05330;hsa05332;hsa05416		HLA-A
XM_005641003.3:1471	NS_CANINEIO_V1.0+PLS_FUBERLIN_CANIO_C9149	TLR7	mRNA	0				hsa04620;hsa05162;hsa05164		TLR7
XM_014118394.2:937	NS_CANINEIO_V1.0+PLS_FUBERLIN_CANIO_C9149	LOC484306	mRNA	0			Avoiding immune Destruction;Tumor-promoting Inflammation	hsa04380;hsa04662		LILRB3
XM_005618543.2:1292	NS_CANINEIO_V1.0+PLS_FUBERLIN_CANIO_C9149	LAP3	mRNA	0				hsa00480;hsa01100		LAP3
XR_295821.1:442	NS_CANINEIO_V1.0+PLS_FUBERLIN_CANIO_C9149	ATF1	mRNA	0			Nonmutational Epigenetic Reprogramming;Tumor-promoting Inflammation	hsa04925;hsa05166;hsa05202		ATF1
NM_001006653.4:7960	NS_CANINEIO_V1.0+PLS_FUBERLIN_CANIO_C9149	BRCA2	mRNA	0			Genome Instability & Mutation;Evading Growth Suppressors	hsa05200;hsa05212		BRCA2
XM_005637671.3:1230	NS_CANINEIO_V1.0+PLS_FUBERLIN_CANIO_C9149	NFKB2	mRNA	0			Sustaining Proliferative Signaling;Nonmutational Epigenetic Reprogramming;Tumor-promoting Inflammation	hsa04010;hsa04064;hsa04380;hsa05134;hsa05166;hsa05169;hsa05200;hsa05203		NFKB2
XM_005625072.2:3030	NS_CANINEIO_V1.0+PLS_FUBERLIN_CANIO_C9149	TRAF2	mRNA	0			Resisting Cell Death;Sustaining Proliferative Signaling;Tumor-promoting Inflammation	hsa04010;hsa04064;hsa04071;hsa04141;hsa04210;hsa04380;hsa04622;hsa04668;hsa04920;hsa04932;hsa05160;hsa05168;hsa05169;hsa05200;hsa05203;hsa05222		TRAF2
XM_022421696.1:264	NS_CANINEIO_V1.0+PLS_FUBERLIN_CANIO_C9149	LOC490356	mRNA	0			Tumor-promoting Inflammation	hsa04060;hsa04062		XCL1
XM_014118699.2:2725	NS_CANINEIO_V1.0+PLS_FUBERLIN_CANIO_C9149	PTK2	mRNA	0			Activating Invasion and Metastasis;Phenotypic Plasticity;Resisting Cell Death;Sustaining Proliferative Signaling;Nonmutational Epigenetic Reprogramming;Tumor-promoting Inflammation;Avoiding immune Destruction;Inducing Angiogenesis	hsa04012;hsa04062;hsa04151;hsa04360;hsa04370;hsa04510;hsa04670;hsa04810;hsa05100;hsa05146;hsa05200;hsa05202;hsa05205;hsa05222		PTK2
NM_001048091.1:2278	NS_CANINEIO_V1.0+PLS_FUBERLIN_CANIO_C9149	OAS3	mRNA	0			Tumor-promoting Inflammation	hsa05160;hsa05162;hsa05164;hsa05168		OAS3
XM_005637467.3:665	NS_CANINEIO_V1.0+PLS_FUBERLIN_CANIO_C9149	MAPK8	mRNA	0			Enabling Replicative Immortality;Senescence;Resisting Cell Death;Sustaining Proliferative Signaling;Phenotypic Plasticity;Deregulating Cellular Energetics;Genome Instability & Mutation;Activating Invasion and Metastasis;Avoiding immune Destruction;Tumor-promoting Inflammation	hsa04010;hsa04012;hsa04014;hsa04024;hsa04068;hsa04071;hsa04141;hsa04310;hsa04380;hsa04510;hsa04620;hsa04621;hsa04622;hsa04664;hsa04668;hsa04722;hsa04723;hsa04728;hsa04750;hsa04910;hsa04912;hsa04914;hsa04917;hsa04920;hsa04930;hsa04931;hsa04932;hsa04933;hsa05120;hsa05131;hsa05132;hsa05133;hsa05142;hsa05145;hsa05152;hsa05160;hsa05161;hsa05164;hsa05166;hsa05168;hsa05169;hsa05200;hsa05210;hsa05212;hsa…		MAPK8
NM_001313827.1:507	NS_CANINEIO_V1.0+PLS_FUBERLIN_CANIO_C9149	CH25H	mRNA	0			Deregulating Cellular Energetics			CH25H
NM_001048086.1:432	NS_CANINEIO_V1.0+PLS_FUBERLIN_CANIO_C9149	PSMB9	mRNA	0			Resisting Cell Death;Sustaining Proliferative Signaling;Phenotypic Plasticity;Avoiding immune Destruction;Enabling Replicative Immortality;Evading Growth Suppressors;Inducing Angiogenesis;Tumor-promoting Inflammation	hsa03050		PSMB9
XM_003434864.4:4218	NS_CANINEIO_V1.0+PLS_FUBERLIN_CANIO_C9149	CREBBP	mRNA	0			Nonmutational Epigenetic Reprogramming;Deregulating Cellular Energetics;Sustaining Proliferative Signaling;Tumor-promoting Inflammation;Phenotypic Plasticity;Enabling Replicative Immortality;Evading Growth Suppressors;Inducing Angiogenesis	hsa04024;hsa04066;hsa04068;hsa04110;hsa04310;hsa04350;hsa04520;hsa04630;hsa04720;hsa04916;hsa04919;hsa04922;hsa05016;hsa05152;hsa05161;hsa05164;hsa05166;hsa05168;hsa05169;hsa05200;hsa05203;hsa05206;hsa05211;hsa05215		CREBBP
NM_001014381.1:261	NS_CANINEIO_V1.0+PLS_FUBERLIN_CANIO_C9149	DLA-DQB1	mRNA	0			Tumor-promoting Inflammation;Activating Invasion and Metastasis;Avoiding immune Destruction	hsa04145;hsa04514;hsa04612;hsa04672;hsa04940;hsa05140;hsa05145;hsa05150;hsa05152;hsa05164;hsa05166;hsa05168;hsa05169;hsa05310;hsa05320;hsa05321;hsa05322;hsa05323;hsa05330;hsa05332;hsa05416		HLA-DQB1
XM_533144.6:415	NS_CANINEIO_V1.0+PLS_FUBERLIN_CANIO_C9149	LOC475935	mRNA	0			Avoiding immune Destruction;Tumor-promoting Inflammation	hsa04662		IFITM1
XM_546894.6:1713	NS_CANINEIO_V1.0+PLS_FUBERLIN_CANIO_C9149	CDH5	mRNA	0			Activating Invasion and Metastasis;Avoiding immune Destruction;Inducing Angiogenesis	hsa04514;hsa04670		CDH5
NM_001289066.1:1104	NS_CANINEIO_V1.0+PLS_FUBERLIN_CANIO_C9149	MME	mRNA	0				hsa04614;hsa04640;hsa05010		MME
NM_001284496.2:832	NS_CANINEIO_V1.0+PLS_FUBERLIN_CANIO_C9149	TAP1	mRNA	0			Avoiding immune Destruction	hsa04145;hsa04612;hsa05168;hsa05340		TAP1
NM_001146144.1:166	NS_CANINEIO_V1.0+PLS_FUBERLIN_CANIO_C9149	S100A8	mRNA	0						S100A8
ERCC_00112.1:695	NS_CANINEIO_V1.0+PLS_FUBERLIN_CANIO_C9149	POS_B(32)	mRNA	1	Positive						32
XM_005623276.3:2010	NS_CANINEIO_V1.0+PLS_FUBERLIN_CANIO_C9149	NFATC4	mRNA	0			Enabling Replicative Immortality;Senescence;Sustaining Proliferative Signaling	hsa04022;hsa04310;hsa04360;hsa04921;hsa05161;hsa05166		NFATC4
XM_849111.1:2400	NS_CANINEIO_V1.0+PLS_FUBERLIN_CANIO_C9149	CD276	mRNA	0			Activating Invasion and Metastasis;Avoiding immune Destruction	hsa04514		CD276
XM_005615669.3:100	NS_CANINEIO_V1.0+PLS_FUBERLIN_CANIO_C9149	TNFRSF11A	mRNA	0			Tumor-promoting Inflammation	hsa04060;hsa04064;hsa04380;hsa04917;hsa05323		TNFRSF11A
XM_005624376.3:312	NS_CANINEIO_V1.0+PLS_FUBERLIN_CANIO_C9149	GFAP	mRNA	0			Sustaining Proliferative Signaling;Tumor-promoting Inflammation	hsa04630		GFAP
ERCC_00144.1:15	NS_CANINEIO_V1.0+PLS_FUBERLIN_CANIO_C9149	NEG_G(0)	mRNA	1	Negative						0
XM_843260.1:15	NS_CANINEIO_V1.0+PLS_FUBERLIN_CANIO_C9149	STAT1	mRNA	0			Sustaining Proliferative Signaling;Tumor-promoting Inflammation;Inducing Angiogenesis	hsa04062;hsa04380;hsa04620;hsa04630;hsa04917;hsa04919;hsa04933;hsa05140;hsa05145;hsa05152;hsa05160;hsa05161;hsa05162;hsa05164;hsa05168;hsa05200;hsa05212;hsa05321		STAT1
XM_022417666.1:1357	NS_CANINEIO_V1.0+PLS_FUBERLIN_CANIO_C9149	FGFR4	mRNA	0			Sustaining Proliferative Signaling	hsa04010;hsa04014;hsa04015;hsa04144;hsa04151;hsa04550;hsa04810		FGFR4
NM_001003157.2:175	NS_CANINEIO_V1.0+PLS_FUBERLIN_CANIO_C9149	IL1A	mRNA	0			Enabling Replicative Immortality;Senescence;Sustaining Proliferative Signaling;Tumor-promoting Inflammation	hsa04010;hsa04060;hsa04210;hsa04380;hsa04640;hsa04932;hsa04933;hsa04940;hsa05020;hsa05132;hsa05133;hsa05140;hsa05152;hsa05162;hsa05164;hsa05321;hsa05323;hsa05332		IL1A
XM_542917.6:6085	NS_CANINEIO_V1.0+PLS_FUBERLIN_CANIO_C9149	SIGLEC1	mRNA	0			Activating Invasion and Metastasis;Avoiding immune Destruction	hsa04514		SIGLEC1
XM_533823.2:2340	NS_CANINEIO_V1.0+PLS_FUBERLIN_CANIO_C9149	MST1R	mRNA	0						MST1R
XM_843653.5:1485	NS_CANINEIO_V1.0+PLS_FUBERLIN_CANIO_C9149	CD14	mRNA	0			Resisting Cell Death;Sustaining Proliferative Signaling;Nonmutational Epigenetic Reprogramming;Avoiding immune Destruction;Tumor-promoting Inflammation	hsa04010;hsa04064;hsa04145;hsa04620;hsa04640;hsa04810;hsa05130;hsa05132;hsa05133;hsa05134;hsa05146;hsa05152;hsa05202		CD14
XM_005628676.3:2485	NS_CANINEIO_V1.0+PLS_FUBERLIN_CANIO_C9149	NOD1	mRNA	0			Tumor-promoting Inflammation	hsa04621;hsa05120;hsa05131;hsa05133		NOD1
XM_003433778.2:646	NS_CANINEIO_V1.0+PLS_FUBERLIN_CANIO_C9149	CCL22	mRNA	0			Tumor-promoting Inflammation	hsa04060;hsa04062		CCL22
XM_005628291.3:138	NS_CANINEIO_V1.0+PLS_FUBERLIN_CANIO_C9149	LOC106557449	mRNA	0			Tumor-promoting Inflammation;Resisting Cell Death	hsa04060;hsa04062;hsa05133;hsa05323		CXCL6
XM_861041.4:1295	NS_CANINEIO_V1.0+PLS_FUBERLIN_CANIO_C9149	ESR2	mRNA	0			Sustaining Proliferative Signaling	hsa04915;hsa04917		ESR2
XM_005622970.1:383	NS_CANINEIO_V1.0+PLS_FUBERLIN_CANIO_C9149	CD247	mRNA	0			Avoiding immune Destruction	hsa04650;hsa04660;hsa05142		CD247
XM_003432322.4:1052	NS_CANINEIO_V1.0+PLS_FUBERLIN_CANIO_C9149	TRAF6	mRNA	0			Sustaining Proliferative Signaling;Deregulating Cellular Energetics;Resisting Cell Death;Avoiding immune Destruction;Tumor-promoting Inflammation	hsa04010;hsa04064;hsa04120;hsa04144;hsa04380;hsa04620;hsa04621;hsa04622;hsa04722;hsa05133;hsa05140;hsa05142;hsa05145;hsa05152;hsa05160;hsa05162;hsa05168;hsa05169;hsa05200;hsa05222		TRAF6
XM_549666.2:879	NS_CANINEIO_V1.0+PLS_FUBERLIN_CANIO_C9149	TNFRSF14	mRNA	0			Tumor-promoting Inflammation	hsa04060;hsa05168		TNFRSF14
XM_003638758.2:1290	NS_CANINEIO_V1.0+PLS_FUBERLIN_CANIO_C9149	IFNGR1	mRNA	0			Tumor-promoting Inflammation;Inducing Angiogenesis;Sustaining Proliferative Signaling	hsa04060;hsa04066;hsa04380;hsa04630;hsa04650;hsa05132;hsa05140;hsa05142;hsa05145;hsa05152;hsa05162;hsa05164;hsa05168;hsa05321		IFNGR1
NM_001122602.1:2872	NS_CANINEIO_V1.0+PLS_FUBERLIN_CANIO_C9149	IGF2R	mRNA	0				hsa04142;hsa04144		IGF2R
XM_847039.7:643	NS_CANINEIO_V1.0+PLS_FUBERLIN_CANIO_C9149	CMTM6	mRNA	0						CMTM6
XM_843271.5:1383	NS_CANINEIO_V1.0+PLS_FUBERLIN_CANIO_C9149	LOC488947	mRNA	0			Tumor-promoting Inflammation	hsa05160;hsa05168		IFIT1
XM_022425033.1:1280	NS_CANINEIO_V1.0+PLS_FUBERLIN_CANIO_C9149	C5	mRNA	0				hsa04610;hsa05020;hsa05133;hsa05150;hsa05168;hsa05322		C5
NM_001006950.1:23	NS_CANINEIO_V1.0+PLS_FUBERLIN_CANIO_C9149	IL5	mRNA	0			Sustaining Proliferative Signaling;Tumor-promoting Inflammation;Avoiding immune Destruction	hsa04060;hsa04630;hsa04640;hsa04660;hsa04664;hsa04672;hsa05310;hsa05320;hsa05321;hsa05330		IL5
XM_548091.6:1415	NS_CANINEIO_V1.0+PLS_FUBERLIN_CANIO_C9149	STAT5A	mRNA	0			Tumor-promoting Inflammation;Sustaining Proliferative Signaling;Inducing Angiogenesis	hsa04012;hsa04630;hsa04917;hsa04933;hsa05161;hsa05162;hsa05166;hsa05200;hsa05203;hsa05220;hsa05221		STAT5A
XM_022420671.1:961	NS_CANINEIO_V1.0+PLS_FUBERLIN_CANIO_C9149	TBC1D10B	mRNA	1	Housekeeping					TBC1D10B
XM_005619370.3:1655	NS_CANINEIO_V1.0+PLS_FUBERLIN_CANIO_C9149	C9	mRNA	0				hsa04610;hsa05020;hsa05146;hsa05322		C9
NM_001005261.1:515	NS_CANINEIO_V1.0+PLS_FUBERLIN_CANIO_C9149	CCR3	mRNA	0			Tumor-promoting Inflammation	hsa04060;hsa04062;hsa05203		CCR3
ERCC_00034.1:195	NS_CANINEIO_V1.0+PLS_FUBERLIN_CANIO_C9149	POS_F(0.125)	mRNA	1	Positive						0.125
NM_001005259.1:192	NS_CANINEIO_V1.0+PLS_FUBERLIN_CANIO_C9149	CCL25	mRNA	0			Tumor-promoting Inflammation	hsa04060;hsa04062;hsa04672		CCL25
XM_850409.2:463	NS_CANINEIO_V1.0+PLS_FUBERLIN_CANIO_C9149	CD207	mRNA	0			Avoiding immune Destruction			CD207
NM_001003011.1:306	NS_CANINEIO_V1.0+PLS_FUBERLIN_CANIO_C9149	BAX	mRNA	0			Resisting Cell Death;Nonmutational Epigenetic Reprogramming;Genome Instability & Mutation	hsa04071;hsa04115;hsa04141;hsa04210;hsa04211;hsa04722;hsa04932;hsa04933;hsa05014;hsa05016;hsa05020;hsa05152;hsa05161;hsa05166;hsa05200;hsa05203;hsa05210		BAX
NM_001048035.1:169	NS_CANINEIO_V1.0+PLS_FUBERLIN_CANIO_C9149	KLRD1	mRNA	0			Avoiding immune Destruction	hsa04612;hsa04650;hsa05332	Cytotoxic cells	KLRD1
NM_001003292.1:630	NS_CANINEIO_V1.0+PLS_FUBERLIN_CANIO_C9149	IL12B	mRNA	0			Tumor-promoting Inflammation;Sustaining Proliferative Signaling	hsa04060;hsa04620;hsa04622;hsa04630;hsa04940;hsa05133;hsa05134;hsa05140;hsa05142;hsa05143;hsa05145;hsa05146;hsa05152;hsa05162;hsa05164;hsa05168;hsa05205;hsa05321;hsa05330		IL12B
XM_846075.2:365	NS_CANINEIO_V1.0+PLS_FUBERLIN_CANIO_C9149	IL26	mRNA	0			Tumor-promoting Inflammation	hsa04060		IL26
NM_001113713.1:229	NS_CANINEIO_V1.0+PLS_FUBERLIN_CANIO_C9149	DEFB1	mRNA	0						DEFB1
IGHM_01.1:111	NS_CANINEIO_V1.0+PLS_FUBERLIN_CANIO_C9149	IGHM	mRNA	0			Tumor-promoting Inflammation			IGHM
XM_005635170.3:644	NS_CANINEIO_V1.0+PLS_FUBERLIN_CANIO_C9149	CEBPB	mRNA	0			Enabling Replicative Immortality;Senescence;Nonmutational Epigenetic Reprogramming;Phenotypic Plasticity;Resisting Cell Death	hsa04668;hsa05152;hsa05202		CEBPB
XM_537722.6:290	NS_CANINEIO_V1.0+PLS_FUBERLIN_CANIO_C9149	CCL23	mRNA	0			Tumor-promoting Inflammation	hsa04060;hsa04062		CCL23
NM_001287023.1:823	NS_CANINEIO_V1.0+PLS_FUBERLIN_CANIO_C9149	VIM	mRNA	0			Activating Invasion and Metastasis;Phenotypic Plasticity;Resisting Cell Death;Sustaining Proliferative Signaling;Tumor-promoting Inflammation;Deregulating Cellular Energetics	hsa05169;hsa05206		VIM
XM_005633925.1:613	NS_CANINEIO_V1.0+PLS_FUBERLIN_CANIO_C9149	EPSTI1	mRNA	0						EPSTI1
XM_544507.5:663	NS_CANINEIO_V1.0+PLS_FUBERLIN_CANIO_C9149	C1QB	mRNA	0				hsa04610;hsa05020;hsa05133;hsa05142;hsa05150;hsa05322		C1QB
XM_014108320.2:528	NS_CANINEIO_V1.0+PLS_FUBERLIN_CANIO_C9149	CLEC4A	mRNA	0						CLEC4A
XM_005622966.1:396	NS_CANINEIO_V1.0+PLS_FUBERLIN_CANIO_C9149	TNFSF18	mRNA	0			Tumor-promoting Inflammation;Avoiding immune Destruction	hsa04060		TNFSF18
XM_003432720.4:513	NS_CANINEIO_V1.0+PLS_FUBERLIN_CANIO_C9149	SPIB	mRNA	0						SPIB
XM_014115060.2:608	NS_CANINEIO_V1.0+PLS_FUBERLIN_CANIO_C9149	MAPKAPK2	mRNA	0			Enabling Replicative Immortality;Senescence;Sustaining Proliferative Signaling;Deregulating Cellular Energetics;Inducing Angiogenesis;Tumor-promoting Inflammation	hsa04010;hsa04370;hsa04722;hsa05203		MAPKAPK2
XM_005633060.3:1029	NS_CANINEIO_V1.0+PLS_FUBERLIN_CANIO_C9149	EBI3	mRNA	0			Tumor-promoting Inflammation			EBI3
XM_846145.3:1787	NS_CANINEIO_V1.0+PLS_FUBERLIN_CANIO_C9149	EGR1	mRNA	0			Activating Invasion and Metastasis;Phenotypic Plasticity;Tumor-promoting Inflammation	hsa04933;hsa05020;hsa05166		EGR1
XM_005636798.2:889	NS_CANINEIO_V1.0+PLS_FUBERLIN_CANIO_C9149	KRT7	mRNA	0			Phenotypic Plasticity			KRT7
NM_001003051.1:99	NS_CANINEIO_V1.0+PLS_FUBERLIN_CANIO_C9149	CCL17	mRNA	0			Tumor-promoting Inflammation	hsa04060;hsa04062		CCL17
XM_535078.6:1120	NS_CANINEIO_V1.0+PLS_FUBERLIN_CANIO_C9149	LYN	mRNA	0			Phenotypic Plasticity;Tumor-promoting Inflammation;Evading Growth Suppressors;Avoiding immune Destruction	hsa04062;hsa04064;hsa04611;hsa04662;hsa04664;hsa04666;hsa04730;hsa05120;hsa05169;hsa05203		LYN
NM_001287076.1:1409	NS_CANINEIO_V1.0+PLS_FUBERLIN_CANIO_C9149	LTF	mRNA	0						LTF
XM_845578.5:3335	NS_CANINEIO_V1.0+PLS_FUBERLIN_CANIO_C9149	PALB2	mRNA	0			Genome Instability & Mutation			PALB2
purespike2.1:0	NS_CANINEIO_V1.0+PLS_FUBERLIN_CANIO_C9149	purespike2.1	mRNA	1
XM_846203.1:995	NS_CANINEIO_V1.0+PLS_FUBERLIN_CANIO_C9149	LOC609023	mRNA	0			Avoiding immune Destruction	hsa04650		NCR2
XM_022421537.1:1336	NS_CANINEIO_V1.0+PLS_FUBERLIN_CANIO_C9149	COLEC12	mRNA	0			Avoiding immune Destruction	hsa04145		COLEC12
XM_849098.1:493	NS_CANINEIO_V1.0+PLS_FUBERLIN_CANIO_C9149	KLRF1	mRNA	0			Avoiding immune Destruction			KLRF1
XM_005630481.3:1070	NS_CANINEIO_V1.0+PLS_FUBERLIN_CANIO_C9149	GNLY	mRNA	0						GNLY
XM_843844.4:5790	NS_CANINEIO_V1.0+PLS_FUBERLIN_CANIO_C9149	ADAMTS2	mRNA	0						ADAMTS2
XM_022407130.1:3488	NS_CANINEIO_V1.0+PLS_FUBERLIN_CANIO_C9149	C3	mRNA	0			Avoiding immune Destruction	hsa04145;hsa04610;hsa05133;hsa05134;hsa05140;hsa05142;hsa05150;hsa05152;hsa05168;hsa05203;hsa05322		C3
XM_005638976.1:1507	NS_CANINEIO_V1.0+PLS_FUBERLIN_CANIO_C9149	ITGB2	mRNA	0			Tumor-promoting Inflammation;Activating Invasion and Metastasis;Avoiding immune Destruction;Deregulating Cellular Energetics;Sustaining Proliferative Signaling	hsa04015;hsa04145;hsa04390;hsa04514;hsa04610;hsa04650;hsa04670;hsa04810;hsa05133;hsa05134;hsa05140;hsa05144;hsa05146;hsa05150;hsa05152;hsa05166;hsa05323;hsa05416		ITGB2
XM_534355.2:1010	NS_CANINEIO_V1.0+PLS_FUBERLIN_CANIO_C9149	PCNA	mRNA	0			Genome Instability & Mutation;Evading Growth Suppressors;Enabling Replicative Immortality;Phenotypic Plasticity	hsa04110;hsa05161;hsa05166		PCNA
NM_001031630.1:1710	NS_CANINEIO_V1.0+PLS_FUBERLIN_CANIO_C9149	TERT	mRNA	0			Enabling Replicative Immortality;Sustaining Proliferative Signaling;Evading Growth Suppressors;Phenotypic Plasticity	hsa05166		TERT
NM_001002998.1:335	NS_CANINEIO_V1.0+PLS_FUBERLIN_CANIO_C9149	TLR9	mRNA	0				hsa04620;hsa05142;hsa05143;hsa05144;hsa05152;hsa05162;hsa05168		TLR9
NM_001003053.1:2157	NS_CANINEIO_V1.0+PLS_FUBERLIN_CANIO_C9149	AR	mRNA	0			Sustaining Proliferative Signaling;Activating Invasion and Metastasis;Phenotypic Plasticity	hsa04114;hsa05200;hsa05215		AR
XM_022404003.1:375	NS_CANINEIO_V1.0+PLS_FUBERLIN_CANIO_C9149	IDO2	mRNA	0				hsa01100;hsa05143		IDO2
NM_001003174.1:430	NS_CANINEIO_V1.0+PLS_FUBERLIN_CANIO_C9149	IFNG	mRNA	0			Tumor-promoting Inflammation;Sustaining Proliferative Signaling;Avoiding immune Destruction;Inducing Angiogenesis	hsa03050;hsa04060;hsa04066;hsa04140;hsa04350;hsa04380;hsa04612;hsa04630;hsa04650;hsa04660;hsa04940;hsa05132;hsa05140;hsa05142;hsa05143;hsa05144;hsa05145;hsa05146;hsa05152;hsa05162;hsa05164;hsa05168;hsa05169;hsa05321;hsa05322;hsa05323;hsa05330;hsa05332		IFNG
NM_001314097.1:539	NS_CANINEIO_V1.0+PLS_FUBERLIN_CANIO_C9149	PDCD1	mRNA	0			Activating Invasion and Metastasis;Avoiding immune Destruction	hsa04514;hsa04660		PDCD1
NM_001080721.1:252	NS_CANINEIO_V1.0+PLS_FUBERLIN_CANIO_C9149	CD47	mRNA	0				hsa04512		CD47
XM_005617277.3:1240	NS_CANINEIO_V1.0+PLS_FUBERLIN_CANIO_C9149	HBEGF	mRNA	0			Sustaining Proliferative Signaling	hsa04012;hsa04912;hsa04915;hsa05120;hsa05205;hsa05219		HBEGF
XM_005621638.2:1165	NS_CANINEIO_V1.0+PLS_FUBERLIN_CANIO_C9149	MEFV	mRNA	0				hsa04621		MEFV
NM_001003090.1:4027	NS_CANINEIO_V1.0+PLS_FUBERLIN_CANIO_C9149	COL1A1	mRNA	0			Activating Invasion and Metastasis;Sustaining Proliferative Signaling;Avoiding immune Destruction	hsa04151;hsa04510;hsa04512;hsa04611;hsa04933;hsa05146		COL1A1
XM_845916.1:310	NS_CANINEIO_V1.0+PLS_FUBERLIN_CANIO_C9149	COL3A1	mRNA	0			Phenotypic Plasticity;Activating Invasion and Metastasis;Avoiding immune Destruction;Sustaining Proliferative Signaling;Inducing Angiogenesis	hsa04611;hsa04933;hsa05146		COL3A1
NM_001122609.1:966	NS_CANINEIO_V1.0+PLS_FUBERLIN_CANIO_C9149	MAVS	mRNA	0				hsa04622;hsa04623;hsa05160;hsa05161;hsa05162;hsa05164;hsa05168		MAVS
XM_014109333.1:2950	NS_CANINEIO_V1.0+PLS_FUBERLIN_CANIO_C9149	NLRC5	mRNA	0						NLRC5
XM_535407.2:7525	NS_CANINEIO_V1.0+PLS_FUBERLIN_CANIO_C9149	MTOR	mRNA	0			Activating Invasion and Metastasis;Phenotypic Plasticity;Deregulating Cellular Energetics;Enabling Replicative Immortality;Senescence;Resisting Cell Death;Sustaining Proliferative Signaling;Inducing Angiogenesis;Genome Instability & Mutation;Tumor-promoting Inflammation	hsa04012;hsa04066;hsa04072;hsa04150;hsa04151;hsa04152;hsa04211;hsa04213;hsa04630;hsa04910;hsa04919;hsa04920;hsa04930;hsa04931;hsa05200;hsa05205;hsa05206;hsa05214;hsa05215;hsa05221;hsa05230;hsa05231		MTOR
XM_547914.5:1477	NS_CANINEIO_V1.0+PLS_FUBERLIN_CANIO_C9149	FOS	mRNA	0			Enabling Replicative Immortality;Senescence;Resisting Cell Death;Sustaining Proliferative Signaling;Tumor-promoting Inflammation;Avoiding immune Destruction;Genome Instability & Mutation	hsa04010;hsa04024;hsa04380;hsa04620;hsa04660;hsa04662;hsa04668;hsa04725;hsa04728;hsa04915;hsa04917;hsa04921;hsa05132;hsa05133;hsa05140;hsa05142;hsa05161;hsa05166;hsa05168;hsa05200;hsa05210;hsa05231;hsa05323		FOS
XM_005625462.1:255	NS_CANINEIO_V1.0+PLS_FUBERLIN_CANIO_C9149	CD63	mRNA	0				hsa04142;hsa05205		CD63
NM_001003106.1:1370	NS_CANINEIO_V1.0+PLS_FUBERLIN_CANIO_C9149	CTLA4	mRNA	0			Activating Invasion and Metastasis;Avoiding immune Destruction	hsa04514;hsa04660;hsa05320;hsa05323		CTLA4
XM_844282.4:568	NS_CANINEIO_V1.0+PLS_FUBERLIN_CANIO_C9149	RUNX1	mRNA	0			Nonmutational Epigenetic Reprogramming;Sustaining Proliferative Signaling;Phenotypic Plasticity	hsa05200;hsa05202;hsa05220;hsa05221		RUNX1
NM_001048138.1:93	NS_CANINEIO_V1.0+PLS_FUBERLIN_CANIO_C9149	IL7	mRNA	0			Tumor-promoting Inflammation;Sustaining Proliferative Signaling	hsa04060;hsa04151;hsa04630;hsa04640		IL7
NM_001007140.1:163	NS_CANINEIO_V1.0+PLS_FUBERLIN_CANIO_C9149	HAMP	mRNA	0			Sustaining Proliferative Signaling;Tumor-promoting Inflammation			HAMP
XM_005630437.3:2735	NS_CANINEIO_V1.0+PLS_FUBERLIN_CANIO_C9149	MERTK	mRNA	0			Sustaining Proliferative Signaling			MERTK
XM_540778.5:431	NS_CANINEIO_V1.0+PLS_FUBERLIN_CANIO_C9149	TOLLIP	mRNA	0			Tumor-promoting Inflammation	hsa04620		TOLLIP
NM_001003246.2:1600	NS_CANINEIO_V1.0+PLS_FUBERLIN_CANIO_C9149	MYC	mRNA	0			Activating Invasion and Metastasis;Phenotypic Plasticity;Enabling Replicative Immortality;Senescence;Sustaining Proliferative Signaling;Nonmutational Epigenetic Reprogramming;Tumor-promoting Inflammation;Evading Growth Suppressors	hsa04010;hsa04012;hsa04110;hsa04151;hsa04310;hsa04350;hsa04390;hsa04550;hsa04630;hsa04919;hsa05161;hsa05166;hsa05169;hsa05200;hsa05202;hsa05205;hsa05206;hsa05210;hsa05213;hsa05216;hsa05219;hsa05220;hsa05221;hsa05222;hsa05230		MYC
XM_005628576.3:958	NS_CANINEIO_V1.0+PLS_FUBERLIN_CANIO_C9149	ETV1	mRNA	0			Nonmutational Epigenetic Reprogramming	hsa05202		ETV1
XM_546246.5:2790	NS_CANINEIO_V1.0+PLS_FUBERLIN_CANIO_C9149	DOCK2	mRNA	0			Tumor-promoting Inflammation	hsa04062;hsa04666		DOCK2
NM_001003168.1:180	NS_CANINEIO_V1.0+PLS_FUBERLIN_CANIO_C9149	GH1	mRNA	0			Sustaining Proliferative Signaling;Tumor-promoting Inflammation	hsa04060;hsa04080;hsa04151;hsa04630		GH1
XM_845089.3:259	NS_CANINEIO_V1.0+PLS_FUBERLIN_CANIO_C9149	CXCL13	mRNA	0			Tumor-promoting Inflammation	hsa04060;hsa04062		CXCL13
NM_001003303.1:280	NS_CANINEIO_V1.0+PLS_FUBERLIN_CANIO_C9149	PTHLH	mRNA	0						PTHLH
NM_001110766.2:619	NS_CANINEIO_V1.0+PLS_FUBERLIN_CANIO_C9149	FCER1A	mRNA	0			Avoiding immune Destruction	hsa04071;hsa04072;hsa04664;hsa05310		FCER1A
XM_543221.6:193	NS_CANINEIO_V1.0+PLS_FUBERLIN_CANIO_C9149	PNOC	mRNA	0						PNOC
XM_532125.2:1895	NS_CANINEIO_V1.0+PLS_FUBERLIN_CANIO_C9149	CDKN1A	mRNA	0			Enabling Replicative Immortality;Senescence;Nonmutational Epigenetic Reprogramming;Phenotypic Plasticity;Tumor-promoting Inflammation;Evading Growth Suppressors;Deregulating Cellular Energetics;Sustaining Proliferative Signaling;Genome Instability & Mutation;Inducing Angiogenesis	hsa04012;hsa04066;hsa04068;hsa04110;hsa04115;hsa04151;hsa04630;hsa04921;hsa05160;hsa05161;hsa05166;hsa05169;hsa05200;hsa05202;hsa05203;hsa05205;hsa05206;hsa05214;hsa05215;hsa05218;hsa05219;hsa05220		CDKN1A
ERCC_00019.1:140	NS_CANINEIO_V1.0+PLS_FUBERLIN_CANIO_C9149	NEG_C(0)	mRNA	1	Negative						0
NM_001008716.1:1305	NS_CANINEIO_V1.0+PLS_FUBERLIN_CANIO_C9149	PRKCD	mRNA	0			Resisting Cell Death;Tumor-promoting Inflammation;Deregulating Cellular Energetics;Sustaining Proliferative Signaling;Inducing Angiogenesis	hsa04062;hsa04270;hsa04530;hsa04666;hsa04722;hsa04750;hsa04912;hsa04915;hsa04930;hsa04931;hsa04933		PRKCD
NM_001003178.1:925	NS_CANINEIO_V1.0+PLS_FUBERLIN_CANIO_C9149	ADORA3	mRNA	0				hsa04022;hsa04071;hsa04080		ADORA3
XM_542993.6:645	NS_CANINEIO_V1.0+PLS_FUBERLIN_CANIO_C9149	LBP	mRNA	0			Tumor-promoting Inflammation	hsa04064;hsa04620;hsa05132;hsa05152		LBP
NM_001287065.1:568	NS_CANINEIO_V1.0+PLS_FUBERLIN_CANIO_C9149	NRAS	mRNA	0			Enabling Replicative Immortality;Senescence;Resisting Cell Death;Sustaining Proliferative Signaling;Phenotypic Plasticity;Deregulating Cellular Energetics;Tumor-promoting Inflammation;Avoiding immune Destruction;Inducing Angiogenesis	hsa04010;hsa04012;hsa04014;hsa04015;hsa04062;hsa04068;hsa04071;hsa04072;hsa04151;hsa04211;hsa04213;hsa04360;hsa04370;hsa04530;hsa04540;hsa04550;hsa04650;hsa04660;hsa04662;hsa04664;hsa04720;hsa04722;hsa04725;hsa04726;hsa04730;hsa04810;hsa04910;hsa04912;hsa04915;hsa04916;hsa04917;hsa04919;hsa04921;hsa04933;hsa05034;hsa05160;hsa05161;hsa05166;hsa05200;hsa05203;hsa05205;hsa05206;hsa05211;hsa05213;hsa…		NRAS
NM_001003171.2:136	NS_CANINEIO_V1.0+PLS_FUBERLIN_CANIO_C9149	FCER1G	mRNA	0			Avoiding immune Destruction	hsa04071;hsa04072;hsa04611;hsa04650;hsa04664;hsa05152;hsa05310		FCER1G
XM_545551.2:1895	NS_CANINEIO_V1.0+PLS_FUBERLIN_CANIO_C9149	ITGA4	mRNA	0			Activating Invasion and Metastasis;Avoiding immune Destruction;Sustaining Proliferative Signaling	hsa04151;hsa04510;hsa04512;hsa04514;hsa04640;hsa04670;hsa04672;hsa04810;hsa05140;hsa05410;hsa05412;hsa05414		ITGA4
NM_001130832.1:249	NS_CANINEIO_V1.0+PLS_FUBERLIN_CANIO_C9149	CD209	mRNA	0				hsa04145;hsa05152;hsa05162	DC	CD209
XM_005635184.1:1315	NS_CANINEIO_V1.0+PLS_FUBERLIN_CANIO_C9149	NFATC2	mRNA	0			Enabling Replicative Immortality;Senescence;Sustaining Proliferative Signaling;Avoiding immune Destruction;Inducing Angiogenesis;Tumor-promoting Inflammation	hsa04022;hsa04310;hsa04360;hsa04370;hsa04380;hsa04650;hsa04660;hsa04662;hsa04921;hsa05161;hsa05166		NFATC2
XM_849670.1:105	NS_CANINEIO_V1.0+PLS_FUBERLIN_CANIO_C9149	BATF	mRNA	0			Tumor-promoting Inflammation;Avoiding immune Destruction			BATF
XM_022410212.1:560	NS_CANINEIO_V1.0+PLS_FUBERLIN_CANIO_C9149	CMKLR1	mRNA	0						CMKLR1
XM_022413324.1:323	NS_CANINEIO_V1.0+PLS_FUBERLIN_CANIO_C9149	AIRE	mRNA	0			Sustaining Proliferative Signaling;Tumor-promoting Inflammation	hsa04120;hsa05340		AIRE
XM_003639132.2:424	NS_CANINEIO_V1.0+PLS_FUBERLIN_CANIO_C9149	CD53	mRNA	0						CD53
XM_544610.2:3285	NS_CANINEIO_V1.0+PLS_FUBERLIN_CANIO_C9149	THBS1	mRNA	0			Sustaining Proliferative Signaling;Tumor-promoting Inflammation;Activating Invasion and Metastasis;Genome Instability & Mutation;Inducing Angiogenesis	hsa04015;hsa04115;hsa04145;hsa04151;hsa04350;hsa04510;hsa04512;hsa05144;hsa05205;hsa05206;hsa05219		THBS1
NM_001100291.1:447	NS_CANINEIO_V1.0+PLS_FUBERLIN_CANIO_C9149	CYBB	mRNA	0			Avoiding immune Destruction;Inducing Angiogenesis	hsa04066;hsa04145;hsa04380;hsa04670;hsa04933		CYBB
NM_001048026.1:575	NS_CANINEIO_V1.0+PLS_FUBERLIN_CANIO_C9149	CXCR4	mRNA	0			Activating Invasion and Metastasis;Phenotypic Plasticity;Tumor-promoting Inflammation;Avoiding immune Destruction;Deregulating Cellular Energetics;Sustaining Proliferative Signaling	hsa04060;hsa04062;hsa04144;hsa04360;hsa04670;hsa04672;hsa05200		CXCR4
XM_005640324.2:2650	NS_CANINEIO_V1.0+PLS_FUBERLIN_CANIO_C9149	ITGA6	mRNA	0			Activating Invasion and Metastasis;Sustaining Proliferative Signaling	hsa04151;hsa04510;hsa04512;hsa04514;hsa04640;hsa04810;hsa05145;hsa05200;hsa05222;hsa05410;hsa05412;hsa05414		ITGA6
NM_001003341.1:2083	NS_CANINEIO_V1.0+PLS_FUBERLIN_CANIO_C9149	CD34	mRNA	0			Activating Invasion and Metastasis;Enabling Replicative Immortality;Phenotypic Plasticity	hsa04514;hsa04640		CD34
XM_003434905.4:224	NS_CANINEIO_V1.0+PLS_FUBERLIN_CANIO_C9149	S100A12	mRNA	0			Tumor-promoting Inflammation			S100A12
XM_541873.6:508	NS_CANINEIO_V1.0+PLS_FUBERLIN_CANIO_C9149	CISH	mRNA	0			Tumor-promoting Inflammation;Sustaining Proliferative Signaling	hsa04630;hsa04917		CISH
XM_847058.1:1680	NS_CANINEIO_V1.0+PLS_FUBERLIN_CANIO_C9149	IL23R	mRNA	0			Tumor-promoting Inflammation;Sustaining Proliferative Signaling	hsa04060;hsa04630;hsa05321		IL23R
XM_014120029.1:1311	NS_CANINEIO_V1.0+PLS_FUBERLIN_CANIO_C9149	FGFR1	mRNA	0			Activating Invasion and Metastasis;Phenotypic Plasticity;Sustaining Proliferative Signaling	hsa04010;hsa04014;hsa04015;hsa04151;hsa04520;hsa04550;hsa04810;hsa05200;hsa05205;hsa05215;hsa05218;hsa05230		FGFR1
XM_005620306.1:690	NS_CANINEIO_V1.0+PLS_FUBERLIN_CANIO_C9149	IL10RA	mRNA	0			Tumor-promoting Inflammation;Sustaining Proliferative Signaling	hsa04060;hsa04630;hsa05145;hsa05152;hsa05169		IL10RA
XM_545094.2:750	NS_CANINEIO_V1.0+PLS_FUBERLIN_CANIO_C9149	CD96	mRNA	0			Avoiding immune Destruction			CD96
NM_001242719.1:529	NS_CANINEIO_V1.0+PLS_FUBERLIN_CANIO_C9149	SELPLG	mRNA	0			Activating Invasion and Metastasis	hsa04514;hsa05150		SELPLG
XM_022425780.1:659	NS_CANINEIO_V1.0+PLS_FUBERLIN_CANIO_C9149	LOC481722	mRNA	0				hsa04610;hsa05133;hsa05150;hsa05322		C4A
NM_001003320.1:400	NS_CANINEIO_V1.0+PLS_FUBERLIN_CANIO_C9149	PLA2G1B	mRNA	0			Deregulating Cellular Energetics	hsa01100;hsa04014;hsa04270		PLA2G1B
NA	ALL	Reserved	mRNA	1
NM_001161710.2:865	NS_CANINEIO_V1.0+PLS_FUBERLIN_CANIO_C9149	TNFSF13B	mRNA	0			Tumor-promoting Inflammation	hsa04060;hsa04064;hsa04672;hsa05323		TNFSF13B
XM_548077.6:464	NS_CANINEIO_V1.0+PLS_FUBERLIN_CANIO_C9149	IFI35	mRNA	0			Tumor-promoting Inflammation			IFI35
XR_002615925.1:610	NS_CANINEIO_V1.0+PLS_FUBERLIN_CANIO_C9149	LOC102156778	mRNA	0				hsa05310		PRG2
NM_001002977.1:988	NS_CANINEIO_V1.0+PLS_FUBERLIN_CANIO_C9149	TFAP2B	mRNA	0						TFAP2B
XM_844060.1:1148	NS_CANINEIO_V1.0+PLS_FUBERLIN_CANIO_C9149	GATA3	mRNA	0			Tumor-promoting Inflammation;Sustaining Proliferative Signaling	hsa05321		GATA3
XM_014112432.1:1018	NS_CANINEIO_V1.0+PLS_FUBERLIN_CANIO_C9149	IDH2	mRNA	0			Deregulating Cellular Energetics	hsa00480;hsa01100;hsa01200;hsa01230		IDH2
XM_003433059.4:955	NS_CANINEIO_V1.0+PLS_FUBERLIN_CANIO_C9149	SPRY2	mRNA	0			Sustaining Proliferative Signaling	hsa05206		SPRY2
XM_022407108.1:662	NS_CANINEIO_V1.0+PLS_FUBERLIN_CANIO_C9149	FCER2	mRNA	0			Sustaining Proliferative Signaling;Tumor-promoting Inflammation	hsa04640;hsa05169		FCER2
NM_001005250.1:15	NS_CANINEIO_V1.0+PLS_FUBERLIN_CANIO_C9149	CCL4	mRNA	0			Tumor-promoting Inflammation	hsa04060;hsa04062;hsa04064;hsa04620;hsa04623;hsa05132		CCL4
XM_005619088.3:435	NS_CANINEIO_V1.0+PLS_FUBERLIN_CANIO_C9149	MBL2	mRNA	0				hsa04145;hsa04610;hsa05150		MBL2
XM_005624962.1:2375	NS_CANINEIO_V1.0+PLS_FUBERLIN_CANIO_C9149	ITGAE	mRNA	0				hsa04810		ITGAE
XM_014112310.2:408	NS_CANINEIO_V1.0+PLS_FUBERLIN_CANIO_C9149	IL22RA2	mRNA	0			Tumor-promoting Inflammation;Sustaining Proliferative Signaling	hsa04060;hsa04630		IL22RA2
ERCC_00117.1:385	NS_CANINEIO_V1.0+PLS_FUBERLIN_CANIO_C9149	POS_A(128)	mRNA	1	Positive						128
XM_534223.6:596	NS_CANINEIO_V1.0+PLS_FUBERLIN_CANIO_C9149	MYD88	mRNA	0			Sustaining Proliferative Signaling;Avoiding immune Destruction;Tumor-promoting Inflammation	hsa04064;hsa04210;hsa04620;hsa05132;hsa05133;hsa05134;hsa05140;hsa05142;hsa05143;hsa05144;hsa05145;hsa05152;hsa05161;hsa05162;hsa05164;hsa05168		MYD88
XM_014111226.2:6200	NS_CANINEIO_V1.0+PLS_FUBERLIN_CANIO_C9149	PIK3C2B	mRNA	0			Deregulating Cellular Energetics	hsa00562;hsa01100;hsa04070		PIK3C2B
XM_014111995.2:8219	NS_CANINEIO_V1.0+PLS_FUBERLIN_CANIO_C9149	APC	mRNA	0			Resisting Cell Death;Enabling Replicative Immortality;Sustaining Proliferative Signaling	hsa04310;hsa04390;hsa04550;hsa04810;hsa05166;hsa05200;hsa05206;hsa05210;hsa05213		APC
XM_849055.1:735	NS_CANINEIO_V1.0+PLS_FUBERLIN_CANIO_C9149	NCR1	mRNA	0			Avoiding immune Destruction	hsa04650		NCR1
XM_005637170.1:325	NS_CANINEIO_V1.0+PLS_FUBERLIN_CANIO_C9149	KLRB1	mRNA	0			Avoiding immune Destruction	hsa05144		KLRB1
NM_001003219.2:319	NS_CANINEIO_V1.0+PLS_FUBERLIN_CANIO_C9149	MMP9	mRNA	0			Activating Invasion and Metastasis;Phenotypic Plasticity;Nonmutational Epigenetic Reprogramming;Tumor-promoting Inflammation;Sustaining Proliferative Signaling;Avoiding immune Destruction;Resisting Cell Death	hsa04668;hsa04670;hsa04915;hsa05161;hsa05200;hsa05202;hsa05205;hsa05206;hsa05219		MMP9
XM_535751.2:900	NS_CANINEIO_V1.0+PLS_FUBERLIN_CANIO_C9149	GSK3B	mRNA	0			Activating Invasion and Metastasis;Phenotypic Plasticity;Enabling Replicative Immortality;Sustaining Proliferative Signaling;Evading Growth Suppressors;Tumor-promoting Inflammation;Deregulating Cellular Energetics;Avoiding immune Destruction	hsa04012;hsa04062;hsa04110;hsa04151;hsa04310;hsa04360;hsa04390;hsa04510;hsa04550;hsa04660;hsa04662;hsa04722;hsa04728;hsa04910;hsa04916;hsa04917;hsa04919;hsa04931;hsa04932;hsa05010;hsa05160;hsa05162;hsa05164;hsa05166;hsa05169;hsa05200;hsa05210;hsa05213;hsa05215		GSK3B
XM_534901.6:1940	NS_CANINEIO_V1.0+PLS_FUBERLIN_CANIO_C9149	C1R	mRNA	0				hsa04145;hsa04610;hsa05133;hsa05150;hsa05322		C1R
NM_001146034.1:2238	NS_CANINEIO_V1.0+PLS_FUBERLIN_CANIO_C9149	ANPEP	mRNA	0				hsa00480;hsa01100;hsa04614;hsa04640		ANPEP
NM_001013851.1:540	NS_CANINEIO_V1.0+PLS_FUBERLIN_CANIO_C9149	SLC11A1	mRNA	0				hsa04142		SLC11A1
XM_014112326.2:853	NS_CANINEIO_V1.0+PLS_FUBERLIN_CANIO_C9149	TLR1	mRNA	0			Avoiding immune Destruction	hsa04620;hsa05152		TLR1
XM_005625995.3:788	NS_CANINEIO_V1.0+PLS_FUBERLIN_CANIO_C9149	IL1RL1	mRNA	0			Tumor-promoting Inflammation			IL1RL1
NM_001003245.1:327	NS_CANINEIO_V1.0+PLS_FUBERLIN_CANIO_C9149	CSF2	mRNA	0			Sustaining Proliferative Signaling;Nonmutational Epigenetic Reprogramming;Tumor-promoting Inflammation;Avoiding immune Destruction;Resisting Cell Death	hsa04060;hsa04630;hsa04640;hsa04650;hsa04660;hsa04664;hsa04668;hsa05132;hsa05146;hsa05166;hsa05202;hsa05323		CSF2
Canis_TRAC.1:6	NS_CANINEIO_V1.0+PLS_FUBERLIN_CANIO_C9149	TRAC	mRNA	0			Avoiding immune Destruction			TRAC
XM_005639816.3:623	NS_CANINEIO_V1.0+PLS_FUBERLIN_CANIO_C9149	MASP1	mRNA	0				hsa04610;hsa05150		MASP1
XM_539068.2:1000	NS_CANINEIO_V1.0+PLS_FUBERLIN_CANIO_C9149	PRDM1	mRNA	0						PRDM1
XM_022419223.1:727	NS_CANINEIO_V1.0+PLS_FUBERLIN_CANIO_C9149	IL34	mRNA	0			Tumor-promoting Inflammation			IL34
NM_001284434.1:570	NS_CANINEIO_V1.0+PLS_FUBERLIN_CANIO_C9149	NDRG1	mRNA	0			Sustaining Proliferative Signaling			NDRG1
XM_014108788.1:2292	NS_CANINEIO_V1.0+PLS_FUBERLIN_CANIO_C9149	MKI67	mRNA	0						MKI67
NM_001003211.2:164	NS_CANINEIO_V1.0+PLS_FUBERLIN_CANIO_C9149	IL2RA	mRNA	0			Sustaining Proliferative Signaling;Tumor-promoting Inflammation	hsa04060;hsa04144;hsa04151;hsa04630;hsa04640;hsa05162;hsa05166		IL2RA
XM_535367.6:572	NS_CANINEIO_V1.0+PLS_FUBERLIN_CANIO_C9149	C1QA	mRNA	0				hsa04610;hsa05020;hsa05133;hsa05142;hsa05150;hsa05322		C1QA
NM_001171772.2:177	NS_CANINEIO_V1.0+PLS_FUBERLIN_CANIO_C9149	PPBP	mRNA	0			Tumor-promoting Inflammation	hsa04060;hsa04062		PPBP
NM_001003192.1:721	NS_CANINEIO_V1.0+PLS_FUBERLIN_CANIO_C9149	PTEN	mRNA	0			Activating Invasion and Metastasis;Phenotypic Plasticity;Enabling Replicative Immortality;Senescence;Deregulating Cellular Energetics;Resisting Cell Death;Sustaining Proliferative Signaling;Avoiding immune Destruction;Genome Instability & Mutation	hsa00562;hsa04068;hsa04070;hsa04071;hsa04115;hsa04150;hsa04151;hsa04510;hsa04530;hsa04931;hsa05161;hsa05200;hsa05206;hsa05213;hsa05214;hsa05215;hsa05218;hsa05222;hsa05230		PTEN
XM_022412515.1:695	NS_CANINEIO_V1.0+PLS_FUBERLIN_CANIO_C9149	LTK	mRNA	0						LTK
XM_022404178.1:4686	NS_CANINEIO_V1.0+PLS_FUBERLIN_CANIO_C9149	FAT1	mRNA	0						FAT1
NM_001002982.1:655	NS_CANINEIO_V1.0+PLS_FUBERLIN_CANIO_C9149	CD40	mRNA	0			Nonmutational Epigenetic Reprogramming;Activating Invasion and Metastasis;Tumor-promoting Inflammation;Avoiding immune Destruction	hsa04060;hsa04064;hsa04514;hsa04620;hsa04672;hsa05144;hsa05145;hsa05166;hsa05169;hsa05202;hsa05310;hsa05320;hsa05322;hsa05330;hsa05340;hsa05416		CD40
XM_538226.6:2289	NS_CANINEIO_V1.0+PLS_FUBERLIN_CANIO_C9149	ERBB3	mRNA	0			Sustaining Proliferative Signaling	hsa04012;hsa04020;hsa04144;hsa05205;hsa05206		ERBB3
NM_001130828.1:3465	NS_CANINEIO_V1.0+PLS_FUBERLIN_CANIO_C9149	ATM	mRNA	0			Enabling Replicative Immortality;Senescence;Resisting Cell Death;Nonmutational Epigenetic Reprogramming;Deregulating Cellular Energetics;Genome Instability & Mutation;Evading Growth Suppressors;Tumor-promoting Inflammation	hsa04064;hsa04068;hsa04110;hsa04115;hsa04210;hsa05166;hsa05202;hsa05206		ATM
XM_003433694.2:1460	NS_CANINEIO_V1.0+PLS_FUBERLIN_CANIO_C9149	NRP1	mRNA	0			Phenotypic Plasticity;Sustaining Proliferative Signaling	hsa04360;hsa05166		NRP1
XM_022418989.2:504	NS_CANINEIO_V1.0+PLS_FUBERLIN_CANIO_C9149	TNFRSF25	mRNA	0			Tumor-promoting Inflammation	hsa04060		TNFRSF25
XM_545097.2:675	NS_CANINEIO_V1.0+PLS_FUBERLIN_CANIO_C9149	BTLA	mRNA	0						BTLA
XM_014121990.2:4808	NS_CANINEIO_V1.0+PLS_FUBERLIN_CANIO_C9149	SETD2	mRNA	0			Nonmutational Epigenetic Reprogramming			SETD2
XM_538274.1:145	NS_CANINEIO_V1.0+PLS_FUBERLIN_CANIO_C9149	IL22	mRNA	0			Tumor-promoting Inflammation;Sustaining Proliferative Signaling	hsa04060;hsa04630;hsa05321		IL22
XM_005625433.1:3623	NS_CANINEIO_V1.0+PLS_FUBERLIN_CANIO_C9149	NOTCH1	mRNA	0			Activating Invasion and Metastasis;Phenotypic Plasticity;Sustaining Proliferative Signaling;Enabling Replicative Immortality	hsa04320;hsa04919;hsa05020;hsa05206		NOTCH1
NM_001204337.1:420	NS_CANINEIO_V1.0+PLS_FUBERLIN_CANIO_C9149	TICAM2	mRNA	0			Resisting Cell Death;Tumor-promoting Inflammation	hsa04064;hsa04620;hsa05133;hsa05161		TICAM2
XM_543194.4:446	NS_CANINEIO_V1.0+PLS_FUBERLIN_CANIO_C9149	HMGB2	mRNA	0			Resisting Cell Death;Genome Instability & Mutation			HMGB2
NM_001033510.1:61	NS_CANINEIO_V1.0+PLS_FUBERLIN_CANIO_C9149	LTB	mRNA	0			Tumor-promoting Inflammation	hsa04060;hsa04064;hsa05323		LTB
NM_001003336.1:445	NS_CANINEIO_V1.0+PLS_FUBERLIN_CANIO_C9149	FGFR2	mRNA	0			Sustaining Proliferative Signaling	hsa04010;hsa04014;hsa04015;hsa04144;hsa04151;hsa04550;hsa04810;hsa05200;hsa05215;hsa05230		FGFR2
XM_014112321.1:711	NS_CANINEIO_V1.0+PLS_FUBERLIN_CANIO_C9149	TNFAIP3	mRNA	0			Tumor-promoting Inflammation;Resisting Cell Death	hsa04064;hsa04621;hsa04668;hsa05162;hsa05169		TNFAIP3
XM_542080.5:427	NS_CANINEIO_V1.0+PLS_FUBERLIN_CANIO_C9149	PIN1	mRNA	0			Tumor-promoting Inflammation	hsa04622		PIN1
XM_849133.1:370	NS_CANINEIO_V1.0+PLS_FUBERLIN_CANIO_C9149	KLRG1	mRNA	0			Avoiding immune Destruction			KLRG1
XM_536059.2:4905	NS_CANINEIO_V1.0+PLS_FUBERLIN_CANIO_C9149	FN1	mRNA	0			Activating Invasion and Metastasis;Phenotypic Plasticity;Sustaining Proliferative Signaling;Tumor-promoting Inflammation	hsa04151;hsa04510;hsa04512;hsa04810;hsa04933;hsa05100;hsa05146;hsa05200;hsa05205;hsa05222		FN1
XM_014113300.2:209	NS_CANINEIO_V1.0+PLS_FUBERLIN_CANIO_C9149	TIRAP	mRNA	0			Avoiding immune Destruction;Tumor-promoting Inflammation	hsa04064;hsa04620;hsa05133;hsa05152;hsa05161		TIRAP
NM_001010950.1:450	NS_CANINEIO_V1.0+PLS_FUBERLIN_CANIO_C9149	NCAM1	mRNA	0			Sustaining Proliferative Signaling;Tumor-promoting Inflammation;Phenotypic Plasticity;Activating Invasion and Metastasis	hsa04514;hsa05020		NCAM1
XM_022412163.1:1220	NS_CANINEIO_V1.0+PLS_FUBERLIN_CANIO_C9149	TNKS2	mRNA	0			Enabling Replicative Immortality;Sustaining Proliferative Signaling			TNKS2
XM_003431449.5:2570	NS_CANINEIO_V1.0+PLS_FUBERLIN_CANIO_C9149	DNAJC14	mRNA	1	Housekeeping					DNAJC14
XR_293946.2:483	NS_CANINEIO_V1.0+PLS_FUBERLIN_CANIO_C9149	LOC102153988	mRNA	0			Tumor-promoting Inflammation;Resisting Cell Death	hsa04060;hsa04062;hsa04064;hsa04621;hsa04668;hsa05132;hsa05134		CXCL2
XM_005637157.3:1050	NS_CANINEIO_V1.0+PLS_FUBERLIN_CANIO_C9149	LOC100683403	mRNA	0			Avoiding immune Destruction	hsa04612;hsa04650;hsa05332		KLRC1
XM_014121151.1:1759	NS_CANINEIO_V1.0+PLS_FUBERLIN_CANIO_C9149	CD6	mRNA	0			Activating Invasion and Metastasis	hsa04514		CD6
XM_014110431.1:660	NS_CANINEIO_V1.0+PLS_FUBERLIN_CANIO_C9149	IL1RAP	mRNA	0			Sustaining Proliferative Signaling	hsa04060;hsa04210;hsa04750		IL1RAP
XM_533524.2:790	NS_CANINEIO_V1.0+PLS_FUBERLIN_CANIO_C9149	ANXA1	mRNA	0			Tumor-promoting Inflammation			ANXA1
NM_001097555.1:263	NS_CANINEIO_V1.0+PLS_FUBERLIN_CANIO_C9149	LOC100049001	mRNA	0			Activating Invasion and Metastasis			TPSAB1
XM_022414421.1:1770	NS_CANINEIO_V1.0+PLS_FUBERLIN_CANIO_C9149	F13A1	mRNA	0			Tumor-promoting Inflammation	hsa04610		F13A1
XM_014109855.2:505	NS_CANINEIO_V1.0+PLS_FUBERLIN_CANIO_C9149	ICOSLG	mRNA	0			Activating Invasion and Metastasis;Avoiding immune Destruction	hsa04514;hsa04672		ICOSLG
XM_846017.4:659	NS_CANINEIO_V1.0+PLS_FUBERLIN_CANIO_C9149	CCR6	mRNA	0			Tumor-promoting Inflammation	hsa04060;hsa04062		CCR6
XM_546546.2:1045	NS_CANINEIO_V1.0+PLS_FUBERLIN_CANIO_C9149	MMP1	mRNA	0			Tumor-promoting Inflammation;Activating Invasion and Metastasis	hsa03320;hsa05200;hsa05219;hsa05323		MMP1
XM_014106918.1:1280	NS_CANINEIO_V1.0+PLS_FUBERLIN_CANIO_C9149	SERPINB2	mRNA	0			Tumor-promoting Inflammation	hsa04610		SERPINB2
XM_849748.1:751	NS_CANINEIO_V1.0+PLS_FUBERLIN_CANIO_C9149	PAX5	mRNA	0			Nonmutational Epigenetic Reprogramming	hsa05202		PAX5
NM_001130836.1:495	NS_CANINEIO_V1.0+PLS_FUBERLIN_CANIO_C9149	TNFSF10	mRNA	0			Resisting Cell Death	hsa04060;hsa04068;hsa04210;hsa04650;hsa05162;hsa05164		TNFSF10
NM_001013835.1:121	NS_CANINEIO_V1.0+PLS_FUBERLIN_CANIO_C9149	IL3	mRNA	0			Resisting Cell Death;Sustaining Proliferative Signaling;Nonmutational Epigenetic Reprogramming;Tumor-promoting Inflammation;Avoiding immune Destruction	hsa04060;hsa04151;hsa04210;hsa04630;hsa04640;hsa04664;hsa05202;hsa05310		IL3
XM_022403541.1:320	NS_CANINEIO_V1.0+PLS_FUBERLIN_CANIO_C9149	PDGFC	mRNA	0			Sustaining Proliferative Signaling;Activating Invasion and Metastasis	hsa04014;hsa04015;hsa04060;hsa04072;hsa04151;hsa04510;hsa04540;hsa04810;hsa05215;hsa05218;hsa05231		PDGFC
NM_001003175.2:807	NS_CANINEIO_V1.0+PLS_FUBERLIN_CANIO_C9149	VEGFA	mRNA	0			Activating Invasion and Metastasis;Phenotypic Plasticity;Sustaining Proliferative Signaling;Tumor-promoting Inflammation;Inducing Angiogenesis	hsa04014;hsa04015;hsa04060;hsa04066;hsa04150;hsa04151;hsa04370;hsa04510;hsa04933;hsa05200;hsa05205;hsa05206;hsa05211;hsa05212;hsa05219;hsa05323		VEGFA
NM_001005264.2:2110	NS_CANINEIO_V1.0+PLS_FUBERLIN_CANIO_C9149	TLR2	mRNA	0			Avoiding immune Destruction;Sustaining Proliferative Signaling	hsa04145;hsa04151;hsa04620;hsa05134;hsa05140;hsa05142;hsa05144;hsa05145;hsa05146;hsa05152;hsa05161;hsa05162;hsa05168;hsa05205;hsa05321;hsa05323		TLR2
XM_014119989.2:809	NS_CANINEIO_V1.0+PLS_FUBERLIN_CANIO_C9149	PLAUR	mRNA	0				hsa04610;hsa05205		PLAUR
XM_005631690.3:1585	NS_CANINEIO_V1.0+PLS_FUBERLIN_CANIO_C9149	CD5	mRNA	0				hsa04640		CD5
XM_005632168.3:747	NS_CANINEIO_V1.0+PLS_FUBERLIN_CANIO_C9149	IRAK2	mRNA	0			Tumor-promoting Inflammation	hsa04210;hsa04722;hsa05152		IRAK2
XM_843793.4:834	NS_CANINEIO_V1.0+PLS_FUBERLIN_CANIO_C9149	LTA	mRNA	0			Tumor-promoting Inflammation;Resisting Cell Death	hsa04060;hsa04064;hsa04668;hsa04940;hsa05166;hsa05168		LTA
XM_022414922.1:1140	NS_CANINEIO_V1.0+PLS_FUBERLIN_CANIO_C9149	ACVR1	mRNA	0			Sustaining Proliferative Signaling;Tumor-promoting Inflammation	hsa04060;hsa04350;hsa04550		ACVR1
NM_001003181.1:2110	NS_CANINEIO_V1.0+PLS_FUBERLIN_CANIO_C9149	KIT	mRNA	0			Sustaining Proliferative Signaling	hsa04014;hsa04015;hsa04060;hsa04072;hsa04144;hsa04151;hsa04640;hsa04916;hsa05200;hsa05221;hsa05230		KIT
NM_001003968.1:99	NS_CANINEIO_V1.0+PLS_FUBERLIN_CANIO_C9149	CCL27	mRNA	0			Tumor-promoting Inflammation	hsa04060;hsa04062		CCL27
