# Supplementary material for: Extremes on the benign-malignant tumour spectrum: Distinct transcriptomic landscapes between two common canine perianal neoplasms based on the hallmarks of cancer
Source: PLoS One. 2026 Jun 22;21(6):e0351773. doi: 10.1371/journal.pone.0351773 (PMC13286202; doi:10.1371/journal.pone.0351773)
Supplement: S6 Table — (XLSX) [file pone.0351773.s006.xlsx]

## Sheet: Sheet1
Annotation	Hallmark of Cancer Theme
Cell Adhesion & Motility	Activating invasion and metastasis
Matrix Remodeling and Metastasis	Activating invasion and metastasis
EMT	Activating invasion and metastasis
Hippo Signaling	Activating invasion and metastasis
MHC Class I Antigen Presentation	Avoiding immune destruction
MHC Class II Antigen Presentation	Avoiding immune destruction
Cytotoxicity	Avoiding immune destruction
Lymphocyte Regulation	Avoiding immune destruction
Lymphocyte Trafficking	Avoiding immune destruction
Myeloid Inflammation	Avoiding immune destruction
T Cell Exhaustion	Avoiding immune destruction
T-cell Checkpoints	Avoiding immune destruction
TCR Signaling	Avoiding immune destruction
Cancer Antigens	Avoiding immune destruction
Autophagy	Deregulating cellular energetics
Glycolysis & Glucose Transport	Deregulating cellular energetics
Glutamine Metabolism	Deregulating cellular energetics
Lipid Metabolism	Deregulating cellular energetics
mTOR Signaling	Deregulating cellular energetics
Nrf2 & Oxidative Stress	Deregulating cellular energetics
AMPK Signaling	Deregulating cellular energetics
Mitochondrial Metabolism / TCA	Deregulating cellular energetics
Immortality & Stemness	Enabling replicative immortality
Senescence	Enabling replicative immortality
Hippo Signaling	Enabling replicative immortality
Wnt Signaling	Enabling replicative immortality
Cell Cycle	Evading growth suppressors
DNA Damage Repair	Genome instability and mutation
p53 Signaling	Genome instability and mutation
HIF1 Signaling	Inducing or accessing vasculature
PDGF Signaling	Inducing or accessing vasculature
VEGF Signaling	Inducing or accessing vasculature
Nrf2 & Oxidative Stress	Inducing or accessing vasculature
Autophagy	Resisting cell death
Apoptosis	Resisting cell death
TNF Signaling	Resisting cell death
JAK-STAT Signaling	Sustaining proliferative signalling
mTOR Signaling	Sustaining proliferative signalling
Androgen Signaling	Sustaining proliferative signalling
EGFR Signaling	Sustaining proliferative signalling
ERBB2 Signaling	Sustaining proliferative signalling
Estrogen Signaling	Sustaining proliferative signalling
FGFR Signaling	Sustaining proliferative signalling
Hedgehog Signaling	Sustaining proliferative signalling
MAPK Signaling	Sustaining proliferative signalling
MET Signaling	Sustaining proliferative signalling
Myc	Sustaining proliferative signalling
Notch Signaling	Sustaining proliferative signalling
PI3K-Akt Signaling	Sustaining proliferative signalling
TGF-beta Signaling	Sustaining proliferative signalling
Wnt Signaling	Sustaining proliferative signalling
JAK-STAT Signaling	Tumour-promoting inflammation
Chemokine Signaling	Tumour-promoting inflammation
TGF-beta Signaling	Tumour-promoting inflammation
Inflammation	Tumour-promoting inflammation
IL-1 Signaling	Tumour-promoting inflammation
IL-17 Signaling	Tumour-promoting inflammation
IL-2 Signaling	Tumour-promoting inflammation
IL-6 Signaling	Tumour-promoting inflammation
NF-kB Signaling	Tumour-promoting inflammation
Interferon Response Genes	Tumour-promoting inflammation
Other Interleukin Signaling	Tumour-promoting inflammation
RAGE Signaling	Tumour-promoting inflammation
Prostaglandin Inflammation	Tumour-promoting inflammation
Inflammasomes	Tumour-promoting inflammation
Type I Interferon Signaling	Tumour-promoting inflammation
Type II Interferon Signaling	Tumour-promoting inflammation
BCR Signaling	Tumour-promoting inflammation
Differentiation	Unlocking phenotypic plasticity
Immortality & Stemness	Unlocking phenotypic plasticity
EMT	Unlocking phenotypic plasticity
Epigenetic Modification	Nonmutational epigenetic reprogramming
Senescence	Senescent cells
