# Supplementary material for: Extremes on the benign-malignant tumour spectrum: Distinct transcriptomic landscapes between two common canine perianal neoplasms based on the hallmarks of cancer
Source: PLoS One. 2026 Jun 22;21(6):e0351773. doi: 10.1371/journal.pone.0351773 (PMC13286202; doi:10.1371/journal.pone.0351773)
Supplement: S7 Table — (XLSX) [file pone.0351773.s007.xlsx]

## Sheet: AGASAC PT vs HGA
gene	baseMean	log2FoldChange	lfcSE	pvalue	padj	raw_cts.a1.1	raw_cts.a1.2	raw_cts.a10	raw_cts.a14	raw_cts.a15	raw_cts.a17	raw_cts.a2.1	raw_cts.a2.2	raw_cts.a31	raw_cts.a36	raw_cts.a4.1	raw_cts.a4.2	raw_cts.a5.1	raw_cts.a5.2	raw_cts.a8	raw_cts.h2	raw_cts.h24	raw_cts.h28	raw_cts.h29	raw_cts.h3	raw_cts.h31	raw_cts.h33	raw_cts.h5	raw_cts.h6	raw_cts.h7	norm_cts.a1.1	norm_cts.a1.2	norm_cts.a10	norm_cts.a14	norm_cts.a15	norm_cts.a17	norm_cts.a2.1	norm_cts.a2.2	norm_cts.a31	norm_cts.a36	norm_cts.a4.1	norm_cts.a4.2	norm_cts.a5.1	norm_cts.a5.2	norm_cts.a8	norm_cts.h2	norm_cts.h24	norm_cts.h28	norm_cts.h29
ARHGEF40_3	469.274	5.0914	0.206755	1.76585e-133	3.4224e-129	865	761	628	794	1116	854	809	942	1168	600	833	952	863	583	944	66	46	31	16	25	16	16	9	11	4	735.499	685.495	635.973	824.336	1086.43	742.826	764.034	737.407	1069.05	413.554	712.648	884.468	706.609	544.532	967.859	32.9333	25.4908	26.8822	19.5412
TFAP2B_3	1499.66	3.9481	0.176768	1.37798e-111	1.33533e-107	3047	3114	1410	2610	1890	1729	2990	2864	2535	4226	2914	2663	2800	3458	2302	322	338	201	86	117	136	84	120	34	88	2590.83	2805.03	1427.9	2709.72	1839.93	1503.92	2823.81	2241.97	2320.24	2912.8	2492.98	2474.1	2292.59	3229.83	2360.18	160.675	187.302	174.301	105.034
SCARB1_3	3368.73	-5.49243	0.249015	5.76099e-109	3.72179e-105	190	130	298	282	143	164	273	203	163	198	170	173	164	217	103	16059	8362	4783	9092	10613	2614	6918	5142	3768	7596	161.555	117.102	301.783	292.774	139.212	142.65	257.826	158.911	149.191	136.473	145.438	160.728	134.28	202.682	105.603	8013.27	4633.78	4147.66	11104.3
CIDEA_3	1907.64	-15.5754	1.36468	6.97782e-103	3.38093e-99	0	0	1	0	0	0	0	0	0	0	0	0	0	0	0	10902	11559	5650	3683	3121	5471	898	3210	2306	2848	0	0	1.0127	0	0	0	0	0	0	0	0	0	0	0	0	5439.98	6405.39	4899.49	4498.15
LOC119874625_3	5584.89	13.6091	0.651549	7.39383e-101	2.42072e-97	7668	4816	3806	16596	2634	20478	8911	6697	8913	19433	15016	16133	12226	7049	7466	0	0	4	0	0	0	0	1	2	0	6520.01	4338.16	3854.32	17230.1	2564.22	17812.2	8415.7	5242.48	8157.9	13394.3	12846.5	14988.6	10010.4	6583.89	7654.7	0	0	3.46867	0
PIP_3	5584.42	13.6091	0.651567	7.49409e-101	2.42072e-97	7668	4812	3806	16594	2634	20478	8911	6696	8913	19432	15017	16133	12225	7044	7466	0	0	4	0	0	0	0	1	2	0	6520.01	4334.56	3854.32	17228	2564.22	17812.2	8415.7	5241.7	8157.9	13393.6	12847.3	14988.6	10009.6	6579.22	7654.7	0	0	3.46867	0
CLMP_3	395.439	-5.35764	0.254664	1.26146e-99	3.49264e-96	9	11	20	35	20	24	26	50	19	36	20	17	39	16	31	2190	1788	702	1376	623	588	446	664	376	784	7.65259	9.90859	20.2539	36.3373	19.4701	20.8757	24.5549	39.1405	17.3903	24.8132	17.1104	15.7941	31.9325	14.9443	31.7835	1092.79	990.815	608.751	1680.55
KRT19_3	1367.57	11.1796	0.534367	6.11409e-96	1.48121e-92	3793	3839	2380	1863	2052	3756	1638	1590	2276	2918	2979	3586	2374	2201	1094	4	0	1	0	0	0	0	0	1	3	3225.14	3458.1	2410.21	1934.18	1997.64	3267.04	1546.96	1244.67	2083.18	2011.25	2548.59	3331.62	1943.79	2055.77	1121.65	1.99596	0	0.867167	0
RBP1_3	802.546	-7.90012	0.403683	1.84469e-86	3.97244e-83	8	5	11	5	15	18	6	2	6	5	1	10	22	33	2	5172	2663	1124	1151	1357	3046	1894	802	913	1459	6.8023	4.50391	11.1396	5.19104	14.6026	15.6568	5.66651	1.56562	5.49169	3.44628	0.855519	9.29063	18.0132	30.8226	2.05055	2580.77	1475.69	974.696	1405.75
ARHGAP25_3	142.316	-5.05229	0.262487	5.30593e-84	1.02834e-80	10	11	17	8	19	24	2	15	6	7	11	9	10	9	8	576	484	357	305	185	294	252	165	310	235	8.50288	9.90859	17.2158	8.30566	18.4966	20.8757	1.88884	11.7422	5.49169	4.8248	9.41071	8.36157	8.18782	8.40616	8.20219	287.418	268.207	309.579	372.505
IL1R2_3	1245.32	-9.56138	0.503031	4.82461e-82	8.50052e-79	1	0	5	4	10	14	0	6	2	1	2	0	2	6	6	6282	5743	4171	2078	1738	910	6483	1487	324	2401	0.850288	0	5.06348	4.15283	9.73507	12.1775	0	4.69686	1.83056	0.689257	1.71104	0	1.63756	5.60411	6.15165	3134.65	3182.47	3616.95	2537.92
KRT79_3	1856.66	-18.4435	3.8336	1.13638e-81	1.83534e-78	0	0	0	0	0	0	0	0	0	0	0	0	0	0	0	9326	8413	5477	3694	5307	5719	91	3058	1588	3369	0	0	0	0	0	0	0	0	0	0	0	0	0	0	0	4653.57	4662.04	4749.47	4511.58
LOC119876943	1232.44	13.0781	0.992852	4.2199e-78	6.29122e-75	3424	3593	2185	1630	1866	3126	1430	1396	2147	2741	2724	3267	2071	1989	980	2	0	0	0	0	0	0	0	0	0	2911.38	3236.51	2212.74	1692.28	1816.56	2719.06	1350.52	1092.8	1965.11	1889.25	2330.43	3035.25	1695.7	1857.76	1004.77	0.997979	0	0	0
DSG1_3	321.491	-15.7027	3.54037	4.05526e-77	5.61393e-74	0	0	0	0	0	0	0	0	0	0	0	0	0	0	0	1871	1255	564	986	946	399	546	503	297	549	0	0	0	0	0	0	0	0	0	0	0	0	0	0	0	933.609	695.454	489.082	1204.23
ZNF365_3	214.663	-5.70584	0.310384	1.56413e-76	2.02096e-73	20	20	10	12	6	17	2	18	9	17	9	5	11	5	8	1189	1382	699	526	368	257	205	343	93	506	17.0058	18.0156	10.127	12.4585	5.84104	14.7869	1.88884	14.0906	8.23753	11.7174	7.69967	4.64532	9.0066	4.67009	8.20219	593.298	765.831	606.15	642.418
HPX_3	1976.5	10.7043	0.600363	6.43838e-76	7.79888e-73	1539	1267	2938	4118	2505	2702	7118	9184	4228	3155	2355	1776	3004	7949	1364	0	0	6	0	0	0	0	3	5	0	1308.59	1141.29	2975.3	4275.34	2438.64	2350.25	6722.36	7189.33	3869.81	2174.61	2014.75	1650.02	2459.62	7424.51	1398.47	0	0	5.203	0
SEMA3C_3	3412.14	7.60965	0.419605	2.28396e-75	2.60385e-72	8373	8678	3208	4575	6671	3368	9344	8317	8151	4578	7215	5390	6195	6240	4528	5	31	74	30	10	0	11	26	6	44	7119.46	7816.98	3248.73	4749.8	6494.27	2929.55	8824.64	6510.63	7460.45	3155.42	6172.57	5007.65	5072.35	5828.27	4642.44	2.49495	17.1786	64.1704	36.6398
MICAL2_3	448.822	6.43721	0.356675	3.82488e-74	4.11833e-71	637	483	760	660	1363	694	232	425	742	1773	790	849	1153	1149	816	15	12	22	6	2	12	0	4	9	3	541.633	435.077	769.648	685.217	1326.89	603.655	219.105	332.694	679.138	1222.05	675.86	788.775	944.056	1073.19	836.624	7.48484	6.64976	19.0777	7.32796
MAT2A_3	3314.46	4.05172	0.225569	2.50958e-73	2.55991e-70	6816	5980	4937	8243	3267	8788	3692	6154	6778	3756	6858	6822	4895	5799	5326	685	711	347	252	152	434	316	136	106	110	5795.56	5386.67	4999.68	8557.94	3180.45	7643.97	3486.79	4817.41	6203.77	2588.85	5867.15	6338.07	4007.94	5416.37	5460.61	341.808	393.999	300.907	307.774
KRT8_3	831.044	13.3307	1.31037	6.28059e-73	6.08621e-70	2448	2004	660	2169	1460	1158	1224	1133	1596	1801	1404	1174	1397	2306	1175	0	0	0	0	1	0	0	0	0	0	2081.5	1805.17	668.379	2251.87	1421.32	1007.25	1155.97	886.924	1460.79	1241.35	1201.15	1090.72	1143.84	2153.84	1204.7	0	0	0	0
FUT2_3	187.069	7.28296	0.405453	1.40422e-72	1.29597e-69	270	310	355	272	596	461	278	264	276	279	299	434	443	368	240	1	6	3	1	4	0	0	0	0	4	229.578	279.242	359.507	282.392	580.21	400.987	262.548	206.662	252.618	192.303	255.8	403.213	362.72	343.718	246.066	0.498989	3.32488	2.6015	1.22133
SPINK2_3	729.119	-6.29469	0.354524	9.25752e-72	8.15546e-69	55	39	23	5	17	14	8	22	53	5	29	6	34	15	27	2102	4778	1327	918	1670	1431	1359	1410	1120	1090	46.7658	35.1305	23.292	5.19104	16.5496	12.1775	7.55534	17.2218	48.5099	3.44628	24.8101	5.57438	27.8386	14.0103	27.6824	1048.88	2647.71	1150.73	1121.18
LOC106557625_3	4167.89	10.2288	0.575535	6.90426e-71	5.81789e-68	2638	3781	2206	1460	12385	4575	5158	5604	9316	4609	12204	19049	15872	11249	5962	0	34	1	12	0	5	1	2	0	1	2243.06	3405.85	2234.01	1515.78	12056.9	3979.42	4871.31	4386.87	8526.76	3176.78	10440.8	17697.7	12995.7	10506.8	6112.69	0	18.841	0.867167	14.6559
ST6GAL1_3	1795.46	5.32482	0.303099	1.43705e-70	1.16048e-67	3266	3257	2776	3118	4042	3168	2126	2101	3312	5425	2442	1532	3379	4115	5005	144	66	38	89	98	81	26	34	10	107	2777.04	2933.84	2811.24	3237.13	3934.92	2755.59	2007.83	1644.68	3031.41	3739.22	2089.18	1423.32	2766.66	3843.48	5131.5	71.8545	36.5737	32.9524	108.698
LOC102153034_3	928.803	-13.629	1.06733	7.50227e-70	5.81606e-67	0	0	0	0	0	0	0	0	0	0	0	0	2	0	0	3718	4000	2318	474	763	2481	569	1145	3853	1588	0	0	0	0	0	0	0	0	0	0	0	0	1.63756	0	0	1855.24	2216.59	2010.09	578.909
LDLR_3	3242.9	-4.41971	0.253175	1.94009e-69	1.40628e-66	190	207	342	666	238	344	447	641	219	723	365	433	401	454	319	16869	15705	3253	7739	5861	3921	8786	3036	4871	5172	161.555	186.462	346.342	691.446	231.695	299.218	422.155	501.781	200.447	498.333	312.265	402.284	328.332	424.044	327.062	8417.45	8702.88	2820.89	9451.85
TENM4_3	618.029	-7.99484	0.457903	1.95912e-69	1.40628e-66	10	7	12	0	2	0	0	12	2	4	11	7	18	17	12	2622	4364	2038	958	538	2464	705	1000	339	1018	8.50288	6.30547	12.1523	0	1.94701	0	0	9.39372	1.83056	2.75703	9.41071	6.50344	14.7381	15.8783	12.3033	1308.35	2418.3	1767.29	1170.03
ACSL1_3	3470.58	-7.05085	0.408552	4.29343e-68	2.97182e-65	45	69	53	96	55	150	27	54	94	27	55	40	67	66	78	7542	24481	9872	5943	15340	7898	186	6105	2938	4044	38.2629	62.1539	53.6729	99.6679	53.5429	130.473	25.4993	42.2718	86.0364	18.6099	47.0536	37.1625	54.8584	61.6452	79.9714	3763.38	13566.1	8560.67	7258.35
LOC119864290_2	283.303	7.75828	0.451185	5.20183e-68	3.47644e-65	894	751	185	492	546	323	523	428	489	286	861	670	502	514	381	1	4	2	2	8	0	0	2	0	0	760.157	676.487	187.349	510.798	531.535	280.952	493.93	335.043	447.572	197.127	736.602	622.472	411.029	480.085	390.629	0.498989	2.21659	1.73433	2.44265
LOC477539_3	165.267	5.95079	0.343361	8.35319e-68	5.39644e-65	404	337	346	288	224	304	463	144	345	214	357	211	323	174	356	18	3	4	0	2	13	3	1	2	2	343.516	303.563	350.393	299.004	218.066	264.425	437.265	112.725	315.772	147.501	305.42	196.032	264.467	162.519	364.998	8.98181	1.66244	3.46867	0
GPT2_3	473.765	-6.0349	0.351744	2.22499e-67	1.39105e-64	16	26	12	18	42	11	6	13	7	5	31	42	18	10	37	2164	2034	1558	1226	798	1040	355	650	424	1150	13.6046	23.4203	12.1523	18.6877	40.8873	9.56801	5.66651	10.1765	6.40697	3.44628	26.5211	39.0207	14.7381	9.34018	37.9351	1079.81	1127.13	1351.05	1497.35
GCGR_3	540.966	15.0463	2.92965	2.72198e-67	1.64859e-64	990	811	1131	1148	860	1294	1027	1039	911	262	995	1269	1255	1201	658	0	0	0	0	0	0	0	0	0	0	841.785	730.534	1145.36	1191.86	837.216	1125.55	969.917	813.34	833.821	180.585	851.242	1178.98	1027.57	1121.76	674.63	0	0	0	0
CACHD1_3	176.203	-7.47085	0.438198	4.10973e-67	2.41366e-64	0	0	2	8	2	0	0	0	1	1	1	3	3	0	10	551	813	459	289	400	349	233	210	317	434	0	0	2.02539	8.30566	1.94701	0	0	0	0.915281	0.689257	0.855519	2.78719	2.45635	0	10.2527	274.943	450.521	398.03	352.963
MMD_3	983.896	-5.18144	0.302582	5.8416e-67	3.32989e-64	153	208	37	91	36	35	68	123	26	66	137	103	94	173	34	3670	4394	3703	1724	2334	1432	520	2079	1042	1786	130.094	187.363	37.4697	94.4769	35.0463	30.4437	64.2204	96.2857	23.7973	45.4909	117.206	95.6935	76.9655	161.585	34.8593	1831.29	2434.92	3211.12	2105.57
VEGFC_3	128.093	-4.83653	0.287196	7.91254e-65	4.38151e-62	17	15	14	5	10	3	10	35	6	27	6	8	9	8	21	511	385	324	167	288	216	328	199	170	224	14.4549	13.5117	14.1777	5.19104	9.73507	2.60946	9.44418	27.3984	5.49169	18.6099	5.13312	7.43251	7.36904	7.47214	21.5308	254.984	213.347	280.962	203.962
FRZB_3	376.062	5.3319	0.322707	1.31555e-63	7.08242e-61	617	391	418	545	855	885	571	679	717	908	381	500	732	1400	715	14	22	10	21	4	8	3	27	9	10	524.627	352.205	423.307	565.823	832.349	769.79	539.262	531.528	656.256	625.845	325.953	464.532	599.348	1307.62	733.071	6.98585	12.1912	8.67167	25.6479
TRIM29_3	193.506	-12.2172	1.33971	1.53055e-63	8.01717e-61	0	0	0	0	0	0	0	0	0	0	1	0	0	2	0	1124	607	487	505	722	349	220	176	224	318	0	0	0	0	0	0	0	0	0	0	0.855519	0	0	1.86804	0	560.864	336.367	422.31	616.77
XBP1_3	860.977	3.83948	0.231024	1.9706e-63	1.00506e-60	2163	1999	536	1406	1286	754	1300	1714	2352	1642	1716	1584	2300	1582	892	191	102	106	118	64	44	90	72	32	52	1839.17	1800.66	542.805	1459.72	1251.93	655.844	1227.74	1341.74	2152.74	1131.76	1468.07	1471.64	1883.2	1477.62	914.545	95.307	56.523	91.9197	144.117
HID1_3	221.83	4.96238	0.300356	4.54063e-63	2.25646e-60	370	318	229	539	442	796	384	304	430	667	252	309	331	428	274	26	10	20	12	13	0	8	8	14	3	314.606	286.448	231.907	559.594	430.29	692.376	362.656	237.974	393.571	459.734	215.591	287.081	271.017	399.76	280.925	12.9737	5.54147	17.3433	14.6559
ELOVL5_3	9523.78	-8.32233	0.505294	4.27046e-62	2.06914e-59	49	47	49	27	83	30	60	97	19	38	78	264	388	128	64	69896	42878	33594	33404	7810	17897	753	19950	1435	24576	41.6641	42.3367	49.6221	28.0316	80.8011	26.0946	56.6651	75.9326	17.3903	26.1918	66.7305	245.273	317.687	119.554	65.6176	34877.4	23760.7	29131.6	40797.2
NDRG2_3	927.613	5.5795	0.342759	1.08762e-60	5.14124e-58	2859	2370	606	748	2776	1062	2175	1412	2836	1120	1843	1706	1707	1181	1081	63	111	37	28	36	1	12	15	13	24	2430.97	2134.85	613.693	776.579	2702.46	923.748	2054.11	1105.33	2595.74	771.968	1576.72	1584.98	1397.66	1103.07	1108.32	31.4363	61.5103	32.0852	34.1972
NCCRP1_3	375.852	6.75517	0.41911	2.83611e-60	1.30873e-57	1271	1156	514	589	577	1074	389	251	454	755	908	757	532	649	554	20	0	5	5	3	0	1	12	1	6	1080.72	1041.3	520.525	611.504	561.714	934.186	367.378	196.485	415.538	520.389	776.812	703.301	435.592	606.177	568.002	9.97979	0	4.33584	6.10663
CIDEC_3	470.184	-9.41002	0.582897	1.2394e-59	5.58623e-57	6	4	4	0	0	0	7	5	0	2	1	1	0	2	0	1328	473	362	1375	2796	762	1184	674	385	483	5.10173	3.60313	4.05078	0	0	0	6.61092	3.91405	0	1.37851	0.855519	0.929063	0	1.86804	0	662.658	262.112	313.915	1679.32
GLRX5_3	1287.91	-3.56683	0.221389	1.56718e-59	6.90307e-57	329	292	285	102	195	272	204	189	261	499	218	219	306	258	293	6317	8391	3382	2116	1183	2250	820	2273	1692	1892	279.745	263.028	288.618	105.897	189.834	236.591	192.661	147.951	238.888	343.939	186.503	203.465	250.547	240.977	300.405	3152.12	4649.85	2932.76	2584.33
MBOAT2_3	478.896	8.96716	0.579198	1.44262e-58	6.21321e-56	2008	1964	1005	430	813	855	548	960	538	685	1440	653	661	560	334	0	0	0	5	0	0	0	0	2	5	1707.38	1769.13	1017.76	446.429	791.462	743.696	517.541	751.498	492.421	472.141	1231.95	606.678	541.215	523.05	342.442	0	0	0	6.10663
HAO2_3	252.818	-15.3021	3.51993	1.53468e-58	6.46601e-56	0	0	0	0	0	0	0	0	0	0	0	0	0	0	0	1208	1890	844	332	295	1135	78	487	200	250	0	0	0	0	0	0	0	0	0	0	0	0	0	0	0	602.779	1047.34	731.889	405.481
QRFPR_3	1208.69	16.4441	3.04077	3.91201e-58	1.61316e-55	831	954	1060	3335	2864	4859	3673	3210	5406	3131	1309	2215	650	115	191	0	0	0	0	0	0	0	0	0	0	706.589	859.345	1073.46	3462.42	2788.13	4226.45	3468.85	2512.82	4948.01	2158.06	1119.87	2057.88	532.208	107.412	195.827	0	0	0	0
PRKAR2A_3	394.764	-1.47106	0.092981	1.0633e-57	4.29328e-55	276	260	234	206	189	234	310	312	244	300	312	236	296	254	210	1150	999	798	442	506	484	578	422	340	436	234.679	234.203	236.971	213.871	183.993	203.538	292.769	244.237	223.329	206.777	266.922	219.259	242.359	237.24	215.308	573.838	553.593	691.999	539.826
PLA2G7_3	1682.79	-6.78906	0.433069	1.43328e-56	5.66906e-54	21	13	60	52	20	64	47	113	34	43	30	16	32	45	32	5156	12160	8363	1669	688	3770	118	2746	3233	4096	17.856	11.7102	60.7617	53.9868	19.4701	55.6684	44.3876	88.4576	31.1195	29.638	25.6656	14.865	26.201	42.0308	32.8088	2572.79	6738.43	7252.12	2038.39
ACAD9_4	238.248	-2.70186	0.173349	5.87189e-56	2.27606e-53	94	67	82	59	99	68	54	72	80	144	107	52	59	60	73	792	678	459	455	319	666	320	244	280	364	79.927	60.3523	83.041	61.2542	96.3772	59.1477	50.9985	56.3623	73.2225	99.253	91.5406	48.3113	48.3081	56.0411	74.845	395.2	375.712	398.03	555.704
BRI3BP_3	1078.87	-4.52872	0.291033	9.01038e-56	3.42412e-53	71	81	117	204	87	96	89	114	103	150	189	127	110	147	85	4741	3249	1896	2534	5115	808	701	1502	1728	1292	60.3704	72.9633	118.485	211.794	84.6951	83.5027	84.0532	89.2404	94.2739	103.389	161.693	117.991	90.066	137.301	87.1483	2365.71	1800.42	1644.15	3094.84
ATP2B2_3	401.962	11.3674	1.0094	1.67766e-55	6.25283e-53	1026	826	266	709	662	269	819	503	1407	602	892	1000	830	1023	340	0	0	0	0	1	0	0	0	0	1	872.395	744.045	269.377	736.089	644.462	233.981	773.478	393.754	1287.8	414.933	763.123	929.063	679.589	955.5	348.593	0	0	0	0
HACD2_3	1233.72	-4.1672	0.269178	2.1829e-55	7.9824e-53	191	147	183	130	168	170	144	147	173	270	140	133	173	137	170	6378	3693	2904	4281	3919	1489	482	2866	598	1321	162.405	132.415	185.323	134.967	163.549	147.869	135.996	115.073	158.344	186.099	119.773	123.565	141.649	127.96	174.297	3182.55	2046.46	2518.25	5228.5
ZFHX3_3	1615.06	3.76613	0.243956	4.56067e-55	1.63686e-52	2068	2200	1924	3361	4032	2569	2112	2353	2887	4167	3186	3173	2536	2083	3954	414	406	458	90	105	97	50	158	127	110	1758.39	1981.72	1948.43	3489.41	3925.18	2234.57	1994.61	1841.95	2642.42	2872.13	2725.68	2947.92	2076.43	1945.56	4053.93	206.582	224.984	397.163	109.919
SPDEF_3	258.032	11.6987	1.30534	6.32907e-55	2.23025e-52	563	543	394	399	665	485	531	412	875	522	467	510	203	335	256	0	0	1	0	0	0	0	0	0	0	478.712	489.124	399.002	414.245	647.382	421.862	501.486	322.518	800.871	359.792	399.528	473.822	166.213	312.896	262.47	0	0	0.867167	0
LIPA_3	723.069	-3.65285	0.238	1.86076e-54	6.43991e-52	72	116	206	129	84	186	98	142	148	171	143	109	133	119	163	4362	1460	1091	2511	906	1016	1110	587	1136	1424	61.2207	104.491	208.615	133.929	81.7746	161.786	92.5529	111.159	135.462	117.863	122.339	101.268	108.898	111.148	167.12	2176.59	809.055	946.079	3066.75
ECHDC1_3	6351.98	-6.8226	0.444669	2.03666e-54	6.92502e-52	144	143	132	122	161	160	113	119	181	250	64	115	211	139	110	41197	41734	23882	14583	5490	15267	65	9685	1117	18978	122.441	128.812	133.676	126.661	156.735	139.171	106.719	93.1544	165.666	172.314	54.7532	106.842	172.763	129.828	112.78	20556.9	23126.8	20709.7	17810.6
PHLDB2_3	899.675	5.51967	0.360682	3.62715e-54	1.21203e-51	954	791	1964	408	2039	1070	1976	770	2026	1693	1966	2016	2332	4009	632	60	33	75	26	8	22	11	17	28	9	811.174	712.518	1988.93	423.589	1984.98	930.707	1866.17	602.764	1854.36	1166.91	1681.95	1872.99	1909.4	3744.48	647.973	29.9394	18.2869	65.0375	31.7545
FAT2_3	428.418	-7.80434	0.510078	3.78258e-54	1.24255e-51	1	2	20	10	0	7	0	11	2	13	0	2	1	7	1	2099	2442	593	1001	906	485	1228	488	696	632	0.850288	1.80156	20.2539	10.3821	0	6.08874	0	8.61091	1.83056	8.96034	0	1.85813	0.818782	6.53812	1.02527	1047.38	1353.23	514.23	1222.55
SCD_3	90239.8	-5.18292	0.339292	6.29377e-54	2.03299e-51	9239	7334	4847	6524	4414	9088	6463	4798	5788	11820	5026	5365	5657	6644	3324	461313	558567	323962	166049	139803	164743	5130	178084	60189	215751	7855.81	6606.33	4908.53	6773.26	4297.06	7904.92	6103.77	3755.92	5297.65	8147.02	4299.84	4984.42	4631.85	6205.61	3408.01	230190	309528	280929	202800
PRDX4_3	481.934	4.93679	0.326757	2.67059e-53	8.48503e-51	904	654	892	463	1018	481	594	1228	679	974	730	595	924	1891	1122	41	18	31	29	9	0	30	14	24	13	768.66	589.111	903.324	480.69	991.031	418.383	560.984	961.291	621.476	671.336	624.529	552.793	756.555	1766.23	1150.36	20.4586	9.97465	26.8822	35.4185
ANPEP_3	1120.02	6.21324	0.410268	8.50714e-53	2.65931e-50	2474	2535	2228	599	2456	340	781	2218	3616	2289	3142	3510	1273	1527	1998	44	69	68	15	20	0	11	9	6	11	2103.61	2283.48	2256.29	621.886	2390.93	295.739	737.59	1736.27	3309.66	1577.71	2688.04	3261.01	1042.31	1426.24	2048.5	21.9555	38.2361	58.9674	18.3199
FAM117A_3	350.209	3.24753	0.215474	1.03705e-52	3.19034e-50	1058	855	547	494	461	580	520	668	479	715	572	432	451	469	832	93	96	50	44	50	30	94	38	18	32	899.604	770.168	553.944	512.874	448.787	504.495	491.097	522.917	438.42	492.819	489.357	401.355	369.271	438.054	853.028	46.406	53.1981	43.3584	53.7384
ANXA8L1_3	195.696	-5.55598	0.36803	1.16198e-52	3.51879e-50	8	4	0	6	10	9	19	21	21	16	9	0	14	5	9	1646	378	544	411	306	507	171	369	177	342	6.8023	3.60313	0	6.22924	9.73507	7.82838	17.9439	16.439	19.2209	11.0281	7.69967	0	11.4629	4.67009	9.22747	821.336	209.468	471.739	501.965
NGLY1_3	332.917	-2.64217	0.17562	2.05092e-52	6.11522e-50	87	95	68	94	140	167	171	167	113	110	149	100	85	103	109	1516	1165	788	612	390	323	600	536	342	437	73.975	85.5742	68.8633	97.5915	136.291	145.26	161.495	130.729	103.427	75.8182	127.472	92.9063	69.5965	96.2038	111.755	756.468	645.581	683.328	747.452
TGM5_3	254.878	-15.3026	3.53189	2.82067e-52	8.28293e-50	0	0	0	0	0	0	0	0	0	0	0	0	0	0	0	1530	1040	533	665	938	614	18	374	112	558	0	0	0	0	0	0	0	0	0	0	0	0	0	0	0	763.454	576.313	462.2	812.182
CLDN7_3	144.012	5.76433	0.373564	4.91642e-52	1.42217e-49	272	353	127	252	148	216	282	339	282	389	266	281	267	376	176	7	25	2	1	1	8	0	0	0	0	231.278	317.976	128.612	261.628	144.079	187.881	266.326	265.373	258.109	268.121	227.568	261.067	218.615	351.191	180.448	3.49292	13.8537	1.73433	1.22133
LOC102155538_3	385.051	-9.04884	0.607294	7.51957e-52	2.14319e-49	1	0	1	11	0	0	1	4	3	0	1	2	2	0	0	2104	1409	1202	948	789	1212	57	782	125	872	0.850288	0	1.0127	11.4203	0	0	0.944418	3.13124	2.74584	0	0.855519	1.85813	1.63756	0	0	1049.87	780.793	1042.34	1157.82
KCNJ15_3	386.895	-8.35824	0.558658	9.72173e-52	2.73068e-49	10	3	2	0	1	6	9	13	0	2	1	0	0	0	3	1583	916	619	770	638	914	2277	217	514	367	8.50288	2.70234	2.02539	0	0.973507	5.21892	8.49976	10.1765	0	1.37851	0.855519	0	0	0	3.07582	789.9	507.599	536.777	940.422
VAMP5_3	213.592	3.64189	0.24341	1.30622e-51	3.61656e-49	661	608	276	274	434	371	281	250	460	402	419	358	252	308	308	68	48	52	12	20	26	6	13	14	16	562.04	547.675	279.504	284.469	422.502	322.703	265.381	195.703	421.029	277.081	358.463	332.605	206.333	287.677	315.784	33.9313	26.5991	45.0927	14.6559
PGAP4_3	84.8351	-6.56532	0.438334	1.35597e-51	3.70142e-49	6	0	2	0	1	0	1	5	3	3	0	0	5	9	5	294	406	269	155	106	178	119	80	232	128	5.10173	0	2.02539	0	0.973507	0	0.944418	3.91405	2.74584	2.06777	0	0	4.09391	8.40616	5.12637	146.703	224.984	233.268	189.306
DUSP5_3	536.372	6.21779	0.418499	7.9297e-51	2.13452e-48	1519	1294	632	207	515	1700	1334	1280	1967	998	960	904	616	849	292	26	31	21	16	2	0	6	14	0	5	1291.59	1165.61	640.023	214.909	501.356	1478.69	1259.85	1002	1800.36	687.878	821.299	839.873	504.37	792.981	299.38	12.9737	17.1786	18.2105	19.5412
DUOX1_3	186.226	-10.0601	0.699125	1.19662e-50	3.17694e-48	1	3	3	0	0	0	0	0	0	0	0	1	1	0	0	506	1151	508	354	251	550	209	443	118	397	0.850288	2.70234	3.03809	0	0	0	0	0	0	0	0	0.929063	0.818782	0	0	252.489	637.823	440.521	432.35
GPX4_3	672.888	-3.96075	0.268822	2.00071e-50	5.23997e-48	44	32	85	138	100	214	70	90	68	93	104	116	131	108	122	2885	2709	1443	1467	1708	899	554	741	1436	902	37.4127	28.825	86.0791	143.273	97.3507	186.141	66.1092	70.4529	62.2391	64.1009	88.974	107.771	107.26	100.874	125.083	1439.58	1501.18	1251.32	1791.69
LGALS7B_3	259.467	-11.731	1.07317	2.13049e-50	5.50548e-48	0	0	0	2	0	0	0	0	0	0	0	0	0	0	0	935	1319	701	342	423	1287	38	441	156	619	0	0	0	2.07641	0	0	0	0	0	0	0	0	0	0	0	466.555	730.92	607.884	417.694
TMPRSS4_3	102.743	-10.3719	0.995664	4.37527e-50	1.11575e-47	0	0	0	2	0	0	0	0	0	0	0	1	0	0	0	345	390	291	146	186	474	190	136	132	108	0	0	0	2.07641	0	0	0	0	0	0	0	0.929063	0	0	0	172.151	216.117	252.346	178.314
LOC119875927	270.161	-11.249	0.916586	5.41942e-50	1.36407e-47	0	0	0	2	0	0	0	0	0	0	0	0	0	0	1	990	1419	721	361	460	1277	40	448	188	640	0	0	0	2.07641	0	0	0	0	0	0	0	0	0	0	1.02527	493.999	786.335	625.228	440.899
LOC111098625_3	112.073	-11.3905	1.35421	1.87677e-49	4.6633e-47	0	0	1	0	0	0	0	3	0	0	0	0	0	0	0	432	430	222	137	390	281	59	232	100	294	0	0	1.0127	0	0	0	0	2.34843	0	0	0	0	0	0	0	215.563	238.283	192.511	167.322
CERS4_3	1500.53	-5.64723	0.38811	3.36931e-49	8.26589e-47	51	76	59	162	27	56	64	48	65	183	61	72	96	35	47	9573	5616	4477	5024	3792	4948	166	1503	461	2330	43.3647	68.4594	59.749	168.19	26.2847	48.7099	60.4427	37.5749	59.4933	126.134	52.1867	66.8926	78.6031	32.6906	48.1879	4776.82	3112.09	3882.31	6135.95
KRT14_3	5185.57	-11.0912	0.764186	6.56406e-49	1.59023e-46	0	3	3	10	1	32	0	0	1	0	0	1	1	0	16	25145	14018	7765	9120	10482	27094	6081	5236	9636	4981	0	2.70234	3.03809	10.3821	0.973507	27.8342	0	0	0.915281	0	0	0.929063	0.818782	0	16.4044	12547.1	7768.03	6733.55	11138.5
CREB3L2_3	568.916	3.98448	0.275392	1.02674e-48	2.45669e-46	1297	1059	470	1475	1139	1231	890	468	1013	1470	904	824	1221	1258	526	126	103	70	90	37	20	73	33	28	8	1102.82	953.927	475.967	1531.36	1108.82	1070.75	840.532	366.355	927.179	1013.21	773.389	765.548	999.733	1174.99	539.294	62.8726	57.0771	60.7017	109.919
NDFIP1_3	390.686	-3.02546	0.209722	2.03425e-48	4.80803e-46	86	59	114	31	71	136	127	240	122	205	134	101	134	107	82	1587	1858	917	674	689	557	497	568	405	534	73.1247	53.1461	115.447	32.1844	69.119	118.295	119.941	187.874	111.664	141.298	114.64	93.8354	109.717	99.9399	84.0725	791.896	1029.61	795.192	823.174
HSD3B2_3	125.361	-14.1752	3.40668	3.19197e-48	7.45344e-46	0	0	0	0	0	0	0	0	0	0	0	0	0	0	0	405	393	61	275	606	222	453	142	133	107	0	0	0	0	0	0	0	0	0	0	0	0	0	0	0	202.091	217.78	52.8972	335.865
UBASH3B_3	299.347	5.99061	0.414572	4.41717e-48	1.01916e-45	762	469	291	590	468	785	400	130	633	904	403	440	727	714	578	26	12	11	20	0	2	2	0	0	12	647.919	422.466	294.694	612.542	455.601	682.808	377.767	101.765	579.373	623.088	344.774	408.788	595.255	666.889	592.609	12.9737	6.64976	9.53884	24.4265
SAT1_3	2585.96	4.62475	0.323327	7.41639e-48	1.69102e-45	12145	6817	2444	1726	3014	982	2662	5641	4732	6784	6488	5582	4429	6535	2189	335	169	166	138	156	33	101	113	129	62	10326.7	6140.63	2475.03	1791.95	2934.15	854.163	2514.04	4415.83	4331.11	4675.92	5550.61	5186.03	3626.39	6103.81	2244.33	167.161	93.6508	143.95	168.543
KCNN3_3	87.6063	-6.40149	0.446609	1.38959e-47	3.09559e-45	2	0	3	0	0	0	6	11	4	3	2	2	7	0	3	292	439	177	146	132	184	288	55	195	123	1.70058	0	3.03809	0	0	0	5.66651	8.61091	3.66112	2.06777	1.71104	1.85813	5.73147	0	3.07582	145.705	243.271	153.489	178.314
LOC119875948	271.736	-10.8587	0.829974	1.3894e-47	3.09559e-45	0	0	0	2	0	0	0	0	0	0	0	0	0	0	2	1002	1439	722	362	463	1290	41	446	189	639	0	0	0	2.07641	0	0	0	0	0	0	0	0	0	0	2.05055	499.987	797.418	626.095	442.12
CEBPB_3	910.642	-5.64629e-05	0.00144323	1.55703e-47	3.42918e-45	464	282	147	110	180	206	241	427	268	326	254	291	396	575	277	3923	3894	1224	1464	1755	1442	871	1440	1175	1267	394.533	254.02	148.866	114.203	175.231	179.183	227.605	334.26	245.295	224.698	217.302	270.357	324.238	537.06	284.001	1957.53	2157.85	1061.41	1788.02
LOC100686721_2	273.64	-10.8682	0.831314	1.70513e-47	3.71315e-45	0	0	0	2	0	0	0	0	0	0	0	0	0	0	2	1011	1447	725	364	463	1301	40	451	189	647	0	0	0	2.07641	0	0	0	0	0	0	0	0	0	0	2.05055	504.478	801.851	628.696	444.563
SAP30_3	239.562	4.66298	0.327164	1.9405e-47	4.17876e-45	685	452	363	168	400	312	262	461	636	636	659	468	389	434	291	8	33	20	7	9	13	35	11	2	2	582.447	407.153	367.608	174.419	389.403	271.384	247.437	360.876	582.119	438.367	563.787	434.802	318.506	405.364	298.355	3.99191	18.2869	17.3433	8.54929
MEIS1_3	966.683	3.85749	0.270871	1.9731e-47	4.20226e-45	2073	1749	1184	1792	1885	1308	2021	1896	1274	2434	1563	1641	1453	1415	2085	128	194	137	46	37	97	217	86	14	52	1762.65	1575.47	1199.03	1860.47	1835.06	1137.72	1908.67	1484.21	1166.07	1677.65	1337.18	1524.59	1189.69	1321.63	2137.7	63.8706	107.505	118.802	56.181
RASEF_3	243.345	4.89804	0.347662	4.06534e-47	8.56418e-45	446	475	364	315	542	245	344	368	616	389	642	489	548	471	361	32	9	14	8	2	8	0	19	21	4	379.228	427.871	368.621	327.035	527.641	213.106	324.88	288.074	563.813	268.121	549.243	454.312	448.693	439.922	370.124	15.9677	4.98732	12.1403	9.77061
NTRK2_3	357.935	-5.56619	0.392295	5.45425e-47	1.13665e-44	4	17	25	5	30	23	31	44	20	20	25	22	10	35	19	2890	2674	706	627	989	1135	360	386	42	248	3.40115	15.3133	25.3174	5.19104	29.2052	20.0058	29.2769	34.4437	18.3056	13.7851	21.388	20.4394	8.18782	32.6906	19.4802	1442.08	1481.79	612.22	765.772
PITX2_3	180.641	-6.76091	0.477778	7.36337e-47	1.51819e-44	0	0	4	6	5	15	0	0	0	4	1	1	2	0	10	758	760	266	418	170	254	620	214	505	178	0	0	4.05078	6.22924	4.86754	13.0473	0	0	0	2.75703	0.855519	0.929063	1.63756	0	10.2527	378.234	421.152	230.666	510.515
AK4_3	2263.16	-4.60828	0.325376	8.69249e-47	1.77336e-44	401	358	94	92	108	99	358	408	96	248	392	194	497	343	249	12299	12229	4568	5244	6808	4911	1234	2174	1442	4222	340.965	322.48	95.1934	95.5151	105.139	86.1121	338.101	319.387	87.867	170.936	335.364	180.238	406.935	320.368	255.293	6137.07	6776.66	3961.22	6404.64
PGD_3	2991.34	-3.24062	0.22929	9.6958e-47	1.95744e-44	733	692	647	781	696	978	877	715	614	1122	776	596	646	714	397	13080	14626	7505	3112	3046	6842	1161	4805	4550	5910	623.261	623.341	655.214	810.84	677.561	850.683	828.254	559.709	561.982	773.346	663.883	553.722	528.933	666.889	407.034	6526.78	8104.95	6508.09	3800.77
MTMR14_3	164.58	-2.10729	0.149539	2.01771e-46	4.03147e-44	94	85	75	100	72	66	64	62	61	109	87	71	78	80	55	641	544	267	241	227	180	350	150	197	210	79.927	76.5664	75.9521	103.821	70.0925	57.4081	60.4427	48.5342	55.8321	75.129	74.4302	65.9635	63.865	74.7214	56.3901	319.852	301.456	231.534	294.34
TP63_3	303.387	-6.93345	0.492765	2.2999e-46	4.54841e-44	6	20	1	12	1	0	5	1	10	6	0	5	8	20	20	895	1325	548	475	424	730	1238	304	586	346	5.10173	18.0156	1.0127	12.4585	0.973507	0	4.72209	0.78281	9.15281	4.13554	0	4.64532	6.55026	18.6804	20.5055	446.595	734.245	475.208	580.13
CRYBG2_3	75.8846	-8.28628	0.576341	3.0782e-46	6.02612e-44	1	5	0	0	0	0	0	5	0	0	1	4	5	9	0	281	303	174	143	119	213	156	168	87	104	0.850288	4.50391	0	0	0	0	0	3.91405	0	0	0.855519	3.71625	4.09391	8.40616	0	140.216	167.907	150.887	174.65
DHRS4_3	3135.58	-6.82649	0.485592	4.29198e-46	8.31828e-44	72	84	25	55	95	60	40	44	84	165	58	48	104	68	60	14957	23572	12337	6208	11236	7023	9	4488	597	3921	61.2207	75.6656	25.3174	57.1014	92.4832	52.1892	37.7767	34.4437	76.8836	113.727	49.6201	44.595	85.1533	63.5132	61.5165	7463.38	13062.4	10698.2	7582
RETSAT_3	387.339	-4.89702	0.349502	6.82992e-46	1.3106e-43	69	105	41	25	14	32	23	29	35	11	15	24	37	21	55	2107	1758	1138	724	624	1225	296	525	170	848	58.6698	94.582	41.5205	25.9552	13.6291	27.8342	21.7216	22.7015	32.0348	7.58182	12.8328	22.2975	30.2949	19.6144	56.3901	1051.37	974.19	986.836	884.241
PANK1_3	321.282	-3.92397	0.281788	2.41543e-45	4.58954e-43	10	8	40	46	44	66	76	61	50	86	79	41	51	31	36	1472	1464	497	730	878	422	346	549	499	335	8.50288	7.20625	40.5078	47.7575	42.8343	57.4081	71.7757	47.7514	45.764	59.2761	67.586	38.0916	41.7579	28.9545	36.9099	734.512	811.271	430.982	891.569
TMEM178B_3	215.166	7.60249	0.541096	2.45251e-45	4.61477e-43	665	577	215	183	549	367	201	421	570	891	264	241	514	103	383	8	1	0	0	10	0	0	0	0	0	565.441	519.751	217.729	189.992	534.456	319.224	189.828	329.563	521.71	614.128	225.857	223.904	420.854	96.2038	392.68	3.99191	0.554147	0	0
SELENOM_3	547.938	4.45795	0.321564	3.87378e-45	7.21901e-43	1491	1125	221	1696	1142	754	1093	1396	980	1015	1080	875	1022	640	369	97	36	38	53	52	5	22	31	23	19	1267.78	1013.38	223.806	1760.8	1111.75	655.844	1032.25	1092.8	896.975	699.596	923.961	812.93	836.795	597.771	378.326	48.402	19.9493	32.9524	64.7303
PRDX3_3	749.633	-2.62501	0.189081	4.16979e-45	7.69664e-43	320	276	187	229	199	290	252	368	325	328	462	196	169	256	202	3087	3011	1536	1452	1063	1493	448	1124	724	1084	272.092	248.616	189.374	237.749	193.728	252.248	237.993	288.074	297.466	226.076	395.25	182.096	138.374	239.109	207.105	1540.38	1668.54	1331.97	1773.37
SPACA6_3	236.926	2.75677	0.198842	5.38698e-45	9.84954e-43	370	298	362	448	311	536	423	457	402	298	428	468	591	280	322	109	101	56	36	23	81	42	24	17	44	314.606	268.433	366.596	465.117	302.761	466.223	399.489	357.744	367.943	205.399	366.162	434.802	483.9	261.525	330.138	54.3898	55.9688	48.5614	43.9678
ZNF704_3	143.467	4.57882	0.329547	7.89943e-45	1.43083e-42	253	230	332	397	224	272	255	166	316	100	188	213	223	219	378	25	15	26	0	9	3	9	9	3	5	215.123	207.18	336.215	412.168	218.066	236.591	240.826	129.947	289.229	68.9257	160.838	197.89	182.588	204.55	387.554	12.4747	8.3122	22.5463	0
PDK3_3	216.414	-2.92849	0.212211	1.30095e-44	2.3346e-42	37	36	33	91	69	53	52	46	88	90	64	56	65	53	76	826	1029	395	535	279	431	172	224	306	333	31.4606	32.4281	33.4189	94.4769	67.172	46.1004	49.1097	36.0093	80.5447	62.0331	54.7532	52.0275	53.2208	49.5029	77.9208	412.165	570.217	342.531	653.41
PAPSS2_3	541.979	-6.13973	0.444613	1.37851e-44	2.45109e-42	14	10	18	24	0	18	17	26	10	24	25	14	59	22	15	1110	2178	916	1518	697	1558	49	1733	1033	688	11.904	9.00781	18.2285	24.917	0	15.6568	16.0551	20.3531	9.15281	16.5422	21.388	13.0069	48.3081	20.5484	15.3791	553.878	1206.93	794.325	1853.97
ST6GALNAC2_3	220.204	-5.75145	0.41568	1.63044e-44	2.87269e-42	9	1	6	1	7	3	0	2	11	52	8	5	13	2	16	1310	982	799	490	289	506	160	407	158	444	7.65259	0.900781	6.07617	1.03821	6.81455	2.60946	0	1.56562	10.0681	35.8414	6.84415	4.64532	10.6442	1.86804	16.4044	653.676	544.172	692.867	598.45
SLC39A8_3	297.403	5.44863	0.3973	3.52513e-44	6.15501e-42	266	219	174	512	366	711	990	675	755	393	378	596	960	804	374	40	9	15	7	5	0	1	15	7	9	226.176	197.271	176.209	531.562	356.304	618.442	934.973	528.397	691.037	270.878	323.386	553.722	786.031	750.95	383.453	19.9596	4.98732	13.0075	8.54929
INKA1_3	39.3234	-4.6165	0.33634	4.65841e-44	8.06113e-42	1	11	9	0	4	0	9	7	6	3	6	5	5	6	1	204	130	100	59	72	113	81	44	37	62	0.850288	9.90859	9.11426	0	3.89403	0	8.49976	5.47967	5.49169	2.06777	5.13312	4.64532	4.09391	5.60411	1.02527	101.794	72.0391	86.7167	72.0583
UQCRC1_3	975.913	-2.2585	0.164919	6.06008e-44	1.03938e-41	441	399	295	490	337	543	452	482	438	696	311	258	326	418	416	4004	3156	1678	1501	1739	2264	962	907	875	1368	374.977	359.412	298.745	508.722	328.072	472.312	426.877	377.315	400.893	479.723	266.067	239.698	266.923	390.419	426.514	1997.95	1748.89	1455.11	1833.21
SDC1_3	578.414	-5.14742	0.376753	9.85952e-44	1.6762e-41	14	5	27	16	27	45	21	124	106	65	34	18	72	39	42	3337	1699	687	1940	1430	615	937	774	701	1177	11.904	4.50391	27.3428	16.6113	26.2847	39.1419	19.8328	97.0685	97.0198	44.8017	29.0877	16.7231	58.9523	36.4267	43.0615	1665.13	941.496	595.744	2369.37
DHRS2_3	14421	-12.3071	0.900323	1.19279e-43	2.01021e-41	16	4	9	0	0	0	21	43	2	0	0	0	2	45	24	82808	87068	51204	22330	34932	51512	1138	24978	3627	23469	13.6046	3.60313	9.11426	0	0	0	19.8328	33.6608	1.83056	0	0	0	1.63756	42.0308	24.6066	41320.3	48248.5	44402.4	27272.2
PRSS8_3	158.063	3.00316	0.219905	1.41576e-43	2.36542e-41	269	198	220	357	306	240	275	289	324	321	269	311	330	206	152	38	86	58	20	21	32	7	15	18	16	228.727	178.355	222.793	370.64	297.893	208.757	259.715	226.232	296.551	221.251	230.135	288.939	270.198	192.408	155.842	18.9616	47.6566	50.2957	24.4265
CNN2_3	333.408	-3.78133	0.278618	2.97769e-43	4.93253e-41	24	30	48	84	32	88	43	118	71	50	25	40	82	78	91	1758	1375	595	784	844	379	522	285	512	446	20.4069	27.0234	48.6094	87.2094	31.1522	76.5441	40.61	92.3716	64.9849	34.4628	21.388	37.1625	67.1401	72.8534	93.3	877.223	761.952	515.964	957.52
SLC25A1_3	586.486	-2.86065	0.211114	3.95201e-43	6.49101e-41	223	177	134	266	137	147	198	156	137	255	208	231	164	173	141	2951	2280	1300	998	875	1062	256	664	698	1186	189.614	159.438	135.701	276.163	133.371	127.863	186.995	122.118	125.393	175.76	177.948	214.614	134.28	161.585	144.564	1472.52	1263.46	1127.32	1218.88
GPR153_3	120.194	-4.47353	0.330384	5.71313e-43	9.30471e-41	14	7	14	0	12	9	12	11	7	26	14	8	26	8	20	672	364	164	238	254	118	255	143	359	91	11.904	6.30547	14.1777	0	11.6821	7.82838	11.333	8.61091	6.40697	17.9207	11.9773	7.43251	21.2883	7.47214	20.5055	335.321	201.71	142.215	290.676
SOD1_3	2520.15	-2.21608	0.164769	1.37312e-42	2.21771e-40	1087	700	764	1394	1098	1296	769	880	1284	1565	774	603	1276	1104	1279	10260	12016	5342	4902	2444	3893	2881	3229	1978	3424	924.263	630.547	773.699	1447.26	1068.91	1127.29	726.257	688.873	1175.22	1078.69	662.172	560.225	1044.77	1031.16	1311.33	5119.63	6658.63	4632.41	5986.94
C31H21orf91_3	236.627	-3.2561	0.242475	1.99061e-42	3.18843e-40	32	34	73	43	59	63	44	75	44	68	87	81	79	83	45	423	924	505	314	370	312	625	277	533	257	27.2092	30.6266	73.9268	44.6429	57.4369	54.7986	41.5544	58.7108	40.2724	46.8695	74.4302	75.2541	64.6838	77.5235	46.1373	211.072	512.032	437.919	383.497
CGNL1_3	154.439	4.78756	0.356272	3.99614e-42	6.34829e-40	249	283	110	257	109	244	403	526	572	187	304	271	468	216	72	21	12	14	10	4	7	8	7	0	3	211.722	254.921	111.396	266.819	106.112	212.236	380.6	411.758	523.541	128.891	260.078	251.776	383.19	201.748	73.8197	10.4788	6.64976	12.1403	12.2133
PTPN14_3	64.7125	-3.58222	0.267904	5.22077e-42	8.22632e-40	12	13	11	3	13	26	6	13	17	7	17	9	19	24	12	283	228	102	156	117	104	178	65	58	100	10.2035	11.7102	11.1396	3.11462	12.6556	22.6153	5.66651	10.1765	15.5598	4.8248	14.5438	8.36157	15.5569	22.4164	12.3033	141.214	126.346	88.4511	190.527
TNS4_3	29.6175	-11.8461	3.12798	6.30579e-42	9.85584e-40	0	0	0	0	0	0	0	0	0	0	0	0	0	1	0	109	109	86	54	50	59	72	40	51	56	0	0	0	0	0	0	0	0	0	0	0	0	0	0.934018	0	54.3898	60.402	74.5764	65.9516
OSBPL6_3	251.96	4.75583	0.357047	8.72985e-42	1.35355e-39	504	437	352	411	306	482	433	752	634	340	795	487	284	528	165	26	17	23	30	6	1	3	13	0	15	428.545	393.641	356.469	426.703	297.893	419.253	408.933	588.673	580.288	234.347	680.138	452.454	232.534	493.161	169.17	12.9737	9.4205	19.9448	36.6398
SMTNL2_3	175	4.12963	0.311441	1.05513e-41	1.62297e-39	241	255	130	242	272	213	362	510	746	521	331	344	166	224	215	24	27	11	3	23	12	11	10	6	18	204.919	229.699	131.65	251.246	264.794	185.272	341.879	399.233	682.8	359.103	283.177	319.598	135.918	209.22	220.434	11.9757	14.962	9.53884	3.66398
TRPV6_3	171.646	13.2087	2.86116	1.06563e-41	1.62621e-39	444	372	142	539	304	193	485	363	298	129	465	672	179	64	77	0	0	0	0	0	0	0	0	0	0	377.528	335.091	143.803	559.594	295.946	167.875	458.043	284.16	272.754	88.9141	397.816	624.331	146.562	59.7771	78.9461	0	0	0	0
PADI2_3	150.838	5.90557	0.442952	1.15094e-41	1.74268e-39	282	219	312	266	234	573	288	289	389	507	279	256	39	107	157	15	2	3	12	1	2	0	3	0	5	239.781	197.271	315.961	276.163	227.801	498.407	271.992	226.232	356.044	349.453	238.69	237.84	31.9325	99.9399	160.968	7.48484	1.10829	2.6015	14.6559
HSD17B12_3	1299.64	-3.50262	0.263942	1.48741e-41	2.23469e-39	240	218	196	403	229	308	169	256	168	484	467	283	276	301	128	7001	6952	3943	2923	1917	2210	392	1943	1060	2183	204.069	196.37	198.488	418.397	222.933	267.904	159.607	200.399	153.767	333.6	399.528	262.925	225.984	281.139	131.235	3493.42	3852.43	3419.24	3569.94
PIK3R2_3	215.058	-2.35306	0.177455	1.92962e-41	2.87677e-39	124	108	92	62	68	79	90	90	77	90	103	73	120	100	76	801	580	254	411	416	269	484	173	266	268	105.436	97.2844	93.168	64.3688	66.1985	68.7157	84.9976	70.4529	70.4766	62.0331	88.1185	67.8216	98.2538	93.4018	77.9208	399.69	321.405	220.26	501.965
SCP2_3	1200.52	-2.0018	0.151088	2.31518e-41	3.42523e-39	808	768	350	622	454	540	538	924	770	774	704	384	518	708	485	4961	4623	2338	1480	1202	1622	1356	1406	1395	1582	687.032	691.8	354.443	645.765	441.972	469.703	508.097	723.317	704.766	533.485	602.286	356.76	424.129	661.284	497.258	2475.49	2561.82	2027.44	1807.56
CEBPA_3	148.825	-4.07367	0.307831	2.34181e-41	3.43838e-39	17	11	51	18	23	16	21	31	20	7	26	13	18	25	17	854	650	199	284	583	136	224	189	178	156	14.4549	9.90859	51.6475	18.6877	22.3907	13.9171	19.8328	24.2671	18.3056	4.8248	22.2435	12.0778	14.7381	23.3504	17.4297	426.137	360.196	172.566	346.857
LOC119865623_3	52.7272	-12.7841	3.25056	2.84751e-41	4.14944e-39	0	0	0	0	0	0	0	0	0	0	0	0	0	0	0	306	316	96	94	64	199	47	115	20	104	0	0	0	0	0	0	0	0	0	0	0	0	0	0	0	152.691	175.11	83.2481	114.805
PLEKHG3_3	217.759	2.89106	0.220493	1.1633e-40	1.68254e-38	471	350	474	321	332	441	215	201	372	504	238	352	381	492	399	80	81	46	41	28	56	13	31	19	39	400.485	315.273	480.018	333.264	323.204	383.59	203.05	157.345	340.484	347.385	203.614	327.03	311.956	459.537	409.084	39.9191	44.8859	39.8897	50.0744
ITGA6_3	426.424	-3.73461	0.285174	1.68995e-40	2.42615e-38	31	27	74	105	60	82	90	131	78	33	152	80	49	66	81	1580	2086	1529	514	464	604	571	487	884	728	26.3589	24.3211	74.9395	109.012	58.4104	71.3252	84.9976	102.548	71.3919	22.7455	130.039	74.3251	40.1203	61.6452	83.0472	788.403	1155.95	1325.9	627.762
PSAT1_3	372.484	-3.54048	0.270647	1.74034e-40	2.48011e-38	106	69	33	58	76	103	108	74	72	80	74	75	104	116	36	1168	1203	516	1171	398	718	834	314	912	236	90.1305	62.1539	33.4189	60.216	73.9866	89.5914	101.997	57.928	65.9002	55.1405	63.3084	69.6797	85.1533	108.346	36.9099	582.819	666.639	447.458	1430.17
CLDN1_3	476.074	-2.55015e-05	0.00144281	2.72372e-40	3.85316e-38	34	40	55	64	28	18	115	101	64	72	23	12	81	100	35	3008	1657	1219	1440	944	663	342	659	279	1129	28.9098	36.0313	55.6982	66.4453	27.2582	15.6568	108.608	79.0638	58.578	49.6265	19.6769	11.1488	66.3213	93.4018	35.8846	1500.96	918.222	1057.08	1758.71
GAL3ST2_3	123.49	9.06696	0.846746	5.7546e-40	8.08188e-38	230	238	94	322	240	148	217	164	325	165	235	290	219	410	101	0	0	1	0	0	0	0	0	2	0	195.566	214.386	95.1934	334.303	233.642	128.733	204.939	128.381	297.466	113.727	201.047	269.428	179.313	382.947	103.553	0	0	0.867167	0
SYNE2_3	437.94	-4.31206	0.33209	7.78876e-40	1.086e-37	44	12	72	54	28	58	90	67	41	24	79	37	82	62	29	1234	1800	2355	291	349	983	1505	388	586	528	37.4127	10.8094	72.9141	56.0632	27.2582	50.4495	84.9976	52.4483	37.5265	16.5422	67.586	34.3753	67.1401	57.9091	29.733	615.753	997.465	2042.18	355.406
LOC106557966_3	179.001	13.1767	2.85853	8.61419e-40	1.19251e-37	637	531	264	74	74	98	500	598	284	62	585	185	231	436	431	0	0	0	0	0	0	0	0	0	0	541.633	478.315	267.352	76.8273	72.0395	85.2423	472.209	468.121	259.94	42.7339	500.479	171.877	189.139	407.232	441.893	0	0	0	0
MOXD1_3	408.86	-5.92695	0.457184	1.18783e-39	1.63272e-37	5	1	3	26	4	16	18	39	10	14	14	12	71	89	12	2261	1409	660	1149	646	753	782	437	793	638	4.25144	0.900781	3.03809	26.9934	3.89403	13.9171	16.9995	30.5296	9.15281	9.64959	11.9773	11.1488	58.1335	83.1276	12.3033	1128.21	780.793	572.33	1403.3
SH2D6_3	189.263	8.71041	0.691249	1.21299e-39	1.65556e-37	698	572	134	341	121	266	422	318	243	264	236	353	256	376	618	0	0	0	0	0	6	0	0	0	0	593.501	515.247	135.701	354.029	117.794	231.372	398.544	248.934	222.413	181.964	201.903	327.959	209.608	351.191	633.619	0	0	0	0
SUSD4_3	101.109	8.45877	0.734742	1.53783e-39	2.08425e-37	210	187	127	244	115	161	197	181	240	281	165	282	164	195	79	0	0	0	0	0	0	4	0	0	0	178.56	168.446	128.612	253.323	111.953	140.041	186.05	141.689	219.667	193.681	141.161	261.996	134.28	182.133	80.9967	0	0	0	0
TBC1D30_3	137.458	4.50864	0.351274	1.6824e-39	2.26435e-37	139	158	239	213	550	453	127	133	418	283	196	230	297	124	129	20	11	6	13	6	12	0	7	8	14	118.19	142.323	242.034	221.138	535.429	394.028	119.941	104.114	382.587	195.06	167.682	213.685	243.178	115.818	132.26	9.97979	6.09562	5.203	15.8772
DSG3_3	64.1293	-9.1893	0.864544	2.92377e-39	3.90797e-37	0	0	0	0	0	0	0	0	0	0	0	0	3	0	0	238	179	106	79	242	127	108	102	154	72	0	0	0	0	0	0	0	0	0	0	0	0	2.45635	0	0	118.759	99.1923	91.9197	96.4848
SLC5A5_3	890.838	7.36454	0.570695	2.98153e-39	3.95788e-37	836	900	1672	2568	2800	680	222	25	3303	2045	1201	2409	1369	2318	1729	39	8	15	4	3	11	0	2	0	15	710.84	810.703	1693.23	2666.12	2725.82	591.477	209.661	19.5703	3023.17	1409.53	1027.48	2238.11	1120.91	2165.05	1772.7	19.4606	4.43318	13.0075	4.88531
CPAMD8_3	95.8006	4.92643	0.379411	5.63588e-39	7.43055e-37	262	246	247	158	216	214	166	160	188	112	117	147	73	115	153	19	14	5	0	0	7	2	1	7	0	222.775	221.592	250.136	164.037	210.278	186.141	156.773	125.25	172.073	77.1968	100.096	136.572	59.7711	107.412	156.867	9.4808	7.75806	4.33584	0
LOC102154664_3	281.527	3.40463	0.265793	6.47894e-39	8.48435e-37	708	614	270	346	514	591	458	364	613	740	351	342	555	585	407	67	117	13	17	41	38	31	48	7	29	602.004	553.08	273.428	359.22	500.383	514.063	432.543	284.943	561.067	510.05	300.287	317.74	454.424	546.4	417.287	33.4323	64.8352	11.2732	20.7626
TGFBR3_3	289.951	-2.73642	0.214096	1.01282e-38	1.31742e-36	80	139	102	39	110	56	140	115	82	88	112	88	135	122	105	924	988	312	567	625	410	630	418	280	341	68.023	125.209	103.295	40.4901	107.086	48.7099	132.218	90.0232	75.053	60.6546	95.8182	81.7576	110.536	113.95	107.654	461.066	547.497	270.556	692.492
GALNT8_3	251.505	9.62873	0.800378	3.41873e-38	4.41723e-36	610	556	239	418	183	99	599	389	2020	144	527	201	228	173	505	0	1	0	3	0	0	0	1	0	0	518.675	500.834	242.034	433.971	178.152	86.1121	565.706	304.513	1848.87	99.253	450.859	186.742	186.682	161.585	517.763	0	0.554147	0	3.66398
PHYHIP_3	53.8411	-10.293	1.35662	4.33912e-38	5.56931e-36	0	0	1	0	0	0	0	0	0	0	0	0	0	0	0	342	184	96	70	115	119	263	30	88	28	0	0	1.0127	0	0	0	0	0	0	0	0	0	0	0	0	170.654	101.963	83.2481	85.4929
ACAT1_3	972.694	-3.35942	0.26555	5.45611e-38	6.9569e-36	361	257	129	197	243	200	154	285	211	439	206	217	236	233	140	5155	3758	2644	1712	1356	3085	231	1503	713	1468	306.954	231.501	130.638	204.527	236.562	173.964	145.44	223.101	193.124	302.584	176.237	201.607	193.233	217.626	143.538	2572.29	2082.48	2292.79	2090.91
NCOA3_3	736.863	-3.3209e-05	0.00144288	6.70334e-38	8.49134e-36	204	128	110	87	162	95	84	120	81	168	282	291	216	87	107	3838	3932	1242	1454	1900	1184	270	1214	675	1176	173.459	115.3	111.396	90.324	157.708	82.6329	79.3311	93.9372	74.1377	115.795	241.256	270.357	176.857	81.2595	109.704	1915.12	2178.91	1077.02	1775.81
LOC119877364	154.799	7.62021	0.593789	1.14288e-37	1.43832e-35	167	148	180	214	350	362	73	68	274	573	90	148	520	497	634	7	0	2	3	0	0	0	2	0	0	141.998	133.316	182.285	222.176	340.728	314.875	68.9425	53.2311	250.787	394.944	76.9967	137.501	425.767	464.207	650.024	3.49292	0	1.73433	3.66398
CALML5_3	640.007	-16.689	3.74057	1.16676e-37	1.45891e-35	0	0	0	0	0	0	0	0	0	0	0	0	0	0	0	2361	2750	2569	338	2135	1802	4	2256	650	343	0	0	0	0	0	0	0	0	0	0	0	0	0	0	0	1178.11	1523.9	2227.75	412.808
IRF6_3	256.2	-3.3761	0.268732	1.56602e-37	1.94558e-35	54	58	61	40	16	83	57	27	102	66	53	50	50	98	60	932	880	405	368	326	385	806	263	517	315	45.9155	52.2453	61.7744	41.5283	15.5761	72.195	53.8318	21.1359	93.3586	45.4909	45.3425	46.4532	40.9391	91.5337	61.5165	465.058	487.649	351.203	449.448
FRRS1_3	125.613	-4.60743	0.367613	2.6575e-37	3.28058e-35	18	6	18	17	3	16	11	8	1	26	8	5	9	21	17	583	530	209	349	494	194	74	217	92	161	15.3052	5.40469	18.2285	17.6495	2.92052	13.9171	10.3886	6.26248	0.915281	17.9207	6.84415	4.64532	7.36904	19.6144	17.4297	290.911	293.698	181.238	426.243
PHLDA3_3	264.113	-2.95078	0.23575	3.17733e-37	3.89745e-35	34	49	103	54	65	186	37	112	53	121	86	74	82	64	48	976	1022	654	413	274	412	506	378	398	339	28.9098	44.1383	104.308	56.0632	63.278	161.786	34.9434	87.6748	48.5099	83.4001	73.5747	68.7507	67.1401	59.7771	49.2132	487.014	566.338	567.127	504.408
PLEKHA4_3	85.3456	-3.92769	0.314875	5.34239e-37	6.512e-35	4	13	18	11	16	0	15	20	17	12	22	7	27	9	9	399	419	399	149	111	125	79	119	123	101	3.40115	11.7102	18.2285	11.4203	15.5761	0	14.1663	15.6562	15.5598	8.27108	18.8214	6.50344	22.1071	8.40616	9.22747	199.097	232.188	346	181.978
FDFT1_3	556.96	-3.07677	0.246822	5.86915e-37	7.10937e-35	147	158	144	117	127	97	122	147	180	240	147	107	219	169	154	2558	1652	992	847	1581	1302	195	1108	433	730	124.992	142.323	145.828	121.47	123.635	84.3725	115.219	115.073	164.751	165.422	125.761	99.4098	179.313	157.849	157.892	1276.41	915.451	860.23	1034.46
LOC111092411_3	132.793	-11.6083	1.43771	6.31369e-37	7.55344e-35	0	0	0	0	0	0	0	0	1	0	0	1	0	0	0	100	430	347	23	35	634	131	415	389	159	0	0	0	0	0	0	0	0	0.915281	0	0	0.929063	0	0	0	49.8989	238.283	300.907	28.0905
LOC119870287_3	197.293	8.88843	0.720352	6.27667e-37	7.55344e-35	323	225	370	129	58	123	709	806	429	158	505	288	231	514	592	0	3	2	0	0	0	0	1	0	0	274.643	202.676	374.697	133.929	56.4634	106.988	669.592	630.945	392.655	108.903	432.037	267.57	189.139	480.085	606.962	0	1.66244	1.73433	0
NPTX2_3	218.396	11.2961	1.39415	1.05062e-36	1.24921e-34	177	175	708	400	92	149	1164	897	248	765	170	498	467	252	17	0	0	0	0	0	0	1	0	0	0	150.501	157.637	716.988	415.283	89.5627	129.603	1099.3	702.181	226.99	527.281	145.438	462.674	382.371	235.372	17.4297	0	0	0	0
AACS_3	227.928	-3.48349	0.281072	1.29189e-36	1.52672e-34	16	13	53	119	36	74	22	26	36	34	38	22	46	24	52	1258	1088	518	342	406	322	218	404	318	344	13.6046	11.7102	53.6729	123.547	35.0463	64.3666	20.7772	20.3531	32.9501	23.4347	32.5097	20.4394	37.664	22.4164	53.3143	627.729	602.912	449.193	417.694
WASHC1_3	166.642	-2.63608	0.212775	1.45225e-36	1.70582e-34	68	50	34	46	105	39	52	81	86	54	51	78	49	92	49	789	550	262	270	328	194	184	194	156	343	57.8196	45.0391	34.4316	47.7575	102.218	33.923	49.1097	63.4076	78.7142	37.2199	43.6315	72.4669	40.1203	85.9296	50.2384	393.703	304.781	227.198	329.758
PERP_3	645.969	-3.8991	0.315055	1.82922e-36	2.13567e-34	202	179	38	96	80	74	100	90	75	94	98	66	216	163	100	3407	2311	1240	1440	2349	880	187	758	1021	758	171.758	161.24	38.4824	99.6679	77.8806	64.3666	94.4418	70.4529	68.6461	64.7901	83.8409	61.3182	176.857	152.245	102.527	1700.06	1280.63	1075.29	1758.71
LDLRAP1_3	352.36	-2.30699	0.186691	2.2106e-36	2.56549e-34	168	160	124	130	254	110	110	140	186	186	82	162	198	102	102	1362	1414	744	338	590	458	436	548	381	480	142.848	144.125	125.574	134.967	247.271	95.6801	103.886	109.593	170.242	128.202	70.1526	150.508	162.119	95.2698	104.578	679.623	783.564	645.172	412.808
RDH12_3	2015.71	-10.2496	0.830759	3.14076e-36	3.62328e-34	0	0	22	8	0	0	0	2	4	9	0	0	1	3	0	9909	11951	4770	3542	10012	4264	238	3754	686	2386	0	0	22.2793	8.30566	0	0	0	1.56562	3.66112	6.20331	0	0	0.818782	2.80205	0	4944.48	6622.61	4136.39	4325.94
SLC12A2_3	561.28	5.43459	0.44171	4.52885e-36	5.1937e-34	2236	2181	247	450	292	405	217	870	306	2644	2117	744	482	1313	1478	61	30	18	18	16	1	15	14	9	12	1901.24	1964.6	250.136	467.193	284.264	352.277	204.939	681.045	280.076	1822.39	1811.13	691.223	394.653	1226.37	1515.36	30.4383	16.6244	15.609	21.9839
LOC111098844_3	31.9851	-9.52552	1.3281	7.73878e-36	8.82266e-34	0	0	0	0	0	0	0	0	0	0	1	0	0	0	0	130	67	71	27	76	91	67	44	65	66	0	0	0	0	0	0	0	0	0	0	0.855519	0	0	0	0	64.8686	37.1278	61.5689	32.9758
KCNK5_3	166.556	5.27862	0.435547	1.19349e-35	1.35269e-33	220	260	183	271	782	503	76	76	303	517	181	197	330	368	278	10	6	10	5	11	0	7	6	10	0	187.063	234.203	185.323	281.354	761.283	437.519	71.7757	59.4936	277.33	356.346	154.849	183.025	270.198	343.718	285.026	4.98989	3.32488	8.67167	6.10663
LMAN1_3	334.628	2.80559	0.230349	1.77329e-35	1.99815e-33	555	655	620	465	416	508	478	630	529	952	615	467	837	545	384	145	81	114	117	56	42	10	48	33	46	471.91	590.012	627.871	482.766	404.979	441.868	451.432	493.171	484.184	656.172	526.144	433.873	685.321	509.04	393.705	72.3534	44.8859	98.8571	142.895
BLOC1S2_3	355.599	-3.90492	0.320178	1.99312e-35	2.23287e-33	61	65	30	20	77	28	58	43	47	156	62	24	92	66	38	1859	2091	780	536	751	579	114	906	229	581	51.8675	58.5508	30.3809	20.7641	74.9601	24.3549	54.7762	33.6608	43.0182	107.524	53.0422	22.2975	75.3279	61.6452	38.9604	927.621	1158.72	676.39	654.631
TMEM98_3	115.926	3.41714	0.280013	2.10446e-35	2.34405e-33	249	175	148	222	332	171	181	156	195	214	247	196	180	217	142	50	35	11	15	14	7	4	14	0	26	211.722	157.637	149.879	230.482	323.204	148.739	170.94	122.118	178.48	147.501	211.313	182.096	147.381	202.682	145.589	24.9495	19.3951	9.53884	18.3199
STMN3_3	98.7745	6.2075	0.508306	3.38869e-35	3.75293e-33	176	158	221	204	188	688	104	69	142	214	127	112	75	63	170	4	2	10	0	0	0	3	0	0	5	149.651	142.323	223.806	211.794	183.019	598.436	98.2194	54.0139	129.97	147.501	108.651	104.055	61.4087	58.8431	174.297	1.99596	1.10829	8.67167	0
HMGB2_3	1613.83	4.11409	0.339757	3.70755e-35	4.08272e-33	3441	3592	2414	1591	3096	2560	2080	3326	2232	3581	5060	4449	2494	1966	2002	164	124	85	94	50	100	420	75	77	20	2925.84	3235.61	2444.65	1651.79	3013.98	2226.74	1964.39	2603.63	2042.91	2468.23	4328.93	4133.4	2042.04	1836.28	2052.6	81.8342	68.7142	73.7092	114.805
TMEM254_3	572.621	-2.53662	0.209107	3.81255e-35	4.17463e-33	270	224	111	114	170	128	390	381	251	440	202	180	179	170	144	2497	2482	1215	1088	638	757	709	710	574	896	229.578	201.775	112.409	118.356	165.496	111.337	368.323	298.251	229.735	303.273	172.815	167.231	146.562	158.783	147.639	1245.98	1375.39	1053.61	1328.8
BCAS1_3	204.195	13.6454	2.93655	3.91651e-35	4.26437e-33	32	32	281	335	905	588	139	21	461	84	434	682	700	447	391	0	0	0	0	0	0	0	0	0	0	27.2092	28.825	284.567	347.799	881.024	511.454	131.274	16.439	421.944	57.8976	371.295	633.621	573.147	417.506	400.882	0	0	0	0
IRX1_3	41.4487	-6.87506	0.56042	3.98098e-35	4.31035e-33	1	0	0	0	0	2	0	0	0	0	0	0	3	0	4	154	185	68	132	138	65	66	25	56	83	0.850288	0	0	0	0	1.73964	0	0	0	0	0	0	2.45635	0	4.1011	76.8443	102.517	58.9674	161.215
CHCHD6_3	389.509	-2.31357	0.190841	4.13455e-35	4.45176e-33	202	138	146	160	131	171	93	119	129	438	132	88	124	132	167	1714	1004	786	837	628	516	447	475	542	428	171.758	124.308	147.854	166.113	127.529	148.739	87.8308	93.1544	118.071	301.894	112.929	81.7576	101.529	123.29	171.221	855.268	556.364	681.593	1022.25
MYB_3	125.271	7.49138	0.618395	5.3568e-35	5.73592e-33	179	160	228	418	69	231	481	280	450	380	124	202	170	92	24	0	1	5	3	0	0	0	1	0	1	152.201	144.125	230.895	433.971	67.172	200.928	454.265	219.187	411.876	261.918	106.084	187.671	139.193	85.9296	24.6066	0	0.554147	4.33584	3.66398
SPATS2_3	442.952	3.38419	0.280203	5.49723e-35	5.85395e-33	487	410	1218	262	670	1553	951	755	938	1714	732	806	605	410	292	104	87	83	74	31	80	59	57	38	33	414.09	369.32	1233.46	272.01	652.25	1350.83	898.141	591.022	858.533	1181.39	626.24	748.825	495.363	382.947	299.38	51.8949	48.2108	71.9749	90.3782
CLCA2_3	38.9215	-12.273	3.20326	5.64779e-35	5.98141e-33	0	0	0	0	0	0	0	0	0	0	0	0	0	0	0	106	125	56	28	147	112	69	73	98	22	0	0	0	0	0	0	0	0	0	0	0	0	0	0	0	52.8929	69.2684	48.5614	34.1972
IL10RB_3	781.495	-3.94776	0.325923	5.79239e-35	6.10121e-33	76	71	150	129	94	198	137	266	120	98	90	61	129	141	126	4902	2646	1913	1724	2437	976	243	1789	256	1238	64.6219	63.9555	151.904	133.929	91.5097	172.224	129.385	208.228	109.834	67.5472	76.9967	56.6729	105.623	131.696	129.185	2446.05	1466.27	1658.89	2105.57
GGH_3	224.453	-1.80827	0.149771	7.55885e-35	7.91882e-33	126	119	128	126	65	138	76	166	141	142	138	146	168	160	93	731	727	541	262	245	329	219	289	182	309	107.136	107.193	129.625	130.814	63.278	120.035	71.7757	129.947	129.055	97.8745	118.062	135.643	137.555	149.443	95.3505	364.761	402.865	469.137	319.988
NEURL1_3	228.417	8.719	0.729587	8.42327e-35	8.77696e-33	716	858	354	32	340	1062	275	336	200	814	357	547	266	375	25	1	0	2	0	0	2	0	2	0	0	608.806	772.87	358.494	33.2226	330.993	923.748	259.715	263.024	183.056	561.055	305.42	508.198	217.796	350.257	25.6319	0.498989	0	1.73433	0
PGRMC1_3	792.952	-3.30206	0.274487	1.26587e-34	1.31197e-32	228	196	104	172	190	118	260	318	198	278	241	172	190	136	114	2802	1903	2623	1182	2198	1857	226	1512	550	1245	193.866	176.553	105.32	178.572	184.966	102.639	245.549	248.934	181.226	191.613	206.18	159.799	155.569	127.026	116.881	1398.17	1054.54	2274.58	1443.61
LOC111097758_3	89.5811	8.58891e-07	0.0014427	2.1084e-34	2.17356e-32	279	256	0	0	0	7	30	1	0	0	299	430	5	50	1005	0	0	0	0	0	0	0	0	0	0	237.23	230.6	0	0	0	6.08874	28.3325	0.78281	0	0	255.8	399.497	4.09391	46.7009	1030.4	0	0	0	0
GRB7_3	388.641	4.51919	0.377698	2.66098e-34	2.7287e-32	871	542	411	1257	994	1000	772	728	692	517	605	579	390	530	479	136	34	24	15	18	4	0	27	29	16	740.6	488.223	416.218	1305.03	967.666	869.82	729.09	569.886	633.374	356.346	517.589	537.928	319.325	495.029	491.106	67.8625	18.841	20.812	18.3199
FOXC1_3	327.233	-4.71407	0.394071	2.89273e-34	2.94186e-32	16	15	66	23	8	67	18	111	17	9	28	28	47	26	37	1998	693	1037	371	392	290	902	316	924	434	13.6046	13.5117	66.8379	23.8788	7.78806	58.2779	16.9995	86.8919	15.5598	6.20331	23.9545	26.0138	38.4828	24.2845	37.9351	996.981	384.024	899.252	453.112
LYPD6B_3	62.6595	9.41414	1.29746	2.8992e-34	2.94186e-32	130	116	121	78	158	100	53	112	170	64	142	192	87	155	51	0	0	0	0	0	0	0	0	0	1	110.537	104.491	122.536	80.9802	153.814	86.982	50.0541	87.6748	155.598	44.1124	121.484	178.38	71.234	144.773	52.289	0	0	0	0
GIPC2_3	68.0204	8.54755	0.854883	3.39331e-34	3.4253e-32	111	76	160	74	64	322	76	135	72	164	212	96	173	61	126	0	3	0	0	0	0	0	0	0	0	94.3819	68.4594	162.031	76.8273	62.3045	280.082	71.7757	105.679	65.9002	113.038	181.37	89.1901	141.649	56.9751	129.185	0	1.66244	0	0
IGFBP4_3	549.256	-2.87495	0.240735	4.2705e-34	4.28842e-32	126	62	118	141	138	189	257	428	165	174	145	82	219	166	180	2026	1800	1249	627	1329	842	949	839	688	531	107.136	55.8484	119.498	146.387	134.344	164.396	242.715	335.043	151.021	119.931	124.05	76.1832	179.313	155.047	184.549	1010.95	997.465	1083.09	765.772
LOC102152627_3	471.197	-4.6003e-06	0.0014427	5.6029e-34	5.59741e-32	0	0	1	0	0	0	0	0	0	0	0	0	0	0	0	584	3830	3665	58	54	2783	431	586	364	145	0	0	1.0127	0	0	0	0	0	0	0	0	0	0	0	0	291.41	2122.38	3178.17	70.837
ABHD6_3	239.412	-2.68719	0.225807	7.17675e-34	7.13295e-32	53	57	104	43	47	169	68	97	60	145	101	67	78	71	58	1000	568	321	336	449	363	590	287	356	285	45.0652	51.3445	105.32	44.6429	45.7548	147	64.2204	75.9326	54.9169	99.9422	86.4075	62.2472	63.865	66.3153	59.4659	498.989	314.755	278.361	410.366
PCYOX1_3	511.905	-1.69018	0.142245	7.84484e-34	7.75718e-32	264	284	184	275	307	369	294	401	282	459	284	263	364	366	208	1707	1498	763	929	885	556	433	611	489	555	224.476	255.822	186.336	285.507	298.867	320.963	277.659	313.907	258.109	316.369	242.967	244.344	298.037	341.85	213.257	851.775	830.112	661.649	1134.61
TSPO_3	822.634	-3.49148	0.294281	9.35453e-34	9.20305e-32	242	120	126	336	51	281	84	83	172	218	203	129	124	244	89	3209	2216	1823	1562	1453	2642	757	996	1417	876	205.77	108.094	127.6	348.838	49.6489	244.419	79.3311	64.9733	157.428	150.258	173.67	119.849	101.529	227.9	91.2494	1601.26	1227.99	1580.85	1907.71
ARHGEF3_3	98.4134	3.51244	0.295331	1.02347e-33	1.00181e-31	140	112	165	198	158	133	182	130	158	158	363	184	170	188	137	40	20	12	17	21	1	11	9	0	9	119.04	100.888	167.095	205.565	153.814	115.686	171.884	101.765	144.614	108.903	310.554	170.948	139.193	175.595	140.463	19.9596	11.0829	10.406	20.7626
LOC106557600_3	103.426	8.68952e-07	0.0014427	1.39049e-33	1.35422e-31	672	638	180	0	11	0	4	4	0	0	0	1	291	800	247	0	0	0	0	0	0	0	0	0	0	571.393	574.698	182.285	0	10.7086	0	3.77767	3.13124	0	0	0	0.929063	238.266	747.214	253.243	0	0	0	0
MTARC2_3	523.11	-3.74079	0.316543	1.69982e-33	1.64721e-31	48	34	67	113	56	154	62	53	39	182	171	93	97	92	80	4572	2786	727	1022	1304	1148	234	631	538	395	40.8138	30.6266	67.8506	117.317	54.5164	133.952	58.5539	41.4889	35.696	125.445	146.294	86.4029	79.4219	85.9296	82.0219	2281.38	1543.85	630.431	1248.2
DSC3_3	391.891	-4.96564	0.42054	2.04615e-33	1.97296e-31	112	101	17	11	16	7	16	35	5	20	84	96	56	26	12	2070	1596	858	876	1136	362	801	538	336	644	95.2322	90.9789	17.2158	11.4203	15.5761	6.08874	15.1107	27.3984	4.5764	13.7851	71.8636	89.1901	45.8518	24.2845	12.3033	1032.91	884.419	744.029	1069.88
TMEM164_3	223.981	-2.80279	0.23772	2.16372e-33	2.07599e-31	80	54	67	43	79	88	32	79	100	77	66	39	67	92	91	1332	595	337	641	312	262	182	232	365	340	68.023	48.6422	67.8506	44.6429	76.9071	76.5441	30.2214	61.842	91.5281	53.0728	56.4643	36.2335	54.8584	85.9296	93.3	664.654	329.717	292.235	782.87
TTC9_3	49.9357	4.11316	0.349762	3.4095e-33	3.25515e-31	83	54	84	96	111	119	127	93	90	89	82	112	51	50	84	8	11	6	1	4	0	0	10	0	6	70.5739	48.6422	85.0664	99.6679	108.059	103.509	119.941	72.8014	82.3753	61.3439	70.1526	104.055	41.7579	46.7009	86.123	3.99191	6.09562	5.203	1.22133
PDHB_3	276.656	-1.94336	0.165391	3.44061e-33	3.26875e-31	116	169	110	149	104	138	131	158	171	213	141	122	153	153	135	782	1016	571	290	445	512	193	374	353	258	98.6334	152.232	111.396	154.693	101.245	120.035	123.719	123.684	156.513	146.812	120.628	113.346	125.274	142.905	138.412	390.21	563.013	495.152	354.185
FXYD6_3	502.317	-3.51153	0.298929	3.64349e-33	3.44461e-31	42	35	155	132	98	133	102	85	63	49	103	71	183	41	84	1867	1646	686	548	1258	441	1932	487	816	730	35.7121	31.5273	156.968	137.043	95.4037	115.686	96.3306	66.5389	57.6627	33.7736	88.1185	65.9635	149.837	38.2947	86.123	931.613	912.126	594.877	669.287
GNG11_3	729.805	-4.81335	0.409843	4.02011e-33	3.78222e-31	21	13	72	28	102	35	83	151	49	67	83	26	110	109	64	944	5496	1621	584	3156	1282	252	1282	1028	956	17.856	11.7102	72.9141	29.0698	99.2978	30.4437	78.3867	118.204	44.8488	46.1802	71.0081	24.1556	90.066	101.808	65.6176	471.046	3045.59	1405.68	713.255
SLC25A24_3	725.601	3.22593	0.275059	4.71216e-33	4.4119e-31	1718	1618	800	654	1947	594	689	1233	1017	1389	2463	1952	1179	1181	710	301	155	200	102	95	49	30	89	36	79	1460.79	1457.46	810.156	678.987	1895.42	516.673	650.704	965.205	930.841	957.378	2107.14	1813.53	965.344	1103.07	727.945	150.196	85.8928	173.433	124.575
SPTLC3_3	47.57	-12.5894	3.2492	4.77931e-33	4.45326e-31	0	0	0	0	0	0	0	0	0	0	0	0	0	0	0	284	144	75	244	94	52	6	113	32	102	0	0	0	0	0	0	0	0	0	0	0	0	0	0	0	141.713	79.7972	65.0375	298.004
DENND2C_3	75.552	-4.68308	0.398823	5.281e-33	4.89718e-31	3	5	0	1	0	22	9	14	7	10	7	3	12	5	12	372	230	162	73	211	168	199	123	58	119	2.55086	4.50391	0	1.03821	0	19.136	8.49976	10.9593	6.40697	6.89257	5.98864	2.78719	9.82538	4.67009	12.3033	185.624	127.454	140.481	89.1569
KLKB1_3	136.725	7.40512	0.612475	5.33261e-33	4.92149e-31	67	74	78	297	357	52	300	552	107	93	510	295	316	456	227	4	3	3	1	0	0	0	1	0	0	56.9693	66.6578	78.9902	308.348	347.542	45.2306	283.325	432.111	97.9351	64.1009	436.315	274.074	258.735	425.912	232.737	1.99596	1.66244	2.6015	1.22133
LOC102155044_3	100.86	4.4179	0.380536	6.12918e-33	5.62984e-31	168	128	155	236	112	434	324	154	93	114	197	166	131	256	38	8	11	6	2	7	11	4	5	5	8	142.848	115.3	156.968	245.017	109.033	377.502	305.991	120.553	85.1211	78.5753	168.537	154.225	107.26	239.109	38.9604	3.99191	6.09562	5.203	2.44265
RTKN2_3	111.636	-6.49906	0.553136	7.15281e-33	6.53908e-31	0	3	6	0	0	5	4	1	3	9	5	8	4	8	0	417	564	842	168	117	350	10	134	58	215	0	2.70234	6.07617	0	0	4.3491	3.77767	0.78281	2.74584	6.20331	4.2776	7.43251	3.27513	7.47214	0	208.079	312.539	730.155	205.183
SLA_3	231.98	5.82226	0.498507	9.7234e-33	8.84738e-31	835	809	316	119	560	174	514	542	686	142	532	351	360	307	159	22	2	5	14	0	0	10	7	0	1	709.99	728.732	320.012	123.547	545.164	151.349	485.431	424.283	627.883	97.8745	455.136	326.101	294.762	286.743	163.019	10.9778	1.10829	4.33584	17.0986
GMDS_3	495.097	-3.02986	0.259919	1.09039e-32	9.87517e-31	136	97	94	167	134	170	87	153	153	96	93	152	259	329	109	2875	2120	894	835	339	1439	464	587	488	750	115.639	87.3758	95.1934	173.381	130.45	147.869	82.1643	119.77	140.038	66.1687	79.5633	141.218	212.065	307.292	111.755	1434.59	1174.79	775.248	1019.81
BRINP2_3	188.156	8.70475	0.720325	1.16577e-32	1.05087e-30	297	293	337	926	52	424	476	273	779	919	75	163	126	117	21	5	1	2	0	0	1	0	0	0	0	252.535	263.929	341.278	961.38	50.6224	368.803	449.543	213.707	713.004	633.427	64.164	151.437	103.167	109.28	21.5308	2.49495	0.554147	1.73433	0
TRIM2_3	221.356	3.36551	0.288633	1.20565e-32	1.08179e-30	271	252	397	240	342	430	332	337	395	941	249	268	546	583	337	99	55	61	30	30	4	7	29	14	22	230.428	226.997	402.04	249.17	332.94	374.022	313.547	263.807	361.536	648.591	213.024	248.989	447.055	544.532	345.517	49.3999	30.4781	52.8972	36.6398
APMAP_3	976.584	-2.81314	0.24084	1.21383e-32	1.08412e-30	318	331	234	220	306	358	213	261	493	440	288	243	262	268	344	3956	3993	2300	1746	2090	2000	342	1536	472	1791	270.391	298.159	236.971	228.406	297.893	311.395	201.161	204.314	451.233	303.273	246.39	225.762	214.521	250.317	352.694	1974	2212.71	1994.48	2132.44
LOC478720_3	372.798	-1.38899	0.119473	1.53428e-32	1.36403e-30	215	218	216	275	193	281	212	294	268	311	342	250	274	266	164	1107	1296	662	518	409	511	340	420	268	407	182.812	196.37	218.742	285.507	187.887	244.419	200.217	230.146	245.295	214.359	292.588	232.266	224.346	248.449	168.145	552.381	718.174	574.065	632.647
SERPINB5_3	129.422	-3.56507	0.306747	1.60085e-32	1.41671e-30	26	39	15	24	22	66	24	23	22	15	28	32	24	26	19	696	323	256	426	405	100	160	207	48	192	22.1075	35.1305	15.1904	24.917	21.4172	57.4081	22.666	18.0046	20.1362	10.3389	23.9545	29.73	19.6508	24.2845	19.4802	347.297	178.989	221.995	520.285
ARHGEF4_3	103.114	-1.89895e-05	0.00144276	1.80437e-32	1.58957e-30	8	5	10	0	3	0	8	10	4	23	11	4	33	14	2	532	365	248	135	236	299	140	203	87	152	6.8023	4.50391	10.127	0	2.92052	0	7.55534	7.8281	3.66112	15.8529	9.41071	3.71625	27.0198	13.0762	2.05055	265.462	202.264	215.057	164.879
KYAT3_3	123.339	-4.56008	0.392892	1.87282e-32	1.6424e-30	0	0	21	5	22	23	6	16	5	13	15	13	11	5	21	478	494	397	278	197	350	103	204	193	116	0	0	21.2666	5.19104	21.4172	20.0058	5.66651	12.525	4.5764	8.96034	12.8328	12.0778	9.0066	4.67009	21.5308	238.517	273.749	344.265	339.529
KLF10_3	311.749	-2.61174	0.225361	2.32345e-32	2.02841e-30	148	155	99	168	56	126	94	104	119	83	107	57	73	87	136	962	886	661	530	698	376	763	266	400	355	125.843	139.621	100.257	174.419	54.5164	109.597	88.7752	81.4123	108.918	57.2083	91.5406	52.9566	59.7711	81.2595	139.437	480.028	490.974	573.198	647.303
SPINK5_3	80.6533	-7.01448	0.60622	2.40228e-32	2.08783e-30	2	0	0	3	0	0	4	0	0	0	3	0	0	0	5	462	43	396	297	159	36	168	117	143	67	1.70058	0	0	3.11462	0	0	3.77767	0	0	0	2.56656	0	0	0	5.12637	230.533	23.8283	343.398	362.734
LOC102156378_3	191.931	11.015	1.41932	2.90229e-32	2.51113e-30	912	972	516	345	384	435	370	82	24	426	55	63	122	561	53	0	0	0	0	0	1	0	0	0	0	775.462	875.559	522.551	358.181	373.827	378.371	349.434	64.1904	21.9667	293.623	47.0536	58.531	99.8914	523.984	54.3395	0	0	0	0
PPP3CC_3	136.658	2.43162	0.210952	5.61749e-32	4.83878e-30	213	256	206	171	344	180	205	244	276	150	289	242	269	166	168	103	51	57	18	21	29	39	20	25	13	181.111	230.6	208.615	177.533	334.887	156.568	193.606	191.006	252.618	103.389	247.245	224.833	220.252	155.047	172.246	51.3959	28.2615	49.4285	21.9839
LOC102152802_3	41.9409	-9.91001	1.37622	5.67858e-32	4.86976e-30	0	0	0	0	0	0	0	0	1	0	0	1	0	0	0	195	150	122	75	56	113	218	53	3	48	0	0	0	0	0	0	0	0	0.915281	0	0	0.929063	0	0	0	97.3029	83.122	105.794	91.5995
PPP1R1A_3	173.111	5.44772	0.478031	6.48255e-32	5.53473e-30	236	199	429	225	131	152	495	222	270	571	282	294	412	660	203	6	5	14	8	0	6	0	0	14	0	200.668	179.255	434.446	233.597	127.529	132.213	467.487	173.784	247.126	393.566	241.256	273.145	337.338	616.452	208.131	2.99394	2.77073	12.1403	9.77061
MTMR2_3	205.917	2.53608	0.221071	6.57857e-32	5.59207e-30	242	234	239	557	293	586	365	399	249	294	306	286	290	270	453	68	113	50	48	34	44	34	38	29	55	205.77	210.783	242.034	578.281	285.238	509.714	344.712	312.341	227.905	202.641	261.789	265.712	237.447	252.185	464.449	33.9313	62.6186	43.3584	58.6237
SETBP1_3	439.881	4.52512	0.394402	7.08214e-32	5.99384e-30	620	512	440	1296	646	697	583	729	900	1222	785	831	828	717	1067	136	19	46	17	18	3	0	38	32	13	527.178	461.2	445.586	1345.52	628.886	606.264	550.595	570.669	823.753	842.272	671.583	772.052	677.952	669.691	1093.97	67.8625	10.5288	39.8897	20.7626
GALNT7_3	842.503	4.7765	0.416376	7.70418e-32	6.49194e-30	860	776	2091	2012	2283	1824	808	1025	1351	2153	1953	1865	1954	1795	153	173	68	44	54	54	2	5	24	28	60	731.247	699.006	2117.55	2088.87	2222.52	1586.55	763.089	802.381	1236.54	1483.97	1670.83	1732.7	1599.9	1676.56	156.867	86.3251	37.682	38.1554	65.9516
CXXC5_3	207.478	2.57318	0.224794	1.05595e-31	8.85945e-30	414	400	451	237	227	313	290	382	503	514	296	222	367	412	230	120	42	72	58	34	27	34	31	13	61	352.019	360.313	456.726	246.055	220.986	272.254	273.881	299.034	460.386	354.278	253.234	206.252	300.493	384.815	235.813	59.8787	23.2742	62.436	70.837
C2CD2_3	681.386	-3.63113	0.317075	1.16598e-31	9.74044e-30	113	78	311	101	45	245	48	108	196	156	110	112	30	98	87	2482	2926	1676	960	1019	2064	872	1050	570	1244	96.0825	70.2609	314.948	104.859	43.8078	213.106	45.332	84.5435	179.395	107.524	94.1071	104.055	24.5635	91.5337	89.1989	1238.49	1621.43	1453.37	1172.47
FAM241B_3	49.5754	6.55034	0.576741	1.39535e-31	1.16065e-29	124	90	52	96	85	113	65	72	121	175	126	98	96	41	42	0	0	0	0	5	0	0	3	0	0	105.436	81.0703	52.6602	99.6679	82.7481	98.2896	61.3871	56.3623	110.749	120.62	107.795	91.0482	78.6031	38.2947	43.0615	0	0	0	0
LOC111092557_3	41.9516	-7.85985	0.700544	1.45626e-31	1.20614e-29	1	0	0	2	2	0	0	0	0	0	0	0	0	0	0	105	210	134	62	64	154	126	34	53	52	0.850288	0	0	2.07641	1.94701	0	0	0	0	0	0	0	0	0	0	52.3939	116.371	116.2	75.7223
NOXA1_3	221.501	2.86179	0.250751	1.71833e-31	1.41714e-29	369	277	465	278	391	281	496	481	421	360	408	418	331	343	320	75	77	58	26	20	82	30	34	3	38	313.756	249.516	470.903	288.622	380.641	244.419	468.431	376.532	385.333	248.132	349.052	388.348	271.017	320.368	328.088	37.4242	42.6693	50.2957	31.7545
LOC119873401_3	95.2341	12.1213	2.81267	1.76914e-31	1.45287e-29	310	342	87	84	68	41	68	125	27	184	197	146	92	357	493	0	0	0	0	0	0	0	0	0	0	263.589	308.067	88.1045	87.2094	66.1985	35.6626	64.2204	97.8513	24.7126	126.823	168.537	135.643	75.3279	333.444	505.46	0	0	0	0
KCNMB1_3	117.237	5.16756	0.455514	1.96073e-31	1.60341e-29	141	190	316	189	359	298	74	48	372	221	56	101	315	270	201	12	6	0	15	1	5	3	3	5	2	119.891	171.148	320.012	196.221	349.489	259.206	69.8869	37.5749	340.484	152.326	47.9091	93.8354	257.916	252.185	206.08	5.98787	3.32488	0	18.3199
HILPDA_3	55.8244	-2.76438	0.242789	2.3972e-31	1.9521e-29	24	34	29	8	12	14	6	21	12	23	24	30	18	31	25	181	150	121	127	93	105	85	93	49	44	20.4069	30.6266	29.3682	8.30566	11.6821	12.1775	5.66651	16.439	10.9834	15.8529	20.5325	27.8719	14.7381	28.9545	25.6319	90.3171	83.122	104.927	155.109
ABLIM1_3	370.845	-3.76781	0.330951	2.51853e-31	2.04233e-29	31	42	152	56	15	44	38	94	104	57	73	78	88	105	50	1274	1503	1695	396	202	1099	874	403	350	502	26.3589	37.8328	153.93	58.1396	14.6026	38.2721	35.8879	73.5842	95.1892	39.2876	62.4529	72.4669	72.0528	98.0718	51.2637	635.712	832.883	1469.85	483.645
ITPR1_3	194.094	4.438	0.388627	2.59714e-31	2.0973e-29	237	261	230	202	81	220	977	541	419	1022	352	306	110	86	359	48	37	15	8	7	13	14	8	5	7	201.518	235.104	232.92	209.718	78.8541	191.36	922.696	423.5	383.503	704.42	301.143	284.293	90.066	80.3255	368.073	23.9515	20.5034	13.0075	9.77061
USP2_3	85.9873	-5.61658	0.493435	2.84156e-31	2.28516e-29	9	8	8	0	0	0	2	2	1	6	2	4	8	0	13	348	488	94	176	223	297	230	68	73	81	7.65259	7.20625	8.10156	0	0	0	1.88884	1.56562	0.915281	4.13554	1.71104	3.71625	6.55026	0	13.3286	173.648	270.424	81.5137	214.954
LOC119877021	46.2209	7.32651	0.719572	2.95404e-31	2.3658e-29	78	84	38	67	81	85	79	80	66	105	91	110	112	118	94	1	0	0	1	1	1	0	0	0	0	66.3224	75.6656	38.4824	69.5599	78.8541	73.9347	74.609	62.6248	60.4085	72.372	77.8523	102.197	91.7036	110.214	96.3758	0.498989	0	0	1.22133
RAPGEFL1_3	61.9903	-4.51547	0.397041	3.11969e-31	2.48818e-29	0	4	10	8	1	22	8	5	4	11	4	5	3	0	4	216	249	85	104	88	173	202	52	91	107	0	3.60313	10.127	8.30566	0.973507	19.136	7.55534	3.91405	3.66112	7.58182	3.42208	4.64532	2.45635	0	4.1011	107.782	137.983	73.7092	127.018
ADM2_3	68.0004	4.98319	0.434278	3.43524e-31	2.72862e-29	154	119	61	162	168	131	146	134	115	94	187	176	79	77	49	6	7	5	14	0	0	1	1	0	0	130.944	107.193	61.7744	168.19	163.549	113.946	137.885	104.897	105.257	64.7901	159.982	163.515	64.6838	71.9194	50.2384	2.99394	3.87903	4.33584	17.0986
LOC106559289_3	73.1745	-1.54605e-05	0.00144274	3.79534e-31	3.00235e-29	0	6	2	0	8	8	6	13	3	0	1	6	10	1	2	277	164	197	58	230	246	32	147	121	106	0	5.40469	2.02539	0	7.78806	6.95856	5.66651	10.1765	2.74584	0	0.855519	5.57438	8.18782	0.934018	2.05055	138.22	90.8801	170.832	70.837
GPC1_3	95.4485	-1.9832	0.175121	4.7015e-31	3.70406e-29	40	34	65	39	56	43	44	55	53	54	40	58	38	72	45	340	308	230	140	173	105	94	116	65	135	34.0115	30.6266	65.8252	40.4901	54.5164	37.4022	41.5544	43.0546	48.5099	37.2199	34.2208	53.8857	31.1137	67.2493	46.1373	169.656	170.677	199.448	170.986
LOC119879078	50.4637	4.99088	0.43209	5.06727e-31	3.96003e-29	136	100	69	92	41	57	87	97	44	42	146	151	155	100	66	11	2	1	4	1	2	2	1	0	0	115.639	90.0781	69.876	95.5151	39.9138	49.5797	82.1643	75.9326	40.2724	28.9488	124.906	140.289	126.911	93.4018	67.6681	5.48888	1.10829	0.867167	4.88531
MARCKSL1_3	50.4637	4.99088	0.43209	5.06727e-31	3.96003e-29	136	100	69	92	41	57	87	97	44	42	146	151	155	100	66	11	2	1	4	1	2	2	1	0	0	115.639	90.0781	69.876	95.5151	39.9138	49.5797	82.1643	75.9326	40.2724	28.9488	124.906	140.289	126.911	93.4018	67.6681	5.48888	1.10829	0.867167	4.88531
MIR1199_3	132.566	4.78742	0.425089	5.26602e-31	4.09883e-29	282	268	216	232	393	240	108	184	337	278	286	250	220	145	160	10	17	9	0	0	8	0	18	0	11	239.781	241.409	218.742	240.864	382.588	208.757	101.997	144.037	308.45	191.613	244.679	232.266	180.132	135.433	164.044	4.98989	9.4205	7.80451	0
CBD103_3	158.769	-14.4836	3.50732	7.09241e-31	5.49832e-29	0	0	0	0	0	0	0	0	0	0	0	0	0	0	0	740	94	118	206	592	148	1056	307	13	211	0	0	0	0	0	0	0	0	0	0	0	0	0	0	0	369.252	52.0898	102.326	251.593
C1QL4_3	60.1126	11.8254	2.80986	7.50008e-31	5.7912e-29	104	80	47	81	398	255	43	34	47	95	106	124	147	68	35	0	0	0	0	0	0	0	0	0	0	88.4299	72.0625	47.5967	84.0948	387.456	221.804	40.61	26.6156	43.0182	65.4794	90.6851	115.204	120.361	63.5132	35.8846	0	0	0	0
ZNF423_3	92.5057	-5.19213	0.459799	7.72836e-31	5.94378e-29	3	0	5	8	6	1	2	24	2	4	4	3	26	11	9	220	388	232	153	173	114	371	132	169	74	2.55086	0	5.06348	8.30566	5.84104	0.86982	1.88884	18.7874	1.83056	2.75703	3.42208	2.78719	21.2883	10.2742	9.22747	109.778	215.009	201.183	186.863
PPP1R1B_3	288.913	8.69806	0.767726	7.95885e-31	6.09685e-29	2624	1858	78	116	75	390	524	740	251	225	582	217	205	72	296	2	0	3	1	0	0	2	0	1	0	2231.15	1673.65	78.9902	120.432	73.0131	339.23	494.875	579.28	229.735	155.083	497.912	201.607	167.85	67.2493	303.481	0.997979	0	2.6015	1.22133
ALDH1L1_3	58.3913	-8.31825	0.751485	8.22661e-31	6.27716e-29	0	0	1	0	0	0	0	0	0	0	0	0	1	0	3	167	292	328	94	105	175	13	65	68	124	0	0	1.0127	0	0	0	0	0	0	0	0	0	0.818782	0	3.07582	83.3312	161.811	284.431	114.805
LOC119876011	262.522	-3.06108	0.271712	9.95704e-31	7.56774e-29	99	68	48	80	67	103	56	64	58	101	58	50	82	50	54	1034	1097	534	434	516	626	43	366	257	570	84.1785	61.2531	48.6094	83.0566	65.225	89.5914	52.8874	50.0999	53.0863	69.6149	49.6201	46.4532	67.1401	46.7009	55.3648	515.955	607.899	463.067	530.056
CAPNS2_3	82.3173	-5.31717	0.472301	1.26703e-30	9.59228e-29	3	0	10	0	5	9	1	2	2	0	7	4	19	4	2	318	243	93	132	204	86	364	95	143	120	2.55086	0	10.127	0	4.86754	7.82838	0.944418	1.56562	1.83056	0	5.98864	3.71625	15.5569	3.73607	2.05055	158.679	134.658	80.6466	161.215
CTSF_3	147.136	2.52676	0.225264	1.46267e-30	1.10304e-28	279	247	169	178	386	140	332	387	251	266	234	171	305	209	155	48	66	40	55	20	41	34	16	14	22	237.23	222.493	171.146	184.801	375.774	121.775	313.547	302.948	229.735	183.342	200.192	158.87	249.729	195.21	158.918	23.9515	36.5737	34.6867	67.173
PPIF_3	364.601	-2.47349	0.220218	1.55228e-30	1.16607e-28	100	136	107	85	125	140	138	112	94	406	135	188	152	179	118	1502	1520	514	650	542	895	530	401	196	488	85.0288	122.506	108.358	88.2476	121.688	121.775	130.33	87.6748	86.0364	279.838	115.495	174.664	124.455	167.189	120.982	749.482	842.303	445.724	793.862
GLUL_3	1782.21	3.23309	0.288345	1.56126e-30	1.16829e-28	1695	1787	4451	3279	1682	2225	4496	2338	1692	2931	4493	1412	2118	1392	8677	616	696	422	259	392	204	140	170	223	160	1441.24	1609.7	4507.51	3404.28	1637.44	1935.35	4246.1	1830.21	1548.66	2020.21	3843.85	1311.84	1734.18	1300.15	8896.3	307.377	385.686	365.945	316.324
ACAA2_3	1053.62	-4.27903e-05	0.001443	1.63871e-30	1.22153e-28	394	329	232	368	350	516	338	526	290	541	358	274	360	402	434	3392	2480	2450	2183	353	2707	2000	1296	1586	1113	335.013	296.357	234.945	382.06	340.728	448.827	319.213	411.758	265.431	372.888	306.276	254.563	294.762	375.475	444.969	1692.57	1374.28	2124.56	2666.16
SLC36A1_3	100.652	-2.59347	0.231287	1.65975e-30	1.23248e-28	27	11	48	35	37	52	49	36	25	38	36	25	34	24	23	439	387	119	181	273	204	101	120	116	87	22.9578	9.90859	48.6094	36.3373	36.0198	45.2306	46.2765	28.1812	22.882	26.1918	30.7987	23.2266	27.8386	22.4164	23.5813	219.056	214.455	103.193	221.06
TMEM97_3	342.774	-2.44596	0.218335	2.02572e-30	1.49849e-28	88	124	124	101	113	170	106	119	174	223	161	125	108	138	128	1434	1544	904	400	406	1045	195	456	268	348	74.8253	111.697	125.574	104.859	110.006	147.869	100.108	93.1544	159.259	153.704	137.739	116.133	88.4285	128.894	131.235	715.551	855.603	783.919	488.531
YBX1_3	1067.22	-1.35966	0.121694	2.89298e-30	2.1319e-28	769	722	677	573	676	736	694	741	614	1040	888	728	766	741	584	2960	4012	2558	1156	1034	861	1054	1172	1008	1242	653.871	650.364	685.595	594.893	658.091	640.187	655.426	580.062	561.982	716.827	759.701	676.358	627.187	692.107	598.76	1477.01	2223.24	2218.21	1411.85
AGR2_3	119.811	5.72945	0.51175	2.91277e-30	2.13835e-28	172	194	126	368	192	79	89	122	257	340	151	150	320	686	56	10	9	0	0	4	0	1	2	6	0	146.249	174.752	127.6	382.06	186.913	68.7157	84.0532	95.5029	235.227	234.347	129.183	139.359	262.01	640.736	57.4154	4.98989	4.98732	0	0
LOC102152877_3	70.5681	-7.89555e-06	0.00144271	3.37835e-30	2.47078e-28	0	0	0	0	0	0	0	0	0	0	0	0	0	0	0	135	115	78	50	33	78	444	46	356	28	0	0	0	0	0	0	0	0	0	0	0	0	0	0	0	67.3636	63.7269	67.639	61.0663
BBLN_3	840.625	-2.03359	0.182514	3.74692e-30	2.73004e-28	608	586	332	388	354	622	458	404	374	406	280	419	399	304	284	4418	2570	1169	1350	1508	925	1034	1174	520	1101	516.975	527.858	336.215	402.824	344.622	541.028	432.543	316.255	342.315	279.838	239.545	389.278	326.694	283.941	291.178	2204.53	1424.16	1013.72	1648.79
ITSN1_3	273.854	-3.62971	0.325545	3.80876e-30	2.7647e-28	35	18	94	35	21	93	39	106	44	43	79	47	55	49	41	1285	1976	1044	349	340	195	830	301	102	391	29.7601	16.2141	95.1934	36.3373	20.4437	80.8932	36.8323	82.9779	40.2724	29.638	67.586	43.666	45.033	45.7669	42.0362	641.201	1094.99	905.323	426.243
LOC102156502_3	99.5232	4.81376	0.431429	3.8878e-30	2.81155e-28	186	199	120	43	352	208	262	359	136	154	132	159	166	167	96	9	13	1	5	0	15	0	3	0	5	158.153	179.255	121.523	44.6429	342.675	180.922	247.437	281.029	124.478	106.146	112.929	147.721	135.918	155.981	98.4263	4.4909	7.20391	0.867167	6.10663
AWAT2_3	23.201	-9.03581	1.3379	4.02053e-30	2.886e-28	0	0	0	0	0	0	0	0	1	0	0	0	0	0	0	54	94	63	101	22	70	27	50	22	28	0	0	0	0	0	0	0	0	0.915281	0	0	0	0	0	0	26.9454	52.0898	54.6315	123.354
ITM2C_3	529.413	3.13779	0.282305	4.01539e-30	2.886e-28	1332	1094	1287	929	434	490	876	1269	1243	768	718	879	395	314	1503	130	114	79	98	65	77	49	82	53	80	1132.58	985.455	1303.34	964.494	422.502	426.212	827.31	993.386	1137.69	529.349	614.263	816.647	323.419	293.282	1540.99	64.8686	63.1728	68.5062	119.69
BAIAP2L1_3	77.2402	4.41977	0.400104	4.52827e-30	3.23846e-28	126	122	123	114	202	33	113	140	128	154	182	160	150	183	148	1	16	3	0	8	8	4	0	8	2	107.136	109.895	124.562	118.356	196.649	28.704	106.719	109.593	117.156	106.146	155.705	148.65	122.817	170.925	151.741	0.498989	8.86635	2.6015	0
FAM53B_3	172.775	-2.06709	0.185947	5.02346e-30	3.5794e-28	64	76	90	138	65	89	96	116	60	93	80	104	71	54	54	698	584	346	170	193	318	324	178	157	218	54.4184	68.4594	91.1426	143.273	63.278	77.4139	90.6641	90.806	54.9169	64.1009	68.4415	96.6226	58.1335	50.437	55.3648	348.295	323.622	300.04	207.626
MICOS13_3	274.958	-1.48095	0.133352	5.59027e-30	3.96868e-28	184	193	160	177	216	182	124	124	149	272	165	153	156	139	183	859	866	520	275	396	402	350	246	305	252	156.453	173.851	162.031	183.763	210.278	158.307	117.108	97.0685	136.377	187.478	141.161	142.147	127.73	129.828	187.625	428.632	479.891	450.927	335.865
TNFRSF18_3	82.7906	-5.80691	0.522295	5.74316e-30	4.06234e-28	4	1	12	0	1	17	1	11	3	2	0	5	1	1	0	442	273	126	274	194	158	137	91	77	173	3.40115	0.900781	12.1523	0	0.973507	14.7869	0.944418	8.61091	2.74584	1.37851	0	4.64532	0.818782	0.934018	0	220.553	151.282	109.263	334.644
CLUH_3	933.469	-1.77563	0.160134	7.18011e-30	5.06028e-28	648	527	375	475	332	812	647	452	515	672	401	339	438	529	485	3540	3985	1702	1116	1543	1056	861	981	841	1266	550.986	474.712	379.761	493.148	323.204	706.293	611.038	353.83	471.37	463.181	343.063	314.952	358.627	494.095	497.258	1766.42	2208.28	1475.92	1363
LOC119876078	50.7837	-3.37699e-05	0.00144288	1.23253e-29	8.65492e-28	9	2	20	16	9	10	22	12	14	5	13	16	3	15	9	252	150	102	80	113	72	96	51	79	73	7.65259	1.80156	20.2539	16.6113	8.76157	8.6982	20.7772	9.39372	12.8139	3.44628	11.1218	14.865	2.45635	14.0103	9.22747	125.745	83.122	88.4511	97.7061
TKT_3	1024.4	-2.01686	0.182696	1.24818e-29	8.73317e-28	566	596	860	390	348	486	332	479	488	773	383	501	591	534	350	2958	3071	2020	1093	1717	1377	2343	1148	720	1394	481.263	536.866	870.918	404.901	338.781	422.732	313.547	374.966	446.657	532.795	327.664	465.461	483.9	498.765	358.846	1476.01	1701.79	1751.68	1334.91
LOC119867810_3	99.1817	8.19079	0.776666	1.29285e-29	9.01323e-28	163	162	260	79	185	345	168	192	126	12	79	176	212	174	356	0	0	4	0	0	0	1	0	0	0	138.597	145.927	263.301	82.0184	180.099	300.088	158.662	150.3	115.325	8.27108	67.586	163.515	173.582	162.519	364.998	0	0	3.46867	0
HTR1D_3	120.142	7.64358	0.705404	1.50098e-29	1.04267e-27	292	234	141	55	583	104	113	47	120	75	301	261	268	334	331	1	0	0	3	0	0	0	4	0	0	248.284	210.783	142.79	57.1014	567.555	90.4612	106.719	36.7921	109.834	51.6943	257.511	242.486	219.434	311.962	339.366	0.498989	0	0	3.66398
LOC119871545_3	38.1656	-8.91885	1.06702	2.0855e-29	1.44354e-27	0	0	0	0	0	0	1	0	1	0	0	0	0	0	0	349	77	125	49	50	80	202	16	12	57	0	0	0	0	0	0	0.944418	0	0.915281	0	0	0	0	0	0	174.147	42.6693	108.396	59.845
RGS12_3	157.574	-3.52671	0.320899	2.2546e-29	1.55504e-27	20	8	11	27	32	53	58	24	33	38	35	33	34	51	19	501	690	524	275	291	619	100	196	77	196	17.0058	7.20625	11.1396	28.0316	31.1522	46.1004	54.7762	18.7874	30.2043	26.1918	29.9432	30.6591	27.8386	47.6349	19.4802	249.994	382.361	454.396	335.865
FAM135A_3	419.698	3.60319	0.328895	2.33984e-29	1.6081e-27	561	613	821	166	1115	1486	314	544	644	271	1076	873	1055	903	600	78	75	62	59	25	16	68	26	48	31	477.011	552.179	831.423	172.342	1085.46	1292.55	296.547	425.849	589.441	186.789	920.539	811.072	863.815	843.418	615.165	38.9212	41.561	53.7644	72.0583
LOC102156193_3	79.7633	-5.86523	0.532376	2.47823e-29	1.69719e-27	0	0	5	4	2	4	0	7	0	8	9	10	6	8	1	334	204	220	100	209	242	44	266	12	152	0	0	5.06348	4.15283	1.94701	3.47928	0	5.47967	0	5.51405	7.69967	9.29063	4.91269	7.47214	1.02527	166.662	113.046	190.777	122.133
C7H1orf21_3	64.2816	-4.02097	0.367255	2.90359e-29	1.98149e-27	8	4	21	4	1	12	15	17	1	4	10	10	13	9	15	203	172	128	126	140	74	236	104	63	90	6.8023	3.60313	21.2666	4.15283	0.973507	10.4378	14.1663	13.3078	0.915281	2.75703	8.55519	9.29063	10.6442	8.40616	15.3791	101.295	95.3133	110.997	153.887
LOC119870730_3	91.9333	-7.43412	0.673637	3.10669e-29	2.11266e-27	0	3	0	2	0	0	0	9	0	0	2	6	10	1	1	392	208	83	203	82	46	744	133	68	107	0	2.70234	0	2.07641	0	0	0	7.04529	0	0	1.71104	5.57438	8.18782	0.934018	1.02527	195.604	115.263	71.9749	247.929
SLC16A11_3	101.895	5.84601	0.543942	4.93631e-29	3.34513e-27	390	264	49	78	153	66	188	123	122	605	189	145	248	118	193	6	0	1	3	2	2	0	11	0	0	331.612	237.806	49.6221	80.9802	148.947	57.4081	177.55	96.2857	111.664	417	161.693	134.714	203.058	110.214	197.878	2.99394	0	0.867167	3.66398
MYLK_3	255.347	-3.03568	0.278263	5.32681e-29	3.59718e-27	51	48	79	48	33	46	76	185	33	117	70	53	140	67	92	824	1426	422	271	354	386	223	460	314	569	43.3647	43.2375	80.0029	49.8339	32.1257	40.0117	71.7757	144.82	30.2043	80.643	59.8864	49.2404	114.629	62.5792	94.3252	411.167	790.214	365.945	330.98
RHBG_3	108.437	-7.79923	0.709354	6.79132e-29	4.57023e-27	0	2	0	0	0	7	0	0	1	2	2	0	2	2	0	943	552	233	313	172	229	2	169	17	320	0	1.80156	0	0	0	6.08874	0	0	0.915281	1.37851	1.71104	0	1.63756	1.86804	0	470.547	305.889	202.05	382.275
AJUBA_3	268.24	-2.17133	0.199772	7.89474e-29	5.29439e-27	156	151	100	136	91	73	94	159	96	183	148	164	120	107	132	933	824	357	411	302	275	725	241	420	253	132.645	136.018	101.27	141.196	88.5892	63.4968	88.7752	124.467	87.867	126.134	126.617	152.366	98.2538	99.9399	135.336	465.557	456.617	309.579	501.965
GAB1_3	120.885	2.63642	0.243526	8.13523e-29	5.43686e-27	297	276	237	213	206	158	160	158	170	172	195	190	242	164	182	46	32	37	13	50	21	14	30	14	10	252.535	248.616	240.009	221.138	200.543	137.431	151.107	123.684	155.598	118.552	166.826	176.522	198.145	153.179	186.6	22.9535	17.7327	32.0852	15.8772
LGALS12_3	41.759	-9.04236	1.08385	1.04672e-28	6.97127e-27	1	0	0	0	0	0	0	0	0	0	0	0	0	1	1	150	488	115	48	52	156	4	55	27	77	0.850288	0	0	0	0	0	0	0	0	0	0	0	0	0.934018	1.02527	74.8484	270.424	99.7242	58.6237
GPR39_3	131.234	4.58239	0.4202	1.05048e-28	6.9724e-27	198	173	193	376	334	279	119	158	116	732	146	178	200	181	237	19	36	1	12	1	12	13	7	0	0	168.357	155.835	195.45	390.366	325.151	242.68	112.386	123.684	106.173	504.536	124.906	165.373	163.756	169.057	242.99	9.4808	19.9493	0.867167	14.6559
CYP4A11_3	601.288	12.5204	1.56993	1.2217e-28	8.05366e-27	187	139	124	13	296	791	5523	3166	1560	1690	144	376	668	2364	114	0	0	0	0	0	0	1	0	0	0	159.004	125.209	125.574	13.4967	288.158	688.027	5216.02	2478.38	1427.84	1164.84	123.195	349.328	546.946	2208.02	116.881	0	0	0	0
ZNF219_3	88.7247	2.82482	0.262246	1.21975e-28	8.05366e-27	134	107	125	138	239	175	112	77	122	170	137	186	203	166	148	22	34	12	19	20	20	4	20	7	18	113.939	96.3836	126.587	143.273	232.668	152.218	105.775	60.2764	111.664	117.174	117.206	172.806	166.213	155.047	151.741	10.9778	18.841	10.406	23.2052
NMNAT2_3	35.463	-3.74146	0.344944	1.37667e-28	9.0445e-27	2	9	8	4	5	10	3	16	5	16	11	13	2	5	4	108	98	52	91	59	46	111	37	72	30	1.70058	8.10703	8.10156	4.15283	4.86754	8.6982	2.83325	12.525	4.5764	11.0281	9.41071	12.0778	1.63756	4.67009	4.1011	53.8908	54.3064	45.0927	111.141
CBLN2_3	721.857	11.9267	1.3325	1.59265e-28	1.04281e-26	1209	1020	618	2	916	2691	1210	6	1015	3654	227	150	3212	3688	1202	0	0	0	0	0	0	0	0	2	0	1028	918.797	625.846	2.07641	891.733	2340.68	1142.75	4.69686	929.01	2518.54	194.203	139.359	2629.93	3444.66	1232.38	0	0	0	0
LOC119866092_3	57.8014	9.40862	1.3442	1.84468e-28	1.20376e-26	146	162	28	26	124	20	178	180	69	99	151	85	74	55	215	0	1	0	0	0	0	0	0	0	0	124.142	145.927	28.3555	26.9934	120.715	17.3964	168.106	140.906	63.1544	68.2364	129.183	78.9704	60.5899	51.371	220.434	0	0.554147	0	0
DAB1_3	41.5574	-9.88757	1.40646	2.24609e-28	1.46079e-26	1	0	0	0	0	0	0	0	0	0	0	1	0	0	0	301	335	175	79	52	92	1	61	14	88	0.850288	0	0	0	0	0	0	0	0	0	0	0.929063	0	0	0	150.196	185.639	151.754	96.4848
EDNRA_3	226.969	-4.45024	0.41284	2.26166e-28	1.46599e-26	27	26	18	4	41	9	9	13	10	37	63	34	32	38	36	1636	616	312	380	126	104	317	504	271	889	22.9578	23.4203	18.2285	4.15283	39.9138	7.82838	8.49976	10.1765	9.15281	25.5025	53.8977	31.5882	26.201	35.4927	36.9099	816.346	341.355	270.556	464.104
PIGR_3	1045.36	12.4923	1.37165	2.61176e-28	1.68728e-26	239	293	942	2955	5820	1855	32	0	1479	456	2452	2938	4301	4278	312	0	0	0	0	0	0	1	1	0	0	203.219	263.929	953.959	3067.9	5665.81	1613.52	30.2214	0	1353.7	314.301	2097.73	2729.59	3521.58	3995.73	319.886	0	0	0	0
ENPP1_3	155.475	-3.66507	0.340683	2.79646e-28	1.80061e-26	22	12	44	2	19	16	17	57	20	36	34	7	75	18	43	689	613	349	400	314	177	197	209	218	250	18.7063	10.8094	44.5586	2.07641	18.4966	13.9171	16.0551	44.6202	18.3056	24.8132	29.0877	6.50344	61.4087	16.8123	44.0868	343.804	339.692	302.641	488.531
ADAMTS3_3	59.346	-1.26337e-05	0.00144272	3.01941e-28	1.93772e-26	1	0	1	0	0	6	0	1	1	0	7	0	5	0	0	312	173	58	65	223	50	294	44	101	53	0.850288	0	1.0127	0	0	5.21892	0	0.78281	0.915281	0	5.98864	0	4.09391	0	0	155.685	95.8674	50.2957	79.3862
MSI2_3	1524.38	2.61157	0.243581	3.65348e-28	2.3369e-26	2206	2140	2850	2506	2866	3300	2022	1529	4166	3029	2091	2073	3018	2880	1415	720	1011	492	162	118	498	410	218	91	270	1875.73	1927.67	2886.18	2601.75	2790.07	2870.4	1909.61	1196.92	3813.06	2087.76	1788.89	1925.95	2471.08	2689.97	1450.76	359.272	560.243	426.646	197.855
OSBPL3_3	140.09	3.49302	0.327688	4.42736e-28	2.82258e-26	482	490	114	66	198	156	214	350	245	406	335	237	249	227	62	30	12	25	20	7	13	12	8	19	9	409.839	441.383	115.447	68.5217	192.754	135.692	202.105	273.984	224.244	279.838	286.599	220.188	203.877	212.022	63.567	14.9697	6.64976	21.6792	24.4265
ARFGEF3_3	311.168	3.05415	0.284846	4.69037e-28	2.98046e-26	331	345	442	374	429	454	621	934	1172	801	352	297	512	562	499	87	199	60	45	38	42	68	6	27	32	281.445	310.77	447.611	388.289	417.635	394.898	586.483	731.145	1072.71	552.095	301.143	275.932	419.216	524.918	511.612	43.4121	110.275	52.03	54.9597
LOC102154692_3	15.9009	-10.8125	3.03141	5.24972e-28	3.32499e-26	0	0	0	0	0	0	0	1	0	0	0	0	0	0	0	94	135	51	7	23	31	21	22	23	29	0	0	0	0	0	0	0	0.78281	0	0	0	0	0	0	0	46.905	74.8098	44.2255	8.54929
FGFR1_3	648.338	2.62811	0.245808	5.48825e-28	3.4535e-26	1984	1851	1074	507	912	972	919	884	930	1713	1134	1153	910	1162	574	390	214	298	85	73	170	74	106	31	86	1686.97	1667.35	1087.63	526.371	887.839	845.465	867.92	692.004	851.211	1180.7	970.159	1071.21	745.092	1085.33	588.507	194.606	118.587	258.416	103.813
TMEM144_3	183.417	-3.3931	0.317456	5.47643e-28	3.4535e-26	17	10	66	34	62	43	15	26	18	20	34	18	52	30	81	1163	1018	244	331	288	230	396	358	146	182	14.4549	9.00781	66.8379	35.299	60.3575	37.4022	14.1663	20.3531	16.4751	13.7851	29.0877	16.7231	42.5767	28.0205	83.0472	580.325	564.122	211.589	404.259
LOC119866402_3	28.6106	-9.35165	1.37555	6.37135e-28	3.99622e-26	0	0	0	0	0	0	0	0	0	1	0	0	0	0	0	160	143	44	52	40	20	6	83	82	49	0	0	0	0	0	0	0	0	0	0.689257	0	0	0	0	0	79.8383	79.243	38.1554	63.509
PIK3C2A_3	264.605	1.62702	0.152385	6.88269e-28	4.30302e-26	510	398	304	402	310	308	414	543	370	472	471	379	513	358	380	208	302	133	60	74	100	118	47	78	55	433.647	358.511	307.859	417.359	301.787	267.904	390.989	425.066	338.654	325.329	402.95	352.115	420.035	334.378	389.604	103.79	167.352	115.333	73.2796
RAB7B_3	201.185	-3.72803	0.349291	7.01544e-28	4.37191e-26	21	21	83	10	14	67	19	90	28	54	35	20	37	22	34	623	674	460	366	692	278	490	318	70	287	17.856	18.9164	84.0537	10.3821	13.6291	58.2779	17.9439	70.4529	25.6279	37.2199	29.9432	18.5813	30.2949	20.5484	34.8593	310.87	373.495	398.897	447.006
GABRG1_3	111.668	12.4347	2.86687	7.09344e-28	4.40634e-26	436	384	49	395	66	38	127	266	457	11	394	113	49	282	18	0	0	0	0	0	0	0	0	0	0	370.725	345.9	49.6221	410.092	64.2515	33.0531	119.941	208.228	418.283	7.58182	337.075	104.984	40.1203	263.393	18.4549	0	0	0	0
PIP5K1B_3	76.7998	6.05392	0.566359	7.50459e-28	4.61735e-26	128	91	119	22	155	94	101	88	109	395	93	87	342	121	238	0	6	0	10	1	0	2	0	0	0	108.837	81.9711	120.511	22.8406	150.894	81.763	95.3862	68.8873	99.7656	272.256	79.5633	80.8285	280.023	113.016	244.015	0	3.32488	0	12.2133
TMCC2_3	120.34	3.80932	0.356864	7.47888e-28	4.61735e-26	244	253	244	172	235	262	179	93	437	166	176	183	169	123	215	33	32	16	14	13	0	3	13	0	21	207.47	227.898	247.098	178.572	228.774	227.893	169.051	72.8014	399.978	114.417	150.571	170.019	138.374	114.884	220.434	16.4666	17.7327	13.8747	17.0986
TSPYL4_3	225.275	3.72339	0.34768	7.49701e-28	4.61735e-26	344	380	229	222	212	388	677	865	228	486	546	268	376	375	501	88	58	36	13	10	40	22	13	0	3	292.499	342.297	231.907	230.482	206.384	337.49	639.371	677.131	208.684	334.979	467.114	248.989	307.862	350.257	513.662	43.9111	32.1405	31.218	15.8772
C3H4orf48_3	215.78	2.82092	0.265281	8.76296e-28	5.35757e-26	539	432	242	165	366	232	294	400	258	719	490	413	328	338	410	88	45	34	48	47	22	77	33	12	12	458.305	389.138	245.072	171.304	356.304	201.798	277.659	313.124	236.142	495.576	419.204	383.703	268.561	315.698	420.362	43.9111	24.9366	29.4837	58.6237
DUOXA1_3	31.4585	-7.73191	0.790288	8.74393e-28	5.35757e-26	1	0	0	2	0	0	0	0	0	0	0	0	1	0	0	54	135	155	43	45	102	31	87	30	40	0.850288	0	0	2.07641	0	0	0	0	0	0	0	0	0.818782	0	0	26.9454	74.8098	134.411	52.5171
PRSS22_3	99.1583	3.95185	0.372523	1.0013e-27	6.10255e-26	247	255	109	180	126	175	154	217	186	167	132	128	127	329	131	10	33	6	0	11	0	0	11	9	7	210.021	229.699	110.384	186.877	122.662	152.218	145.44	169.87	170.242	115.106	112.929	118.92	103.985	307.292	134.311	4.98989	18.2869	5.203	0
LOC610164_3	6736.89	-3.77019	0.354836	1.01485e-27	6.16578e-26	1006	1096	1266	1830	765	1139	890	671	772	3557	1080	780	728	802	493	14856	50534	30035	2374	4539	19806	10092	3906	14432	7092	855.389	987.256	1282.07	1899.92	744.733	990.724	840.532	525.266	706.597	2451.69	923.961	724.669	596.073	749.082	505.46	7412.98	28003.3	26045.4	2899.43
RASSF6_3	327.876	-3.81657	0.358869	1.07094e-27	6.48619e-26	40	46	103	72	48	169	21	12	31	32	31	36	38	33	25	1654	2113	994	639	285	424	354	627	169	740	34.0115	41.4359	104.308	74.7509	46.7284	147	19.8328	9.39372	28.3737	22.0562	26.5211	33.4463	31.1137	30.8226	25.6319	825.328	1170.91	861.964	780.428
HADH_3	453.468	-2.92918	0.27547	1.10412e-27	6.64562e-26	97	71	138	138	107	209	133	170	130	186	118	109	162	120	77	2538	2698	950	1223	359	1259	146	375	361	590	82.4779	63.9555	139.752	143.273	104.165	181.792	125.608	133.078	118.987	128.202	100.951	101.268	132.643	112.082	78.9461	1266.43	1495.09	823.809	1493.68
SRD5A1_3	737.492	-4.56735	0.429602	1.10167e-27	6.64562e-26	52	59	86	70	127	79	82	89	75	39	43	44	100	97	74	5742	2087	1361	3676	268	1424	62	941	205	2263	44.215	53.1461	87.0918	72.6745	123.635	68.7157	77.4422	69.6701	68.6461	26.881	36.7873	40.8788	81.8782	90.5997	75.8703	2865.2	1156.5	1180.21	4489.6
ARRDC4_3	99.1404	-2.97818	0.280256	1.11886e-27	6.7135e-26	31	32	56	15	19	21	17	63	22	22	48	25	31	24	26	339	282	224	108	295	114	258	125	52	160	26.3589	28.825	56.7109	15.5731	18.4966	18.2662	16.0551	49.3171	20.1362	15.1636	41.0649	23.2266	25.3822	22.4164	26.6571	169.157	156.269	194.245	131.903
PNKD_3	446.737	-3.03051	0.285647	1.22457e-27	7.32511e-26	137	129	137	176	105	172	56	97	103	82	130	126	79	83	164	1527	1447	1507	557	1094	1451	185	646	319	486	116.489	116.201	138.739	182.724	102.218	149.609	52.8874	75.9326	94.2739	56.5191	111.218	117.062	64.6838	77.5235	168.145	761.957	801.851	1306.82	680.279
SPAG6_3	28.7853	10.6706	2.71062	1.281e-27	7.63912e-26	68	60	30	50	35	52	90	45	90	126	27	26	18	18	76	0	0	0	0	0	0	0	0	0	0	57.8196	54.0469	30.3809	51.9104	34.0728	45.2306	84.9976	35.2265	82.3753	86.8464	23.099	24.1556	14.7381	16.8123	77.9208	0	0	0	0
MSRA_3	332.475	-3.04757	0.287784	1.65398e-27	9.83307e-26	83	80	22	89	100	102	74	138	98	159	89	96	154	202	48	1318	1210	678	708	482	804	146	532	160	730	70.5739	72.0625	22.2793	92.4004	97.3507	88.7216	69.8869	108.028	89.6975	109.592	76.1412	89.1901	126.092	188.672	49.2132	657.668	670.518	587.939	864.699
LOC119876739	29.9656	10.5489	2.69348	1.68905e-27	1.00108e-25	112	76	43	31	104	55	46	50	16	90	40	69	33	32	45	0	0	0	0	0	0	0	0	0	0	95.2322	68.4594	43.5459	32.1844	101.245	47.8401	43.4432	39.1405	14.6445	62.0331	34.2208	64.1054	27.0198	29.8886	46.1373	0	0	0	0
C17H1orf54_3	310.961	4.0308	0.381013	1.77713e-27	1.05008e-25	1606	1347	208	195	155	326	673	864	774	301	608	347	560	474	116	91	31	24	29	13	14	17	22	13	13	1365.56	1213.35	210.641	202.45	150.894	283.561	635.593	676.348	708.427	207.466	520.156	322.385	458.518	442.724	118.932	45.408	17.1786	20.812	35.4185
MVK_3	174.171	-2.45073	0.231635	1.85863e-27	1.0949e-25	48	55	50	60	60	82	74	84	82	70	56	107	87	55	71	792	755	364	214	365	370	71	254	109	225	40.8138	49.543	50.6348	62.2924	58.4104	71.3252	69.8869	65.7561	75.053	48.248	47.9091	99.4098	71.234	51.371	72.7945	395.2	418.381	315.649	261.364
RCAN3_3	553.617	-1.87266	0.177006	1.8651e-27	1.09538e-25	247	222	235	272	350	243	275	327	348	258	343	326	401	356	228	1746	2053	1047	557	940	1370	537	595	417	500	210.021	199.973	237.983	282.392	340.728	211.366	259.715	255.979	318.518	177.828	293.443	302.875	328.332	332.51	233.763	871.235	1137.66	907.924	680.279
CRIP2_3	569.993	2.48815	0.235631	2.2158e-27	1.29599e-25	1314	1385	720	773	1458	860	891	1006	756	560	986	974	812	842	832	392	270	247	102	124	28	116	64	98	66	1117.28	1247.58	729.141	802.534	1419.37	748.045	841.476	787.507	691.952	385.984	843.542	904.908	664.851	786.443	853.028	195.604	149.62	214.19	124.575
RPUSD3_3	168.865	-2.44202	0.231189	2.22005e-27	1.29599e-25	80	52	52	69	23	144	97	61	25	51	74	44	60	44	61	604	710	358	302	285	283	314	193	138	180	68.023	46.8406	52.6602	71.6363	22.3907	125.254	91.6085	47.7514	22.882	35.1521	63.3084	40.8788	49.1269	41.0968	62.5417	301.39	393.444	310.446	368.841
GPRC5B_3	332.694	5.33152	0.504555	2.2369e-27	1.3019e-25	90	39	761	690	858	960	1061	308	1662	354	373	743	513	79	378	47	6	39	17	18	11	2	5	1	11	76.5259	35.1305	770.661	716.363	835.269	835.027	1002.03	241.106	1521.2	243.997	319.109	690.294	420.035	73.7874	387.554	23.4525	3.32488	33.8195	20.7626
AP1M1_3	342.864	-2.59619	0.246075	2.49726e-27	1.44908e-25	86	86	128	150	130	185	136	205	71	108	106	62	130	112	111	1870	939	563	774	860	580	235	250	502	327	73.1247	77.4672	129.625	155.731	126.556	160.917	128.441	160.476	64.9849	74.4397	90.6851	57.6019	106.442	104.61	113.805	933.11	520.344	488.215	945.307
JAG1_3	119.244	-2.54947	0.241983	2.87415e-27	1.6628e-25	39	29	45	39	47	50	61	70	22	25	53	41	69	51	28	552	327	206	202	297	124	305	104	126	92	33.1612	26.1227	45.5713	40.4901	45.7548	43.491	57.6095	54.7967	20.1362	17.2314	45.3425	38.0916	56.496	47.6349	28.7077	275.442	181.206	178.636	246.708
TFCP2_3	479.547	2.00614	0.191006	2.93424e-27	1.69252e-25	665	556	554	754	815	630	581	1010	1050	545	979	1006	1008	716	640	280	362	256	84	103	176	152	85	94	62	565.441	500.834	561.033	782.808	793.409	547.986	548.707	790.638	961.045	375.645	837.553	934.638	825.332	668.757	656.176	139.717	200.601	221.995	102.591
MSI1_3	69.2071	4.41286	0.415546	2.96614e-27	1.70584e-25	140	86	52	203	149	186	146	95	61	148	112	118	93	100	163	18	6	6	10	0	14	0	2	0	0	119.04	77.4672	52.6602	210.756	145.053	161.786	137.885	74.367	55.8321	102.01	95.8182	109.629	76.1467	93.4018	167.12	8.98181	3.32488	5.203	12.2133
HECA_3	115.337	-2.24432	0.213452	3.48294e-27	1.99712e-25	29	36	56	64	38	82	61	76	53	21	42	40	58	48	40	501	448	283	169	175	158	120	118	101	182	24.6583	32.4281	56.7109	66.4453	36.9933	71.3252	57.6095	59.4936	48.5099	14.4744	35.9318	37.1625	47.4894	44.8328	41.011	249.994	248.258	245.408	206.404
LOC119865685_3	122.656	-6.81415	0.651957	4.23477e-27	2.42106e-25	0	1	14	7	0	0	0	0	0	0	0	3	3	0	4	397	778	743	96	128	320	159	146	163	198	0	0.900781	14.1777	7.26745	0	0	0	0	0	0	0	2.78719	2.45635	0	4.1011	198.099	431.126	644.305	117.247
B3GALT2_3	336.919	13.8552	2.98406	4.47607e-27	2.55149e-25	1005	1227	312	124	32	200	1781	1622	782	9	57	56	281	1222	651	0	0	0	0	0	0	0	0	0	0	854.539	1105.26	315.961	128.738	31.1522	173.964	1682.01	1269.72	715.75	6.20331	48.7646	52.0275	230.078	1141.37	667.454	0	0	0	0
LOC102151672_3	55.1578	-10.2639	1.44816	5.53231e-27	3.14433e-25	0	0	0	0	0	0	0	0	0	0	0	0	0	0	1	65	168	218	27	13	62	482	22	115	39	0	0	0	0	0	0	0	0	0	0	0	0	0	0	1.02527	32.4343	93.0967	189.042	32.9758
BHLHA15_3	66.9825	8.83981	1.08064	5.63699e-27	3.19446e-25	167	157	50	40	46	205	170	107	473	183	44	70	63	109	14	0	0	1	1	0	0	0	0	0	0	141.998	141.423	50.6348	41.5283	44.7813	178.313	160.551	83.7607	432.928	126.134	37.6429	65.0344	51.5833	101.808	14.3538	0	0	0.867167	1.22133
CDK3_3	167.063	4.58876	0.438337	5.84777e-27	3.30425e-25	449	473	235	170	542	197	102	108	176	199	251	372	568	398	271	33	11	6	15	3	0	22	0	8	5	381.779	426.07	237.983	176.495	527.641	171.354	96.3306	84.5435	161.089	137.162	214.735	345.612	465.068	371.739	277.849	16.4666	6.09562	5.203	18.3199
TLCD2_3	120.234	-8.26888	0.782319	6.08764e-27	3.42978e-25	0	3	1	0	0	5	0	0	1	3	0	0	0	0	1	310	526	977	70	186	451	1	257	39	183	0	2.70234	1.0127	0	0	4.3491	0	0	0.915281	2.06777	0	0	0	0	1.02527	154.687	291.481	847.222	85.4929
SGTB_3	84.4517	2.19246	0.209475	6.1245e-27	3.44055e-25	116	141	138	102	144	82	99	142	147	271	167	94	174	114	147	62	44	33	26	23	6	26	24	16	10	98.6334	127.01	139.752	105.897	140.185	71.3252	93.4973	111.159	134.546	186.789	142.872	87.3319	142.468	106.478	150.715	30.9373	24.3825	28.6165	31.7545
IL17RC_3	163.752	-2.85945	0.274175	9.64831e-27	5.40445e-25	67	55	72	39	33	34	38	48	43	73	27	50	68	65	60	491	482	274	145	224	224	748	118	217	208	56.9693	49.543	72.9141	40.4901	32.1257	29.5739	35.8879	37.5749	39.3571	50.3157	23.099	46.4532	55.6772	60.7111	61.5165	245.004	267.099	237.604	177.092
LOC100684769_3	165.562	4.78946	0.460842	1.08761e-26	6.07462e-25	276	298	336	1048	113	327	104	298	44	130	171	279	423	274	244	21	12	10	11	9	0	7	5	2	14	234.679	268.433	340.266	1088.04	110.006	284.431	98.2194	233.277	40.2724	89.6034	146.294	259.209	346.345	255.921	250.167	10.4788	6.64976	8.67167	13.4346
CD58_3	126.712	2.45483	0.236211	1.49168e-26	8.30754e-25	318	296	99	147	230	239	115	252	241	194	155	157	305	268	185	87	45	34	42	28	11	34	12	17	14	270.391	266.631	100.257	152.616	223.907	207.887	108.608	197.268	220.583	133.716	132.605	145.863	249.729	250.317	189.676	43.4121	24.9366	29.4837	51.2957
SH2D3C_3	87.7955	-3.3234	0.32097	1.8648e-26	1.03558e-24	15	21	29	14	36	37	15	14	11	11	24	19	23	39	6	206	288	198	118	257	268	133	71	134	66	12.7543	18.9164	29.3682	14.5349	35.0463	32.1833	14.1663	10.9593	10.0681	7.58182	20.5325	17.6522	18.832	36.4267	6.15165	102.792	159.594	171.699	144.117
MGST3_3	289.501	-3.3979	0.328091	1.99666e-26	1.10563e-24	47	61	53	16	57	152	43	66	80	100	69	89	44	43	58	605	676	488	349	553	1176	355	566	526	133	39.9635	54.9477	53.6729	16.6113	55.4899	132.213	40.61	51.6655	73.2225	68.9257	59.0308	82.6866	36.0264	40.1628	59.4659	301.889	374.603	423.178	426.243
DGAT2_3	103.119	-5.58611	0.539392	2.07904e-26	1.14797e-24	7	3	2	6	0	3	7	10	2	6	11	5	4	7	11	624	142	332	379	642	9	133	93	75	21	5.95201	2.70234	2.02539	6.22924	0	2.60946	6.61092	7.8281	1.83056	4.13554	9.41071	4.64532	3.27513	6.53812	11.278	311.369	78.6889	287.9	462.883
RNF208_3	41.0622	4.34304	0.40857	2.61802e-26	1.44148e-24	71	32	76	94	58	170	65	72	39	102	76	90	65	57	50	18	10	0	1	0	4	2	2	0	1	60.3704	28.825	76.9648	97.5915	56.4634	147.869	61.3871	56.3623	35.696	70.3042	65.0195	83.6157	53.2208	53.239	51.2637	8.98181	5.54147	0	1.22133
SOD2_3	681.656	-1.68331	0.163246	3.08004e-26	1.69106e-24	487	362	262	347	304	644	276	422	314	524	392	263	549	494	335	1975	2717	1120	910	773	692	760	682	844	1006	414.09	326.083	265.326	360.258	295.946	560.164	260.659	330.346	287.398	361.171	335.364	244.344	449.511	461.405	343.467	985.504	1505.62	971.227	1111.41
FMN1_3	464.976	4.00152	0.388783	3.1425e-26	1.72047e-24	921	745	385	600	1039	273	863	568	903	646	966	1224	935	828	1399	81	31	37	19	26	27	154	8	14	13	783.115	671.082	389.888	622.924	1011.47	237.461	815.032	444.636	826.499	445.26	826.432	1137.17	765.561	773.367	1434.36	40.4181	17.1786	32.0852	23.2052
DENND3_3	303.076	2.31164	0.224299	3.4817e-26	1.90081e-24	665	639	169	309	502	363	433	617	638	479	508	466	590	698	497	180	101	141	48	45	117	43	47	51	35	565.441	575.599	171.146	320.806	488.701	315.744	408.933	482.994	583.949	330.154	434.604	432.943	483.081	651.944	509.561	89.8181	55.9688	122.271	58.6237
ACE2_3	82.0928	-9.0267e-06	0.00144271	3.55105e-26	1.93323e-24	2	0	0	0	1	0	3	4	1	0	0	0	0	1	0	694	233	273	139	247	275	0	141	53	92	1.70058	0	0	0	0.973507	0	2.83325	3.13124	0.915281	0	0	0	0	0.934018	0	346.299	129.116	236.737	169.764
GCLM_3	253.797	-2.45845	0.239146	4.39905e-26	2.38818e-24	129	133	82	104	92	54	73	112	116	104	93	41	134	149	93	918	1152	1034	329	185	411	282	241	166	481	109.687	119.804	83.041	107.974	89.5627	46.9703	68.9425	87.6748	106.173	71.6827	79.5633	38.0916	109.717	139.169	95.3505	458.072	638.377	896.651	401.817
LOC111093756_3	52.1933	9.24687	1.36117	4.42246e-26	2.39418e-24	106	66	176	14	210	32	13	36	91	85	138	155	128	127	60	0	0	1	0	0	0	0	0	0	0	90.1305	59.4516	178.234	14.5349	204.437	27.8342	12.2774	28.1812	83.2906	58.5868	118.062	144.005	104.804	118.62	61.5165	0	0	0.867167	0
DEPDC5_3	48.4624	-3.07875e-05	0.00144285	4.69427e-26	2.53425e-24	11	35	13	4	12	10	16	18	10	18	14	17	22	10	6	104	208	66	124	50	142	132	56	39	38	9.35316	31.5273	13.165	4.15283	11.6821	8.6982	15.1107	14.0906	9.15281	12.4066	11.9773	15.7941	18.0132	9.34018	6.15165	51.8949	115.263	57.233	151.445
SYNGR3_3	28.3243	4.64043	0.454089	5.07351e-26	2.73138e-24	32	24	65	54	64	68	61	64	40	48	41	36	34	56	68	1	3	0	5	1	0	4	1	2	0	27.2092	21.6188	65.8252	56.0632	62.3045	59.1477	57.6095	50.0999	36.6112	33.0843	35.0763	33.4463	27.8386	52.305	69.7186	0.498989	1.66244	0	6.10663
PON2_3	811.382	-2.07446	0.202391	5.81009e-26	3.11926e-24	436	348	190	457	576	299	422	421	322	353	420	326	476	525	269	2651	3702	1619	1095	579	1115	789	906	1180	1271	370.725	313.472	192.412	474.461	560.74	260.076	398.544	329.563	294.72	243.308	359.318	302.875	389.74	490.359	275.799	1322.82	2051.45	1403.94	1337.35
RHBDD2_3	219.532	1.99647	0.194841	5.84381e-26	3.1287e-24	342	425	225	186	418	242	351	364	398	679	467	404	390	212	259	172	165	100	38	38	48	65	44	42	72	290.798	382.832	227.856	193.107	406.926	210.496	331.491	284.943	364.282	468.005	399.528	375.342	319.325	198.012	265.546	85.8262	91.4343	86.7167	46.4104
C15H1orf210_3	37.9492	5.23753	0.505547	6.59013e-26	3.51855e-24	58	36	42	76	22	50	52	78	105	73	102	74	72	108	91	1	6	0	6	0	0	0	0	2	0	49.3167	32.4281	42.5332	78.9037	21.4172	43.491	49.1097	61.0592	96.1045	50.3157	87.263	68.7507	58.9523	100.874	93.3	0.498989	3.32488	0	7.32796
PCK2_3	165.368	-3.67541	0.359355	7.98481e-26	4.25147e-24	49	65	15	23	35	6	38	43	39	67	26	22	24	28	22	279	651	643	396	626	204	59	118	141	336	41.6641	58.5508	15.1904	23.8788	34.0728	5.21892	35.8879	33.6608	35.696	46.1802	22.2435	20.4394	19.6508	26.1525	22.556	139.218	360.75	557.589	483.645
SPINK8_3	313.468	5.08564	0.499174	8.80222e-26	4.67386e-24	166	263	148	338	1166	89	516	1090	201	1284	556	778	620	942	609	14	31	11	30	21	0	2	6	7	1	141.148	236.905	149.879	350.914	1135.11	77.4139	487.319	853.263	183.971	885.006	475.669	722.811	507.645	879.845	624.392	6.98585	17.1786	9.53884	36.6398
INPP5J_3	60.8356	7.11712	0.693019	1.20617e-25	6.38709e-24	114	80	40	262	108	72	244	188	173	101	81	76	42	39	48	0	1	5	1	0	0	0	0	0	0	96.9328	72.0625	40.5078	272.01	105.139	62.627	230.438	147.168	158.344	69.6149	69.2971	70.6088	34.3888	36.4267	49.2132	0	0.554147	4.33584	1.22133
PDIA5_3	429.031	3.43784	0.338489	1.36636e-25	7.21564e-24	1096	872	809	892	611	401	857	648	1491	829	475	586	705	626	331	54	182	89	40	9	78	97	35	28	8	931.915	785.481	819.271	926.081	594.813	348.798	809.366	507.261	1364.68	571.394	406.372	544.431	577.241	584.695	339.366	26.9454	100.855	77.1779	48.8531
TRIL_3	46.1893	-4.02416	0.39464	1.44789e-25	7.6254e-24	3	4	14	0	0	11	7	15	4	13	6	5	18	4	2	317	193	58	112	86	51	106	80	42	54	2.55086	3.60313	14.1777	0	0	9.56801	6.61092	11.7422	3.66112	8.96034	5.13312	4.64532	14.7381	3.73607	2.05055	158.18	106.95	50.2957	136.789
LOC486150_3	33.2198	-8.19027	0.936813	1.51613e-25	7.96319e-24	3	0	0	0	0	0	0	0	0	0	0	0	0	0	0	132	152	73	58	101	46	175	27	4	47	2.55086	0	0	0	0	0	0	0	0	0	0	0	0	0	0	65.8666	84.2303	63.3032	70.837
PLEKHA6_3	226.003	3.91156	0.385636	1.89324e-25	9.91701e-24	208	172	466	476	460	1052	484	338	492	446	194	306	364	206	306	20	93	34	16	3	61	23	4	7	8	176.86	154.934	471.916	494.187	447.813	915.05	457.098	264.59	450.318	307.409	165.971	284.293	298.037	192.408	313.734	9.97979	51.5357	29.4837	19.5412
MYO1E_3	249.327	2.59449	0.256532	2.08437e-25	1.08887e-23	526	392	316	238	470	150	409	297	902	412	284	457	452	356	544	147	72	53	62	38	78	47	31	26	48	447.251	353.106	320.012	247.093	457.548	130.473	386.267	232.495	825.583	283.974	242.967	424.582	370.089	332.51	557.749	73.3514	39.8986	45.9599	75.7223
PDLIM2_3	210.963	-2.88645	0.284841	2.11023e-25	1.09942e-23	63	41	73	54	33	75	52	80	18	146	60	60	129	32	31	1407	513	433	417	262	268	476	359	84	338	53.5681	36.932	73.9268	56.0632	32.1257	65.2365	49.1097	62.6248	16.4751	100.631	51.3312	55.7438	105.623	29.8886	31.7835	702.078	284.277	375.483	509.293
ENPP4_3	526.809	4.20327	0.417105	2.16725e-25	1.1261e-23	1129	930	552	767	828	674	1522	1145	1765	1589	449	501	1113	848	555	40	49	39	77	38	11	7	8	98	8	959.975	837.727	559.008	796.305	806.064	586.258	1437.4	896.318	1615.47	1095.23	384.128	465.461	911.304	792.047	569.027	19.9596	27.1532	33.8195	94.0422
ZNF853_3	98.5834	2.3137	0.228006	2.60679e-25	1.35086e-23	220	171	149	157	135	90	152	184	218	216	140	188	199	168	76	94	45	28	15	28	15	36	14	10	8	187.063	154.034	150.892	162.999	131.424	78.2838	143.551	144.037	199.531	148.879	119.773	174.664	162.938	156.915	77.9208	46.905	24.9366	24.2807	18.3199
CORO2A_3	72.2748	6.38762	0.622646	2.62311e-25	1.35569e-23	78	78	39	24	270	75	121	77	184	76	62	166	356	88	281	8	0	0	2	4	0	0	1	0	0	66.3224	70.2609	39.4951	24.917	262.847	65.2365	114.275	60.2764	168.412	52.3835	53.0422	154.225	291.486	82.1935	288.102	3.99191	0	0	2.44265
FEZ1_3	94.7044	-8.48499	0.835732	2.74253e-25	1.41364e-23	0	0	0	0	0	0	4	0	0	0	0	0	1	2	2	115	682	132	17	38	650	80	128	278	37	0	0	0	0	0	0	3.77767	0	0	0	0	0	0.818782	1.86804	2.05055	57.3838	377.928	114.466	20.7626
LOC111091165_2	34.551	5.13731	0.506897	2.75019e-25	1.41383e-23	80	67	34	65	58	61	44	44	34	183	64	44	55	25	107	0	6	0	0	0	6	2	2	0	0	68.023	60.3523	34.4316	67.4835	56.4634	53.059	41.5544	34.4437	31.1195	126.134	54.7532	40.8788	45.033	23.3504	109.704	0	3.32488	0	0
MOCS1_3	156.541	-3.2447	0.321616	2.92661e-25	1.50055e-23	12	16	34	26	21	65	12	19	43	54	24	22	34	33	96	716	450	215	282	366	161	333	122	261	321	10.2035	14.4125	34.4316	26.9934	20.4437	56.5383	11.333	14.8734	39.3571	37.2199	20.5325	20.4394	27.8386	30.8226	98.4263	357.276	249.366	186.441	344.414
SPOCK1_3	265.908	-3.312e-06	0.0014427	3.02299e-25	1.54587e-23	0	0	0	0	0	0	0	0	0	0	0	0	0	0	0	1954	1972	752	664	51	822	0	326	361	494	0	0	0	0	0	0	0	0	0	0	0	0	0	0	0	975.025	1092.78	652.11	810.961
CCND1_3	1238.95	3.3466	0.332076	3.17631e-25	1.62e-23	3980	4612	1069	817	750	421	2475	2866	2176	2090	3584	3213	2126	1776	1344	542	228	301	106	166	91	60	121	49	46	3384.14	4154.4	1082.57	848.215	730.131	366.194	2337.43	2243.53	1991.65	1440.55	3066.18	2985.08	1740.73	1658.82	1377.97	270.452	126.346	261.017	129.461
LOC111092836_3	32.1752	-8.62736	1.09873	3.68659e-25	1.87532e-23	0	0	2	0	0	0	0	0	0	0	0	0	0	2	0	107	197	148	22	30	104	3	31	48	105	0	0	2.02539	0	0	0	0	0	0	0	0	0	0	1.86804	0	53.3919	109.167	128.341	26.8692
LOC612254_3	68.9099	-6.28114	0.62038	3.97994e-25	2.01925e-23	4	11	0	0	0	0	0	16	2	2	1	0	12	1	4	380	639	186	105	24	151	38	120	74	149	3.40115	9.90859	0	0	0	0	0	12.525	1.83056	1.37851	0.855519	0	9.82538	0.934018	4.1011	189.616	354.1	161.293	128.239
SYDE2_3	24.6547	-5.60343	0.553275	4.13808e-25	2.094e-23	0	1	0	6	0	0	2	0	0	1	1	0	4	0	0	150	124	94	75	54	21	32	30	10	50	0	0.900781	0	6.22924	0	0	1.88884	0	0	0.689257	0.855519	0	3.27513	0	0	74.8484	68.7142	81.5137	91.5995
LOC119869712_3	36.0109	7.34108	0.862314	4.19968e-25	2.11963e-23	109	120	64	35	88	45	61	63	36	36	128	85	58	47	26	2	0	0	0	1	0	0	0	0	0	92.6813	108.094	64.8125	36.3373	85.6687	39.1419	57.6095	49.3171	32.9501	24.8132	109.506	78.9704	47.4894	43.8988	26.6571	0.997979	0	0	0
ACOT6_3	247.31	-2.54577	0.253134	4.37233e-25	2.20104e-23	68	73	30	87	131	108	72	59	66	244	82	73	62	56	95	602	984	589	384	205	519	671	284	179	385	57.8196	65.757	30.3809	90.324	127.529	93.9405	67.9981	46.1858	60.4085	168.179	70.1526	67.8216	50.7645	52.305	97.4011	300.392	545.281	510.761	468.989
JPH4_3	53.1229	-7.68647	0.756376	4.49795e-25	2.25841e-23	3	1	0	0	0	0	1	0	1	0	0	0	0	0	2	327	128	114	88	251	132	5	95	10	125	2.55086	0.900781	0	0	0	0	0.944418	0	0.915281	0	0	0	0	0	2.05055	163.169	70.9308	98.8571	107.477
LONRF1_3	241.559	-2.75998	0.275002	4.99359e-25	2.5008e-23	60	48	52	66	101	74	106	73	67	54	67	93	102	70	105	666	734	276	336	483	149	622	227	611	296	51.0173	43.2375	52.6602	68.5217	98.3243	64.3666	100.108	57.1452	61.3238	37.2199	57.3198	86.4029	83.5158	65.3812	107.654	332.327	406.744	239.338	410.366
RALGAPA2_3	291.445	3.00968	0.300648	6.12045e-25	3.05723e-23	407	417	192	180	1116	453	250	362	521	896	385	300	968	741	432	81	157	68	25	55	36	30	34	40	30	346.067	375.626	194.438	186.877	1086.43	394.028	236.104	283.377	476.861	617.574	329.375	278.719	792.581	692.107	442.918	40.4181	87.0011	58.9674	30.5332
CALML4_3	248.275	3.96015	0.395923	6.27448e-25	3.12611e-23	292	258	448	93	712	419	152	335	621	349	430	765	701	419	603	46	22	31	27	14	49	12	23	0	7	248.284	232.402	453.688	96.5533	693.137	364.454	143.551	262.241	568.389	240.551	367.873	710.733	573.966	391.353	618.24	22.9535	12.1912	26.8822	32.9758
LOC119876975	37.4722	-5.7506	0.572767	6.85859e-25	3.40837e-23	1	3	2	5	0	0	0	0	2	0	4	2	5	3	0	297	199	64	84	36	150	18	67	9	66	0.850288	2.70234	2.02539	5.19104	0	0	0	0	1.83056	0	3.42208	1.85813	4.09391	2.80205	0	148.2	110.275	55.4987	102.591
C4BPA_3	17.3017	-7.75405	1.03188	7.07839e-25	3.5086e-23	1	0	0	0	0	0	0	0	0	0	0	0	1	0	0	32	96	23	27	53	36	22	35	43	16	0.850288	0	0	0	0	0	0	0	0	0	0	0	0.818782	0	0	15.9677	53.1981	19.9448	32.9758
CAT_3	291.911	-1.84756	0.184662	7.39022e-25	3.65382e-23	166	137	157	185	86	250	110	184	145	227	192	134	142	127	89	1192	756	515	677	429	325	290	320	194	442	141.148	123.407	158.993	192.068	83.7216	217.455	103.886	144.037	132.716	156.461	164.26	124.494	116.267	118.62	91.2494	594.795	418.935	446.591	826.838
LOC119877751	153.895	3.40663	0.341339	7.56985e-25	3.72895e-23	179	174	127	279	209	351	500	406	96	160	181	306	517	400	177	34	20	26	6	23	21	38	7	5	13	152.201	156.736	128.612	289.66	203.463	305.307	472.209	317.821	87.867	110.281	154.849	284.293	423.31	373.607	181.474	16.9656	11.0829	22.5463	7.32796
RAB15_3	1499.39	4.00942	0.401822	7.59989e-25	3.72895e-23	3472	3232	2898	1996	3164	3208	3180	2489	3842	2241	1874	1577	2610	2096	2036	442	387	80	37	200	40	11	225	9	136	2952.2	2911.33	2934.79	2072.26	3080.18	2790.38	3003.25	1948.41	3516.51	1544.62	1603.24	1465.13	2137.02	1957.7	2087.46	220.553	214.455	69.3734	45.1891
SPTBN1_3	1541.95	1.77383	0.177573	7.59298e-25	3.72895e-23	3387	2908	1926	2472	2904	2430	2336	2048	2398	1907	1857	1888	3027	1372	2659	1206	1031	1190	508	546	484	480	340	392	226	2879.92	2619.47	1950.45	2566.45	2827.07	2113.66	2206.16	1603.2	2194.84	1314.41	1588.7	1754.07	2478.45	1281.47	2726.2	601.781	571.326	1031.93	620.434
LOC119875993	38.7128	4.70794	0.460955	7.6252e-25	3.73192e-23	117	74	46	74	34	51	67	69	31	39	116	112	117	68	45	13	0	1	3	1	1	2	2	0	0	99.4836	66.6578	46.584	76.8273	33.0993	44.3608	63.276	54.0139	28.3737	26.881	99.2402	104.055	95.7975	63.5132	46.1373	6.48686	0	0.867167	3.66398
ARNT2_3	187.659	3.67329	0.367698	7.70634e-25	3.76213e-23	575	442	296	198	417	212	433	308	565	343	182	256	361	203	192	83	20	7	35	32	8	4	14	2	28	488.915	398.145	299.758	205.565	405.953	184.402	408.933	241.106	517.134	236.415	155.705	237.84	295.58	189.606	196.853	41.4161	11.0829	6.07017	42.7464
TIAM1_3	125.931	-2.38981e-05	0.00144279	7.91949e-25	3.85648e-23	12	29	76	23	16	5	27	13	45	33	19	30	18	39	22	476	407	402	193	115	243	415	114	170	140	10.2035	26.1227	76.9648	23.8788	15.5761	4.3491	25.4993	10.1765	41.1876	22.7455	16.2549	27.8719	14.7381	36.4267	22.556	237.519	225.538	348.601	235.716
NANS_3	186.532	2.6678	0.267503	8.00672e-25	3.88918e-23	288	311	176	154	355	122	265	242	494	494	215	241	503	435	445	99	41	40	52	40	27	41	24	31	16	244.883	280.143	178.234	159.884	345.595	106.118	250.271	189.44	452.149	340.493	183.937	223.904	411.847	406.298	456.247	49.3999	22.72	34.6867	63.509
PLCB4_3	62.3775	5.38756	0.541609	8.71772e-25	4.22395e-23	53	43	116	125	268	55	157	136	321	29	108	56	127	35	42	8	0	3	2	0	3	2	6	0	1	45.0652	38.7336	117.473	129.776	260.9	47.8401	148.274	106.462	293.805	19.9884	92.3961	52.0275	103.985	32.6906	43.0615	3.99191	0	2.6015	2.44265
FGFBP1_3	696.874	-6.99164	0.698534	8.88871e-25	4.29606e-23	2	3	8	0	21	66	0	2	1	52	2	4	5	18	4	1677	2134	1363	1706	2563	1160	1611	754	1676	389	1.70058	2.70234	8.10156	0	20.4437	57.4081	0	1.56562	0.915281	35.8414	1.71104	3.71625	4.09391	16.8123	4.1011	836.805	1182.55	1181.95	2083.58
RAB17_3	41.3858	7.51929	0.881408	1.02279e-24	4.931e-23	74	91	70	52	40	8	58	54	98	68	120	152	120	89	57	0	3	0	0	0	0	0	0	0	0	62.9213	81.9711	70.8887	53.9868	38.9403	6.95856	54.7762	42.2718	89.6975	46.8695	102.662	141.218	98.2538	83.1276	58.4406	0	1.66244	0	0
LOC119863905_3	105.429	3.39725	0.342084	1.06614e-24	5.12725e-23	160	182	103	240	230	53	195	188	195	220	163	267	215	185	164	32	10	30	21	6	7	0	9	17	6	136.046	163.942	104.308	249.17	223.907	46.1004	184.161	147.168	178.48	151.636	139.45	248.06	176.038	172.793	168.145	15.9677	5.54147	26.015	25.6479
ACOT4_3	117.382	-4.72395	0.474238	1.21156e-24	5.81218e-23	5	11	0	2	23	14	21	4	14	17	0	0	14	13	12	850	643	299	259	183	272	51	226	114	126	4.25144	9.90859	0	2.07641	22.3907	12.1775	19.8328	3.13124	12.8139	11.7174	0	0	11.4629	12.1422	12.3033	424.141	356.317	259.283	316.324
GAB2_3	162.284	3.78109	0.382439	1.53908e-24	7.36518e-23	189	115	217	331	215	414	104	419	210	138	363	137	416	73	873	33	24	30	7	23	10	6	21	15	17	160.704	103.59	219.755	343.647	209.304	360.105	98.2194	327.998	192.209	95.1174	310.554	127.282	340.613	68.1833	895.064	16.4666	13.2995	26.015	8.54929
ALDH6A1_3	414.318	-1.9703	0.19818	1.60957e-24	7.68351e-23	260	186	127	201	182	162	283	238	243	253	187	186	252	169	169	1817	1896	864	756	829	461	186	423	387	387	221.075	167.545	128.612	208.68	177.178	140.911	267.27	186.309	222.413	174.382	159.982	172.806	206.333	157.849	173.271	906.664	1050.66	749.232	923.323
STAT2_3	229.699	1.54379	0.155848	1.654e-24	7.87619e-23	289	410	216	401	258	324	438	480	434	327	414	361	303	270	316	159	208	112	65	94	83	76	68	56	74	245.733	369.32	218.742	416.321	251.165	281.822	413.655	375.749	397.232	225.387	354.185	335.392	248.091	252.185	323.987	79.3393	115.263	97.1227	79.3862
PJA1_3	58.4273	-2.64732	0.266832	1.69275e-24	8.04099e-23	20	26	12	20	6	25	29	19	20	27	18	13	27	28	20	210	228	61	157	140	104	41	61	76	59	17.0058	23.4203	12.1523	20.7641	5.84104	21.7455	27.3881	14.8734	18.3056	18.6099	15.3993	12.0778	22.1071	26.1525	20.5055	104.788	126.346	52.8972	191.748
TSPAN33_3	17.9333	-7.81984	1.04146	1.72745e-24	8.18574e-23	0	0	0	0	0	0	0	0	0	1	0	0	0	0	1	124	72	73	40	18	50	18	35	3	37	0	0	0	0	0	0	0	0	0	0.689257	0	0	0	0	1.02527	61.8747	39.8986	63.3032	48.8531
AQP5_3	344.975	8.75902	0.881193	1.74293e-24	8.23896e-23	1543	1368	520	1115	72	758	548	628	1196	662	83	21	97	570	383	0	0	7	0	4	0	0	0	0	0	1311.99	1232.27	526.602	1157.6	70.0925	659.323	517.541	491.605	1094.68	456.288	71.0081	19.5103	79.4219	532.39	392.68	0	0	6.07017	0
ABCC11_3	782.344	7.09984	0.725522	1.88967e-24	8.91088e-23	1644	966	1091	1128	806	750	889	1375	1910	2400	2565	1008	1625	3210	698	0	0	2	0	6	9	18	0	21	0	1397.87	870.155	1104.85	1171.1	784.647	652.365	839.587	1076.36	1748.19	1654.22	2194.41	936.496	1330.52	2998.2	715.641	0	0	1.73433	0
TEX264_3	402.191	-1.39162	0.140491	1.97753e-24	9.30254e-23	343	263	215	162	226	296	388	405	207	363	285	228	258	341	193	1360	1412	660	532	515	455	370	393	275	489	291.649	236.905	217.729	168.19	220.013	257.467	366.434	317.038	189.463	250.2	243.823	211.826	211.246	318.5	197.878	678.625	782.456	572.33	649.746
GSPT2_3	57.9793	3.56002	0.360966	2.18278e-24	1.02432e-22	153	123	72	69	108	51	99	90	90	112	87	97	139	141	106	8	16	4	6	20	0	2	9	0	3	130.094	110.796	72.9141	71.6363	105.139	44.3608	93.4973	70.4529	82.3753	77.1968	74.4302	90.1191	113.811	131.696	108.679	3.99191	8.86635	3.46867	7.32796
COX5B_3	1412.03	-1.29254	0.130638	2.18908e-24	1.0248e-22	1048	1018	810	671	1003	1141	956	966	780	1640	1081	781	978	1064	892	4321	4190	2329	1578	1723	2827	1353	1342	960	1292	891.101	916.995	820.283	696.637	976.428	992.464	902.863	756.195	713.919	1130.38	924.816	725.598	800.769	993.795	914.545	2156.13	2321.88	2019.63	1927.25
ARFIP2_3	187.637	1.79883	0.182484	2.26386e-24	1.05725e-22	334	232	264	364	264	349	381	272	346	398	207	201	279	301	172	161	87	54	62	72	46	77	51	61	48	283.996	208.981	267.352	377.907	257.006	303.567	359.823	212.924	316.687	274.324	177.093	186.742	228.44	281.139	176.347	80.3373	48.2108	46.827	75.7223
PIK3R1_3	258.105	-3.16613	0.320114	2.31484e-24	1.07846e-22	95	101	72	20	30	65	100	178	33	64	96	60	61	79	76	850	695	671	267	274	390	1182	384	85	357	80.7773	90.9789	72.9141	20.7641	29.2052	56.5383	94.4418	139.34	30.2043	44.1124	82.1299	55.7438	49.9457	73.7874	77.9208	424.141	385.132	581.869	326.094
TMEM135_3	100.157	-2.32976	0.235691	2.37706e-24	1.10479e-22	26	45	42	40	19	71	31	45	46	44	73	51	37	38	28	403	484	189	162	52	116	147	117	153	139	22.1075	40.5352	42.5332	41.5283	18.4966	61.7572	29.2769	35.2265	42.1029	30.3273	62.4529	47.3822	30.2949	35.4927	28.7077	201.093	268.207	163.895	197.855
SLC25A10_3	183.98	2.63101	0.265819	2.64882e-24	1.22815e-22	336	240	300	398	361	514	155	132	330	371	208	334	257	229	392	122	105	111	32	19	20	25	34	13	27	285.697	216.188	303.809	413.206	351.436	447.087	146.385	103.331	302.043	255.714	177.948	310.307	210.427	213.89	401.908	60.8767	58.1854	96.2556	39.0825
ZC3HAV1_3	241.977	2.07934	0.211183	2.79005e-24	1.29055e-22	292	286	485	266	657	496	253	282	337	345	465	444	540	231	371	188	162	121	74	56	29	81	51	36	67	248.284	257.623	491.157	276.163	639.594	431.43	238.938	220.753	308.45	237.794	397.816	412.504	442.142	215.758	380.377	93.81	89.7718	104.927	90.3782
CHRNE_3	179.405	2.79086	0.283718	3.11048e-24	1.43534e-22	412	339	146	374	345	349	294	326	354	316	268	167	284	280	298	57	74	61	41	51	13	3	18	40	19	350.318	305.365	147.854	388.289	335.86	303.567	277.659	255.196	324.009	217.805	229.279	155.154	232.534	261.525	305.532	28.4424	41.0069	52.8972	50.0744
ETFDH_3	343.472	-2.25579	0.228896	3.15887e-24	1.4542e-22	120	127	118	108	66	306	82	163	212	193	119	115	147	174	177	1167	1450	707	601	644	469	206	434	445	380	102.035	114.399	119.498	112.126	64.2515	266.165	77.4422	127.598	194.04	133.027	101.807	106.842	120.361	162.519	181.474	582.32	803.513	613.087	734.017
MMP14_3	441.382	-2.27061	0.230229	3.31076e-24	1.52052e-22	257	209	106	148	117	152	147	213	157	334	144	87	309	272	250	1432	1478	713	765	485	374	640	517	866	616	218.524	188.263	107.346	153.655	113.9	132.213	138.829	166.739	143.699	230.212	123.195	80.8285	253.004	254.053	256.319	714.553	819.029	618.29	934.315
DLG4_3	72.1706	2.44564	0.247676	3.68184e-24	1.68695e-22	145	136	84	132	132	148	78	135	81	179	127	185	74	148	48	54	26	20	20	9	19	4	9	9	11	123.292	122.506	85.0664	137.043	128.503	128.733	73.6646	105.679	74.1377	123.377	108.651	171.877	60.5899	138.235	49.2132	26.9454	14.4078	17.3433	24.4265
GPR85_3	37.9546	-12.1774	3.24509	3.82729e-24	1.74945e-22	0	0	0	0	0	0	0	0	0	0	0	0	0	0	0	42	185	13	18	145	50	51	121	140	4	0	0	0	0	0	0	0	0	0	0	0	0	0	0	0	20.9575	102.517	11.2732	21.9839
DOCK5_3	56.22	4.11352	0.415367	3.84074e-24	1.75147e-22	99	93	120	46	101	98	123	90	90	51	101	138	134	138	80	17	0	9	14	0	1	2	3	0	2	84.1785	83.7727	121.523	47.7575	98.3243	85.2423	116.163	70.4529	82.3753	35.1521	86.4075	128.211	109.717	128.894	82.0219	8.48282	0	7.80451	17.0986
SERPINA9_3	26.4564	-9.18341	1.40638	4.06001e-24	1.84279e-22	0	0	1	0	0	0	0	0	0	0	0	0	0	0	0	92	34	140	201	36	33	10	18	36	18	0	0	1.0127	0	0	0	0	0	0	0	0	0	0	0	0	45.907	18.841	121.403	245.487
ZMAT1_3	181.063	2.13127	0.216772	4.05535e-24	1.84279e-22	250	225	256	238	516	180	208	277	176	381	330	314	375	208	418	143	112	86	38	29	68	40	38	37	26	212.572	202.676	259.25	247.093	502.33	156.568	196.439	216.838	161.089	262.607	282.321	291.726	307.043	194.276	428.565	71.3555	62.0645	74.5764	46.4104
MCAT_3	130.7	-3.11798e-05	0.00144285	4.12071e-24	1.86597e-22	90	39	28	65	25	36	22	19	52	62	26	38	31	44	32	433	405	205	229	275	192	127	107	329	162	76.5259	35.1305	28.3555	67.4835	24.3377	31.3135	20.7772	14.8734	47.5946	42.7339	22.2435	35.3044	25.3822	41.0968	32.8088	216.062	224.43	177.769	279.684
ANKRD9_3	254.741	-2.28779	0.232828	4.33901e-24	1.96024e-22	91	53	67	122	88	113	96	123	139	195	124	152	131	103	48	1362	835	330	498	528	310	140	325	277	348	77.3762	47.7414	67.8506	126.661	85.6687	98.2896	90.6641	96.2857	127.224	134.405	106.084	141.218	107.26	96.2038	49.2132	679.623	462.713	286.165	608.221
SDHC_3	519.545	-1.13639	0.115747	4.68114e-24	2.10989e-22	423	328	315	404	312	544	381	375	432	556	344	294	309	331	332	1381	1821	959	653	509	760	551	443	378	501	359.672	295.456	318.999	419.436	303.734	473.182	359.823	293.554	395.401	383.227	294.299	273.145	253.004	309.16	340.391	689.104	1009.1	831.613	797.526
GATA3_3	7605.4	2.19091	0.223503	4.79375e-24	2.15563e-22	12856	13954	13276	13544	13087	12488	13591	10058	9718	14031	12372	13890	12538	8778	10003	2823	3856	3820	1221	1194	1622	4754	931	1163	1398	10931.3	12569.5	13444.5	14061.5	12740.3	10862.3	12835.6	7873.51	8894.7	9670.96	10584.5	12904.7	10265.9	8198.81	10255.8	1408.65	2136.79	3312.58	1491.24
P3H2_3	22.9664	-4.949	0.502539	4.83758e-24	2.1703e-22	0	3	4	4	0	0	4	2	1	3	4	1	0	4	0	84	58	67	26	64	46	78	22	45	11	0	2.70234	4.05078	4.15283	0	0	3.77767	1.56562	0.915281	2.06777	3.42208	0.929063	0	3.73607	0	41.9151	32.1405	58.1002	31.7545
LOC119870480_3	68.6557	-4.526	0.460739	5.23104e-24	2.3414e-22	11	8	23	0	3	2	9	16	5	15	2	9	11	17	0	505	325	162	95	69	265	27	95	66	104	9.35316	7.20625	23.292	0	2.92052	1.73964	8.49976	12.525	4.5764	10.3389	1.71104	8.36157	9.0066	15.8783	0	251.99	180.098	140.481	116.026
GNAQ_3	61.1883	3.18566	0.323621	5.29456e-24	2.36437e-22	74	77	82	29	86	182	90	80	74	157	134	123	187	144	101	34	7	18	8	6	13	5	2	7	3	62.9213	69.3602	83.041	30.108	83.7216	158.307	84.9976	62.6248	67.7308	108.213	114.64	114.275	153.112	134.499	103.553	16.9656	3.87903	15.609	9.77061
PNPLA3_3	124.62	-5.80652	0.592772	5.81306e-24	2.58995e-22	7	4	11	0	0	0	18	2	7	8	0	4	0	6	9	1586	619	52	119	301	172	76	246	134	221	5.95201	3.60313	11.1396	0	0	0	16.9995	1.56562	6.40697	5.51405	0	3.71625	0	5.60411	9.22747	791.397	343.017	45.0927	145.338
SLC38A4_3	181.512	8.5	0.879064	6.08108e-24	2.70315e-22	791	711	217	168	0	246	334	717	163	510	591	430	46	296	14	3	0	0	2	0	0	0	1	0	0	672.577	640.455	219.755	174.419	0	213.976	315.435	561.275	149.191	351.521	505.612	399.497	37.664	276.469	14.3538	1.49697	0	0	2.44265
ANXA9_3	63.8204	5.03387	0.509934	8.02406e-24	3.55868e-22	223	174	67	181	133	117	75	52	92	127	26	32	56	136	219	11	2	8	4	6	0	0	0	0	2	189.614	156.736	67.8506	187.915	129.476	101.769	70.8313	40.7061	84.2058	87.5356	22.2435	29.73	45.8518	127.026	224.535	5.48888	1.10829	6.93734	4.88531
LOC475831_3	338.32	-4.67609	0.479305	9.34692e-24	4.13591e-22	36	12	10	28	28	11	58	54	33	44	11	19	90	30	17	2848	745	2870	814	310	174	17	362	284	600	30.6104	10.8094	10.127	29.0698	27.2582	9.56801	54.7762	42.2718	30.2043	30.3273	9.41071	17.6522	73.6904	28.0205	17.4297	1421.12	412.84	2488.77	994.16
CCND2_3	303.985	-3.70129	0.379914	9.74284e-24	4.30128e-22	56	32	123	54	62	60	37	76	43	34	36	77	56	58	32	1317	1344	466	548	562	446	1611	342	23	231	47.6161	28.825	124.562	56.0632	60.3575	52.1892	34.9434	59.4936	39.3571	23.4347	30.7987	71.5379	45.8518	54.173	32.8088	657.169	744.774	404.1	669.287
OSGIN2_3	39.6772	-2.03686	0.209086	1.01752e-23	4.48196e-22	28	10	15	12	20	18	12	11	18	20	24	20	23	17	26	209	89	87	56	40	64	61	41	52	44	23.8081	9.00781	15.1904	12.4585	19.4701	15.6568	11.333	8.61091	16.4751	13.7851	20.5325	18.5813	18.832	15.8783	26.6571	104.289	49.3191	75.4435	68.3943
ABHD5_3	313.772	-3.14362	0.323306	1.24763e-23	5.48307e-22	96	79	26	80	46	88	46	90	130	148	97	78	102	73	58	1980	1184	523	919	1080	207	79	409	231	404	81.6276	71.1617	26.3301	83.0566	44.7813	76.5441	43.4432	70.4529	118.987	102.01	82.9854	72.4669	83.5158	68.1833	59.4659	987.999	656.11	453.528	1122.4
PPCDC_3	68.2967	3.40817	0.350926	1.26043e-23	5.52678e-22	122	128	58	97	83	44	237	196	84	132	94	196	174	152	33	9	20	14	6	5	4	5	12	0	7	103.735	115.3	58.7363	100.706	80.8011	38.2721	223.827	153.431	76.8836	90.9819	80.4188	182.096	142.468	141.971	33.8341	4.4909	11.0829	12.1403	7.32796
GSTT2B_3	228.424	6.4251	0.671527	1.34588e-23	5.88813e-22	95	165	750	57	19	376	919	78	421	1829	124	382	640	621	128	7	5	4	0	0	0	3	6	11	1	80.7773	148.629	759.521	59.1778	18.4966	327.052	867.92	61.0592	385.333	1260.65	106.084	354.902	524.021	580.025	131.235	3.49292	2.77073	3.46867	0
HAAO_3	57.5732	5.35484	0.557054	1.65287e-23	7.21494e-22	96	145	16	112	83	32	91	126	81	67	151	149	148	108	166	0	4	7	0	0	0	0	1	6	0	81.6276	130.613	16.2031	116.279	80.8011	27.8342	85.942	98.6341	74.1377	46.1802	129.183	138.43	121.18	100.874	170.196	0	2.21659	6.07017	0
LZTS1_3	156.608	-5.71433	0.590097	1.70236e-23	7.41427e-22	0	0	5	10	7	19	23	1	5	1	4	8	4	23	1	844	476	176	267	246	216	877	210	24	337	0	0	5.06348	10.3821	6.81455	16.5266	21.7216	0.78281	4.5764	0.689257	3.42208	7.43251	3.27513	21.4824	1.02527	421.147	263.774	152.621	326.094
ARHGAP8_3	74.0314	4.28391	0.450764	1.86687e-23	8.1125e-22	138	174	125	139	146	75	155	138	164	183	87	97	118	126	124	2	3	0	4	12	4	0	6	0	15	117.34	156.736	126.587	144.311	142.132	65.2365	146.385	108.028	150.106	126.134	74.4302	90.1191	96.6163	117.686	127.134	0.997979	1.66244	0	4.88531
HOXC13_3	8.20768	-2.35778e-05	0.00144279	2.07162e-23	8.98211e-22	0	0	0	0	0	0	0	0	0	0	0	0	0	0	0	52	33	23	15	9	21	11	15	13	13	0	0	0	0	0	0	0	0	0	0	0	0	0	0	0	25.9474	18.2869	19.9448	18.3199
PPM1K_3	500.13	3.92697	0.406758	2.07873e-23	8.99284e-22	892	822	869	1132	922	998	591	694	711	1719	859	1018	1334	786	225	57	189	57	38	1	72	2	46	17	48	758.457	740.442	880.032	1175.25	897.574	868.08	558.151	543.27	650.765	1184.83	734.891	945.786	1092.26	734.138	230.687	28.4424	104.734	49.4285	46.4104
ZYX_3	275.814	2.06173	0.214169	2.50689e-23	1.08209e-21	581	549	361	468	531	553	468	293	474	367	258	291	410	336	567	225	109	72	62	135	78	75	56	62	52	494.017	494.529	365.583	485.881	516.932	481.01	441.987	229.363	433.843	252.957	220.724	270.357	335.701	313.83	581.33	112.273	60.402	62.436	75.7223
PLEKHS1_3	51.5916	9.14052	1.3948	2.64686e-23	1.13997e-21	29	26	35	185	148	33	39	5	38	278	128	187	63	158	88	0	0	0	0	0	0	0	1	0	0	24.6583	23.4203	35.4443	192.068	144.079	28.704	36.8323	3.91405	34.7807	191.613	109.506	173.735	51.5833	147.575	90.2241	0	0	0	0
HSDL2_3	1971.52	-2.55385	0.265519	3.32102e-23	1.42715e-21	533	551	699	842	673	556	769	828	1118	980	640	743	799	1028	294	6234	10732	4094	3245	3877	2632	446	2934	2525	2642	453.203	496.33	707.874	874.17	655.171	483.62	726.257	648.167	1023.28	675.472	547.532	690.294	654.207	960.17	301.431	3110.7	5947.11	3550.18	3963.21
ZNF750_3	76.1549	-8.89359e-06	0.00144271	3.42106e-23	1.46689e-21	0	0	2	0	0	0	13	0	0	1	0	0	0	1	9	493	261	178	297	186	135	72	144	47	84	0	0	2.02539	0	0	0	12.2774	0	0	0.689257	0	0	0	0.934018	9.22747	246.002	144.632	154.356	362.734
CAMK1D_3	195.186	-3.95403	0.411405	3.80568e-23	1.62821e-21	13	6	34	16	9	115	32	45	19	19	20	24	49	29	11	1307	1474	395	444	279	440	52	214	153	314	11.0537	5.40469	34.4316	16.6113	8.76157	100.029	30.2214	35.2265	17.3903	13.0959	17.1104	22.2975	40.1203	27.0865	11.278	652.179	816.813	342.531	542.269
TMEM150C_3	241.472	-6.48452	0.674804	3.95053e-23	1.68646e-21	10	4	9	7	0	5	15	6	1	5	3	9	13	17	5	157	4201	1590	97	63	848	3	129	312	30	8.50288	3.60313	9.11426	7.26745	0	4.3491	14.1663	4.69686	0.915281	3.44628	2.56656	8.36157	10.6442	15.8783	5.12637	78.3413	2327.97	1378.8	118.469
PPP1R9A_3	79.8831	4.01227	0.414968	4.22646e-23	1.80029e-21	147	190	58	24	154	94	119	127	192	173	291	205	180	173	62	36	6	9	2	5	2	2	3	0	12	124.992	171.148	58.7363	24.917	149.92	81.763	112.386	99.4169	175.734	119.241	248.956	190.458	147.381	161.585	63.567	17.9636	3.32488	7.80451	2.44265
INPPL1_3	203.988	1.79624	0.187675	4.47293e-23	1.90109e-21	190	218	257	358	326	185	256	386	384	552	294	361	361	331	350	112	154	83	77	57	52	99	47	41	47	161.555	196.37	260.263	371.678	317.363	160.917	241.771	302.165	351.468	380.47	251.523	335.392	295.58	309.16	358.846	55.8868	85.3386	71.9749	94.0422
C1GALT1_3	484.387	2.84573	0.297068	4.65553e-23	1.97437e-21	666	821	981	402	1084	1040	736	706	1046	1061	702	586	387	619	1377	254	291	150	83	66	29	66	89	8	99	566.292	739.541	993.454	417.359	1055.28	904.612	695.091	552.664	957.384	731.301	600.575	544.431	316.869	578.157	1411.8	126.743	161.257	130.075	101.37
TM6SF1_3	981.498	5.24572	0.549511	4.66671e-23	1.97479e-21	1344	1472	523	728	2606	2014	872	1216	1120	1231	2423	2853	3263	2938	2281	17	178	28	12	3	17	0	7	92	7	1142.79	1325.95	529.64	755.815	2536.96	1751.82	823.532	951.897	1025.11	848.475	2072.92	2650.62	2671.69	2744.14	2338.65	8.48282	98.6382	24.2807	14.6559
PRR15L_3	75.7384	5.73563	0.608099	4.86883e-23	2.05583e-21	66	69	198	244	106	209	52	56	235	210	156	115	118	194	40	0	0	1	9	7	0	0	2	0	0	56.119	62.1539	200.514	253.323	103.192	181.792	49.1097	43.8374	215.091	144.744	133.461	106.842	96.6163	181.199	41.011	0	0	0.867167	10.9919
HDGFL3_3	181.519	2.08506	0.217069	5.11898e-23	2.15676e-21	403	356	237	177	382	173	286	332	351	511	329	208	323	166	213	242	145	70	36	53	34	36	31	24	32	342.666	320.678	240.009	183.763	371.88	150.479	270.103	259.893	321.264	352.21	281.466	193.245	264.467	155.047	218.383	120.755	80.3513	60.7017	43.9678
FLVCR2_3	27.7453	-4.96332	0.518043	5.2166e-23	2.19312e-21	2	0	4	0	0	1	7	0	6	0	3	0	0	0	1	116	185	41	65	21	49	118	25	28	38	1.70058	0	4.05078	0	0	0.86982	6.61092	0	5.49169	0	2.56656	0	0	0	1.02527	57.8828	102.517	35.5539	79.3862
NFIL3_3	218.474	-3.95672	0.413371	5.45063e-23	2.28655e-21	36	32	29	1	23	13	15	35	8	103	31	26	59	21	72	952	955	717	438	273	600	68	374	158	466	30.6104	28.825	29.3682	1.03821	22.3907	11.3077	14.1663	27.3984	7.32225	70.9934	26.5211	24.1556	48.3081	19.6144	73.8197	475.038	529.21	621.759	534.941
LOC106559416_3	21.3237	-11.2447	3.12182	5.47832e-23	2.2932e-21	0	1	0	0	0	0	0	0	0	0	0	0	0	0	0	27	22	31	30	37	14	181	29	30	25	0	0.900781	0	0	0	0	0	0	0	0	0	0	0	0	0	13.4727	12.1912	26.8822	36.6398
MDH1_3	972.326	-2.24532	0.234723	5.50795e-23	2.30064e-21	446	343	351	507	316	524	370	566	364	676	372	320	361	310	410	3711	2182	791	2088	1501	1281	2488	805	1803	576	379.228	308.968	355.456	526.371	307.628	455.785	349.434	443.071	333.162	465.938	318.253	297.3	295.58	289.545	420.362	1851.75	1209.15	685.929	2550.13
NTAQ1_3	110.428	2.38585	0.249119	5.53799e-23	2.30821e-21	162	162	116	171	204	138	173	270	170	214	194	228	204	164	192	58	71	27	25	27	2	41	16	4	28	137.747	145.927	117.473	177.533	198.596	120.035	163.384	211.359	155.598	147.501	165.971	211.826	167.032	153.179	196.853	28.9414	39.3444	23.4135	30.5332
SAMD11_3	303.252	4.14042	0.435058	6.29488e-23	2.61805e-21	659	648	190	504	70	404	886	1441	473	860	786	530	328	329	327	33	21	6	43	42	25	1	16	4	17	560.34	583.706	192.412	523.256	68.1455	351.407	836.754	1128.03	432.928	592.761	672.438	492.404	268.561	307.292	335.265	16.4666	11.6371	5.203	52.5171
BHLHE41_3	386.342	-3.4846	0.365227	7.06252e-23	2.93102e-21	61	32	37	47	156	14	96	91	53	83	132	53	106	57	105	2590	1455	903	741	758	753	91	856	136	706	51.8675	28.825	37.4697	48.7957	151.867	12.1775	90.6641	71.2357	48.5099	57.2083	112.929	49.2404	86.7909	53.239	107.654	1292.38	806.284	783.052	905.003
EIF4EBP2_3	1516.48	-1.98965	0.208803	7.52341e-23	3.11562e-21	799	694	780	674	850	854	463	542	642	1410	560	606	749	773	686	3010	3928	1936	2830	3378	1086	2462	2510	1704	1824	679.38	625.142	789.902	699.752	827.481	742.826	437.265	424.283	587.61	971.852	479.091	563.012	613.268	721.996	703.338	1501.96	2176.69	1678.84	3456.35
SLC40A1_3	144.173	-2.69581	0.283536	9.26893e-23	3.8303e-21	54	32	58	44	20	57	43	90	50	30	64	59	58	50	47	799	406	113	375	293	236	57	183	176	223	45.9155	28.825	58.7363	45.6811	19.4701	49.5797	40.61	70.4529	45.764	20.6777	54.7532	54.8147	47.4894	46.7009	48.1879	398.692	224.984	97.9899	457.998
ROGDI_3	137.8	-2.49144	0.261835	9.45972e-23	3.90083e-21	47	57	49	48	59	77	41	67	54	80	59	86	37	31	24	717	580	207	179	249	310	41	158	144	210	39.9635	51.3445	49.6221	49.8339	57.4369	66.9761	38.7211	52.4483	49.4252	55.1405	50.4756	79.8994	30.2949	28.9545	24.6066	357.775	321.405	179.504	218.617
PKNOX2_3	49.0089	-7.65648	0.783959	1.07929e-22	4.44113e-21	1	0	0	0	0	0	0	1	0	4	0	0	2	5	0	94	172	74	37	80	451	33	49	44	42	0.850288	0	0	0	0	0	0	0.78281	0	2.75703	0	0	1.63756	4.67009	0	46.905	95.3133	64.1704	45.1891
GASK1B_3	197.355	-3.2655	0.343997	1.10941e-22	4.55542e-21	25	14	73	44	31	44	35	115	38	35	70	32	76	87	39	847	679	167	330	263	198	853	318	278	103	21.2572	12.6109	73.9268	45.6811	30.1787	38.2721	33.0546	90.0232	34.7807	24.124	59.8864	29.73	62.2274	81.2595	39.9857	422.644	376.266	144.817	403.038
KAT2B_3	122.806	-3.10806	0.327575	1.15915e-22	4.74957e-21	33	25	38	15	28	42	50	74	29	15	32	10	50	25	22	563	484	176	266	198	60	334	208	48	262	28.0595	22.5195	38.4824	15.5731	27.2582	36.5324	47.2209	57.928	26.5431	10.3389	27.3766	9.29063	40.9391	23.3504	22.556	280.931	268.207	152.621	324.873
MGST1_3	1003.71	-4.23374	0.446081	1.22409e-22	5.00508e-21	169	80	17	28	26	44	245	424	87	592	228	188	73	386	24	4253	4228	2261	1781	1929	2512	925	1941	1188	1195	143.699	72.0625	17.2158	29.0698	25.3112	38.2721	231.382	331.912	79.6294	408.04	195.058	174.664	59.7711	360.531	24.6066	2122.2	2342.93	1960.67	2175.18
GADD45A_3	133.368	-2.63884	0.278319	1.239e-22	5.05539e-21	25	12	56	41	20	27	32	84	34	65	52	29	81	63	78	510	536	399	152	275	154	273	138	144	138	21.2572	10.8094	56.7109	42.5665	19.4701	23.4851	30.2214	65.7561	31.1195	44.8017	44.487	26.9428	66.3213	58.8431	79.9714	254.485	297.023	346	185.642
SLC22A4_3	106.479	-6.51737	0.68219	1.27046e-22	5.17285e-21	0	4	0	0	5	0	4	2	2	21	3	3	0	0	0	672	504	344	274	177	269	2	170	76	238	0	3.60313	0	0	4.86754	0	3.77767	1.56562	1.83056	14.4744	2.56656	2.78719	0	0	0	335.321	279.29	298.306	334.644
MLLT3_3	443.286	3.61394	0.38187	1.38664e-22	5.63406e-21	801	913	739	322	1237	228	604	661	488	599	648	847	1197	1368	1019	114	142	91	44	18	33	0	30	14	59	681.08	822.413	748.382	334.303	1204.23	198.319	570.428	517.438	446.657	412.865	554.377	786.917	980.082	1277.74	1044.75	56.8848	78.6889	78.9122	53.7384
GABRB3_3	108.183	-4.87634e-06	0.0014427	1.50652e-22	6.10833e-21	0	6	0	0	0	0	0	0	0	1	0	1	2	1	0	280	828	471	40	56	217	0	409	119	248	0	5.40469	0	0	0	0	0	0	0	0.689257	0	0.929063	1.63756	0.934018	0	139.717	458.834	408.436	48.8531
PIAS1_3	497.672	2.96778	0.314186	1.62211e-22	6.5633e-21	474	608	734	227	1388	525	458	713	1065	1079	754	1115	685	643	2131	260	167	108	52	47	102	102	56	22	83	403.036	547.675	743.318	235.673	1351.23	456.655	432.543	558.144	974.774	743.708	645.062	1035.91	560.866	600.573	2184.86	129.737	92.5425	93.6541	63.509
MICU3_3	190.814	3.62781	0.383871	1.80424e-22	7.28499e-21	367	303	177	421	392	277	153	86	414	105	340	455	462	506	479	64	42	43	25	22	13	1	21	3	11	312.056	272.937	179.247	437.085	381.615	240.94	144.496	67.3217	378.926	72.372	290.877	422.724	378.277	472.613	491.106	31.9353	23.2742	37.2882	30.5332
JAGN1_3	247.916	-1.18732	0.125865	1.80814e-22	7.28555e-21	189	174	181	179	170	200	227	180	197	204	187	137	152	181	110	673	635	424	323	309	223	320	318	184	239	160.704	156.736	183.298	185.839	165.496	173.964	214.383	140.906	180.31	140.608	159.982	127.282	124.455	169.057	112.78	335.82	351.883	367.679	394.489
NCEH1_3	76.602	3.55311	0.376241	1.8164e-22	7.30365e-21	78	75	193	89	109	149	213	256	152	56	67	73	202	221	86	12	27	3	9	8	6	15	8	0	5	66.3224	67.5586	195.45	92.4004	106.112	129.603	201.161	200.399	139.123	38.5984	57.3198	67.8216	165.394	206.418	88.1736	5.98787	14.962	2.6015	10.9919
LOC119866751_3	1264.05	-1.22043	0.129492	2.06474e-22	8.28505e-21	1108	1165	606	630	905	920	942	902	957	1465	724	912	910	990	833	3186	3400	2009	1359	2027	1400	1345	1556	1000	1050	942.119	1049.41	613.693	654.071	881.024	800.234	889.641	706.095	875.924	1009.76	619.396	847.306	745.092	924.677	854.053	1589.78	1884.1	1742.14	1659.78
GPR176_3	77.7947	5.59886	0.595466	2.15525e-22	8.63036e-21	180	157	73	218	64	6	231	292	212	140	152	188	59	37	131	0	7	5	2	0	0	0	4	0	4	153.052	141.423	73.9268	226.329	62.3045	5.21892	218.16	228.581	194.04	96.4959	130.039	174.664	48.3081	34.5587	134.311	0	3.87903	4.33584	2.44265
LOC102154732_3	15.8048	9.57487	2.62613	2.27509e-22	9.09146e-21	26	21	13	24	30	20	31	30	16	97	30	21	44	38	18	0	0	0	0	0	0	0	0	0	0	22.1075	18.9164	13.165	24.917	29.2052	17.3964	29.2769	23.4843	14.6445	66.8579	25.6656	19.5103	36.0264	35.4927	18.4549	0	0	0	0
ECI2_3	380.85	-3.24817	0.344876	2.32349e-22	9.26576e-21	88	87	54	102	63	98	16	65	84	158	114	129	144	82	110	910	1702	1016	442	1025	1152	74	819	269	424	74.8253	78.368	54.6855	105.897	61.331	85.2423	15.1107	50.8827	76.8836	108.903	97.5292	119.849	117.905	76.5894	112.78	454.08	943.158	881.042	539.826
RASSF3_3	360.232	3.15749	0.336467	2.79445e-22	1.1121e-20	360	386	520	223	1477	883	275	284	464	541	623	699	851	1115	578	169	120	102	18	53	21	22	37	46	39	306.104	347.702	526.602	231.52	1437.87	768.051	259.715	222.318	424.69	372.888	532.989	649.415	696.784	1041.43	592.609	84.3292	66.4976	88.4511	21.9839
SLC35C1_3	54.1839	2.39446	0.253999	3.02817e-22	1.20264e-20	122	109	54	62	54	94	67	102	153	184	64	59	94	106	58	36	30	18	14	3	12	11	7	7	12	103.735	98.1852	54.6855	64.3688	52.5694	81.763	63.276	79.8467	140.038	126.823	54.7532	54.8147	76.9655	99.0059	59.4659	17.9636	16.6244	15.609	17.0986
DNAJC4_3	159.606	-2.12015	0.226015	3.49199e-22	1.38401e-20	88	96	70	43	38	96	64	70	84	123	71	100	80	49	69	590	756	462	206	227	338	77	191	94	183	74.8253	86.475	70.8887	44.6429	36.9933	83.5027	60.4427	54.7967	76.8836	84.7786	60.7419	92.9063	65.5026	45.7669	70.7439	294.404	418.935	400.631	251.593
LOC111090893_3	23.2913	10.3888	2.73126	3.54398e-22	1.40175e-20	19	7	96	44	72	67	39	23	54	68	4	8	43	55	39	0	0	0	0	0	0	0	0	0	0	16.1555	6.30547	97.2188	45.6811	70.0925	58.2779	36.8323	18.0046	49.4252	46.8695	3.42208	7.43251	35.2076	51.371	39.9857	0	0	0	0
PSME4_3	188.804	-2.31995	0.247828	3.86695e-22	1.52638e-20	57	65	93	57	64	133	78	87	79	79	43	29	105	163	69	700	557	431	310	228	490	204	287	133	197	48.4664	58.5508	94.1807	59.1778	62.3045	115.686	73.6646	68.1045	72.3072	54.4513	36.7873	26.9428	85.9721	152.245	70.7439	349.292	308.66	373.749	378.611
ID2_3	358.99	3.52156	0.376121	3.9265e-22	1.54674e-20	1504	1166	207	647	480	248	586	1087	789	914	394	281	313	588	476	144	128	54	25	34	10	33	36	1	33	1278.83	1050.31	209.628	671.72	467.284	215.715	553.429	850.915	722.157	629.981	337.075	261.067	256.279	549.202	488.031	71.8545	70.9308	46.827	30.5332
MFSD2A_3	163.114	6.10714	0.643966	3.95138e-22	1.55338e-20	408	623	165	153	113	149	583	192	250	1546	193	300	121	12	20	30	5	2	1	3	0	0	3	0	3	346.917	561.187	167.095	158.846	110.006	129.603	550.595	150.3	228.82	1065.59	165.115	278.719	99.0726	11.2082	20.5055	14.9697	2.77073	1.73433	1.22133
ACSS3_3	107.769	-3.62979	0.388057	4.20223e-22	1.64865e-20	17	15	12	17	6	15	29	33	35	12	18	5	31	58	29	490	563	202	210	506	157	44	108	85	88	14.4549	13.5117	12.1523	17.6495	5.84104	13.0473	27.3881	25.8327	32.0348	8.27108	15.3993	4.64532	25.3822	54.173	29.733	244.505	311.985	175.168	256.479
PRMT1_3	287.433	1.48922	0.159868	4.42592e-22	1.73291e-20	480	528	286	360	347	493	318	397	290	650	452	496	584	530	398	193	190	103	112	124	112	80	92	106	82	408.138	475.613	289.631	373.755	337.807	428.821	300.325	310.776	265.431	448.017	386.695	460.815	478.169	495.029	408.059	96.3049	105.288	89.3182	136.789
AGAP1_3	327.689	2.08387	0.223283	4.60733e-22	1.8003e-20	404	366	423	626	811	610	208	281	465	825	484	622	955	333	454	266	172	142	97	96	79	110	46	45	102	343.516	329.686	428.37	649.918	789.515	530.59	196.439	219.97	425.606	568.637	414.071	577.877	781.937	311.028	465.475	132.731	95.3133	123.138	118.469
FGD4_3	373.742	-2.10399	0.225217	4.73565e-22	1.84671e-20	151	173	96	144	107	191	180	218	269	370	224	141	165	204	78	922	1383	833	278	397	444	934	578	394	442	128.393	155.835	97.2188	149.502	104.165	166.136	169.995	170.653	246.211	255.025	191.636	130.998	135.099	190.54	79.9714	460.068	766.385	722.35	339.529
ETNK1_3	158.318	2.30253	0.246898	4.90328e-22	1.90824e-20	245	285	171	314	155	190	204	335	218	544	383	314	293	280	89	63	73	51	55	28	17	67	20	19	25	208.32	256.723	173.171	325.997	150.894	165.266	192.661	262.241	199.531	374.956	327.664	291.726	239.903	261.525	91.2494	31.4363	40.4527	44.2255	67.173
CP_3	278.796	7.5096	0.808986	5.0289e-22	1.95321e-20	10	52	175	687	1278	244	52	35	2494	504	93	611	764	242	327	5	0	8	2	0	3	0	1	1	5	8.50288	46.8406	177.222	713.248	1244.14	212.236	49.1097	27.3984	2282.71	347.385	79.5633	567.658	625.549	226.032	335.265	2.49495	0	6.93734	2.44265
SLC25A5_3	509.275	-1.85446	0.199094	6.12652e-22	2.37476e-20	334	364	189	202	229	132	342	334	388	432	298	246	196	312	230	1384	1577	941	665	704	1232	438	732	410	454	283.996	327.884	191.399	209.718	222.933	114.816	322.991	261.459	355.129	297.759	254.945	228.55	160.481	291.413	235.813	690.601	873.89	816.004	812.182
FBXW7_3	316.884	-2.12127	0.228337	7.50101e-22	2.90174e-20	80	105	171	112	149	98	141	178	171	213	152	174	244	205	84	980	1208	1214	276	306	535	324	238	479	346	68.023	94.582	173.171	116.279	145.053	85.2423	133.163	139.34	156.513	146.812	130.039	161.657	199.783	191.474	86.123	489.009	669.41	1052.74	337.086
LOC119871530_3	16.6449	9.60408	2.63156	7.91281e-22	3.05494e-20	56	54	19	43	13	20	28	30	20	60	15	30	36	11	35	0	0	0	0	0	0	0	0	0	0	47.6161	48.6422	19.2412	44.6429	12.6556	17.3964	26.4437	23.4843	18.3056	41.3554	12.8328	27.8719	29.4762	10.2742	35.8846	0	0	0	0
SESN3_3	221.734	2.50216	0.269768	7.94272e-22	3.0604e-20	294	299	679	309	371	283	283	374	215	694	604	360	230	193	348	140	59	93	92	25	49	21	44	21	42	249.985	269.334	687.62	320.806	361.171	246.159	267.27	292.771	196.785	478.344	516.734	334.463	188.32	180.265	356.795	69.8585	32.6947	80.6466	112.362
TRIM62_3	111.07	4.04617	0.436693	8.02779e-22	3.08703e-20	372	254	91	57	100	187	270	381	185	130	185	128	273	196	223	15	17	4	36	4	5	0	2	7	2	316.307	228.798	92.1553	59.1778	97.3507	162.656	254.993	298.251	169.327	89.6034	158.271	118.92	223.527	183.067	228.636	7.48484	9.4205	3.46867	43.9678
ETV1_3	889.384	4.96939	0.537367	9.07945e-22	3.48453e-20	4117	3994	360	98	509	672	3028	2105	1690	178	3567	1217	1073	1405	643	66	21	44	56	16	25	98	17	9	3	3500.63	3597.72	364.57	101.744	495.515	584.519	2859.7	1647.82	1546.82	122.688	3051.64	1130.67	878.553	1312.29	659.251	32.9333	11.6371	38.1554	68.3943
ABHD1_3	55.2152	-4.52424	0.487698	9.80702e-22	3.75632e-20	15	9	2	0	4	17	3	4	5	5	4	0	2	10	8	259	109	112	103	139	232	12	93	78	57	12.7543	8.10703	2.02539	0	3.89403	14.7869	2.83325	3.13124	4.5764	3.44628	3.42208	0	1.63756	9.34018	8.20219	129.238	60.402	97.1227	125.797
TMEM126B_3	66.3126	-2.78853	0.301835	1.21025e-21	4.62638e-20	28	24	19	2	17	26	32	21	11	21	21	20	34	26	22	258	230	107	118	131	72	53	57	180	70	23.8081	21.6188	19.2412	2.07641	16.5496	22.6153	30.2214	16.439	10.0681	14.4744	17.9659	18.5813	27.8386	24.2845	22.556	128.739	127.454	92.7869	144.117
NUCB2_3	1547.49	1.82466	0.198126	1.34593e-21	5.13495e-20	3316	3500	1546	1638	2464	1029	2362	3362	2379	3036	2819	2431	2109	3536	1822	738	1192	673	278	436	541	230	500	250	407	2819.55	3152.73	1565.63	1700.58	2398.72	895.044	2230.71	2631.81	2177.45	2092.58	2411.71	2258.55	1726.81	3302.69	1868.05	368.254	660.543	583.604	339.529
SLC25A16_3	161.393	-2.29754	0.248983	1.35058e-21	5.14254e-20	64	92	48	65	53	83	27	88	79	114	108	116	68	83	35	552	606	395	276	339	265	59	264	118	145	54.4184	82.8719	48.6094	67.4835	51.5959	72.195	25.4993	68.8873	72.3072	78.5753	92.3961	107.771	55.6772	77.5235	35.8846	275.442	335.813	342.531	337.086
CREB3L4_3	77.7186	3.96186	0.435506	1.39241e-21	5.29142e-20	200	172	151	80	108	97	198	251	183	140	130	133	40	107	100	13	2	8	0	6	0	8	1	15	8	170.058	154.934	152.917	83.0566	105.139	84.3725	186.995	196.485	167.496	96.4959	111.218	123.565	32.7513	99.9399	102.527	6.48686	1.10829	6.93734	0
LOC119874462_2	263.579	13.6765	3.0464	1.41679e-21	5.37353e-20	990	838	16	361	453	475	4	0	1348	486	139	146	444	1341	297	0	0	0	0	0	0	0	0	0	0	841.785	754.855	16.2031	374.793	440.999	413.164	3.77767	0	1233.8	334.979	118.917	135.643	363.539	1252.52	304.506	0	0	0	0
DBI_3	254.166	2.71679	0.294587	1.47389e-21	5.5792e-20	430	387	353	288	252	190	349	458	722	719	335	287	385	1107	313	164	89	70	58	47	12	22	14	23	45	365.624	348.602	357.481	299.004	245.324	165.266	329.602	358.527	660.833	495.576	286.599	266.641	315.231	1033.96	320.911	81.8342	49.3191	60.7017	70.837
TECR_3	882.56	-2.13975	0.232453	1.68094e-21	6.35055e-20	397	423	539	498	338	427	347	340	330	878	328	405	277	406	166	2356	3382	2050	1010	997	2744	1188	859	513	1156	337.564	381.03	545.843	517.027	329.046	371.413	327.713	266.156	302.043	605.167	280.61	376.271	226.803	379.211	170.196	1175.62	1874.13	1777.69	1233.54
LOC111091830_3	108.628	5.85782	0.630002	1.76255e-21	6.64592e-20	346	407	84	73	273	10	47	120	10	425	198	168	316	387	205	2	15	1	0	3	0	1	1	0	4	294.2	366.618	85.0664	75.7891	265.768	8.6982	44.3876	93.9372	9.15281	292.934	169.393	156.083	258.735	361.465	210.181	0.997979	8.3122	0.867167	0
LOC111098911_3	15.8525	-10.7568	3.06244	1.79122e-21	6.74089e-20	0	0	0	0	0	0	0	0	0	0	0	0	0	0	0	94	23	29	52	13	10	24	43	4	70	0	0	0	0	0	0	0	0	0	0	0	0	0	0	0	46.905	12.7454	25.1478	63.509
SERINC2_3	129.927	-8.14333e-06	0.00144271	1.91204e-21	7.18163e-20	0	1	5	10	0	2	1	2	6	1	0	1	9	52	19	690	498	257	296	146	413	153	178	228	188	0	0.900781	5.06348	10.3821	0	1.73964	0.944418	1.56562	5.49169	0.689257	0	0.929063	7.36904	48.5689	19.4802	344.303	275.965	222.862	361.513
GPR157_3	84.414	-2.65283	0.288605	1.94342e-21	7.28536e-20	25	25	17	5	16	81	40	28	46	25	32	29	15	30	21	346	230	209	164	122	141	86	129	78	146	21.2572	22.5195	17.2158	5.19104	15.5761	70.4554	37.7767	21.9187	42.1029	17.2314	27.3766	26.9428	12.2817	28.0205	21.5308	172.65	127.454	181.238	200.298
LOC119865935_3	66.9028	-7.60264e-06	0.0014427	1.95035e-21	7.29724e-20	1	0	0	0	0	0	0	0	0	1	7	0	4	2	4	62	464	242	6	11	244	177	68	152	125	0.850288	0	0	0	0	0	0	0	0	0.689257	5.98864	0	3.27513	1.86804	4.1011	30.9373	257.124	209.854	7.32796
GUCY1B1_3	602.252	4.97405	0.543716	2.00169e-21	7.47489e-20	813	672	332	1408	387	323	1685	2420	1996	96	1777	1835	1873	879	81	62	33	43	13	22	2	1	11	48	12	691.284	605.325	336.215	1461.8	376.747	280.952	1591.34	1894.4	1826.9	66.1687	1520.26	1704.83	1533.58	821.001	83.0472	30.9373	18.2869	37.2882	15.8772
DLK2_3	36.062	-6.25386	0.668036	2.24271e-21	8.35883e-20	0	0	0	0	0	0	0	0	1	9	1	0	2	5	1	373	276	34	87	74	31	13	43	45	65	0	0	0	0	0	0	0	0	0.915281	6.20331	0.855519	0	1.63756	4.67009	1.02527	186.123	152.945	29.4837	106.255
SAMD12_3	155.824	-3.86156	0.421344	2.40923e-21	8.96226e-20	1	3	40	39	19	22	6	12	12	65	6	1	22	13	52	588	874	376	246	137	305	354	174	256	263	0.850288	2.70234	40.5078	40.4901	18.4966	19.136	5.66651	9.39372	10.9834	44.8017	5.13312	0.929063	18.0132	12.1422	53.3143	293.406	484.324	326.055	300.446
ENTPD5_3	342.413	-2.98759	0.326578	2.7939e-21	1.03733e-19	79	78	74	134	112	98	122	96	56	126	126	83	79	67	62	1444	1500	891	553	445	1473	61	520	116	421	67.1727	70.2609	74.9395	139.12	109.033	85.2423	115.219	75.1498	51.2557	86.8464	107.795	77.1123	64.6838	62.5792	63.567	720.541	831.22	772.646	675.394
RNF212B_3	40.5104	6.9572	0.797701	3.02859e-21	1.12231e-19	68	20	125	89	82	36	63	82	26	23	129	87	234	48	10	2	0	0	0	0	0	1	2	0	0	57.8196	18.0156	126.587	92.4004	79.8276	31.3135	59.4983	64.1904	23.7973	15.8529	110.362	80.8285	191.595	44.8328	10.2527	0.997979	0	0	0
ICA1_3	207.456	3.05827	0.334631	3.0929e-21	1.14396e-19	406	343	268	274	485	248	277	336	218	170	491	426	373	602	411	52	119	62	11	22	36	4	4	31	24	345.217	308.968	271.402	284.469	472.151	215.715	261.604	263.024	199.531	117.174	420.06	395.781	305.406	562.279	421.388	25.9474	65.9435	53.7644	13.4346
ADORA1_3	15.2095	-1.1431e-05	0.00144272	3.18223e-21	1.17476e-19	0	0	0	0	0	0	0	4	0	1	0	0	0	0	0	22	129	29	35	29	14	40	50	4	18	0	0	0	0	0	0	0	3.13124	0	0.689257	0	0	0	0	0	10.9778	71.485	25.1478	42.7464
AMTN_3	368.057	-2.32792e-06	0.0014427	3.4255e-21	1.26216e-19	0	0	0	0	0	0	0	0	0	0	0	0	0	0	0	962	2482	3114	365	151	1862	0	548	341	23	0	0	0	0	0	0	0	0	0	0	0	0	0	0	0	480.028	1375.39	2700.36	445.784
CMTM8_3	599.261	2.04726	0.224582	3.44192e-21	1.2658e-19	964	871	415	806	1326	977	923	935	989	1540	1441	1150	1193	700	409	510	404	266	198	80	123	85	160	80	205	819.677	784.58	420.269	836.795	1290.87	849.814	871.697	731.928	905.213	1061.46	1232.8	1068.42	976.807	653.812	419.337	254.485	223.875	230.666	241.823
INTS6L_3	102.626	3.15404	0.344908	3.65964e-21	1.34332e-19	145	114	122	143	377	147	136	94	141	210	190	297	299	96	144	34	44	35	15	7	27	1	13	2	10	123.292	102.689	123.549	148.464	367.012	127.863	128.441	73.5842	129.055	144.744	162.549	275.932	244.816	89.6657	147.639	16.9656	24.3825	30.3509	18.3199
TSPAN11_3	107.344	-4.62803	0.506937	3.68284e-21	1.34928e-19	3	3	4	10	10	9	9	20	8	16	20	7	16	4	13	1030	350	133	234	131	397	5	92	10	371	2.55086	2.70234	4.05078	10.3821	9.73507	7.82838	8.49976	15.6562	7.32225	11.0281	17.1104	6.50344	13.1005	3.73607	13.3286	513.959	193.951	115.333	285.79
SPINT2_3	374.52	1.52894	0.16797	3.73777e-21	1.36682e-19	715	669	442	326	639	507	506	602	356	454	706	606	933	770	404	293	284	159	141	150	95	118	107	101	127	607.956	602.623	447.611	338.456	622.071	440.999	477.875	471.252	325.84	312.923	603.997	563.012	763.924	719.194	414.211	146.204	157.378	137.88	172.207
LOC119876946_1	247.218	13.5451	3.03889	3.77649e-21	1.37838e-19	972	807	16	343	411	423	4	0	1205	410	119	129	438	1329	269	0	0	0	0	0	0	0	0	0	0	826.48	726.93	16.2031	356.105	400.112	367.934	3.77767	0	1102.91	282.595	101.807	119.849	358.627	1241.31	275.799	0	0	0	0
TNFAIP2_3	191.702	4.08846	0.449742	3.91644e-21	1.42678e-19	535	338	74	397	395	67	381	492	644	448	389	470	432	127	48	39	14	15	42	19	10	2	9	10	2	454.904	304.464	74.9395	412.168	384.535	58.2779	359.823	385.143	589.441	308.787	332.797	436.66	353.714	118.62	49.2132	19.4606	7.75806	13.0075	51.2957
SIAH1_3	112.109	-2.34733	0.257791	4.51279e-21	1.64095e-19	46	40	45	25	40	15	58	57	40	65	58	54	87	71	28	320	622	247	93	105	297	217	98	98	113	39.1132	36.0313	45.5713	25.9552	38.9403	13.0473	54.7762	44.6202	36.6112	44.8017	49.6201	50.1694	71.234	66.3153	28.7077	159.677	344.679	214.19	113.583
MIR193A_3	113.441	-3.88061	0.427318	5.12201e-21	1.85898e-19	13	3	21	10	33	7	4	37	29	18	15	16	10	21	36	288	333	190	83	163	279	719	105	70	120	11.0537	2.70234	21.2666	10.3821	32.1257	6.08874	3.77767	28.964	26.5431	12.4066	12.8328	14.865	8.18782	19.6144	36.9099	143.709	184.531	164.762	101.37
RAC3_3	52.2873	2.88057	0.318856	5.38201e-21	1.9497e-19	87	45	77	35	91	153	103	114	66	129	52	72	125	102	100	22	12	12	8	9	0	15	10	11	2	73.975	40.5352	77.9775	36.3373	88.5892	133.082	97.275	89.2404	60.4085	88.9141	44.487	66.8926	102.348	95.2698	102.527	10.9778	6.64976	10.406	9.77061
NMUR1_3	43.6936	-9.03878	1.20493	5.51562e-21	1.99437e-19	1	0	1	0	0	0	0	0	0	0	0	0	0	1	0	79	275	16	18	28	22	514	12	54	9	0.850288	0	1.0127	0	0	0	0	0	0	0	0	0	0	0.934018	0	39.4202	152.39	13.8747	21.9839
SCX_3	70.1217	3.41826	0.378242	6.61548e-21	2.38761e-19	37	55	142	191	84	190	105	228	107	105	195	143	46	89	114	15	13	14	13	1	16	9	3	7	2	31.4606	49.543	143.803	198.298	81.7746	165.266	99.1638	178.481	97.9351	72.372	166.826	132.856	37.664	83.1276	116.881	7.48484	7.20391	12.1403	15.8772
LOC478277_3	342.366	-5.54949	0.612276	6.67287e-21	2.40384e-19	4	1	32	6	2	109	11	3	2	24	3	11	0	1	8	1674	971	445	992	823	1609	260	300	401	407	3.40115	0.900781	32.4063	6.22924	1.94701	94.8103	10.3886	2.34843	1.83056	16.5422	2.56656	10.2197	0	0.934018	8.20219	835.308	538.077	385.889	1211.56
AFG3L2_3	138.535	-1.01333	0.112045	7.57219e-21	2.72276e-19	94	102	97	96	114	89	105	136	110	137	130	111	118	136	91	405	394	210	138	173	180	169	123	87	100	79.927	91.8797	98.2314	99.6679	110.98	77.4139	99.1638	106.462	100.681	94.4282	111.218	103.126	96.6163	127.026	93.3	202.091	218.334	182.105	168.543
TEX2_3	658.947	2.5729	0.285402	7.93994e-21	2.8497e-19	1980	1514	1078	438	992	1230	705	1197	418	1064	1585	992	1368	1647	672	216	194	126	56	67	135	241	90	152	64	1683.57	1363.78	1091.69	454.735	965.719	1069.88	665.814	937.024	382.587	733.369	1356	921.631	1120.09	1538.33	688.984	107.782	107.505	109.263	68.3943
SNAI2_3	96.3192	-2.24769e-05	0.00144278	8.04615e-21	2.88249e-19	13	10	38	4	31	23	19	48	16	42	26	19	38	13	29	418	253	178	210	172	43	416	93	101	104	11.0537	9.00781	38.4824	4.15283	30.1787	20.0058	17.9439	37.5749	14.6445	28.9488	22.2435	17.6522	31.1137	12.1422	29.733	208.578	140.199	154.356	256.479
CAMK2B_3	19.4683	-4.58104	0.502381	9.89945e-21	3.53987e-19	0	0	1	0	0	4	2	0	0	8	0	0	5	1	3	91	69	51	40	18	31	71	20	12	51	0	0	1.0127	0	0	3.47928	1.88884	0	0	5.51405	0	0	4.09391	0.934018	3.07582	45.408	38.2361	44.2255	48.8531
P4HB_3	1613.06	1.45378	0.161553	1.0106e-20	3.60706e-19	2768	2423	1690	2569	2291	2345	3234	3151	2725	3168	1789	1626	2094	2223	2196	1527	1072	760	852	544	414	524	432	674	575	2353.6	2182.59	1711.46	2667.15	2230.31	2039.73	3054.25	2466.64	2494.14	2183.57	1530.52	1510.66	1714.53	2076.32	2251.5	761.957	594.046	659.047	1040.57
TALDO1_3	2450.06	-1.98388	0.219681	1.12669e-20	4.01402e-19	1038	968	986	1510	1284	1134	1128	1450	1359	1747	1034	1119	1168	1350	1062	9095	8476	6024	3271	3337	6497	933	2578	1306	3606	882.599	871.956	998.518	1567.69	1249.98	986.375	1065.3	1135.08	1243.87	1204.13	884.607	1039.62	956.337	1260.92	1088.84	4538.31	4696.95	5223.82	3994.96
GALNT16_3	83.044	-5.19234	0.5759	1.13953e-20	4.05233e-19	3	6	1	0	2	38	3	15	3	2	3	1	3	10	4	348	716	349	118	32	299	24	97	81	131	2.55086	5.40469	1.0127	0	1.94701	33.0531	2.83325	11.7422	2.74584	1.37851	2.56656	0.929063	2.45635	9.34018	4.1011	173.648	396.769	302.641	144.117
TMEM106C_3	295.379	2.608	0.291182	1.25627e-20	4.45928e-19	518	464	123	278	560	369	587	743	1130	738	390	531	486	351	308	70	114	54	47	27	57	89	64	60	35	440.449	417.963	124.562	288.622	545.164	320.963	554.373	581.628	1034.27	508.672	333.653	493.333	397.928	327.84	315.784	34.9292	63.1728	46.827	57.4024
ITPR2_3	194.172	-2.3865	0.265536	1.26264e-20	4.4737e-19	103	126	79	57	54	28	55	98	139	125	102	46	52	70	65	641	548	510	188	162	446	574	192	150	235	87.5796	113.498	80.0029	59.1778	52.5694	24.3549	51.943	76.7154	127.224	86.1571	87.263	42.7369	42.5767	65.3812	66.6428	319.852	303.673	442.255	229.609
PM20D1_3	130.552	-3.58361	0.399305	1.30934e-20	4.63073e-19	14	14	45	50	25	32	9	23	20	23	24	44	11	41	17	241	379	181	174	639	454	55	176	88	154	11.904	12.6109	45.5713	51.9104	24.3377	27.8342	8.49976	18.0046	18.3056	15.8529	20.5325	40.8788	9.0066	38.2947	17.4297	120.256	210.022	156.957	212.511
LOC119866356_3	10.885	-10.142	2.97776	1.31547e-20	4.64391e-19	0	0	0	0	0	0	0	0	0	0	0	0	0	0	0	61	34	20	10	11	42	35	34	4	10	0	0	0	0	0	0	0	0	0	0	0	0	0	0	0	30.4383	18.841	17.3433	12.2133
MYO5C_3	51.0183	4.92803	0.557729	1.49053e-20	5.25235e-19	76	80	73	52	76	98	64	50	134	166	45	125	160	117	91	0	1	0	6	0	12	0	2	0	0	64.6219	72.0625	73.9268	53.9868	73.9866	85.2423	60.4427	39.1405	122.648	114.417	38.4984	116.133	131.005	109.28	93.3	0	0.554147	0	7.32796
TEX52_3	15.7589	9.4085	2.6153	1.51371e-20	5.32436e-19	45	45	6	13	17	20	20	32	17	87	26	25	42	36	28	0	0	0	0	0	0	0	0	0	0	38.2629	40.5352	6.07617	13.4967	16.5496	17.3964	18.8884	25.0499	15.5598	59.9653	22.2435	23.2266	34.3888	33.6246	28.7077	0	0	0	0
BIN1_3	267.077	3.44778	0.384908	1.52077e-20	5.3395e-19	818	426	510	398	536	412	588	35	800	793	180	346	460	486	216	79	72	54	56	66	11	32	21	10	5	695.535	383.733	516.475	413.206	521.8	358.366	555.318	27.3984	732.225	546.581	153.993	321.456	376.64	453.933	221.459	39.4202	39.8986	46.827	68.3943
OLFML2B_3	601.423	3.66954	0.410185	1.55257e-20	5.44128e-19	598	606	1191	1036	290	3243	1040	1613	841	3235	742	986	523	352	284	128	122	162	118	16	21	95	21	42	34	508.472	545.873	1206.12	1075.58	282.317	2820.82	982.194	1262.67	769.751	2229.75	634.795	916.056	428.223	328.774	291.178	63.8706	67.6059	140.481	144.117
ARHGAP23_3	49.902	-3.82371	0.426381	1.563e-20	5.46795e-19	1	1	12	8	4	0	8	21	8	5	22	6	19	18	4	285	240	72	120	62	125	74	49	78	48	0.850288	0.900781	12.1523	8.30566	3.89403	0	7.55534	16.439	7.32225	3.44628	18.8214	5.57438	15.5569	16.8123	4.1011	142.212	132.995	62.436	146.559
SLAIN2_3	639.672	2.54409	0.284424	1.59049e-20	5.55411e-19	2052	1589	859	435	634	742	335	1047	1042	648	2505	1946	938	674	855	289	260	174	109	97	115	100	83	115	89	1744.79	1431.34	869.905	451.62	617.204	645.406	316.38	819.602	953.723	446.638	2143.08	1807.96	768.018	629.528	876.609	144.208	144.078	150.887	133.125
HOPX_3	1098.1	-4.76742	0.532293	1.71973e-20	5.9946e-19	2	38	76	109	224	52	15	37	142	75	8	52	362	125	20	5572	2327	1024	4093	2558	773	2081	2013	1245	2295	1.70058	34.2297	76.9648	113.165	218.066	45.2306	14.1663	28.964	129.97	51.6943	6.84415	48.3113	296.399	116.752	20.5055	2780.37	1289.5	887.979	4998.89
LBH_3	604.952	-3.69403	0.412274	1.7247e-20	6.00116e-19	99	42	50	51	127	182	23	60	46	266	137	91	294	121	20	3378	1823	1057	2698	855	917	265	610	285	1698	84.1785	37.8328	50.6348	52.9486	123.635	158.307	21.7216	46.9686	42.1029	183.342	117.206	84.5448	240.722	113.016	20.5055	1685.59	1010.21	916.596	3295.14
MGAT2_3	72.4227	1.96735	0.2206	1.86178e-20	6.46653e-19	129	157	53	105	109	117	79	118	129	180	125	80	124	106	135	28	62	25	24	22	7	24	19	12	24	109.687	141.423	53.6729	109.012	106.112	101.769	74.609	92.3716	118.071	124.066	106.94	74.3251	101.529	99.0059	138.412	13.9717	34.3571	21.6792	29.3118
APBB1_3	64.5409	2.46681	0.2766	1.86977e-20	6.48266e-19	161	113	83	26	92	190	137	169	79	118	80	75	114	97	101	38	29	13	9	17	10	7	8	15	16	136.896	101.788	84.0537	26.9934	89.5627	165.266	129.385	132.295	72.3072	81.3323	68.4415	69.6797	93.3412	90.5997	103.553	18.9616	16.0703	11.2732	10.9919
MYO1D_3	197.443	2.14911	0.241348	2.0349e-20	7.04258e-19	351	368	487	284	278	298	301	418	309	300	352	213	397	250	188	128	87	94	17	19	77	30	52	45	57	298.451	331.488	493.183	294.851	270.635	259.206	284.27	327.215	282.822	206.777	301.143	197.89	325.056	233.504	192.752	63.8706	48.2108	81.5137	20.7626
KLF15_3	65.2206	-4.51243	0.504307	2.09512e-20	7.23804e-19	1	2	4	0	2	0	10	10	20	20	1	1	12	8	9	146	308	194	124	81	76	150	94	185	51	0.850288	1.80156	4.05078	0	1.94701	0	9.44418	7.8281	18.3056	13.7851	0.855519	0.929063	9.82538	7.47214	9.22747	72.8524	170.677	168.23	151.445
LOC100683471_3	33.1787	-4.81911	0.540338	2.41467e-20	8.32717e-19	1	6	3	0	0	3	8	1	1	1	0	0	7	6	7	143	175	116	24	49	118	27	87	18	39	0.850288	5.40469	3.03809	0	0	2.60946	7.55534	0.78281	0.915281	0.689257	0	0	5.73147	5.60411	7.17692	71.3555	96.9757	100.591	29.3118
INHBB_3	142.936	4.06213	0.45659	2.47313e-20	8.51364e-19	153	124	101	46	541	39	138	180	187	345	438	399	348	292	496	25	24	21	10	0	3	21	7	8	10	130.094	111.697	102.282	47.7575	526.668	33.923	130.33	140.906	171.158	237.794	374.717	370.696	284.936	272.733	508.536	12.4747	13.2995	18.2105	12.2133
PON3_3	106.638	-5.6853	0.638707	2.49955e-20	8.58933e-19	4	0	0	0	10	0	10	1	6	0	0	0	9	0	15	489	385	86	352	151	26	136	120	323	283	3.40115	0	0	0	9.73507	0	9.44418	0.78281	5.49169	0	0	0	7.36904	0	15.3791	244.006	213.347	74.5764	429.907
LOC119863998_3	72.1202	8.00545	0.928018	2.76993e-20	9.5016e-19	374	196	13	385	152	37	27	6	190	385	101	90	59	11	13	3	0	1	0	0	0	0	1	0	0	318.008	176.553	13.165	399.71	147.973	32.1833	25.4993	4.69686	173.903	265.364	86.4075	83.6157	48.3081	10.2742	13.3286	1.49697	0	0.867167	0
BLOC1S1_3	83.9446	-1.79486	0.201875	2.96872e-20	1.01655e-18	44	28	32	47	42	64	26	56	48	27	60	60	62	54	48	367	225	176	145	118	144	74	71	58	108	37.4127	25.2219	32.4063	48.7957	40.8873	55.6684	24.5549	43.8374	43.9335	18.6099	51.3312	55.7438	50.7645	50.437	49.2132	183.129	124.683	152.621	177.092
PRXL2A_3	1094.95	-2.51197	0.283005	3.0911e-20	1.05659e-18	487	489	346	281	409	564	359	450	340	604	385	401	462	427	292	2394	4773	4565	1165	616	2232	580	955	2857	750	414.09	440.482	350.393	291.736	398.165	490.578	339.046	352.265	311.195	416.311	329.375	372.554	378.277	398.826	299.38	1194.58	2644.94	3958.62	1422.85
CCDC170_3	76.0987	-5.60587	0.631388	3.16269e-20	1.07726e-18	0	2	1	0	0	4	18	3	2	0	7	0	1	0	8	486	377	183	232	56	170	23	104	31	266	0	1.80156	1.0127	0	0	3.47928	16.9995	2.34843	1.83056	0	5.98864	0	0.818782	0	8.20219	242.509	208.913	158.692	283.348
TRIM59_3	131.274	2.45777	0.277978	3.15964e-20	1.07726e-18	232	220	202	271	209	228	129	317	214	381	315	147	126	165	150	56	45	34	34	23	12	42	20	47	5	197.267	198.172	204.564	281.354	203.463	198.319	121.83	248.151	195.87	262.607	269.489	136.572	103.167	154.113	153.791	27.9434	24.9366	29.4837	41.5251
MAL_3	760.851	3.61326	0.408116	3.28508e-20	1.11698e-18	2229	1920	1020	1497	1150	2250	1264	989	1146	1472	668	809	1182	1625	940	215	25	48	212	40	17	190	28	11	78	1895.29	1729.5	1032.95	1554.2	1119.53	1957.09	1193.74	774.199	1048.91	1014.59	571.487	751.612	967.8	1517.78	963.758	107.283	13.8537	41.624	258.921
CDC34_3	292.898	-1.29309	0.145692	3.29088e-20	1.117e-18	196	181	208	199	175	226	263	259	132	291	172	222	225	165	156	1110	662	452	345	481	432	255	290	253	238	166.656	163.041	210.641	206.603	170.364	196.579	248.382	202.748	120.817	200.574	147.149	206.252	184.226	154.113	159.943	553.878	366.845	391.96	421.358
DPPA5_3	31.8706	-11.8645	3.23544	3.31242e-20	1.12234e-18	0	0	0	0	0	0	0	0	0	0	0	0	0	0	0	17	39	4	14	17	255	113	81	15	55	0	0	0	0	0	0	0	0	0	0	0	0	0	0	0	8.48282	21.6117	3.46867	17.0986
SELENOW_3	2194.98	-1.78551	0.201419	3.63521e-20	1.22956e-18	1183	1192	1655	1047	916	1716	1574	1346	1416	1006	842	898	786	901	1045	9496	7615	3481	2800	3861	2182	1425	2453	2823	2882	1005.89	1073.73	1676.01	1087	891.733	1492.61	1486.51	1053.66	1296.04	693.392	720.347	834.299	643.563	841.55	1071.41	4738.4	4219.83	3018.61	3419.72
LOC119876942	58.76	2.51729	0.285418	3.90142e-20	1.31731e-18	104	73	92	73	160	126	76	48	153	166	71	82	112	68	59	26	17	10	12	6	24	24	12	2	16	88.4299	65.757	93.168	75.7891	155.761	109.597	71.7757	37.5749	140.038	114.417	60.7419	76.1832	91.7036	63.5132	60.4912	12.9737	9.4205	8.67167	14.6559
HSPB8_3	227.805	2.78442	0.315155	3.92183e-20	1.3219e-18	242	262	457	247	305	406	437	486	428	212	604	428	393	543	333	84	54	74	50	46	8	6	65	22	28	205.77	236.005	462.802	256.437	296.92	353.147	412.71	380.446	391.74	146.122	516.734	397.639	321.781	507.172	341.416	41.9151	29.9239	64.1704	61.0663
PSMB5_3	792.289	-1.72844	0.195316	4.21001e-20	1.41657e-18	531	492	304	414	344	517	484	515	332	861	388	313	412	465	432	2369	2081	1371	1033	1240	1726	397	951	992	760	451.503	443.184	307.859	429.818	334.887	449.697	457.098	403.147	303.873	593.45	331.942	290.797	337.338	434.318	442.918	1182.11	1153.18	1188.89	1261.63
ACO1_3	329.599	-1.63663	0.184959	4.32973e-20	1.45432e-18	164	175	83	236	129	177	241	218	258	310	184	207	261	251	115	1385	952	591	498	299	310	492	336	255	494	139.447	157.637	84.0537	245.017	125.582	153.958	227.605	170.653	236.142	213.67	157.416	192.316	213.702	234.438	117.907	691.1	527.548	512.496	608.221
SSPN_3	891.865	-2.96569	0.335176	4.46394e-20	1.49681e-18	130	130	137	202	279	182	324	358	280	192	337	115	375	241	356	4998	4034	2254	1365	854	1514	151	1952	438	2152	110.537	117.102	138.739	209.718	271.609	158.307	305.991	280.246	256.279	132.337	288.31	106.842	307.043	225.098	364.998	2493.95	2235.43	1954.59	1667.11
GALNT6_3	317.003	5.53674	0.626074	4.8914e-20	1.63731e-18	584	597	555	541	984	991	33	64	849	752	240	185	1272	1058	56	40	11	46	4	6	0	0	10	0	7	496.568	537.766	562.046	561.67	957.931	861.991	31.1658	50.0999	777.073	518.321	205.325	171.877	1041.49	988.191	57.4154	19.9596	6.09562	39.8897	4.88531
LOC119873784_3	24.8764	-6.3132e-06	0.0014427	5.13132e-20	1.71466e-18	0	0	0	0	0	0	0	0	0	0	0	0	0	3	0	153	142	111	24	10	156	1	23	4	49	0	0	0	0	0	0	0	0	0	0	0	0	0	2.80205	0	76.3454	78.6889	96.2556	29.3118
TENM2_3	349.626	-3.39142e-06	0.0014427	5.16266e-20	1.72216e-18	0	0	1	0	0	0	0	0	0	0	0	0	14	16	1	1492	1465	838	632	572	299	1460	227	898	368	0	0	1.0127	0	0	0	0	0	0	0	0	0	11.4629	14.9443	1.02527	744.492	811.825	726.686	771.879
MMP15_3	184.358	2.60413	0.294769	5.50427e-20	1.83296e-18	467	397	147	421	286	156	322	264	354	151	359	320	354	247	346	123	112	40	69	52	21	13	12	14	22	397.084	357.61	148.866	437.085	278.423	135.692	304.102	206.662	324.009	104.078	307.131	297.3	289.849	230.702	354.745	61.3757	62.0645	34.6867	84.2715
MIOX_3	54.136	5.24079	0.594813	5.61858e-20	1.86782e-18	54	50	97	194	92	51	75	207	106	75	138	120	41	81	86	2	0	4	13	0	0	0	0	0	0	45.9155	45.0391	98.2314	201.412	89.5627	44.3608	70.8313	162.042	97.0198	51.6943	118.062	111.488	33.5701	75.6554	88.1736	0.997979	0	3.46867	15.8772
UQCRC2_3	332.047	-1.65363	0.187726	6.33006e-20	2.10073e-18	231	268	169	107	202	149	217	206	212	329	226	171	163	276	135	960	1162	591	444	506	586	178	449	291	296	196.416	241.409	171.146	111.088	196.649	129.603	204.939	161.259	194.04	226.765	193.347	158.87	133.461	257.789	138.412	479.03	643.919	512.496	542.269
FRMD3_3	66.0985	-1.41379e-05	0.00144273	6.39022e-20	2.11707e-18	18	37	9	0	7	1	12	6	16	12	11	3	8	0	4	356	302	194	81	73	66	138	53	162	104	15.3052	33.3289	9.11426	0	6.81455	0.86982	11.333	4.69686	14.6445	8.27108	9.41071	2.78719	6.55026	0	4.1011	177.64	167.352	168.23	98.9275
CYTIP_3	274.23	3.67359	0.418831	7.38659e-20	2.443e-18	651	647	211	340	386	530	697	774	545	180	625	428	328	642	328	55	11	46	47	48	37	3	22	0	6	553.537	582.805	213.679	352.99	375.774	461.004	658.259	605.895	498.828	124.066	534.7	397.639	268.561	599.639	336.29	27.4444	6.09562	39.8897	57.4024
LOC119876945	188.059	13.1022	3.01682	7.61214e-20	2.5133e-18	716	617	13	245	325	303	3	0	933	325	89	92	294	1050	220	0	0	0	0	0	0	0	0	0	0	608.806	555.782	13.165	254.361	316.39	263.555	2.83325	0	853.957	224.008	76.1412	85.4738	240.722	980.718	225.56	0	0	0	0
TXNDC17_3	733.73	-1.63801	0.18648	7.6653e-20	2.52655e-18	456	386	270	445	435	541	348	380	733	509	278	279	395	390	425	3147	2124	923	1067	1604	995	636	705	692	746	387.731	347.702	273.428	462.002	423.476	470.572	328.657	297.468	670.901	350.832	237.834	259.209	323.419	364.267	435.742	1570.32	1177.01	800.395	1303.16
IFT27_3	41.7653	2.68124	0.303624	8.47486e-20	2.78865e-18	88	89	37	56	65	34	48	72	81	179	103	61	54	75	50	14	35	7	6	4	8	6	3	4	10	74.8253	80.1695	37.4697	58.1396	63.278	29.5739	45.332	56.3623	74.1377	123.377	88.1185	56.6729	44.2142	70.0513	51.2637	6.98585	19.3951	6.07017	7.32796
COX8A_3	830.182	-1.36718	0.156353	8.49615e-20	2.79091e-18	678	547	434	398	512	783	476	543	471	744	531	417	551	689	592	2765	2191	1262	1120	969	1616	579	978	569	918	576.495	492.727	439.51	413.206	498.436	681.069	449.543	425.066	431.097	512.807	454.281	387.419	451.149	643.538	606.962	1379.71	1214.14	1094.37	1367.89
ODC1_3	136.391	3.57344	0.407673	8.74736e-20	2.86857e-18	182	156	349	330	131	131	64	169	219	942	102	115	221	296	292	63	33	2	15	23	16	9	19	3	9	154.752	140.522	353.431	342.608	127.529	113.946	60.4427	132.295	200.447	649.28	87.263	106.842	180.951	276.469	299.38	31.4363	18.2869	1.73433	18.3199
ARHGEF33_3	50.6249	-3.84528	0.437678	8.89084e-20	2.9107e-18	7	14	10	4	3	25	10	0	5	16	5	3	8	1	2	305	178	128	131	39	95	21	125	35	110	5.95201	12.6109	10.127	4.15283	2.92052	21.7455	9.44418	0	4.5764	11.0281	4.2776	2.78719	6.55026	0.934018	2.05055	152.192	98.6382	110.997	159.994
LAMP2_3	1191.39	-1.73745	0.198203	8.99453e-20	2.93968e-18	951	682	540	565	494	598	955	1138	694	697	769	339	712	674	412	4543	3996	2200	2204	1422	1444	611	1514	1258	1432	808.623	614.333	546.855	586.587	480.913	520.152	901.919	890.838	635.205	480.412	657.894	314.952	582.973	629.528	422.413	2266.91	2214.37	1907.77	2691.8
TMEM132A_3	84.406	4.01833	0.461769	9.26916e-20	3.02434e-18	78	86	185	168	119	607	145	128	103	96	92	129	92	108	99	4	30	1	7	2	1	6	15	7	6	66.3224	77.4672	187.349	174.419	115.847	527.98	136.941	100.2	94.2739	66.1687	78.7078	119.849	75.3279	100.874	101.502	1.99596	16.6244	0.867167	8.54929
JAG2_3	464.836	-1.44184e-05	0.00144273	9.87854e-20	3.21235e-18	38	44	62	56	64	3	45	87	23	91	54	26	70	101	277	1744	1537	659	707	800	776	2474	363	525	432	32.3109	39.6344	62.7871	58.1396	62.3045	2.60946	42.4988	68.1045	21.0515	62.7224	46.198	24.1556	57.3147	94.3358	284.001	870.237	851.724	571.463	863.478
KCNA1_3	46.9042	5.64633	0.648499	9.86339e-20	3.21235e-18	177	134	66	56	35	69	81	42	35	463	27	14	66	37	79	0	0	6	3	1	2	0	2	0	0	150.501	120.705	66.8379	58.1396	34.0728	60.0175	76.4978	32.878	32.0348	319.126	23.099	13.0069	54.0396	34.5587	80.9967	0	0	5.203	3.66398
C32H4orf3_3	1680.82	2.05594	0.235233	1.04161e-19	3.38148e-18	3187	2958	1154	2370	2993	1856	3491	2998	2592	4526	2426	1155	2448	3252	3348	1310	1009	595	700	480	310	144	464	304	377	2709.87	2664.51	1168.65	2460.55	2913.71	1614.39	3296.96	2346.87	2372.41	3119.58	2075.49	1073.07	2004.38	3037.43	3432.62	653.676	559.134	515.964	854.929
AMOTL2_3	150.17	-2.51425	0.287495	1.0756e-19	3.48599e-18	81	56	30	42	56	61	78	149	23	43	77	50	44	43	66	537	464	195	274	546	282	124	133	137	129	68.8733	50.4438	30.3809	43.6047	54.5164	53.059	73.6646	116.639	21.0515	29.638	65.875	46.4532	36.0264	40.1628	67.6681	267.957	257.124	169.098	334.644
SEMA4A_3	72.0424	2.9622	0.33765	1.09128e-19	3.53091e-18	152	162	72	77	111	41	159	204	145	193	45	57	137	164	166	56	12	11	16	10	6	6	3	9	8	129.244	145.927	72.9141	79.942	108.059	35.6626	150.162	159.693	132.716	133.027	38.4984	52.9566	112.173	153.179	170.196	27.9434	6.64976	9.53884	19.5412
LOC111090610_3	38.1914	7.83911	1.11906	1.14883e-19	3.71091e-18	140	68	12	43	147	78	16	43	66	132	129	169	14	5	20	0	0	0	0	0	0	2	0	0	0	119.04	61.2531	12.1523	44.6429	143.106	67.8459	15.1107	33.6608	60.4085	90.9819	110.362	157.012	11.4629	4.67009	20.5055	0	0	0	0
DHDDS_3	163.66	-1.82587	0.208816	1.19683e-19	3.85952e-18	106	64	82	60	54	66	109	110	108	162	67	89	113	77	66	676	597	358	271	182	317	88	208	85	218	90.1305	57.65	83.041	62.2924	52.5694	57.4081	102.942	86.1091	98.8503	111.66	57.3198	82.6866	92.5224	71.9194	67.6681	337.317	330.826	310.446	330.98
LOC102152153_3	63.6712	4.87289	0.548635	1.20853e-19	3.89078e-18	199	200	32	41	101	26	109	89	41	184	50	67	110	109	373	20	7	1	3	1	3	0	4	0	0	169.207	180.156	32.4063	42.5665	98.3243	22.6153	102.942	69.6701	37.5265	126.823	42.776	62.2472	90.066	101.808	382.427	9.97979	3.87903	0.867167	3.66398
JARID2_3	1039.14	1.76447	0.20296	1.26316e-19	4.05991e-18	2318	2137	930	1227	836	812	2372	2226	1439	1991	1785	1182	1554	1623	2156	840	576	392	393	398	273	340	268	142	299	1970.97	1924.97	941.807	1273.88	813.852	706.293	2240.16	1742.54	1317.09	1372.31	1527.1	1098.15	1272.39	1515.91	2210.49	419.151	319.189	339.93	479.981
LOC477105_3	73.6162	8.78187	1.21899	1.35634e-19	4.3522e-18	10	16	22	385	125	4	13	18	84	147	263	339	33	113	381	0	0	0	0	1	0	1	0	0	0	8.50288	14.4125	22.2793	399.71	121.688	3.47928	12.2774	14.0906	76.8836	101.321	225.002	314.952	27.0198	105.544	390.629	0	0	0	0
TRPC1_3	110.89	4.00571	0.467439	1.41699e-19	4.5393e-18	218	181	194	158	196	122	219	326	118	308	246	210	162	120	220	1	8	13	0	3	6	7	6	31	2	185.363	163.041	196.463	164.037	190.807	106.118	206.827	255.196	108.003	212.291	210.458	195.103	132.643	112.082	225.56	0.498989	4.43318	11.2732	0
SESN1_3	142.582	-2.62528	0.301596	1.52413e-19	4.87447e-18	56	70	45	70	22	66	69	95	28	16	51	53	80	58	27	599	326	266	306	261	70	457	135	161	133	47.6161	63.0547	45.5713	72.6745	21.4172	57.4081	65.1648	74.367	25.6279	11.0281	43.6315	49.2404	65.5026	54.173	27.6824	298.895	180.652	230.666	373.726
MAP3K13_3	28.6173	3.44992	0.389791	1.54284e-19	4.92615e-18	49	28	29	37	55	21	93	91	93	42	56	36	45	50	34	13	9	4	6	0	3	4	1	0	2	41.6641	25.2219	29.3682	38.4137	53.5429	18.2662	87.8308	71.2357	85.1211	28.9488	47.9091	33.4463	36.8452	46.7009	34.8593	6.48686	4.98732	3.46867	7.32796
BRSK1_3	12.5028	7.27252	1.28775	1.66106e-19	5.2949e-18	25	11	34	16	11	16	36	21	35	38	13	25	20	15	31	0	1	0	0	0	0	0	0	0	0	21.2572	9.90859	34.4316	16.6113	10.7086	13.9171	33.999	16.439	32.0348	26.1918	11.1218	23.2266	16.3756	14.0103	31.7835	0	0.554147	0	0
NHP2_3	420.407	-1.92824	0.221756	1.66983e-19	5.31412e-18	277	247	203	137	224	136	260	181	243	318	90	200	253	230	229	1538	1474	855	500	566	763	179	509	458	652	235.53	222.493	205.577	142.234	218.066	118.295	245.549	141.689	222.413	219.184	76.9967	185.813	207.152	214.824	234.788	767.446	816.813	741.428	610.663
RNF24_3	91.4657	-2.11631	0.243466	1.72671e-19	5.48613e-18	63	58	45	44	27	32	33	78	21	45	63	68	57	45	24	263	334	197	107	53	270	94	115	85	99	53.5681	52.2453	45.5713	45.6811	26.2847	27.8342	31.1658	61.0592	19.2209	31.0166	53.8977	63.1763	46.6706	42.0308	24.6066	131.234	185.085	170.832	130.682
LOC119865456_3	27.756	-7.46359	0.914431	1.747e-19	5.54149e-18	1	3	0	0	3	0	0	4	0	0	0	0	0	0	0	93	12	12	42	49	193	68	30	21	50	0.850288	2.70234	0	0	2.92052	0	0	3.13124	0	0	0	0	0	0	0	46.406	6.64976	10.406	51.2957
SREBF2_3	352.58	1.52535	0.175926	1.7513e-19	5.54607e-18	505	572	375	701	635	500	402	460	465	499	602	655	787	370	431	353	297	114	135	90	152	123	92	130	109	429.395	515.247	379.761	727.783	618.177	434.91	379.656	360.093	425.606	343.939	515.023	608.536	644.381	345.587	441.893	176.143	164.582	98.8571	164.879
MED15_3	147.857	-1.2934	0.149181	1.93008e-19	6.10227e-18	99	106	115	94	132	78	77	105	111	145	94	96	92	68	98	454	356	208	133	215	245	188	135	135	163	84.1785	95.4828	116.46	97.5915	128.503	67.8459	72.7202	82.1951	101.596	99.9422	80.4188	89.1901	75.3279	63.5132	100.477	226.541	197.276	180.371	162.436
MOB3B_3	142.617	-3.72666	0.429217	1.93727e-19	6.11502e-18	31	27	47	39	8	48	10	29	8	21	6	3	44	43	14	819	558	385	258	269	375	213	227	13	220	26.3589	24.3211	47.5967	40.4901	7.78806	41.7513	9.44418	22.7015	7.32225	14.4744	5.13312	2.78719	36.0264	40.1628	14.3538	408.672	309.214	333.859	315.102
MSX2_3	371.146	5.06439	0.585429	2.14105e-19	6.74727e-18	1400	1090	381	920	81	540	871	616	822	1965	260	224	185	446	618	0	69	21	10	16	0	50	2	5	4	1190.4	981.852	385.837	955.151	78.8541	469.703	822.588	482.211	752.361	1354.39	222.435	208.11	151.475	416.572	633.619	0	38.2361	18.2105	12.2133
SORT1_3	126	-2.41079	0.278119	2.19153e-19	6.89515e-18	55	45	44	38	48	50	28	126	6	62	86	88	82	64	36	474	456	172	159	106	202	258	141	219	119	46.7658	40.5352	44.5586	39.4519	46.7284	43.491	26.4437	98.6341	5.49169	42.7339	73.5747	81.7576	67.1401	59.7771	36.9099	236.521	252.691	149.153	194.191
LOC119874467_3	276.797	9.9753	1.27526	2.23136e-19	7.00906e-18	408	397	60	1061	472	788	0	0	938	695	140	247	746	1239	438	0	0	0	0	0	2	0	1	0	0	346.917	357.61	60.7617	1101.54	459.496	685.418	0	0	858.533	479.033	119.773	229.479	610.811	1157.25	449.07	0	0	0	0
LOC119867951_3	35.5892	6.76155	0.82015	2.31165e-19	7.24954e-18	45	20	46	221	79	176	21	21	89	80	32	47	38	36	12	0	0	0	0	1	0	4	0	0	0	38.2629	18.0156	46.584	229.444	76.9071	153.088	19.8328	16.439	81.46	55.1405	27.3766	43.666	31.1137	33.6246	12.3033	0	0	0	0
RDH11_3	221.025	-2.06628	0.238652	2.33265e-19	7.30358e-18	62	69	180	65	48	156	103	99	72	183	97	101	128	106	84	1071	834	360	310	309	383	127	373	177	283	52.7178	62.1539	182.285	67.4835	46.7284	135.692	97.275	77.4982	65.9002	126.134	82.9854	93.8354	104.804	99.0059	86.123	534.418	462.159	312.18	378.611
CAPZA2_3	444.56	-1.36151	0.157377	2.4461e-19	7.64643e-18	408	330	279	247	282	308	306	429	277	283	318	228	382	299	187	1886	1158	585	627	570	289	536	418	524	449	346.917	297.258	282.542	256.437	274.529	267.904	288.992	335.826	253.533	195.06	272.055	211.826	312.775	279.271	191.726	941.094	641.702	507.293	765.772
SLC9A3R2_3	358.048	-1.56935	0.181325	2.45251e-19	7.65411e-18	267	308	194	127	196	360	178	286	172	232	236	224	259	220	166	1488	1028	975	483	480	397	233	271	443	276	227.027	277.441	196.463	131.852	190.807	313.135	168.106	223.884	157.428	159.908	201.903	208.11	212.065	205.484	170.196	742.496	569.663	845.488	589.901
SYTL3_3	34.4523	6.88722	0.867419	2.48419e-19	7.74054e-18	38	46	12	89	123	3	66	93	88	64	96	83	110	24	24	0	1	0	0	3	0	0	0	0	0	32.3109	41.4359	12.1523	92.4004	119.741	2.60946	62.3316	72.8014	80.5447	44.1124	82.1299	77.1123	90.066	22.4164	24.6066	0	0.554147	0	0
PPM1H_3	286.635	3.66184	0.423673	2.65562e-19	8.2614e-18	434	394	172	436	279	165	1075	789	622	1007	599	708	345	613	164	145	8	43	56	24	24	7	9	2	24	369.025	354.908	174.184	452.658	271.609	143.52	1015.25	617.637	569.305	694.082	512.456	657.777	282.48	572.553	168.145	72.3534	4.43318	37.2882	68.3943
ANKRD50_3	744.011	3.79628	0.44028	2.72354e-19	8.45913e-18	1683	1533	597	538	1502	420	2556	1902	3858	832	1093	294	235	2144	598	113	168	225	65	34	36	14	30	61	49	1431.03	1380.9	604.579	558.555	1462.21	365.324	2413.93	1488.91	3531.15	573.462	935.083	273.145	192.414	2002.53	613.114	56.3858	93.0967	195.113	79.3862
TJP3_3	107.794	2.45305	0.284032	2.76622e-19	8.57794e-18	206	174	184	152	266	186	90	92	221	161	204	187	181	191	160	71	39	42	21	6	57	8	13	15	18	175.159	156.736	186.336	157.807	258.953	161.786	84.9976	72.0186	202.277	110.97	174.526	173.735	148.2	178.397	164.044	35.4282	21.6117	36.421	25.6479
GRID2_3	223.512	7.60606	0.891228	3.03161e-19	9.38588e-18	468	502	337	13	13	62	556	832	232	1192	808	1084	78	30	294	2	0	0	0	2	0	7	1	0	0	397.935	452.192	341.278	13.4967	12.6556	53.9288	525.096	651.298	212.345	821.594	691.26	1007.1	63.865	28.0205	301.431	0.997979	0	0	0
NXPH3_3	16.9492	-4.31779	0.499977	3.07959e-19	9.51922e-18	2	2	7	4	0	0	0	5	5	1	2	1	1	0	0	53	44	83	23	18	34	46	23	18	30	1.70058	1.80156	7.08887	4.15283	0	0	0	3.91405	4.5764	0.689257	1.71104	0.929063	0.818782	0	0	26.4464	24.3825	71.9749	28.0905
ARSD_3	107.815	2.52652	0.292162	3.15539e-19	9.73798e-18	162	168	105	107	269	171	125	150	242	260	153	228	181	189	206	56	76	35	33	8	17	11	15	0	33	137.747	151.331	106.333	111.088	261.873	148.739	118.052	117.422	221.498	179.207	130.894	211.826	148.2	176.529	211.206	27.9434	42.1152	30.3509	40.3038
LOC102155707_3	92.559	-9.28831	1.1117	3.22219e-19	9.92834e-18	0	0	0	0	0	0	0	1	0	2	0	0	2	6	0	200	61	16	114	40	116	909	15	116	260	0	0	0	0	0	0	0	0.78281	0	1.37851	0	0	1.63756	5.60411	0	99.7979	33.803	13.8747	139.231
YBX2_3	64.0921	4.37312	0.511412	3.31764e-19	1.02062e-17	71	83	81	164	164	126	125	88	59	69	166	205	87	114	98	1	12	1	0	0	18	2	0	5	2	60.3704	74.7648	82.0283	170.266	159.655	109.597	118.052	68.8873	54.0016	47.5587	142.016	190.458	71.234	106.478	100.477	0.498989	6.64976	0.867167	0
VSNL1_3	37.0663	-6.07339	0.700248	3.44849e-19	1.0592e-17	6	1	1	0	0	0	0	0	2	0	6	0	0	0	0	79	157	26	42	32	41	214	46	124	21	5.10173	0.900781	1.0127	0	0	0	0	0	1.83056	0	5.13312	0	0	0	0	39.4202	87.0011	22.5463	51.2957
INA_3	17.7757	-6.84721	0.851997	3.45501e-19	1.05952e-17	1	0	1	0	1	1	0	0	0	0	0	0	0	0	0	101	19	18	82	55	29	19	5	37	33	0.850288	0	1.0127	0	0.973507	0.86982	0	0	0	0	0	0	0	0	0	50.3979	10.5288	15.609	100.149
LOC119876781	139.035	-1.3863	0.160914	3.56659e-19	1.09201e-17	81	98	64	92	76	105	74	128	98	133	136	82	118	81	52	389	470	240	226	154	218	150	152	62	153	68.8733	88.2766	64.8125	95.5151	73.9866	91.3311	69.8869	100.2	89.6975	91.6712	116.351	76.1832	96.6163	75.6554	53.3143	194.107	260.449	208.12	276.02
GPR180_3	37.1822	3.40027	0.391086	3.59368e-19	1.09857e-17	47	67	36	34	70	88	73	69	47	165	49	54	84	52	70	24	8	5	0	7	0	1	1	1	11	39.9635	60.3523	36.457	35.299	68.1455	76.5441	68.9425	54.0139	43.0182	113.727	41.9204	50.1694	68.7777	48.5689	71.7692	11.9757	4.43318	4.33584	0
ACLY_3	3653.83	-2.43564	0.283165	3.78902e-19	1.15554e-17	981	1003	716	2057	1157	2150	1268	1256	943	2887	1426	1299	1637	1326	829	15002	14652	7141	4748	7675	10860	1083	6147	2878	2597	834.132	903.484	725.09	2135.59	1126.35	1870.11	1197.52	983.21	863.11	1989.88	1219.97	1206.85	1340.35	1238.51	849.952	7485.84	8119.36	6192.44	5798.86
ZNF217_3	178.027	2.51431	0.293372	3.79199e-19	1.15554e-17	306	243	288	271	347	338	370	250	315	163	324	365	269	237	294	68	44	92	33	6	17	58	24	55	23	260.188	218.89	291.656	281.354	337.807	293.999	349.434	195.703	288.313	112.349	277.188	339.108	220.252	221.362	301.431	33.9313	24.3825	79.7794	40.3038
LOC102155601_3	21.5074	4.67412	0.535564	4.16556e-19	1.26739e-17	28	34	47	25	38	54	24	38	17	19	61	59	43	41	51	4	0	2	0	0	5	0	1	0	0	23.8081	30.6266	47.5967	25.9552	36.9933	46.9703	22.666	29.7468	15.5598	13.0959	52.1867	54.8147	35.2076	38.2947	52.289	1.99596	0	1.73433	0
S100A2_3	73.1227	-5.81998	0.680811	4.61233e-19	1.40112e-17	0	3	9	7	1	0	0	2	6	0	0	3	2	15	7	590	107	152	288	345	40	7	99	80	68	0	2.70234	9.11426	7.26745	0.973507	0	0	1.56562	5.49169	0	0	2.78719	1.63756	14.0103	7.17692	294.404	59.2937	131.809	351.742
LOC119872845_3	70.2169	6.40988	0.757241	4.80107e-19	1.45617e-17	36	25	29	340	217	160	19	34	96	202	149	163	69	189	168	0	1	0	0	0	0	9	0	0	1	30.6104	22.5195	29.3682	352.99	211.251	139.171	17.9439	26.6156	87.867	139.23	127.472	151.437	56.496	176.529	172.246	0	0.554147	0	0
EFNB2_3	15.7503	-5.1804	0.593208	5.12527e-19	1.55208e-17	0	1	1	0	0	0	5	3	0	6	0	3	0	0	0	74	52	61	13	24	53	33	25	19	15	0	0.900781	1.0127	0	0	0	4.72209	2.34843	0	4.13554	0	2.78719	0	0	0	36.9252	28.8156	52.8972	15.8772
DAPL1_3	289.459	7.99992	0.955479	5.24135e-19	1.58475e-17	2042	2303	200	201	98	5	1299	171	259	439	182	252	250	73	328	1	0	0	0	4	0	0	0	1	5	1736.29	2074.5	202.539	208.68	95.4037	4.3491	1226.8	133.861	237.058	302.584	155.705	234.124	204.696	68.1833	336.29	0.498989	0	0	0
SLC11A1_3	281.962	4.22114	0.49702	5.36581e-19	1.61986e-17	816	684	230	104	605	240	1565	1141	246	83	352	408	280	452	397	19	13	14	28	4	11	13	4	47	9	693.835	616.134	232.92	107.974	588.972	208.757	1478.01	893.187	225.159	57.2083	301.143	379.058	229.259	422.176	407.034	9.4808	7.20391	12.1403	34.1972
HIBADH_3	239.195	-2.39331	0.280207	5.90965e-19	1.78126e-17	214	156	63	27	78	59	90	192	112	112	121	101	100	162	54	1156	1076	415	600	257	327	86	306	186	349	181.962	140.522	63.7998	28.0316	75.9336	51.3194	84.9976	150.3	102.511	77.1968	103.518	93.8354	81.8782	151.311	55.3648	576.832	596.262	359.874	732.796
LOC111090357_3	9.27579	-7.59989	1.35322	6.02241e-19	1.81243e-17	1	0	0	0	0	0	0	0	0	0	0	3	0	0	0	21	30	21	9	17	18	47	14	16	8	0.850288	0	0	0	0	0	0	0	0	0	0	2.78719	0	0	0	10.4788	16.6244	18.2105	10.9919
PHF2_3	274.048	1.23809	0.144849	6.43819e-19	1.93455e-17	512	477	365	370	422	390	427	389	357	335	361	374	474	403	320	362	297	163	173	125	88	120	70	66	62	435.347	429.673	369.634	384.137	410.82	339.23	403.266	304.513	326.755	230.901	308.842	347.47	388.103	376.409	328.088	180.634	164.582	141.348	211.29
PPP1R3D_3	158.281	2.49137	0.292759	6.47368e-19	1.9422e-17	260	240	134	146	176	447	133	191	408	854	198	174	348	148	231	88	51	26	36	51	23	41	33	42	14	221.075	216.188	135.701	151.578	171.337	388.809	125.608	149.517	373.435	588.625	169.393	161.657	284.936	138.235	236.838	43.9111	28.2615	22.5463	43.9678
MCCC2_3	774.626	-2.05683	0.240929	6.69214e-19	2.00464e-17	325	300	428	336	278	414	260	245	319	707	234	305	474	398	388	2434	3229	1716	1076	964	2390	477	1043	307	934	276.343	270.234	433.434	348.838	270.635	360.105	245.549	191.789	291.975	487.305	200.192	283.364	388.103	371.739	397.806	1214.54	1789.34	1488.06	1314.15
HIVEP3_3	34.0508	3.04442	0.354942	7.12666e-19	2.13151e-17	41	36	55	64	44	150	36	76	58	49	57	53	37	43	76	20	10	5	5	0	6	8	7	0	4	34.8618	32.4281	55.6982	66.4453	42.8343	130.473	33.999	59.4936	53.0863	33.7736	48.7646	49.2404	30.2949	40.1628	77.9208	9.97979	5.54147	4.33584	6.10663
GCA_3	36.8552	2.72612	0.319857	7.18635e-19	2.14275e-17	39	55	41	69	76	43	32	77	47	107	82	75	82	51	70	11	20	2	10	13	2	6	7	0	7	33.1612	49.543	41.5205	71.6363	73.9866	37.4022	30.2214	60.2764	43.0182	73.7505	70.1526	69.6797	67.1401	47.6349	71.7692	5.48888	11.0829	1.73433	12.2133
LOC111093824_3	50.7244	4.56817e-07	0.0014427	7.18547e-19	2.14275e-17	20	6	238	0	23	0	0	0	0	0	0	0	81	299	621	0	0	0	0	0	0	0	0	0	0	17.0058	5.40469	241.021	0	22.3907	0	0	0	0	0	0	0	66.3213	279.271	636.695	0	0	0	0
MIR708_3	12.0115	-9.01378e-06	0.00144271	7.30593e-19	2.17506e-17	0	0	0	0	0	0	0	0	0	0	0	0	0	0	0	23	43	76	10	10	80	14	7	9	15	0	0	0	0	0	0	0	0	0	0	0	0	0	0	0	11.4768	23.8283	65.9047	12.2133
ASPSCR1_3	64.7976	-2.00294	0.234889	7.43277e-19	2.20942e-17	28	47	42	26	26	39	27	28	34	57	25	21	16	20	34	222	275	158	87	104	114	31	70	54	97	23.8081	42.3367	42.5332	26.9934	25.3112	33.923	25.4993	21.9187	31.1195	39.2876	21.388	19.5103	13.1005	18.6804	34.8593	110.776	152.39	137.012	106.255
ZFYVE1_3	193.583	1.60762	0.189153	7.64168e-19	2.26805e-17	265	232	267	336	357	243	320	247	557	386	232	227	246	178	257	190	132	106	60	60	79	60	38	88	61	225.326	208.981	270.39	348.838	347.542	211.366	302.214	193.354	509.811	266.053	198.48	210.897	201.42	166.255	263.495	94.808	73.1474	91.9197	73.2796
FUBP1_3	330.328	1.04613	0.122853	8.34559e-19	2.47318e-17	533	480	386	477	426	423	355	551	443	636	589	494	520	430	331	336	450	259	204	128	149	189	95	89	92	453.203	432.375	390.9	495.225	414.714	367.934	335.268	431.329	405.469	438.367	503.901	458.957	425.767	401.628	339.366	167.66	249.366	224.596	249.151
LOC480926_3	187.271	4.2342	0.498191	8.40143e-19	2.48592e-17	670	715	165	194	173	163	299	350	281	427	305	395	319	668	49	74	1	1	4	7	0	11	18	5	8	569.693	644.059	167.095	201.412	168.417	141.781	282.381	273.984	257.194	294.313	260.933	366.98	261.191	623.924	50.2384	36.9252	0.554147	0.867167	4.88531
ACBD4_3	73.3286	2.38372	0.280017	8.58209e-19	2.53551e-17	76	102	73	97	149	84	94	176	170	145	116	134	91	147	171	49	37	33	11	4	6	6	11	14	25	64.6219	91.8797	73.9268	100.706	145.053	73.0648	88.7752	137.775	155.598	99.9422	99.2402	124.494	74.5092	137.301	175.322	24.4505	20.5034	28.6165	13.4346
SHMT1_3	146.755	-2.20111	0.258489	8.61428e-19	2.54115e-17	46	73	27	31	50	98	61	151	110	34	120	68	72	63	51	694	561	187	273	183	158	203	237	98	192	39.1132	65.757	27.3428	32.1844	48.6754	85.2423	57.6095	118.204	100.681	23.4347	102.662	63.1763	58.9523	58.8431	52.289	346.299	310.876	162.16	333.422
EFHD2_3	115.636	-1.98543	0.233589	9.12012e-19	2.68628e-17	53	54	66	48	38	62	64	100	57	71	48	53	77	69	40	529	222	243	165	112	286	72	196	54	164	45.0652	48.6422	66.8379	49.8339	36.9933	53.9288	60.4427	78.281	52.171	48.9372	41.0649	49.2404	63.0462	64.4472	41.011	263.965	123.021	210.722	201.519
NADK_3	599.82	-1.66667	0.196025	9.44565e-19	2.77794e-17	343	283	270	388	296	485	462	475	380	324	322	313	332	331	226	3161	1838	1265	932	606	696	267	665	555	827	291.649	254.921	273.428	402.824	288.158	421.862	436.321	371.835	347.807	223.319	275.477	290.797	271.836	309.16	231.712	1577.31	1018.52	1096.97	1138.28
LOC119867438_3	44.4648	-7.36904	0.860217	9.59919e-19	2.81882e-17	2	0	1	2	0	0	0	0	0	0	2	2	0	0	0	262	48	478	81	147	1	7	57	32	47	1.70058	0	1.0127	2.07641	0	0	0	0	0	0	1.71104	1.85813	0	0	0	130.735	26.5991	414.506	98.9275
PIR_3	90.1489	-5.61464	0.660862	1.01088e-18	2.96397e-17	2	0	11	0	0	0	10	9	4	4	3	3	12	7	3	387	410	408	61	74	174	0	148	286	154	1.70058	0	11.1396	0	0	0	9.44418	7.04529	3.66112	2.75703	2.56656	2.78719	9.82538	6.53812	3.07582	193.109	227.2	353.804	74.5009
FAM107B_3	172.228	2.92319	0.345288	1.08117e-18	3.16529e-17	200	176	455	315	153	103	412	180	480	794	254	155	384	352	67	54	35	71	49	21	13	31	31	19	14	170.058	158.538	460.776	327.035	148.947	89.5914	389.1	140.906	439.335	547.27	217.302	144.005	314.412	328.774	68.6934	26.9454	19.3951	61.5689	59.845
SDHAF1_3	302.07	1.57378	0.185926	1.13592e-18	3.32054e-17	526	470	286	466	384	747	566	520	406	575	430	456	557	302	261	266	279	127	128	139	46	86	113	71	96	447.251	423.367	289.631	483.805	373.827	649.755	534.54	407.061	371.604	396.323	367.873	423.653	456.062	282.073	267.597	132.731	154.607	110.13	156.33
IFGGB2_3	128.291	5.09447	0.604798	1.16663e-18	3.40518e-17	205	185	193	836	93	303	61	313	26	53	118	222	409	252	149	1	7	5	14	11	0	8	3	0	0	174.309	166.645	195.45	867.941	90.5362	263.555	57.6095	245.02	23.7973	36.5306	100.951	206.252	334.882	235.372	152.766	0.498989	3.87903	4.33584	17.0986
GSS_3	93.1698	-1.92353	0.227104	1.17315e-18	3.41907e-17	46	38	36	27	64	69	38	43	49	54	49	57	45	41	50	314	333	135	112	149	221	47	74	94	166	39.1132	34.2297	36.457	28.0316	62.3045	60.0175	35.8879	33.6608	44.8488	37.2199	41.9204	52.9566	36.8452	38.2947	51.2637	156.683	184.531	117.068	136.789
TNFAIP8L3_3	203.915	-4.48345	0.529275	1.2476e-18	3.63058e-17	9	11	17	17	6	29	28	33	13	41	29	3	51	14	10	1454	125	267	457	359	30	10	342	349	966	7.65259	9.90859	17.2158	17.6495	5.84104	25.2248	26.4437	25.8327	11.8987	28.2595	24.8101	2.78719	41.7579	13.0762	10.2527	725.53	69.2684	231.534	558.146
ACER3_3	535.452	-2.95993	0.349787	1.29818e-18	3.77211e-17	80	35	277	178	184	192	104	128	127	110	96	86	224	204	93	1324	1714	2098	343	1397	1048	379	486	1378	329	68.023	31.5273	280.517	184.801	179.125	167.005	98.2194	100.2	116.241	75.8182	82.1299	79.8994	183.407	190.54	95.3505	660.662	949.808	1819.32	418.915
MRPS15_3	364.066	-1.42929	0.168971	1.30932e-18	3.79881e-17	287	230	168	218	271	195	203	206	261	400	198	187	244	206	225	1540	1214	616	504	544	321	192	368	345	487	244.033	207.18	170.133	226.329	263.821	169.615	191.717	161.259	238.888	275.703	169.393	173.735	199.783	192.408	230.687	768.443	672.734	534.175	615.549
CTTN_3	1140.12	1.16233	0.137626	1.34296e-18	3.89056e-17	1928	1698	992	1248	1620	1440	2047	2383	1397	2316	1595	1203	1671	1715	1668	1415	1201	592	649	433	357	376	413	408	465	1639.35	1529.53	1004.59	1295.68	1577.08	1252.54	1933.22	1865.44	1278.65	1596.32	1364.55	1117.66	1368.18	1601.84	1710.16	706.07	665.531	513.363	792.641
OSBPL9_3	263.644	-1.78173	0.210767	1.36265e-18	3.94172e-17	138	123	106	149	158	94	92	216	136	161	134	141	230	145	184	1112	883	476	505	516	318	119	278	189	308	117.34	110.796	107.346	154.693	153.814	81.763	86.8864	169.087	124.478	110.97	114.64	130.998	188.32	135.433	188.65	554.876	489.312	412.772	616.77
SARAF_3	377.868	1.29863	0.153884	1.43851e-18	4.15495e-17	711	595	406	525	329	694	568	588	582	791	533	468	558	567	477	384	398	243	132	153	192	65	140	113	143	604.554	535.965	411.154	545.059	320.284	603.655	536.429	460.292	532.693	545.202	455.992	434.802	456.88	529.588	489.056	191.612	220.551	210.722	161.215
TOM1L2_3	311.688	2.13944	0.253813	1.52299e-18	4.39242e-17	765	886	278	353	415	293	650	596	775	622	318	272	401	547	491	216	174	131	56	25	105	112	61	38	51	650.47	798.092	281.529	366.487	404.006	254.857	613.871	466.555	709.343	428.718	272.055	252.705	328.332	510.908	503.41	107.782	96.4216	113.599	68.3943
DEFB1_3	28.3423	-5.7103e-06	0.0014427	1.65423e-18	4.76385e-17	0	0	0	0	0	0	0	0	0	0	0	0	0	0	0	80	13	5	49	91	3	95	12	166	12	0	0	0	0	0	0	0	0	0	0	0	0	0	0	0	39.9191	7.20391	4.33584	59.845
MED12L_3	305.625	3.98194	0.473626	1.72401e-18	4.95742e-17	840	720	126	231	1166	450	176	191	170	1248	566	486	381	695	844	12	60	49	10	23	31	62	8	0	21	714.242	648.563	127.6	239.826	1135.11	391.419	166.217	149.517	155.598	860.192	484.224	451.525	311.956	649.142	865.331	5.98787	33.2488	42.4912	12.2133
IFIT2_3	28.8612	3.68402	0.427498	1.82889e-18	5.25122e-17	52	47	46	14	57	52	72	104	77	54	51	73	47	22	17	12	7	7	5	1	0	0	1	0	2	44.215	42.3367	46.584	14.5349	55.4899	45.2306	67.9981	81.4123	70.4766	37.2199	43.6315	67.8216	38.4828	20.5484	17.4297	5.98787	3.87903	6.07017	6.10663
CCSER1_3	59.3992	5.33046	0.62984	1.83947e-18	5.27377e-17	417	371	45	84	68	9	49	84	89	39	100	90	80	83	38	1	3	6	4	3	0	0	1	0	0	354.57	334.19	45.5713	87.2094	66.1985	7.82838	46.2765	65.7561	81.46	26.881	85.5519	83.6157	65.5026	77.5235	38.9604	0.498989	1.66244	5.203	4.88531
C28H10orf71_3	19.3575	9.85126	2.69414	1.9784e-18	5.66373e-17	28	13	23	53	12	17	124	75	81	13	15	26	16	25	11	0	0	0	0	0	0	0	0	0	0	23.8081	11.7102	23.292	55.025	11.6821	14.7869	117.108	58.7108	74.1377	8.96034	12.8328	24.1556	13.1005	23.3504	11.278	0	0	0	0
RDH16_3	166.799	-7.22348	0.857945	2.06967e-18	5.91626e-17	5	44	4	0	0	11	6	1	0	0	3	1	0	3	0	1233	744	990	602	32	247	19	325	93	245	4.25144	39.6344	4.05078	0	0	9.56801	5.66651	0.78281	0	0	2.56656	0.929063	0	2.80205	0	615.254	412.285	858.496	735.239
LOC610994_3	25.7974	-2.11212e-05	0.00144277	2.12442e-18	6.06382e-17	2	6	0	10	3	7	3	5	13	9	7	6	10	22	4	133	72	34	49	60	17	58	40	32	33	1.70058	5.40469	0	10.3821	2.92052	6.08874	2.83325	3.91405	11.8987	6.20331	5.98864	5.57438	8.18782	20.5484	4.1011	66.3656	39.8986	29.4837	59.845
MIPOL1_3	97.5926	2.88785	0.344628	2.26709e-18	6.46153e-17	124	119	195	185	154	93	88	123	197	256	302	296	134	158	89	23	36	15	12	6	23	39	14	0	12	105.436	107.193	197.476	192.068	149.92	80.8932	83.1087	96.2857	180.31	176.45	258.367	275.003	109.717	147.575	91.2494	11.4768	19.9493	13.0075	14.6559
TYSND1_3	201.955	-1.888	0.22493	2.27552e-18	6.47604e-17	103	99	75	77	77	149	76	118	148	158	95	88	92	153	110	627	590	535	102	301	549	246	164	210	185	87.5796	89.1773	75.9521	79.942	74.9601	129.603	71.7757	92.3716	135.462	108.903	81.2743	81.7576	75.3279	142.905	112.78	312.866	326.947	463.934	124.575
NEU4_3	57.7173	6.10496	0.737706	2.35235e-18	6.68488e-17	32	31	59	112	46	77	126	97	212	57	137	358	118	100	20	0	0	0	8	0	0	0	1	0	0	27.2092	27.9242	59.749	116.279	44.7813	66.9761	118.997	75.9326	194.04	39.2876	117.206	332.605	96.6163	93.4018	20.5055	0	0	0	9.77061
UGT8_3	24.4089	5.15236	0.615151	2.56076e-18	7.26649e-17	71	52	38	44	80	7	34	14	33	36	84	24	71	13	58	3	0	1	4	0	0	0	0	3	0	60.3704	46.8406	38.4824	45.6811	77.8806	6.08874	32.1102	10.9593	30.2043	24.8132	71.8636	22.2975	58.1335	12.1422	59.4659	1.49697	0	0.867167	4.88531
ID1_3	126.171	-3.07254	0.366742	2.57759e-18	7.30356e-17	35	11	60	17	37	24	6	69	20	39	13	34	71	20	47	563	374	153	268	312	157	56	246	153	242	29.7601	9.90859	60.7617	17.6495	36.0198	20.8757	5.66651	54.0139	18.3056	26.881	11.1218	31.5882	58.1335	18.6804	48.1879	280.931	207.251	132.677	327.316
DYRK2_3	107.78	2.742	0.328183	2.59402e-18	7.33937e-17	221	198	129	286	93	106	162	175	119	412	161	101	144	125	312	40	51	27	20	7	4	41	18	24	7	187.914	178.355	130.638	296.927	90.5362	92.2009	152.996	136.992	108.918	283.974	137.739	93.8354	117.905	116.752	319.886	19.9596	28.2615	23.4135	24.4265
MMP7_3	69.9627	11.7939	2.91597	2.8687e-18	8.10471e-17	161	124	15	11	106	6	5	302	97	375	26	16	715	93	66	0	0	0	0	0	0	0	0	0	0	136.896	111.697	15.1904	11.4203	103.192	5.21892	4.72209	236.409	88.7822	258.471	22.2435	14.865	585.429	86.8636	67.6681	0	0	0	0
HYOU1_3	765.598	1.84254	0.22094	3.09801e-18	8.7398e-17	1217	1068	544	1124	1220	1276	2020	1706	1481	1137	908	752	1221	1364	1046	643	504	174	296	154	152	354	170	238	146	1034.8	962.034	550.906	1166.94	1187.68	1109.89	1907.72	1335.47	1355.53	783.685	776.812	698.656	999.733	1274	1072.44	320.85	279.29	150.887	361.513
SPTBN2_3	87.9119	-2.73541e-05	0.00144281	3.13284e-18	8.82523e-17	52	53	31	28	32	28	39	16	74	14	28	25	16	39	26	453	278	203	184	94	201	67	110	57	128	44.215	47.7414	31.3936	29.0698	31.1522	24.3549	36.8323	12.525	67.7308	9.64959	23.9545	23.2266	13.1005	36.4267	26.6571	226.042	154.053	176.035	224.724
LOC111097257_3	24.6808	6.19307	0.814653	3.22711e-18	9.0776e-17	75	67	14	31	13	26	24	33	36	61	28	64	139	65	24	0	0	0	0	2	0	2	0	0	0	63.7716	60.3523	14.1777	32.1844	12.6556	22.6153	22.666	25.8327	32.9501	42.0447	23.9545	59.46	113.811	60.7111	24.6066	0	0	0	0
MPIG6B_3	56.7111	-2.75187	0.329483	3.44144e-18	9.66646e-17	23	21	16	8	7	31	25	54	8	26	25	21	10	10	21	372	163	147	116	45	142	31	51	88	46	19.5566	18.9164	16.2031	8.30566	6.81455	26.9644	23.6104	42.2718	7.32225	17.9207	21.388	19.5103	8.18782	9.34018	21.5308	185.624	90.326	127.474	141.674
GNB5_3	82.2424	3.93602	0.467346	3.63157e-18	1.01857e-16	256	186	213	26	57	119	126	86	40	267	96	119	163	316	166	30	31	2	2	0	8	5	5	0	6	217.674	167.545	215.704	26.9934	55.4899	103.509	118.997	67.3217	36.6112	184.032	82.1299	110.559	133.461	295.15	170.196	14.9697	17.1786	1.73433	2.44265
ATP11B_3	378.339	1.7457	0.209586	3.70063e-18	1.03644e-16	612	626	539	593	427	438	454	531	593	1419	494	308	703	463	704	358	301	124	192	177	57	117	67	103	104	520.376	563.889	545.843	615.657	415.688	380.981	428.766	415.672	542.762	978.055	422.627	286.151	575.604	432.45	721.793	178.638	166.798	107.529	234.495
CS_3	652.431	-2.00054	0.240011	3.7268e-18	1.04227e-16	262	304	280	344	319	288	304	278	354	579	289	265	238	348	303	1594	2247	1463	760	594	2433	460	900	355	730	222.775	273.838	283.555	357.143	310.549	250.508	287.103	217.621	324.009	399.08	247.245	246.202	194.87	325.038	310.658	795.389	1245.17	1268.67	928.208
NPDC1_3	160.304	2.33815	0.280265	3.78618e-18	1.05735e-16	309	389	348	145	286	524	162	230	289	266	266	294	182	154	134	141	88	75	30	20	33	11	19	18	49	262.739	350.404	352.418	150.54	278.423	455.785	152.996	180.046	264.516	183.342	227.568	273.145	149.018	143.839	137.387	70.3575	48.7649	65.0375	36.6398
LOC119877043	44.6126	-4.63499	0.556601	3.8297e-18	1.06796e-16	5	1	2	10	2	0	1	0	2	5	11	4	1	2	8	286	68	47	100	10	52	64	109	23	217	4.25144	0.900781	2.02539	10.3821	1.94701	0	0.944418	0	1.83056	3.44628	9.41071	3.71625	0.818782	1.86804	8.20219	142.711	37.682	40.7569	122.133
PLEK2_3	50.6346	-3.31455	0.397628	3.91106e-18	1.08908e-16	7	17	6	21	8	4	3	17	4	9	14	12	35	17	15	327	93	45	109	198	46	75	39	75	55	5.95201	15.3133	6.07617	21.8024	7.78806	3.47928	2.83325	13.3078	3.66112	6.20331	11.9773	11.1488	28.6574	15.8783	15.3791	163.169	51.5357	39.0225	133.125
LOC606845_3	47.4561	3.47208	0.412231	4.11069e-18	1.14303e-16	130	171	32	128	57	55	98	78	112	121	68	86	38	45	44	23	9	16	5	2	0	4	7	0	1	110.537	154.034	32.4063	132.891	55.4899	47.8401	92.5529	61.0592	102.511	83.4001	58.1753	79.8994	31.1137	42.0308	45.1121	11.4768	4.98732	13.8747	6.10663
LOC111098045_3	107.592	-4.68704e-06	0.0014427	4.39667e-18	1.2208e-16	0	3	4	7	0	0	0	0	0	0	1	1	2	0	0	548	213	193	286	17	36	774	66	297	21	0	2.70234	4.05078	7.26745	0	0	0	0	0	0	0.855519	0.929063	1.63756	0	0	273.446	118.033	167.363	349.299
LOC119865275_3	104.644	6.36736	0.756617	4.62797e-18	1.28319e-16	178	186	77	51	186	2	40	138	14	407	268	226	376	486	320	0	12	0	0	0	3	0	0	0	3	151.351	167.545	77.9775	52.9486	181.072	1.73964	37.7767	108.028	12.8139	280.528	229.279	209.968	307.862	453.933	328.088	0	6.64976	0	0
LOC102151424_3	162.035	3.88072	0.469211	4.91153e-18	1.35986e-16	375	364	50	592	377	124	299	171	208	401	152	309	336	218	309	0	61	17	9	7	9	15	33	5	3	318.858	327.884	50.6348	614.619	367.012	107.858	282.381	133.861	190.378	276.392	130.039	287.081	275.111	203.616	316.81	0	33.803	14.7418	10.9919
ZBTB4_3	476.536	1.25828	0.151618	5.06015e-18	1.39901e-16	627	610	382	744	742	778	596	928	756	812	1027	842	523	566	583	556	560	347	221	166	216	169	148	103	130	533.13	549.477	386.85	772.426	722.343	676.72	562.873	726.448	691.952	559.677	878.618	782.271	428.223	528.654	597.735	277.438	310.322	300.907	269.913
KYNU_3	686.6	8.78687	1.06885	5.14947e-18	1.42168e-16	147	106	248	3185	0	2543	3830	1236	4825	2648	160	28	28	102	39	11	1	0	2	6	0	0	3	0	4	124.992	95.4828	251.148	3306.69	0	2211.95	3617.12	967.554	4416.23	1825.15	136.883	26.0138	22.9259	95.2698	39.9857	5.48888	0.554147	0	2.44265
SIRPA_3	651.266	-1.78726e-05	0.00144275	5.25759e-18	1.44947e-16	85	61	156	208	119	475	161	234	88	95	125	76	184	150	91	4180	3809	191	2036	767	1120	264	903	660	1173	72.2744	54.9477	157.98	215.947	115.847	413.164	152.051	183.178	80.5447	65.4794	106.94	70.6088	150.656	140.103	93.3	2085.78	2110.75	165.629	2486.62
PSRC1_3	77.1976	-1.94406	0.234476	5.27263e-18	1.45155e-16	34	46	47	57	35	37	31	35	16	46	46	40	38	43	37	319	406	106	115	57	75	99	56	121	104	28.9098	41.4359	47.5967	59.1778	34.0728	32.1833	29.2769	27.3984	14.6445	31.7058	39.3539	37.1625	31.1137	40.1628	37.9351	159.178	224.984	91.9197	140.453
RHOC_3	186.098	2.03729	0.245135	5.3012e-18	1.45734e-16	515	582	121	164	266	174	315	295	308	526	326	279	174	317	242	80	116	78	65	37	52	23	41	25	50	437.898	524.255	122.536	170.266	258.953	151.349	297.492	230.929	281.906	362.549	278.899	259.209	142.468	296.084	248.116	39.9191	64.2811	67.639	79.3862
SLC16A14_3	278.138	-6.84381	0.825424	5.56347e-18	1.52728e-16	5	2	0	0	3	28	0	0	0	1	6	4	3	1	17	1013	727	610	861	1450	680	4	513	109	346	4.25144	1.80156	0	0	2.92052	24.3549	0	0	0	0.689257	5.13312	3.71625	2.45635	0.934018	17.4297	505.476	402.865	528.972	1051.56
AZGP1_3	489.68	4.66523	0.564776	5.9457e-18	1.6299e-16	1202	1110	534	635	270	81	1110	2124	1336	1573	568	108	52	963	1824	109	52	34	6	0	7	36	22	4	33	1022.05	999.867	540.779	659.262	262.847	70.4554	1048.3	1662.69	1222.82	1084.2	485.935	100.339	42.5767	899.459	1870.1	54.3898	28.8156	29.4837	7.32796
LOC102155347_3	18.9633	9.58781	2.66018	5.96921e-18	1.63403e-16	36	25	37	26	36	2	86	82	8	36	46	59	26	22	6	0	0	0	0	0	0	0	0	0	0	30.6104	22.5195	37.4697	26.9934	35.0463	1.73964	81.2199	64.1904	7.32225	24.8132	39.3539	54.8147	21.2883	20.5484	6.15165	0	0	0	0
ATP2A3_3	82.915	6.64783	0.78354	5.98616e-18	1.63636e-16	130	182	133	12	369	299	16	26	4	21	220	400	226	196	40	7	0	2	1	0	0	1	1	0	0	110.537	163.942	134.688	12.4585	359.224	260.076	15.1107	20.3531	3.66112	14.4744	188.214	371.625	185.045	183.067	41.011	3.49292	0	1.73433	1.22133
PSEN1_3	90.1662	-1.89295	0.228866	6.15299e-18	1.67959e-16	44	28	42	33	42	32	31	56	52	61	74	68	40	54	60	232	287	185	126	208	120	48	102	75	142	37.4127	25.2219	42.5332	34.2608	40.8873	27.8342	29.2769	43.8374	47.5946	42.0447	63.3084	63.1763	32.7513	50.437	61.5165	115.766	159.04	160.426	153.887
VANGL1_3	231.457	-1.55411	0.18773	6.25545e-18	1.70516e-16	145	229	139	111	116	171	155	102	157	173	185	157	115	163	83	1166	558	421	306	223	256	412	196	116	313	123.292	206.279	140.765	115.241	112.927	148.739	146.385	79.8467	143.699	119.241	158.271	145.863	94.1599	152.245	85.0978	581.821	309.214	365.077	373.726
F11_3	53.2278	6.45413	0.759641	6.31366e-18	1.71861e-16	15	16	55	205	94	20	43	166	20	29	296	170	122	123	82	5	0	1	0	0	0	3	0	0	0	12.7543	14.4125	55.6982	212.832	91.5097	17.3964	40.61	129.947	18.3056	19.9884	253.234	157.941	99.8914	114.884	84.0725	2.49495	0	0.867167	0
VPS13C_3	144.681	3.3292	0.403121	6.35108e-18	1.72637e-16	106	41	343	286	204	142	140	246	240	725	272	414	222	255	221	27	24	43	17	16	10	41	19	0	8	90.1305	36.932	347.354	296.927	198.596	123.514	132.218	192.571	219.667	499.711	232.701	384.632	181.77	238.174	226.586	13.4727	13.2995	37.2882	20.7626
CTSV_3	201.928	-1.61624e-05	0.00144274	6.39722e-18	1.73648e-16	27	20	43	14	40	64	40	44	48	52	54	44	145	111	62	729	452	286	580	688	447	56	360	143	213	22.9578	18.0156	43.5459	14.5349	38.9403	55.6684	37.7767	34.4437	43.9335	35.8414	46.198	40.8788	118.723	103.676	63.567	363.763	250.474	248.01	708.37
MYH10_3	87.9524	3.0816	0.371536	6.47782e-18	1.7559e-16	126	128	124	34	164	100	68	173	62	502	122	110	216	222	222	42	20	28	20	16	4	16	4	4	4	107.136	115.3	125.574	35.299	159.655	86.982	64.2204	135.426	56.7474	346.007	104.373	102.197	176.857	207.352	227.611	20.9575	11.0829	24.2807	24.4265
PSMB9_3	320.468	2.92589	0.354876	6.52942e-18	1.76741e-16	822	593	469	982	568	807	242	383	177	348	282	344	1199	392	516	168	44	32	95	76	29	31	48	65	19	698.936	534.163	474.954	1019.52	552.952	701.944	228.549	299.816	162.005	239.861	241.256	319.598	981.72	366.135	529.042	83.8302	24.3825	27.7494	116.026
LOC111098128_3	11.9888	-6.64136	0.92826	6.82385e-18	1.84453e-16	0	0	2	0	0	0	0	1	0	1	0	2	0	0	0	44	47	47	6	29	8	31	6	39	17	0	0	2.02539	0	0	0	0	0.78281	0	0.689257	0	1.85813	0	0	0	21.9555	26.0449	40.7569	7.32796
TPST1_3	226.212	-2.29988	0.278209	6.8636e-18	1.85269e-16	170	142	32	45	80	89	41	100	106	143	96	105	170	69	92	1072	912	578	414	197	436	121	388	111	309	144.549	127.911	32.4063	46.7193	77.8806	77.4139	38.7211	78.281	97.0198	98.5637	82.1299	97.5516	139.193	64.4472	94.3252	534.917	505.382	501.223	505.629
EIF2AK3_3	109.009	2.0596	0.249399	6.91091e-18	1.86287e-16	164	242	136	178	252	256	109	174	199	131	141	140	234	130	134	94	72	24	33	57	15	36	11	18	15	139.447	217.989	137.727	184.801	245.324	222.674	102.942	136.209	182.141	90.2926	120.628	130.069	191.595	121.422	137.387	46.905	39.8986	20.812	40.3038
LOC486353_3	489.415	4.43219	0.537186	6.94047e-18	1.86824e-16	1529	1229	1033	306	542	1494	321	111	393	768	811	155	666	1583	2095	194	8	40	58	35	8	8	2	5	40	1300.09	1107.06	1046.11	317.691	527.641	1299.51	303.158	86.8919	359.705	529.349	693.826	144.005	545.309	1478.55	2147.95	96.8039	4.43318	34.6867	70.837
TESK2_3	48.8044	-1.7822e-05	0.00144275	7.11733e-18	1.91319e-16	12	31	9	11	10	0	2	15	5	29	13	17	4	17	24	175	152	127	106	54	142	19	92	50	68	10.2035	27.9242	9.11426	11.4203	9.73507	0	1.88884	11.7422	4.5764	19.9884	11.1218	15.7941	3.27513	15.8783	24.6066	87.3231	84.2303	110.13	129.461
YAP1_3	576.868	-1.42214	0.172555	8.08565e-18	2.17047e-16	383	388	237	272	356	335	281	440	422	444	463	386	488	280	486	2050	1830	809	1148	558	535	406	536	624	784	325.66	349.503	240.009	282.392	346.569	291.39	265.381	344.437	386.249	306.03	396.105	358.618	399.566	261.525	498.283	1022.93	1014.09	701.538	1402.08
BNC1_3	11.3507	-9.47505e-06	0.00144271	8.2689e-18	2.21659e-16	0	0	0	0	0	0	0	1	0	0	0	0	1	0	0	96	55	25	38	33	24	5	16	0	18	0	0	0	0	0	0	0	0.78281	0	0	0	0	0.818782	0	0	47.903	30.4781	21.6792	46.4104
DLD_3	358.116	-1.84424	0.223784	8.35024e-18	2.23531e-16	157	132	132	167	223	209	165	192	201	245	181	127	168	256	253	1739	1482	754	626	719	399	129	330	302	367	133.495	118.903	133.676	173.381	217.092	181.792	155.829	150.3	183.971	168.868	154.849	117.991	137.555	239.109	259.394	867.742	821.246	653.844	764.551
TMEM121_3	16.5361	4.3112	0.518073	8.4052e-18	2.24691e-16	38	33	12	15	50	43	31	42	29	46	29	28	29	16	14	0	3	3	0	3	0	1	0	2	0	32.3109	29.7258	12.1523	15.5731	48.6754	37.4022	29.2769	32.878	26.5431	31.7058	24.8101	26.0138	23.7447	14.9443	14.3538	0	1.66244	2.6015	0
LOC111096863_3	12.5551	-7.64582e-06	0.0014427	8.80764e-18	2.35125e-16	0	0	0	0	0	0	0	0	0	0	0	0	0	0	0	26	44	8	33	14	20	70	20	32	1	0	0	0	0	0	0	0	0	0	0	0	0	0	0	0	12.9737	24.3825	6.93734	40.3038
LOC102151298_3	62.9359	5.36668	0.645358	9.04812e-18	2.41213e-16	29	32	16	47	176	50	134	196	76	105	384	262	94	128	30	8	0	5	6	0	0	0	2	0	0	24.6583	28.825	16.2031	48.7957	171.337	43.491	126.552	153.431	69.5613	72.372	328.519	243.415	76.9655	119.554	30.7582	3.99191	0	4.33584	7.32796
GRAMD1B_3	159.364	3.76903	0.458861	9.77394e-18	2.60204e-16	333	464	254	114	203	156	356	294	311	799	207	246	175	215	248	18	64	35	3	4	8	0	29	0	17	283.146	417.963	257.225	118.356	197.622	135.692	336.213	230.146	284.652	550.716	177.093	228.55	143.287	200.814	254.268	8.98181	35.4654	30.3509	3.66398
SLC6A8_3	50.0756	-2.50033	0.304129	1.0073e-17	2.67798e-16	12	16	4	12	12	17	27	41	14	36	26	13	26	18	22	224	148	80	81	90	94	26	46	110	48	10.2035	14.4125	4.05078	12.4585	11.6821	14.7869	25.4993	32.0952	12.8139	24.8132	22.2435	12.0778	21.2883	16.8123	22.556	111.774	82.0138	69.3734	98.9275
PLCH2_3	10.3061	-10.0224	2.9862	1.00981e-17	2.68099e-16	0	0	0	0	0	0	0	0	0	0	0	1	0	0	0	41	24	10	20	36	16	72	4	6	7	0	0	0	0	0	0	0	0	0	0	0	0.929063	0	0	0	20.4586	13.2995	8.67167	24.4265
LOC102151186_3	25.688	3.62899	0.441181	1.0145e-17	2.68974e-16	73	38	42	29	55	48	16	49	66	60	42	44	58	26	41	6	2	6	0	13	3	0	1	0	0	62.071	34.2297	42.5332	30.108	53.5429	41.7513	15.1107	38.3577	60.4085	41.3554	35.9318	40.8788	47.4894	24.2845	42.0362	2.99394	1.10829	5.203	0
DCLK2_3	995.005	6.00715	0.735393	1.01763e-17	2.69434e-16	3827	3365	1148	871	130	155	1611	576	151	5586	56	78	356	186	9220	45	19	36	36	16	12	15	17	29	10	3254.05	3031.13	1162.57	904.278	126.556	134.822	1521.46	450.899	138.207	3850.19	47.9091	72.4669	291.486	173.727	9453.03	22.4545	10.5288	31.218	43.9678
VEGFB_3	286.48	-3.06712	0.373835	1.1298e-17	2.98727e-16	28	7	74	91	101	170	45	60	26	76	79	112	77	45	74	1434	1552	925	426	258	627	81	427	246	563	23.8081	6.30547	74.9395	94.4769	98.3243	147.869	42.4988	46.9686	23.7973	52.3835	67.586	104.055	63.0462	42.0308	75.8703	715.551	860.036	802.13	520.285
YWHAQ_3	422.579	1.65347	0.202147	1.22882e-17	3.24467e-16	786	700	408	599	631	837	488	690	716	726	561	476	661	798	710	404	191	137	255	239	89	115	88	102	90	668.326	630.547	413.18	621.886	614.283	728.039	460.876	540.139	655.341	500.4	479.946	442.234	541.215	745.346	727.945	201.592	105.842	118.802	311.438
ARHGEF37_3	96.4348	-3.65971	0.447968	1.54601e-17	4.07664e-16	51	45	9	23	15	33	3	11	9	5	33	24	12	18	1	413	370	335	84	104	230	33	131	157	229	43.3647	40.5352	9.11426	23.8788	14.6026	28.704	2.83325	8.61091	8.23753	3.44628	28.2321	22.2975	9.82538	16.8123	1.02527	206.083	205.034	290.501	102.591
LOC607460_2	4070.19	8.72511	1.07946	1.69434e-17	4.46168e-16	95	10	307	10532	8	1142	9490	31	105	18	13150	1264	16680	11570	42208	52	26	31	11	1	23	8	8	0	16	80.7773	9.00781	310.897	10934.4	7.78806	993.334	8962.52	24.2671	96.1045	12.4066	11250.1	1174.34	13657.3	10806.6	43274.8	25.9474	14.4078	26.8822	13.4346
LRRC42_3	132.502	1.64086	0.201413	1.75506e-17	4.61532e-16	231	267	125	140	168	152	152	266	199	152	291	237	294	302	154	118	93	62	30	42	46	37	52	28	11	196.416	240.509	126.587	145.349	163.549	132.213	143.551	208.228	182.141	104.767	248.956	220.188	240.722	282.073	157.892	58.8807	51.5357	53.7644	36.6398
ENC1_3	13.5438	-3.90008	0.477664	1.89627e-17	4.9799e-16	2	0	4	1	2	3	2	9	2	1	0	4	1	13	4	40	72	24	32	38	30	13	11	9	22	1.70058	0	4.05078	1.03821	1.94701	2.60946	1.88884	7.04529	1.83056	0.689257	0	3.71625	0.818782	12.1422	4.1011	19.9596	39.8986	20.812	39.0825
SLC6A13_3	22.656	-5.16372e-06	0.0014427	1.92788e-17	5.05606e-16	0	0	0	0	0	0	0	0	0	0	0	0	0	0	0	94	13	17	43	139	47	0	35	7	83	0	0	0	0	0	0	0	0	0	0	0	0	0	0	0	46.905	7.20391	14.7418	52.5171
LPL_3	102.343	-4.24487	0.521749	1.95181e-17	5.11189e-16	3	4	26	4	22	9	26	19	4	5	5	7	21	13	12	136	1376	272	84	191	493	33	75	63	30	2.55086	3.60313	26.3301	4.15283	21.4172	7.82838	24.5549	14.8734	3.66112	3.44628	4.2776	6.50344	17.1944	12.1422	12.3033	67.8625	762.506	235.869	102.591
RCAN1_3	242.483	2.57856	0.317153	1.99584e-17	5.22016e-16	317	215	724	530	244	804	272	449	217	273	350	383	659	100	447	182	116	50	76	44	52	73	23	8	47	269.541	193.668	733.191	550.25	237.536	699.335	256.882	351.482	198.616	188.167	299.432	355.831	539.577	93.4018	458.298	90.816	64.2811	43.3584	92.8208
ADCK5_3	64.8265	-1.62528	0.199693	2.00677e-17	5.24168e-16	26	20	52	40	37	41	24	41	20	53	40	47	47	39	45	294	211	140	87	76	109	59	48	53	76	22.1075	18.0156	52.6602	41.5283	36.0198	35.6626	22.666	32.0952	18.3056	36.5306	34.2208	43.666	38.4828	36.4267	46.1373	146.703	116.925	121.403	106.255
NDUFS8_3	303.056	-1.29754	0.159587	2.0837e-17	5.4353e-16	246	260	230	172	246	216	163	161	144	296	213	214	210	245	165	965	872	528	334	381	597	252	236	288	233	209.171	234.203	232.92	178.572	239.483	187.881	153.94	126.032	131.8	204.02	182.226	198.82	171.944	228.834	169.17	481.525	483.216	457.864	407.923
ANAPC13_3	234.025	-1.63928	0.201944	2.20008e-17	5.73115e-16	154	106	140	70	136	180	120	184	190	132	131	126	138	155	120	536	613	474	316	474	498	223	310	151	146	130.944	95.4828	141.777	72.6745	132.397	156.568	113.33	144.037	173.903	90.9819	112.073	117.062	112.992	144.773	123.033	267.458	339.692	411.037	385.939
LOC119864942_3	30.9508	10.7251	2.82054	2.22708e-17	5.7937e-16	1	4	25	237	32	165	32	2	25	33	62	55	24	78	48	0	0	0	0	0	0	0	0	0	0	0.850288	3.60313	25.3174	246.055	31.1522	143.52	30.2214	1.56562	22.882	22.7455	53.0422	51.0985	19.6508	72.8534	49.2132	0	0	0	0
IQCB1_3	100.577	2.24068	0.276612	2.31091e-17	6.00371e-16	178	111	120	234	234	95	266	154	197	220	166	99	172	126	66	81	56	13	27	36	9	37	10	23	27	151.351	99.9867	121.523	242.94	227.801	82.6329	251.215	120.553	180.31	151.636	142.016	91.9773	140.831	117.686	67.6681	40.4181	31.0322	11.2732	32.9758
EDEM2_3	106.153	-3.9114e-05	0.00144293	2.35251e-17	6.10362e-16	63	74	89	46	29	65	56	72	52	74	55	51	38	83	73	354	342	206	158	87	229	83	136	64	144	53.5681	66.6578	90.1299	47.7575	28.2317	56.5383	52.8874	56.3623	47.5946	51.005	47.0536	47.3822	31.1137	77.5235	74.845	176.642	189.518	178.636	192.97
BIN3_3	72.0693	-2.20489	0.272167	2.39123e-17	6.19577e-16	36	34	33	37	42	45	24	39	27	46	13	21	22	27	23	188	149	100	58	189	205	132	62	79	71	30.6104	30.6266	33.4189	38.4137	40.8873	39.1419	22.666	30.5296	24.7126	31.7058	11.1218	19.5103	18.0132	25.2185	23.5813	93.81	82.5679	86.7167	70.837
OSTF1_3	414.698	-1.83795	0.226603	2.40625e-17	6.22638e-16	314	268	202	164	128	99	239	325	215	318	181	129	290	203	291	1652	1381	759	857	525	429	205	445	529	540	266.99	241.409	204.564	170.266	124.609	86.1121	225.716	254.413	196.785	219.184	154.849	119.849	237.447	189.606	298.355	824.33	765.277	658.18	1046.68
KCNK7_3	19.8082	-5.34026	0.652478	2.47219e-17	6.38846e-16	1	0	2	0	0	0	2	4	1	0	2	2	5	2	0	141	50	52	35	88	25	1	38	10	38	0.850288	0	2.02539	0	0	0	1.88884	3.13124	0.915281	0	1.71104	1.85813	4.09391	1.86804	0	70.3575	27.7073	45.0927	42.7464
NDUFA2_3	1345.18	-1.25277	0.154612	2.54812e-17	6.57592e-16	1075	1028	681	686	931	917	1198	1104	849	1307	831	646	1097	1007	938	5134	3805	1734	1854	2108	1682	791	1378	1252	1183	914.059	926.003	689.646	712.21	906.335	797.625	1131.41	864.223	777.073	900.859	710.937	600.175	898.204	940.556	961.707	2561.81	2108.53	1503.67	2264.34
ALPL_3	124.207	-5.58085	0.689273	2.79073e-17	7.19244e-16	1	4	14	0	0	23	5	3	0	0	3	0	14	0	8	417	278	160	152	180	113	1028	68	238	54	0.850288	3.60313	14.1777	0	0	20.0058	4.72209	2.34843	0	0	2.56656	0	11.4629	0	8.20219	208.079	154.053	138.747	185.642
MFAP3L_3	59.8292	3.18671	0.394584	3.11814e-17	8.0256e-16	145	102	36	36	75	21	148	130	80	106	206	197	77	194	43	14	9	19	3	11	8	1	5	3	5	123.292	91.8797	36.457	37.3755	73.0131	18.2662	139.774	101.765	73.2225	73.0612	176.237	183.025	63.0462	181.199	44.0868	6.98585	4.98732	16.4762	3.66398
SGSM3_3	210.062	1.80303	0.223789	3.25714e-17	8.37222e-16	403	301	344	193	348	138	343	342	407	248	343	340	421	488	290	179	146	140	32	47	72	35	61	35	58	342.666	271.135	348.367	200.374	338.781	120.035	323.935	267.721	372.519	170.936	293.443	315.882	344.707	455.801	297.33	89.3191	80.9055	121.403	39.0825
PEX19_3	268.102	-1.5289	0.189399	3.37869e-17	8.67316e-16	124	114	111	177	174	302	145	189	142	223	186	220	161	172	95	751	1252	570	368	381	396	243	208	235	203	105.436	102.689	112.409	183.763	169.39	262.685	136.941	147.951	129.97	153.704	159.127	204.394	131.824	160.651	97.4011	374.741	693.792	494.285	449.448
BIK_3	20.9501	5.73056	0.709013	3.66591e-17	9.39803e-16	35	24	31	60	22	14	38	61	96	66	36	38	16	30	16	2	0	4	0	0	0	0	0	0	0	29.7601	21.6188	31.3936	62.2924	21.4172	12.1775	35.8879	47.7514	87.867	45.4909	30.7987	35.3044	13.1005	28.0205	16.4044	0.997979	0	3.46867	0
MCEE_3	449.81	-2.10258	0.261	3.6837e-17	9.43115e-16	245	164	105	154	197	214	256	380	183	368	277	175	186	171	152	1840	1615	1098	697	877	786	83	553	513	408	208.32	147.728	106.333	159.884	191.781	186.141	241.771	297.468	167.496	253.646	236.979	162.586	152.293	159.717	155.842	918.14	894.947	952.15	851.265
LOC612295_3	36.9634	3.50611	0.431305	3.69297e-17	9.44242e-16	29	46	112	60	27	33	97	36	42	74	70	37	49	36	193	16	10	9	2	4	10	4	3	0	0	24.6583	41.4359	113.422	62.2924	26.2847	28.704	91.6085	28.1812	38.4418	51.005	59.8864	34.3753	40.1203	33.6246	197.878	7.98383	5.54147	7.80451	2.44265
SYT1_3	23.2163	7.12678	1.10617	3.90418e-17	9.96929e-16	127	87	51	19	10	16	57	28	72	54	21	1	19	48	37	0	0	0	0	0	0	1	1	0	0	107.987	78.368	51.6475	19.7259	9.73507	13.9171	53.8318	21.9187	65.9002	37.2199	17.9659	0.929063	15.5569	44.8328	37.9351	0	0	0	0
PRDX5_3	1879.91	-1.63533	0.203162	3.91199e-17	9.97608e-16	1111	1235	598	1109	1650	797	895	896	905	1824	856	718	1614	1107	1070	6806	6890	3326	2346	1950	3670	1314	2195	1164	2958	944.669	1112.46	605.592	1151.37	1606.29	693.246	845.254	701.398	828.329	1257.2	732.325	667.067	1321.51	1033.96	1097.04	3396.12	3818.07	2884.2	2865.23
MBOAT7_3	450.122	-2.27607	0.282757	4.01357e-17	1.02217e-15	128	99	224	162	198	282	119	192	166	286	210	182	205	152	150	1846	1649	1004	748	1027	1065	106	530	148	738	108.837	89.1773	226.844	168.19	192.754	245.289	112.386	150.3	151.937	197.127	179.659	169.09	167.85	141.971	153.791	921.134	913.788	870.636	913.552
LOC119874464_3	94.1392	12.4498	3.02392	4.06105e-17	1.0329e-15	74	62	16	215	498	497	0	0	115	125	70	139	137	167	419	0	0	0	0	0	0	0	0	0	0	62.9213	55.8484	16.2031	223.215	484.807	432.3	0	0	105.257	86.1571	59.8864	129.14	112.173	155.981	429.59	0	0	0	0
OCIAD2_3	120.172	3.43607	0.426106	4.11786e-17	1.04598e-15	205	240	341	85	139	148	185	196	230	430	201	222	145	160	266	12	83	32	20	7	3	0	13	0	15	174.309	216.188	345.329	88.2476	135.318	128.733	174.717	153.431	210.515	296.38	171.959	206.252	118.723	149.443	272.723	5.98787	45.9942	27.7494	24.4265
LOC111092749_3	44.8514	10.5289	2.77456	4.16126e-17	1.05562e-15	264	227	73	48	0	31	50	138	11	52	120	71	10	173	2	0	0	0	0	0	0	0	0	0	0	224.476	204.477	73.9268	49.8339	0	26.9644	47.2209	108.028	10.0681	35.8414	102.662	65.9635	8.18782	161.585	2.05055	0	0	0	0
PDIA6_3	1007.79	1.36591	0.170043	4.22664e-17	1.0708e-15	1799	1716	1066	1175	1328	2081	1364	1988	1277	1919	1102	1032	1971	1828	1168	894	870	484	418	390	322	545	472	137	277	1529.67	1545.74	1079.53	1219.89	1292.82	1810.09	1288.19	1556.23	1168.81	1322.68	942.782	958.793	1613.82	1707.38	1197.52	446.096	482.108	419.709	510.515
BLCAP_3	229.905	-1.82178	0.226632	4.29883e-17	1.08767e-15	150	167	137	63	110	153	110	172	134	116	122	113	158	108	96	734	355	457	439	387	133	338	421	114	336	127.543	150.43	138.739	65.4071	107.086	133.082	103.886	134.643	122.648	79.9538	104.373	104.984	129.368	100.874	98.4263	366.258	196.722	396.295	536.162
SLC7A6_3	93.0815	-1.52576e-05	0.00144273	4.39451e-17	1.11043e-15	3	15	58	14	14	52	10	28	7	5	10	16	16	19	16	195	424	299	69	87	386	197	68	117	122	2.55086	13.5117	58.7363	14.5349	13.6291	45.2306	9.44418	21.9187	6.40697	3.44628	8.55519	14.865	13.1005	17.7463	16.4044	97.3029	234.958	259.283	84.2715
TPM3_3	288.923	1.03304	0.128826	4.46791e-17	1.12751e-15	358	326	483	447	388	493	301	274	425	592	377	364	374	360	424	301	358	241	143	131	124	130	127	109	118	304.403	293.655	489.132	464.079	377.721	428.821	284.27	214.49	388.994	408.04	322.531	338.179	306.224	336.246	434.716	150.196	198.385	208.987	174.65
LIPM_3	268.146	-3.22437e-06	0.0014427	4.5328e-17	1.14239e-15	0	0	0	0	0	0	0	0	0	0	0	0	0	0	15	1441	865	414	803	839	748	436	305	282	304	0	0	0	0	0	0	0	0	0	0	0	0	0	0	15.3791	719.044	479.337	359.007	980.725
IFIT3_3	73.173	4.27544	0.525225	4.66685e-17	1.17465e-15	120	125	119	71	120	75	172	104	377	71	70	197	132	51	144	15	31	4	13	0	0	8	0	0	0	102.035	112.598	120.511	73.7127	116.821	65.2365	162.44	81.4123	345.061	48.9372	59.8864	183.025	108.079	47.6349	147.639	7.48484	17.1786	3.46867	15.8772
GCSH_3	562.899	-2.38509	0.297063	4.80944e-17	1.20897e-15	199	240	127	156	234	134	171	131	197	784	192	173	196	129	229	3060	2855	1102	1452	722	250	439	890	308	964	169.207	216.188	128.612	161.96	227.801	116.556	161.495	102.548	180.31	540.377	164.26	160.728	160.481	120.488	234.788	1526.91	1582.09	955.618	1773.37
LOC102155769_3	22.1176	-5.01758e-06	0.0014427	4.86023e-17	1.22016e-15	0	0	0	0	0	0	0	0	0	0	0	0	0	0	0	76	81	25	42	8	16	229	31	0	13	0	0	0	0	0	0	0	0	0	0	0	0	0	0	0	37.9232	44.8859	21.6792	51.2957
ANO5_3	91.5945	4.9118	0.623475	4.93724e-17	1.23789e-15	280	254	118	59	74	31	297	241	121	202	269	217	169	69	141	0	2	0	0	14	0	2	10	0	4	238.081	228.798	119.498	61.2542	72.0395	26.9644	280.492	188.657	110.749	139.23	230.135	201.607	138.374	64.4472	144.564	0	1.10829	0	0
LOC102156880_3	15.2001	4.65359	0.574509	5.29138e-17	1.32496e-15	39	26	22	35	19	39	16	27	24	37	12	14	30	23	48	0	1	2	0	2	4	0	0	0	0	33.1612	23.4203	22.2793	36.3373	18.4966	33.923	15.1107	21.1359	21.9667	25.5025	10.2662	13.0069	24.5635	21.4824	49.2132	0	0.554147	1.73433	0
C30H15orf39_3	74.0534	3.69497	0.464251	5.35072e-17	1.33809e-15	194	277	59	70	76	94	132	80	116	188	76	172	171	94	188	18	5	4	3	5	0	18	18	1	0	164.956	249.516	59.749	72.6745	73.9866	81.763	124.663	62.6248	106.173	129.58	65.0195	159.799	140.012	87.7977	192.752	8.98181	2.77073	3.46867	3.66398
FREM2_3	46.8131	4.86307	0.597122	5.37244e-17	1.34179e-15	93	124	34	38	24	13	313	132	87	35	103	90	44	74	69	10	7	0	0	5	0	0	2	1	0	79.0767	111.697	34.4316	39.4519	23.3642	11.3077	295.603	103.331	79.6294	24.124	88.1185	83.6157	36.0264	69.1173	70.7439	4.98989	3.87903	0	0
ASAP3_3	50.5827	3.21766	0.397707	5.968e-17	1.48862e-15	92	87	100	80	144	165	66	104	91	52	90	121	41	69	15	41	18	5	2	9	2	3	6	3	2	78.2265	78.368	101.27	83.0566	140.185	143.52	62.3316	81.4123	83.2906	35.8414	76.9967	112.417	33.5701	64.4472	15.3791	20.4586	9.97465	4.33584	2.44265
NOS2_3	25.3516	-5.66727	0.706149	6.34472e-17	1.58055e-15	3	0	2	0	2	0	4	0	0	0	0	0	2	4	0	59	50	16	18	145	32	125	20	32	24	2.55086	0	2.02539	0	1.94701	0	3.77767	0	0	0	0	0	1.63756	3.73607	0	29.4404	27.7073	13.8747	21.9839
GPC4_3	57.7844	-2.72642	0.341529	6.44824e-17	1.60428e-15	24	34	12	14	1	11	30	26	22	15	16	33	13	11	42	211	196	84	158	90	72	114	63	92	34	20.4069	30.6266	12.1523	14.5349	0.973507	9.56801	28.3325	20.3531	20.1362	10.3389	13.6883	30.6591	10.6442	10.2742	43.0615	105.287	108.613	72.842	192.97
DNAH10_3	22.0996	3.66419	0.457294	6.53459e-17	1.62368e-15	39	30	33	28	52	17	17	37	43	65	42	31	36	41	74	3	6	5	0	4	0	0	0	0	8	33.1612	27.0234	33.4189	29.0698	50.6224	14.7869	16.0551	28.964	39.3571	44.8017	35.9318	28.801	29.4762	38.2947	75.8703	1.49697	3.32488	4.33584	0
SEMA6D_3	21.07	-4.29263	0.534021	6.75925e-17	1.67735e-15	0	7	1	0	0	0	3	2	2	8	3	7	4	11	7	102	109	104	22	10	55	7	25	28	40	0	6.30547	1.0127	0	0	0	2.83325	1.56562	1.83056	5.51405	2.56656	6.50344	3.27513	10.2742	7.17692	50.8969	60.402	90.1854	26.8692
INPP5B_3	105.125	1.89206	0.23763	6.84661e-17	1.69685e-15	148	145	112	188	223	192	171	163	162	145	184	229	165	112	136	52	65	35	68	42	18	21	11	18	38	125.843	130.613	113.422	195.183	217.092	167.005	161.495	127.598	148.275	99.9422	157.416	212.755	135.099	104.61	139.437	25.9474	36.0196	30.3509	83.0502
HSD17B6_3	106.042	-3.29763	0.412858	6.9903e-17	1.73026e-15	21	23	6	60	10	59	6	26	10	65	22	16	16	28	3	498	361	288	248	206	159	34	184	135	158	17.856	20.718	6.07617	62.2924	9.73507	51.3194	5.66651	20.3531	9.15281	44.8017	18.8214	14.865	13.1005	26.1525	3.07582	248.497	200.047	249.744	302.889
LAMB3_3	270.093	-4.4795e-06	0.0014427	7.20778e-17	1.78181e-15	4	2	3	13	0	0	0	0	5	0	1	0	25	35	7	682	670	353	282	1365	196	400	315	668	611	3.40115	1.80156	3.03809	13.4967	0	0	0	0	4.5764	0	0.855519	0	20.4696	32.6906	7.17692	340.311	371.278	306.11	344.414
ADGRE5_3	169.934	3.21009	0.403255	8.06731e-17	1.99175e-15	250	289	307	98	268	136	798	828	474	243	115	179	178	239	98	99	40	26	37	7	8	12	22	14	6	212.572	260.326	310.897	101.744	260.9	118.295	753.645	648.167	433.843	167.489	98.3847	166.302	145.743	223.23	100.477	49.3999	22.1659	22.5463	45.1891
ITGB5_3	152.219	-1.72093	0.216237	8.37385e-17	2.0648e-15	46	51	83	49	72	89	103	196	74	132	101	71	123	49	83	586	511	252	171	267	141	174	139	170	214	39.1132	45.9398	84.0537	50.8722	70.0925	77.4139	97.275	153.431	67.7308	90.9819	86.4075	65.9635	100.71	45.7669	85.0978	292.408	283.169	218.526	208.847
AHNAK2_3	60.8282	-4.20827	0.528172	8.38851e-17	2.06579e-15	4	5	7	0	4	7	19	27	10	5	17	6	11	0	2	250	188	350	80	105	210	5	50	79	86	3.40115	4.50391	7.08887	0	3.89403	6.08874	17.9439	21.1359	9.15281	3.44628	14.5438	5.57438	9.0066	0	2.05055	124.747	104.18	303.509	97.7061
LOC102152864_1	11.561	-1.32706e-05	0.00144272	8.54534e-17	2.10174e-15	0	0	0	0	0	0	0	0	0	0	0	0	0	0	2	24	86	36	7	25	23	52	8	22	2	0	0	0	0	0	0	0	0	0	0	0	0	0	0	2.05055	11.9757	47.6566	31.218	8.54929
HSPA5_3	1062.09	1.45146	0.182901	8.99332e-17	2.20912e-15	1466	1486	1367	1065	1485	2043	1122	1596	1670	2477	1362	1127	2288	2265	1403	792	613	721	500	333	454	628	360	168	226	1246.52	1338.56	1384.35	1105.69	1445.66	1777.04	1059.64	1249.37	1528.52	1707.29	1165.22	1047.05	1873.37	2115.55	1438.46	395.2	339.692	625.228	610.663
MLN_3	6.18922	-9.17202	2.86199	9.22137e-17	2.26227e-15	0	0	0	0	0	0	0	0	0	0	0	0	0	1	0	47	22	9	16	8	9	4	16	4	19	0	0	0	0	0	0	0	0	0	0	0	0	0	0.934018	0	23.4525	12.1912	7.80451	19.5412
SUMF1_3	239.253	-1.37503	0.173158	9.44729e-17	2.31477e-15	209	181	119	185	152	108	167	190	184	163	163	165	190	191	89	854	507	345	442	312	203	326	303	125	260	177.71	163.041	120.511	192.068	147.973	93.9405	157.718	148.734	168.412	112.349	139.45	153.295	155.569	178.397	91.2494	426.137	280.953	299.173	539.826
CLEC14A_3	503.808	4.00852	0.50723	1.05218e-16	2.57479e-15	2151	1917	520	270	257	542	24	67	566	2333	1420	1433	1127	1129	362	98	46	102	37	32	7	16	30	24	26	1828.97	1726.8	526.602	280.316	250.191	471.442	22.666	52.4483	518.049	1608.04	1214.84	1331.35	922.767	1054.51	371.149	48.9009	25.4908	88.4511	45.1891
IKZF4_3	53.4604	2.59288	0.325661	1.20761e-16	2.95142e-15	113	91	115	76	92	47	89	90	34	147	68	84	138	73	100	32	31	14	10	7	29	8	2	0	5	96.0825	81.9711	116.46	78.9037	89.5627	40.8815	84.0532	70.4529	31.1195	101.321	58.1753	78.0413	112.992	68.1833	102.527	15.9677	17.1786	12.1403	12.2133
LOC111094207_3	61.5315	-5.66624	0.716494	1.23435e-16	3.01297e-15	0	0	0	0	5	0	18	0	1	3	0	3	1	13	3	246	235	92	195	26	90	251	33	113	118	0	0	0	0	4.86754	0	16.9995	0	0.915281	2.06777	0	2.78719	0.818782	12.1422	3.07582	122.751	130.225	79.7794	238.159
CRABP1_3	240.429	-4.2287e-06	0.0014427	1.26207e-16	3.07675e-15	2	8	0	0	3	0	2	1	0	7	9	8	7	0	16	976	2216	403	664	34	632	0	292	158	926	1.70058	7.20625	0	0	2.92052	0	1.88884	0.78281	0	4.8248	7.69967	7.43251	5.73147	0	16.4044	487.014	1227.99	349.468	810.961
CASKIN1_3	13.618	5.99233	0.881794	1.28815e-16	3.13638e-15	10	15	13	20	18	24	30	18	15	73	17	34	26	19	50	0	1	0	0	2	0	0	0	0	0	8.50288	13.5117	13.165	20.7641	17.5231	20.8757	28.3325	14.0906	13.7292	50.3157	14.5438	31.5882	21.2883	17.7463	51.2637	0	0.554147	0	0
FABP4_3	27.3819	-3.84151	0.48623	1.30396e-16	3.17089e-15	5	19	1	0	0	5	6	8	6	2	5	2	3	23	13	60	138	48	100	26	25	34	27	65	31	4.25144	17.1148	1.0127	0	0	4.3491	5.66651	6.26248	5.49169	1.37851	4.2776	1.85813	2.45635	21.4824	13.3286	29.9394	76.4723	41.624	122.133
LOC119878390_2	18.937	-5.62675	0.70488	1.34942e-16	3.27734e-15	1	0	2	2	0	0	0	4	0	0	0	0	5	6	0	60	158	63	31	13	84	9	25	9	32	0.850288	0	2.02539	2.07641	0	0	0	3.13124	0	0	0	0	4.09391	5.60411	0	29.9394	87.5552	54.6315	37.8611
LRRC73_3	28.1538	5.60837	0.730049	1.39194e-16	3.37638e-15	39	48	28	3	43	44	54	70	105	202	34	43	41	49	15	0	0	0	0	1	0	2	2	2	0	33.1612	43.2375	28.3555	3.11462	41.8608	38.2721	50.9985	54.7967	96.1045	139.23	29.0877	39.9497	33.5701	45.7669	15.3791	0	0	0	0
DHFR_3	206.652	-1.51945	0.192574	1.41486e-16	3.42768e-15	179	208	118	96	91	86	129	200	137	150	145	133	138	98	121	747	600	280	200	428	248	135	194	255	197	152.201	187.363	119.498	99.6679	88.5892	74.8045	121.83	156.562	125.393	103.389	124.05	123.565	112.992	91.5337	124.058	372.745	332.488	242.807	244.265
LOC476816_3	209.731	2.66897	0.339386	1.63124e-16	3.94695e-15	344	332	444	300	216	265	296	551	172	1054	131	107	270	354	592	121	45	97	53	25	41	18	50	18	16	292.499	299.059	449.637	311.462	210.278	230.502	279.548	431.329	157.428	726.477	112.073	99.4098	221.071	330.642	606.962	60.3777	24.9366	84.1152	64.7303
CHST3_3	103.615	-2.81903	0.358313	1.65755e-16	4.0056e-15	13	17	59	41	17	15	17	47	20	16	20	26	68	30	56	447	499	183	85	165	125	74	175	81	315	11.0537	15.3133	59.749	42.5665	16.5496	13.0473	16.0551	36.7921	18.3056	11.0281	17.1104	24.1556	55.6772	28.0205	57.4154	223.048	276.519	158.692	103.813
SYCP2_3	186.783	3.69399	0.470306	1.6617e-16	4.01063e-15	158	234	97	64	354	326	127	116	316	1627	303	310	547	172	503	31	62	53	1	8	25	18	5	30	7	134.345	210.783	98.2314	66.4453	344.622	283.561	119.941	90.806	289.229	1121.42	259.222	288.01	447.874	160.651	515.713	15.4687	34.3571	45.9599	1.22133
COL26A1_3	17.366	6.71437	1.07707	1.71163e-16	4.12601e-15	26	31	25	44	2	28	77	39	40	20	32	46	51	5	13	0	0	0	0	0	0	0	2	0	0	22.1075	27.9242	25.3174	45.6811	1.94701	24.3549	72.7202	30.5296	36.6112	13.7851	27.3766	42.7369	41.7579	4.67009	13.3286	0	0	0	0
RAB3D_3	404.022	3.09185	0.394893	1.90093e-16	4.57664e-15	796	889	403	469	478	802	719	586	1998	553	662	466	410	862	376	126	48	91	31	130	2	32	63	59	35	676.829	800.795	408.116	486.919	465.337	697.595	679.036	458.727	1828.73	381.159	566.354	432.943	335.701	805.123	385.503	62.8726	26.5991	78.9122	37.8611
SAMD5_3	226.881	-4.66417e-06	0.0014427	1.91122e-16	4.59571e-15	14	5	0	0	10	0	8	3	0	4	15	3	4	329	1	1484	1369	233	653	186	166	1092	74	134	366	11.904	4.50391	0	0	9.73507	0	7.55534	2.34843	0	2.75703	12.8328	2.78719	3.27513	307.292	1.02527	740.5	758.627	202.05	797.526
TXNRD3_3	37.7541	-2.14674	0.273786	1.95016e-16	4.68352e-15	10	10	22	23	21	11	7	21	11	26	13	6	21	27	22	117	146	57	60	36	62	62	32	64	48	8.50288	9.00781	22.2793	23.8788	20.4437	9.56801	6.61092	16.439	10.0681	17.9207	11.1218	5.57438	17.1944	25.2185	22.556	58.3817	80.9055	49.4285	73.2796
LOC102156427_3	21.5247	9.77319	2.70158	1.97662e-16	4.7412e-15	70	40	14	9	13	1	21	47	29	13	125	108	73	9	37	0	0	0	0	0	0	0	0	0	0	59.5201	36.0313	14.1777	9.34386	12.6556	0.86982	19.8328	36.7921	26.5431	8.96034	106.94	100.339	59.7711	8.40616	37.9351	0	0	0	0
HDAC11_3	48.5386	2.72864	0.349511	2.06972e-16	4.95364e-15	88	67	32	102	46	146	123	183	54	92	79	64	65	39	71	20	16	7	10	14	2	11	6	12	1	74.8253	60.3523	32.4063	105.897	44.7813	126.994	116.163	143.254	49.4252	63.4116	67.586	59.46	53.2208	36.4267	72.7945	9.97979	8.86635	6.07017	12.2133
PSPH_3	347.025	-1.85274	0.236222	2.0703e-16	4.95364e-15	200	216	158	118	206	117	266	256	128	193	214	178	156	182	225	1590	1226	422	535	719	303	149	285	442	526	170.058	194.569	160.006	122.508	200.543	101.769	251.215	200.399	117.156	133.027	183.081	165.373	127.73	169.991	230.687	793.393	679.384	365.945	653.41
RAB29_3	58.4877	-1.24121e-05	0.00144272	2.07899e-16	4.96829e-15	1	4	18	0	0	15	8	3	3	28	5	0	8	9	22	307	266	104	102	96	79	67	102	60	155	0.850288	3.60313	18.2285	0	0	13.0473	7.55534	2.34843	2.74584	19.2992	4.2776	0	6.55026	8.40616	22.556	153.19	147.403	90.1854	124.575
GUSB_3	302.707	-1.80161	0.229806	2.10016e-16	5.01272e-15	161	186	156	186	108	130	244	204	189	220	152	140	104	172	137	660	844	426	339	415	402	1007	314	156	370	136.896	167.545	157.98	193.107	105.139	113.077	230.438	159.693	172.988	151.636	130.039	130.069	85.1533	160.651	140.463	329.333	467.7	369.413	414.03
BBS2_3	109.119	2.44394	0.312031	2.12205e-16	5.05874e-15	200	227	235	119	164	101	101	230	166	213	187	168	294	169	174	41	47	34	17	20	7	59	23	0	20	170.058	204.477	237.983	123.547	159.655	87.8518	95.3862	180.046	151.937	146.812	159.982	156.083	240.722	157.849	178.398	20.4586	26.0449	29.4837	20.7626
NIT2_3	155.211	-1.34464	0.17148	2.13522e-16	5.08388e-15	176	160	75	86	86	77	72	109	93	159	127	100	122	86	88	379	473	186	232	158	250	203	118	152	180	149.651	144.125	75.9521	89.2858	83.7216	66.9761	67.9981	85.3263	85.1211	109.592	108.651	92.9063	99.8914	80.3255	90.2241	189.117	262.112	161.293	283.348
ARHGEF16_3	16.4546	5.27581	0.651009	2.18503e-16	5.19607e-15	21	29	21	24	36	40	18	37	50	63	36	36	12	6	31	4	2	0	0	0	0	0	1	0	0	17.856	26.1227	21.2666	24.917	35.0463	34.7928	16.9995	28.964	45.764	43.4232	30.7987	33.4463	9.82538	5.60411	31.7835	1.99596	1.10829	0	0
SLC12A8_3	14.5978	6.60402	1.06907	2.2324e-16	5.30223e-15	32	6	13	29	38	100	26	12	29	41	10	15	11	33	10	0	0	0	0	0	0	0	0	2	0	27.2092	5.40469	13.165	30.108	36.9933	86.982	24.5549	9.39372	26.5431	28.2595	8.55519	13.9359	9.0066	30.8226	10.2527	0	0	0	0
RIMKLB_3	18.5489	-9.5542e-06	0.00144271	2.45608e-16	5.82635e-15	2	0	0	0	0	0	1	3	0	0	0	0	2	2	0	179	8	22	43	28	8	69	16	10	70	1.70058	0	0	0	0	0	0.944418	2.34843	0	0	0	0	1.63756	1.86804	0	89.3191	4.43318	19.0777	52.5171
LOC111095762_3	23.7072	-7.16498	0.973731	2.53623e-16	6.00914e-15	0	0	0	4	0	0	0	0	0	0	0	0	0	0	0	55	230	71	43	35	66	86	9	0	40	0	0	0	4.15283	0	0	0	0	0	0	0	0	0	0	0	27.4444	127.454	61.5689	52.5171
PPARGC1A_3	14.8306	9.16483	2.62892	2.54298e-16	6.01778e-15	2	34	15	34	23	28	19	28	33	3	55	13	23	69	26	0	0	0	0	0	0	0	0	0	0	1.70058	30.6266	15.1904	35.299	22.3907	24.3549	17.9439	21.9187	30.2043	2.06777	47.0536	12.0778	18.832	64.4472	26.6571	0	0	0	0
LOC119870171_3	11.1436	-10.1303	3.02102	2.56756e-16	6.06852e-15	0	0	0	0	0	0	0	0	0	0	0	0	0	0	0	19	57	38	5	4	38	32	7	46	3	0	0	0	0	0	0	0	0	0	0	0	0	0	0	0	9.4808	31.5864	32.9524	6.10663
CYYR1_3	310.437	-1.15562e-05	0.00144272	2.61919e-16	6.18301e-15	14	18	105	51	9	36	54	103	35	46	56	36	51	35	59	459	643	587	274	76	156	2254	241	1000	138	11.904	16.2141	106.333	52.9486	8.76157	31.3135	50.9985	80.6295	32.0348	31.7058	47.9091	33.4463	41.7579	32.6906	60.4912	229.036	356.317	509.027	334.644
TTC7A_3	259.36	-2.09458	0.268056	2.64083e-16	6.22652e-15	150	116	161	98	120	115	47	109	193	88	121	106	166	69	78	867	1424	700	278	173	304	168	438	182	547	127.543	104.491	163.044	101.744	116.821	100.029	44.3876	85.3263	176.649	60.6546	103.518	98.4807	135.918	64.4472	79.9714	432.624	789.105	607.017	339.529
ADHFE1_3	76.5884	-3.3777	0.431808	2.66257e-16	6.27015e-15	19	20	8	13	16	1	13	18	9	24	7	13	59	10	20	351	515	150	119	105	253	7	88	87	112	16.1555	18.0156	8.10156	13.4967	15.5761	0.86982	12.2774	14.0906	8.23753	16.5422	5.98864	12.0778	48.3081	9.34018	20.5055	175.145	285.386	130.075	145.338
LOC119865372_2	53.9856	-3.41626	0.437458	2.70925e-16	6.37234e-15	11	2	20	11	5	32	5	9	3	4	19	16	8	9	8	174	168	89	45	34	80	307	50	45	116	9.35316	1.80156	20.2539	11.4203	4.86754	27.8342	4.72209	7.04529	2.74584	2.75703	16.2549	14.865	6.55026	8.40616	8.20219	86.8241	93.0967	77.1779	54.9597
MINDY1_3	470.119	2.63409	0.338261	2.77006e-16	6.50747e-15	1328	1395	397	848	918	1108	609	471	708	423	783	678	557	723	819	97	162	165	71	99	144	6	104	46	78	1129.18	1256.59	402.04	880.4	893.68	963.76	575.15	368.704	648.019	291.556	669.872	629.905	456.062	675.295	839.7	48.402	89.7718	143.083	86.7142
ATP5F1B_3	3155.31	-1.09505	0.140866	2.81823e-16	6.6126e-15	2372	2371	1697	2162	2395	2520	2651	2393	2074	4435	2317	1937	1805	2706	2074	8481	10644	6008	2956	3983	4662	2617	3223	1935	2830	2016.88	2135.75	1718.54	2244.6	2331.55	2191.95	2503.65	1873.27	1898.29	3056.85	1982.24	1799.6	1477.9	2527.45	2126.42	4231.93	5898.34	5209.94	3610.24
SDF2L1_3	153.659	2.44009	0.313247	2.82196e-16	6.61335e-15	306	310	125	204	172	282	285	229	222	416	174	192	432	282	258	92	25	42	37	41	10	89	16	23	7	260.188	279.242	126.587	211.794	167.443	245.289	269.159	179.264	203.192	286.731	148.86	178.38	353.714	263.393	264.521	45.907	13.8537	36.421	45.1891
LOC119878551	555.869	1.52027	0.195243	2.8641e-16	6.70399e-15	1145	1037	641	453	1023	712	484	599	582	805	1102	952	1418	1226	636	422	515	241	210	178	142	170	195	131	185	973.579	934.11	649.138	470.308	995.898	619.312	457.098	468.903	532.693	554.852	942.782	884.468	1161.03	1145.11	652.074	210.573	285.386	208.987	256.479
PNPLA1_3	19.5963	-5.44438e-06	0.0014427	3.04448e-16	7.11762e-15	0	0	0	0	0	0	0	0	1	0	0	0	0	0	0	373	43	31	27	3	26	0	19	23	69	0	0	0	0	0	0	0	0	0.915281	0	0	0	0	0	0	186.123	23.8283	26.8822	32.9758
RHPN2_3	29.3434	4.30016	0.536581	3.10555e-16	7.25165e-15	61	67	16	50	34	27	141	30	99	18	83	34	44	52	29	13	5	2	0	2	0	5	0	0	0	51.8675	60.3523	16.2031	51.9104	33.0993	23.4851	133.163	23.4843	90.6128	12.4066	71.0081	31.5882	36.0264	48.5689	29.733	6.48686	2.77073	1.73433	0
ECI1_3	1541.23	-3.19134	0.410018	3.43342e-16	8.0076e-15	256	276	321	531	264	688	241	231	313	639	265	252	344	499	346	9735	9287	4074	2061	3178	4675	34	1938	478	2033	217.674	248.616	325.075	551.288	257.006	598.436	227.605	180.829	286.483	440.435	226.713	234.124	281.661	466.075	354.745	4857.66	5146.36	3532.84	2517.15
HMOX1_3	308.219	-1.17962e-05	0.00144272	3.73879e-16	8.70932e-15	64	18	64	56	38	54	74	110	37	20	56	29	58	63	20	797	737	509	411	102	410	29	250	2004	251	54.4184	16.2141	64.8125	58.1396	36.9933	46.9703	69.8869	86.1091	33.8654	13.7851	47.9091	26.9428	47.4894	58.8431	20.5055	397.694	408.406	441.388	501.965
LOC102157261_3	15.3533	-5.59019e-06	0.0014427	3.76999e-16	8.77146e-15	0	0	0	0	0	0	0	0	0	0	0	0	0	0	0	23	23	31	53	54	4	78	40	0	16	0	0	0	0	0	0	0	0	0	0	0	0	0	0	0	11.4768	12.7454	26.8822	64.7303
EI24_3	414.175	-2.18744	0.28088	3.8372e-16	8.91093e-15	122	126	110	113	148	264	194	212	264	376	110	128	110	119	265	2118	1101	810	908	1115	444	226	724	198	391	103.735	113.498	111.396	117.317	144.079	229.632	183.217	165.956	241.634	259.161	94.1071	118.92	90.066	111.148	271.698	1056.86	610.116	702.405	1108.96
PLEKHH3_3	94.3004	-1.99542	0.256948	3.83913e-16	8.91093e-15	52	37	46	39	14	31	85	77	50	34	69	39	36	76	40	443	438	125	94	114	136	94	88	137	108	44.215	33.3289	46.584	40.4901	13.6291	26.9644	80.2755	60.2764	45.764	23.4347	59.0308	36.2335	29.4762	70.9853	41.011	221.052	242.716	108.396	114.805
GRM8_3	10.7874	9.15376	2.65109	3.90694e-16	9.04665e-15	14	12	14	8	14	95	16	6	10	51	5	8	14	12	29	0	0	0	0	0	0	0	0	0	0	11.904	10.8094	14.1777	8.30566	13.6291	82.6329	15.1107	4.69686	9.15281	35.1521	4.2776	7.43251	11.4629	11.2082	29.733	0	0	0	0
HMGA2_3	20.8498	-6.48576	0.823633	3.90319e-16	9.04665e-15	0	1	2	0	0	0	1	3	0	0	2	2	1	0	0	152	80	64	51	8	54	8	80	0	32	0	0.900781	2.02539	0	0	0	0.944418	2.34843	0	0	1.71104	1.85813	0.818782	0	0	75.8464	44.3318	55.4987	62.2877
NHLH2_3	12.8112	-6.18843e-06	0.0014427	4.1347e-16	9.5626e-15	0	0	0	0	0	0	0	0	0	0	0	0	0	0	0	56	96	20	30	5	28	95	1	4	7	0	0	0	0	0	0	0	0	0	0	0	0	0	0	0	27.9434	53.1981	17.3433	36.6398
TK2_3	59.4813	1.98873	0.256125	4.21828e-16	9.74428e-15	138	102	97	60	70	87	75	116	75	126	98	101	78	85	130	48	44	32	12	11	7	2	19	8	25	117.34	91.8797	98.2314	62.2924	68.1455	75.6743	70.8313	90.806	68.6461	86.8464	83.8409	93.8354	63.865	79.3915	133.286	23.9515	24.3825	27.7494	14.6559
MED13L_3	359.79	-1.79384	0.231423	4.26024e-16	9.8295e-15	100	102	308	109	213	243	234	256	173	119	222	173	276	189	144	1005	1087	711	504	485	359	772	244	500	407	85.0288	91.8797	311.91	113.165	207.357	211.366	220.994	200.399	158.344	82.0216	189.925	160.728	225.984	176.529	147.639	501.484	602.358	616.556	615.549
LOC119866091_3	17.6777	9.46714	2.67126	4.35497e-16	1.00361e-14	14	27	21	48	45	0	34	62	18	14	54	69	10	12	53	0	0	0	0	0	0	0	0	0	0	11.904	24.3211	21.2666	49.8339	43.8078	0	32.1102	48.5342	16.4751	9.64959	46.198	64.1054	8.18782	11.2082	54.3395	0	0	0	0
LOC119868011_3	178.787	10.3514	1.67919	4.38287e-16	1.00884e-14	165	53	103	58	22	21	820	524	270	0	10	28	159	1645	920	0	0	0	1	0	0	0	0	0	0	140.297	47.7414	104.308	60.216	21.4172	18.2662	774.422	410.193	247.126	0	8.55519	26.0138	130.186	1536.46	943.252	0	0	0	1.22133
CLPP_3	172.639	-1.38384	0.178993	4.42717e-16	1.01783e-14	212	109	98	96	114	122	108	133	102	164	87	94	78	119	88	506	440	250	175	205	391	229	145	134	187	180.261	98.1852	99.2441	99.6679	110.98	106.118	101.997	104.114	93.3586	113.038	74.4302	87.3319	63.865	111.148	90.2241	252.489	243.825	216.792	213.732
NABP1_3	913.421	2.71615	0.35154	4.5234e-16	1.03872e-14	3204	2712	663	1232	792	496	2048	728	1827	1292	714	730	1828	2641	2216	250	204	184	149	94	82	366	113	134	132	2724.32	2442.92	671.417	1279.07	771.018	431.43	1934.17	569.886	1672.22	890.52	610.841	678.216	1496.73	2466.74	2272.01	124.747	113.046	159.559	181.978
MAMDC2_3	260.642	3.43485	0.444987	4.64276e-16	1.06487e-14	286	322	519	274	1234	855	96	99	629	211	406	416	455	403	455	48	75	16	31	49	11	71	18	1	45	243.182	290.052	525.589	284.469	1201.31	743.696	90.6641	77.4982	575.712	145.433	347.341	386.49	372.546	376.409	466.5	23.9515	41.561	13.8747	37.8611
TMEM263_3	104.797	1.70599	0.221153	4.69838e-16	1.07635e-14	153	126	115	136	95	94	142	213	161	258	275	157	264	195	107	79	66	48	23	32	18	37	21	35	45	130.094	113.498	116.46	141.196	92.4832	81.763	134.107	166.739	147.36	177.828	235.268	145.863	216.158	182.133	109.704	39.4202	36.5737	41.624	28.0905
ESR1_3	211.524	-3.81377	0.493665	5.2788e-16	1.20789e-14	13	12	58	4	9	1	84	22	45	12	13	1	61	10	76	1207	911	427	466	345	166	254	404	267	441	11.0537	10.8094	58.7363	4.15283	8.76157	0.86982	79.3311	17.2218	41.1876	8.27108	11.1218	0.929063	49.9457	9.34018	77.9208	602.28	504.828	370.28	569.138
CSAD_3	171.899	-2.91192	0.377102	5.52901e-16	1.26365e-14	31	23	16	116	43	19	40	50	44	147	48	27	31	74	30	976	367	279	497	152	347	53	233	231	366	26.3589	20.718	16.2031	120.432	41.8608	16.5266	37.7767	39.1405	40.2724	101.321	41.0649	25.0847	25.3822	69.1173	30.7582	487.014	203.372	241.94	606.999
TUSC3_3	217.567	1.62146	0.210557	5.7991e-16	1.32382e-14	370	323	259	254	265	417	337	364	470	264	384	294	336	275	367	100	168	171	69	87	112	66	53	64	21	314.606	290.952	262.288	263.705	257.979	362.715	318.269	284.943	430.182	181.964	328.519	273.145	275.111	256.855	376.276	49.8989	93.0967	148.286	84.2715
NDUFS1_3	182.328	-1.48074	0.192154	6.0823e-16	1.38684e-14	99	101	86	177	70	127	117	150	101	133	138	89	142	150	75	579	650	376	290	290	245	110	168	179	129	84.1785	90.9789	87.0918	183.763	68.1455	110.467	110.497	117.422	92.4434	91.6712	118.062	82.6866	116.267	140.103	76.8956	288.915	360.196	326.055	354.185
PLB1_3	30.4997	-5.23999	0.677925	6.2012e-16	1.41228e-14	1	6	4	0	0	10	0	5	0	0	0	0	4	1	2	248	77	68	6	31	42	123	54	13	86	0.850288	5.40469	4.05078	0	0	8.6982	0	3.91405	0	0	0	0	3.27513	0.934018	2.05055	123.749	42.6693	58.9674	7.32796
UNC13B_3	247.639	2.32062	0.301404	6.2506e-16	1.42186e-14	272	356	565	197	108	403	282	459	254	167	448	538	490	1237	417	115	132	73	21	43	42	64	34	16	43	231.278	320.678	572.173	204.527	105.139	350.537	266.326	359.31	232.481	115.106	383.273	499.836	401.203	1155.38	427.539	57.3838	73.1474	63.3032	25.6479
C2H5orf46_3	12.3191	-8.04423e-06	0.00144271	6.60803e-16	1.50141e-14	0	0	0	0	0	0	0	0	0	0	0	0	0	2	2	84	48	8	42	14	12	1	46	26	11	0	0	0	0	0	0	0	0	0	0	0	0	0	1.86804	2.05055	41.9151	26.5991	6.93734	51.2957
LOC102153128_3	203.173	2.87963	0.374102	6.69338e-16	1.51902e-14	513	669	269	132	265	72	314	378	661	129	396	238	322	506	360	43	180	28	36	16	22	20	35	6	16	436.198	602.623	272.415	137.043	257.979	62.627	296.547	295.902	605.001	88.9141	338.786	221.117	263.648	472.613	369.099	21.4565	99.7465	24.2807	43.9678
NAALADL2_3	169.682	4.26287	0.559099	6.81537e-16	1.5449e-14	490	399	364	274	156	303	239	175	281	355	458	116	361	365	252	28	10	2	8	3	0	0	54	1	8	416.641	359.412	368.621	284.469	151.867	263.555	225.716	136.992	257.194	244.686	391.828	107.771	295.58	340.916	258.369	13.9717	5.54147	1.73433	9.77061
C7H18orf21_3	71.8028	-1.56729	0.20365	6.99885e-16	1.58463e-14	48	42	24	46	44	36	40	52	58	66	47	42	46	35	32	297	204	130	107	170	42	81	83	48	61	40.8138	37.8328	24.3047	47.7575	42.8343	31.3135	37.7767	40.7061	53.0863	45.4909	40.2094	39.0207	37.664	32.6906	32.8088	148.2	113.046	112.732	130.682
CLCN4_3	16.8159	-3.82475	0.496045	7.27305e-16	1.64288e-14	2	0	5	0	0	7	2	11	0	2	4	3	4	3	4	42	76	37	30	57	51	15	9	24	17	1.70058	0	5.06348	0	0	6.08874	1.88884	8.61091	0	1.37851	3.42208	2.78719	3.27513	2.80205	4.1011	20.9575	42.1152	32.0852	36.6398
LOC119865018_3	351.575	4.91246	0.642902	7.26581e-16	1.64288e-14	97	31	1324	1374	1127	1124	324	474	102	1230	16	26	79	35	1818	22	19	11	56	22	2	20	6	14	17	82.4779	27.9242	1340.81	1426.5	1097.14	977.677	305.991	371.052	93.3586	847.786	13.6883	24.1556	64.6838	32.6906	1863.95	10.9778	10.5288	9.53884	68.3943
CNDP1_3	17.4415	9.59048	2.69422	7.41341e-16	1.67263e-14	42	27	0	19	63	12	59	40	40	2	32	41	69	27	12	0	0	0	0	0	0	0	0	0	0	35.7121	24.3211	0	19.7259	61.331	10.4378	55.7206	31.3124	36.6112	1.37851	27.3766	38.0916	56.496	25.2185	12.3033	0	0	0	0
SNX1_3	163.63	1.1639	0.151685	7.52756e-16	1.69641e-14	243	210	176	228	230	261	214	338	255	396	151	202	228	222	222	194	158	88	94	54	69	80	71	27	71	206.62	189.164	178.234	236.711	223.907	227.023	202.105	264.59	233.397	272.946	129.183	187.671	186.682	207.352	227.611	96.8039	87.5552	76.3107	114.805
SLC25A13_3	120.053	-2.20887	0.287365	7.55894e-16	1.70151e-14	30	31	52	50	29	74	24	50	57	155	37	30	44	59	52	368	492	268	166	270	294	147	74	44	194	25.5086	27.9242	52.6602	51.9104	28.2317	64.3666	22.666	39.1405	52.171	106.835	31.6542	27.8719	36.0264	55.107	53.3143	183.628	272.64	232.401	202.74
NGFR_3	64.2668	-8.14099e-06	0.00144271	7.61965e-16	1.71318e-14	0	4	0	3	11	7	2	4	0	2	4	15	15	44	9	556	82	25	184	209	110	12	23	164	94	0	3.60313	0	3.11462	10.7086	6.08874	1.88884	3.13124	0	1.37851	3.42208	13.9359	12.2817	41.0968	9.22747	277.438	45.4401	21.6792	224.724
ECPAS_3	259.01	-1.33697	0.174218	7.84889e-16	1.76268e-14	132	190	172	128	147	127	226	161	206	242	112	220	241	176	186	756	833	635	286	290	330	166	234	237	314	112.238	171.148	174.184	132.891	143.106	110.467	213.438	126.032	188.548	166.8	95.8182	204.394	197.326	164.387	190.701	377.236	461.604	550.651	349.299
SLC24A5_3	111.567	-13.7585	3.58312	7.9053e-16	1.77329e-14	0	0	0	0	0	0	0	0	0	0	0	0	0	0	0	347	818	199	11	7	84	0	350	458	271	0	0	0	0	0	0	0	0	0	0	0	0	0	0	0	173.149	453.292	172.566	13.4346
PDZK1IP1_3	1695.31	7.24676	0.952419	8.03614e-16	1.80056e-14	9115	8227	60	30	3778	1571	1553	525	3348	9370	76	231	4978	6330	268	53	1	12	20	44	0	0	5	0	9	7750.37	7410.73	60.7617	31.1462	3677.91	1366.49	1466.68	410.975	3064.36	6458.34	65.0195	214.614	4075.9	5912.33	274.773	26.4464	0.554147	10.406	24.4265
KRT16_3	23.2166	-7.11859	0.985829	8.2239e-16	1.8405e-14	0	0	0	4	0	0	0	0	0	0	0	0	0	0	0	118	31	32	115	60	46	3	43	61	2	0	0	0	4.15283	0	0	0	0	0	0	0	0	0	0	0	58.8807	17.1786	27.7494	140.453
FLVCR1_3	124.395	2.90428	0.379362	8.33753e-16	1.86378e-14	90	92	327	400	278	354	69	98	154	298	192	234	274	160	116	56	60	11	25	29	28	10	26	0	20	76.5259	82.8719	331.151	415.283	270.635	307.916	65.1648	76.7154	140.953	205.399	164.26	217.401	224.346	149.443	118.932	27.9434	33.2488	9.53884	30.5332
LDHA_3	288.65	-1.70966	0.22316	8.48081e-16	1.89362e-14	105	139	164	119	137	178	147	193	277	193	150	145	214	141	129	839	781	637	299	307	286	209	361	642	275	89.2802	125.209	166.082	123.547	133.371	154.828	138.829	151.082	253.533	133.027	128.328	134.714	175.219	131.696	132.26	418.652	432.789	552.386	365.177
ANXA3_3	79.2048	2.58203	0.337106	8.8124e-16	1.9654e-14	158	117	198	152	108	119	114	88	190	99	110	76	103	137	173	56	27	34	7	23	22	0	25	6	5	134.345	105.391	200.514	157.807	105.139	103.509	107.664	68.8873	173.903	68.2364	94.1071	70.6088	84.3345	127.96	177.372	27.9434	14.962	29.4837	8.54929
LOC111097574_3	9.80674	6.04644	1.00378	9.42453e-16	2.0995e-14	17	12	7	20	18	29	17	13	13	18	14	31	23	10	28	0	2	0	0	0	0	0	0	0	0	14.4549	10.8094	7.08887	20.7641	17.5231	25.2248	16.0551	10.1765	11.8987	12.4066	11.9773	28.801	18.832	9.34018	28.7077	0	1.10829	0	0
PGLS_3	257.904	-1.37684	0.180041	9.52651e-16	2.11978e-14	185	215	122	164	177	174	200	188	150	274	144	121	146	196	152	550	527	365	293	331	277	605	214	218	350	157.303	193.668	123.549	170.266	172.311	151.349	188.884	147.168	137.292	188.856	123.195	112.417	119.542	183.067	155.842	274.444	292.035	316.516	357.849
LOC102154486_3	102.112	-1.20083	0.157166	9.83905e-16	2.18682e-14	88	108	42	59	73	53	64	94	73	105	81	56	86	80	77	287	288	123	141	118	132	80	126	84	105	74.8253	97.2844	42.5332	61.2542	71.066	46.1004	60.4427	73.5842	66.8155	72.372	69.2971	52.0275	70.4153	74.7214	78.9461	143.21	159.594	106.662	172.207
PAOX_3	216.6	1.58114	0.206824	9.93621e-16	2.20588e-14	320	366	222	300	293	324	249	275	213	523	342	553	315	252	462	196	160	182	73	44	100	52	38	46	60	272.092	329.686	224.818	311.462	285.238	281.822	235.16	215.273	194.955	360.481	292.588	513.772	257.916	235.372	473.677	97.8019	88.6635	157.824	89.1569
LOC111094837_3	88.1567	-2.11671	0.276878	1.00367e-15	2.22564e-14	44	63	14	55	41	88	34	66	35	31	38	37	37	46	19	492	293	130	177	86	114	57	130	49	159	37.4127	56.7492	14.1777	57.1014	39.9138	76.5441	32.1102	51.6655	32.0348	21.367	32.5097	34.3753	30.2949	42.9648	19.4802	245.503	162.365	112.732	216.175
GLMP_3	275.143	-1.33513	0.174898	1.06795e-15	2.36549e-14	307	272	110	161	234	112	210	225	210	182	198	163	152	200	140	832	708	466	359	267	422	280	309	174	356	261.038	245.013	111.396	167.151	227.801	97.4198	198.328	176.132	192.209	125.445	169.393	151.437	124.455	186.804	143.538	415.159	392.336	404.1	438.456
ATP10B_3	198.407	8.55244	1.15636	1.07023e-15	2.36783e-14	6	0	603	480	935	565	81	69	167	346	152	501	693	204	546	0	0	0	0	0	0	0	0	0	6	5.10173	0	610.655	498.339	910.229	491.448	76.4978	54.0139	152.852	238.483	130.039	465.461	567.416	190.54	559.8	0	0	0	0
SERHL2_3	171.222	4.47012	0.590889	1.12629e-15	2.48902e-14	370	153	202	12	120	4	335	839	834	124	564	384	87	573	126	11	7	7	4	6	4	20	11	8	1	314.606	137.82	204.564	12.4585	116.821	3.47928	316.38	656.778	763.344	85.4678	482.513	356.76	71.234	535.192	129.185	5.48888	3.87903	6.07017	4.88531
ARL5B_3	215.036	1.82463	0.239668	1.15571e-15	2.55112e-14	275	325	257	411	359	197	274	426	233	172	425	457	387	439	419	202	150	86	72	36	26	63	35	75	42	233.829	292.754	260.263	426.703	349.489	171.354	258.77	333.477	213.26	118.552	363.596	424.582	316.869	410.034	429.59	100.796	83.122	74.5764	87.9355
VSIG8_3	18.2434	-10.9115	3.15247	1.1731e-15	2.58656e-14	0	0	0	0	0	0	0	0	0	0	0	0	0	0	0	28	21	6	29	19	8	140	2	86	6	0	0	0	0	0	0	0	0	0	0	0	0	0	0	0	13.9717	11.6371	5.203	35.4185
LOC106557476_3	103.861	2.42963	0.319508	1.20025e-15	2.64342e-14	132	104	133	361	217	178	173	340	84	127	152	71	202	77	194	59	26	52	44	11	13	20	19	15	19	112.238	93.6813	134.688	374.793	211.251	154.828	163.384	266.156	76.8836	87.5356	130.039	65.9635	165.394	71.9194	198.903	29.4404	14.4078	45.0927	53.7384
PLIN5_3	11.7993	9.1086	2.64356	1.29463e-15	2.84803e-14	38	28	13	56	16	21	4	1	24	10	23	11	16	28	29	0	0	0	0	0	0	0	0	0	0	32.3109	25.2219	13.165	58.1396	15.5761	18.2662	3.77767	0.78281	21.9667	6.89257	19.6769	10.2197	13.1005	26.1525	29.733	0	0	0	0
RAD51AP2_3	34.5119	-6.52107	0.84773	1.33907e-15	2.94246e-14	10	1	0	0	0	0	0	0	0	0	0	0	0	0	0	69	98	28	39	93	46	205	22	100	14	8.50288	0.900781	0	0	0	0	0	0	0	0	0	0	0	0	0	34.4303	54.3064	24.2807	47.6317
KRT7_3	1127.4	3.31145	0.436251	1.34567e-15	2.95362e-14	1754	1733	1213	2292	3132	1379	1988	1661	3765	2745	1985	1711	1381	2066	691	443	275	208	69	26	343	2	156	29	175	1491.4	1561.05	1228.4	2379.57	3049.03	1199.48	1877.5	1300.25	3446.03	1892.01	1698.21	1589.63	1130.74	1929.68	708.465	221.052	152.39	180.371	84.2715
LOC111096078_3	51.8487	-6.34015e-06	0.0014427	1.48958e-15	3.26579e-14	1	0	3	4	2	5	0	0	0	0	1	9	9	8	0	127	43	52	77	507	84	8	50	61	27	0.850288	0	3.03809	4.15283	1.94701	4.3491	0	0	0	0	0.855519	8.36157	7.36904	7.47214	0	63.3716	23.8283	45.0927	94.0422
KIAA0930_3	433.464	1.96278	0.258979	1.50315e-15	3.2918e-14	1028	913	802	230	1250	583	490	719	753	315	597	777	829	512	529	293	273	227	88	181	134	101	51	61	101	874.096	822.413	812.182	238.788	1216.88	507.105	462.765	562.841	689.206	217.116	510.745	721.882	678.77	478.217	542.37	146.204	151.282	196.847	107.477
SLC36A2_3	87.1343	-3.93544e-06	0.0014427	1.51594e-15	3.31607e-14	0	0	8	0	0	0	0	0	0	3	0	0	0	0	0	358	1006	226	7	193	142	15	195	88	181	0	0	8.10156	0	0	0	0	0	0	2.06777	0	0	0	0	0	178.638	557.472	195.98	8.54929
NEDD9_3	186.693	-2.41532	0.318507	1.53309e-15	3.34982e-14	49	24	62	108	19	62	175	106	86	63	59	44	75	75	36	463	511	230	346	213	231	464	197	361	263	41.6641	21.6188	62.7871	112.126	18.4966	53.9288	165.273	82.9779	78.7142	43.4232	50.4756	40.8788	61.4087	70.0513	36.9099	231.032	283.169	199.448	422.579
LOC474472_3	143.291	-1.10521	0.145729	1.55524e-15	3.39439e-14	119	108	106	68	102	102	80	123	108	178	122	117	102	109	100	291	407	258	159	138	182	178	197	76	141	101.184	97.2844	107.346	70.5981	99.2978	88.7216	75.5534	96.2857	98.8503	122.688	104.373	108.7	83.5158	101.808	102.527	145.206	225.538	223.729	194.191
MRPS31_3	155.847	-1.28941	0.170076	1.63337e-15	3.56089e-14	107	92	119	57	102	101	93	140	86	176	126	85	130	141	98	581	416	258	162	255	155	99	187	147	154	90.9808	82.8719	120.511	59.1778	99.2978	87.8518	87.8308	109.593	78.7142	121.309	107.795	78.9704	106.442	131.696	100.477	289.913	230.525	223.729	197.855
GUCD1_3	111.732	-2.06195	0.272038	1.64621e-15	3.58193e-14	58	95	28	88	45	87	36	80	54	36	48	49	54	67	27	582	342	178	247	100	132	72	176	51	199	49.3167	85.5742	28.3555	91.3622	43.8078	75.6743	33.999	62.6248	49.4252	24.8132	41.0649	45.5241	44.2142	62.5792	27.6824	290.412	189.518	154.356	301.668
RNPEPL1_3	91.4272	-1.7549	0.231775	1.64672e-15	3.58193e-14	41	38	44	65	62	54	59	36	51	35	32	37	50	47	62	390	233	216	162	135	186	38	85	77	109	34.8618	34.2297	44.5586	67.4835	60.3575	46.9703	55.7206	28.1812	46.6793	24.124	27.3766	34.3753	40.9391	43.8988	63.567	194.606	129.116	187.308	197.855
SH3TC1_3	82.5877	2.099	0.27897	1.67691e-15	3.64353e-14	148	103	28	176	130	163	154	219	174	107	115	107	135	139	107	32	35	18	23	29	12	17	29	17	22	125.843	92.7805	28.3555	182.724	126.556	141.781	145.44	171.435	159.259	73.7505	98.3847	99.4098	110.536	129.828	109.704	15.9677	19.3951	15.609	28.0905
TMEM11_3	65.6047	-4.39312e-05	0.00144299	1.8185e-15	3.94674e-14	44	34	38	62	40	38	32	46	28	76	42	29	40	38	41	272	192	114	72	130	69	53	72	48	72	37.4127	30.6266	38.4824	64.3688	38.9403	33.0531	30.2214	36.0093	25.6279	52.3835	35.9318	26.9428	32.7513	35.4927	42.0362	135.725	106.396	98.8571	87.9355
CDKN2B_4	75.9121	-1.76008e-05	0.00144274	1.8326e-15	3.97289e-14	37	20	12	12	23	24	4	29	25	32	21	10	39	26	19	472	406	233	224	39	126	10	87	35	150	31.4606	18.0156	12.1523	12.4585	22.3907	20.8757	3.77767	22.7015	22.882	22.0562	17.9659	9.29063	31.9325	24.2845	19.4802	235.523	224.984	202.05	273.577
KIF21A_3	140.92	-3.30979	0.437354	1.83823e-15	3.98065e-14	45	42	21	12	15	6	19	10	107	11	50	39	27	13	38	530	977	651	112	126	434	65	178	90	210	38.2629	37.8328	21.2666	12.4585	14.6026	5.21892	17.9439	7.8281	97.9351	7.58182	42.776	36.2335	22.1071	12.1422	38.9604	264.464	541.402	564.526	136.789
CYC1_3	463.375	-1.49674	0.197918	1.88491e-15	4.07716e-14	360	208	186	265	152	384	252	230	223	630	325	308	268	339	268	1371	1586	973	603	786	714	268	460	473	392	306.104	187.363	188.361	275.125	147.973	334.011	237.993	180.046	204.108	434.232	278.044	286.151	219.434	316.632	274.773	684.114	878.877	843.754	736.46
SLC26A7_3	83.6678	-2.41027e-06	0.0014427	1.9065e-15	4.11927e-14	0	0	0	0	0	0	0	0	0	0	0	0	0	0	0	40	697	415	5	9	173	3	35	531	15	0	0	0	0	0	0	0	0	0	0	0	0	0	0	0	19.9596	386.24	359.874	6.10663
ZNF503_3	564.962	2.38934	0.316813	1.92868e-15	4.16255e-14	612	694	361	1435	1158	808	683	1038	2195	917	1132	1280	634	395	564	381	64	163	118	94	135	173	135	50	142	520.376	625.142	365.583	1489.83	1127.32	702.814	645.037	812.557	2009.04	632.048	968.448	1189.2	519.108	368.937	578.255	190.115	35.4654	141.348	144.117
FHDC1_3	78.0482	4.66335	0.61573	1.94293e-15	4.18864e-14	26	17	264	36	172	243	16	36	27	524	23	27	218	176	352	28	3	4	3	3	2	8	5	0	3	22.1075	15.3133	267.352	37.3755	167.443	211.366	15.1107	28.1812	24.7126	361.171	19.6769	25.0847	178.494	164.387	360.897	13.9717	1.66244	3.46867	3.66398
RDH8_3	18.7584	-4.62624e-06	0.0014427	2.00474e-15	4.31711e-14	0	0	0	0	0	0	0	0	0	0	0	0	0	0	0	177	52	64	35	20	32	0	57	0	59	0	0	0	0	0	0	0	0	0	0	0	0	0	0	0	88.3211	28.8156	55.4987	42.7464
MAB21L3_3	24.8247	-4.0165	0.530588	2.05302e-15	4.41617e-14	2	13	1	0	6	4	4	9	4	0	3	2	12	16	2	80	129	49	17	24	64	38	74	2	56	1.70058	11.7102	1.0127	0	5.84104	3.47928	3.77767	7.04529	3.66112	0	2.56656	1.85813	9.82538	14.9443	2.05055	39.9191	71.485	42.4912	20.7626
ACSL5_3	532.953	-3.37709	0.447283	2.09987e-15	4.51194e-14	97	93	110	277	45	148	21	61	57	389	32	20	97	39	65	1370	1705	644	761	1025	464	3429	806	238	454	82.4779	83.7727	111.396	287.583	43.8078	128.733	19.8328	47.7514	52.171	268.121	27.3766	18.5813	79.4219	36.4267	66.6428	683.615	944.821	558.456	929.43
TENT5A_3	482.418	3.53098	0.469725	2.16617e-15	4.64923e-14	254	191	1218	387	974	380	1230	1515	487	364	308	231	342	862	3411	138	122	103	42	37	36	15	71	57	24	215.973	172.049	1233.46	401.786	948.196	330.531	1161.63	1185.96	445.742	250.889	263.5	214.614	280.023	805.123	3497.21	68.8605	67.6059	89.3182	51.2957
YDJC_3	18.7214	4.19176	0.54995	2.17415e-15	4.6612e-14	17	24	20	94	11	20	45	49	21	34	52	35	25	28	23	6	1	0	2	0	0	2	2	1	1	14.4549	21.6188	20.2539	97.5915	10.7086	17.3964	42.4988	38.3577	19.2209	23.4347	44.487	32.5172	20.4696	26.1525	23.5813	2.99394	0.554147	0	2.44265
LOC607806_3	77.8412	-4.52272	0.599913	2.19614e-15	4.70315e-14	5	2	2	7	5	24	14	10	11	1	5	5	2	4	10	84	722	142	85	45	59	0	208	243	157	4.25144	1.80156	2.02539	7.26745	4.86754	20.8757	13.2218	7.8281	10.0681	0.689257	4.2776	4.64532	1.63756	3.73607	10.2527	41.9151	400.094	123.138	103.813
SETD4_3	79.657	-2.31792	0.30725	2.19867e-15	4.70335e-14	39	20	35	31	26	55	20	26	37	68	15	23	29	20	19	167	330	116	63	74	259	253	51	107	61	33.1612	18.0156	35.4443	32.1844	25.3112	47.8401	18.8884	20.3531	33.8654	46.8695	12.8328	21.3685	23.7447	18.6804	19.4802	83.3312	182.869	100.591	76.9436
XK_3	177.117	2.87402	0.381067	2.20961e-15	4.72156e-14	190	65	195	460	633	364	309	327	144	270	322	258	333	341	255	78	99	83	19	25	28	8	31	0	30	161.555	58.5508	197.476	477.575	616.23	316.614	291.825	255.979	131.8	186.099	275.477	239.698	272.654	318.5	261.445	38.9212	54.8606	71.9749	23.2052
NFKBIA_3	1394.24	-2.01963	0.267738	2.22704e-15	4.75355e-14	964	1103	570	521	343	459	1310	1326	423	384	728	538	730	1155	624	3240	3761	3318	1063	1345	1961	1497	1488	2981	1700	819.677	993.562	577.236	540.906	333.913	399.247	1237.19	1038.01	387.164	264.675	622.818	499.836	597.711	1078.79	639.771	1616.73	2084.15	2877.26	1298.27
LOC119868413_3	6.99697	-9.34077	2.90611	2.24528e-15	4.78721e-14	0	0	0	0	0	0	0	0	0	0	0	1	0	0	0	16	7	17	4	22	32	6	14	16	7	0	0	0	0	0	0	0	0	0	0	0	0.929063	0	0	0	7.98383	3.87903	14.7418	4.88531
ADM_3	91.6746	-9.58446e-06	0.00144271	2.25177e-15	4.79577e-14	36	4	11	2	14	0	11	16	3	6	16	11	16	31	6	386	288	432	206	74	229	0	129	98	231	30.6104	3.60313	11.1396	2.07641	13.6291	0	10.3886	12.525	2.74584	4.13554	13.6883	10.2197	13.1005	28.9545	6.15165	192.61	159.594	374.616	251.593
ATP5MJ_3	867.429	-1.03205	0.136902	2.26002e-15	4.80806e-14	917	692	527	570	708	622	645	621	456	904	693	641	746	736	634	2340	1944	1100	1159	792	1185	907	820	1034	637	779.714	623.341	533.69	591.778	689.243	541.028	609.149	486.125	417.368	623.088	592.875	595.53	610.811	687.437	650.024	1167.63	1077.26	953.884	1415.52
COL24A1_3	57.4114	-8.44012	1.1623	2.29706e-15	4.88151e-14	0	0	0	0	0	0	1	9	2	0	0	1	1	0	0	1	539	217	7	165	233	86	36	124	2	0	0	0	0	0	0	0.944418	7.04529	1.83056	0	0	0.929063	0.818782	0	0	0.498989	298.685	188.175	8.54929
NME6_3	74.9519	-3.68079e-05	0.0014429	2.38555e-15	5.064e-14	20	46	40	41	62	63	32	45	36	59	33	37	64	67	31	200	212	93	135	93	148	92	51	74	96	17.0058	41.4359	40.5078	42.5665	60.3575	54.7986	30.2214	35.2265	32.9501	40.6662	28.2321	34.3753	52.4021	62.5792	31.7835	99.7979	117.479	80.6466	164.879
SEPTIN8_3	433.779	1.4614	0.194462	2.42196e-15	5.13567e-14	1036	735	546	353	462	471	671	694	778	986	415	483	782	625	821	408	407	179	222	127	121	100	132	166	158	880.898	662.074	552.932	366.487	449.76	409.685	633.704	543.27	712.088	679.607	355.041	448.738	640.288	583.761	841.75	203.588	225.538	155.223	271.135
ACP1_3	247.444	1.74225	0.231972	2.44815e-15	5.18553e-14	872	760	192	232	278	306	324	450	397	424	436	298	346	404	224	129	167	68	90	58	68	98	58	69	59	741.451	684.594	194.438	240.864	270.635	266.165	305.991	352.265	363.366	292.245	373.006	276.861	283.299	377.343	229.661	64.3696	92.5425	58.9674	109.919
PLEKHH2_3	66.4984	-3.75405	0.498324	2.52958e-15	5.35216e-14	26	10	16	14	0	14	5	14	6	24	7	0	13	0	5	298	215	144	107	77	107	403	66	17	68	22.1075	9.00781	16.2031	14.5349	0	12.1775	4.72209	10.9593	5.49169	16.5422	5.98864	0	10.6442	0	5.12637	148.699	119.142	124.872	130.682
GPM6A_3	99.0524	5.10556	0.681798	2.61246e-15	5.52149e-14	126	19	90	169	41	102	581	28	234	256	6	29	385	624	23	11	9	2	5	4	0	0	2	3	6	107.136	17.1148	91.1426	175.457	39.9138	88.7216	548.707	21.9187	214.176	176.45	5.13312	26.9428	315.231	582.827	23.5813	5.48888	4.98732	1.73433	6.10663
FAM81A_3	45.0911	3.73271	0.498021	2.72527e-15	5.75365e-14	46	74	80	34	93	89	57	65	82	43	93	90	106	98	134	6	0	9	17	1	0	10	1	0	1	39.1132	66.6578	81.0156	35.299	90.5362	77.4139	53.8318	50.8827	75.053	29.638	79.5633	83.6157	86.7909	91.5337	137.387	2.99394	0	7.80451	20.7626
LOC119874618_3	127.654	12.8165	3.10769	2.84044e-15	5.99026e-14	54	39	9	543	751	0	818	233	356	127	110	338	33	2	1	0	0	0	0	0	0	0	0	0	0	45.9155	35.1305	9.11426	563.746	731.104	0	772.534	182.395	325.84	87.5356	94.1071	314.023	27.0198	1.86804	1.02527	0	0	0	0
GUCY1A1_3	483.536	4.70747	0.630745	2.84608e-15	5.99054e-14	383	281	29	624	83	54	1078	3133	1796	102	1745	2174	1356	727	15	32	28	21	22	5	10	24	5	30	7	325.66	253.12	29.3682	647.841	80.8011	46.9703	1018.08	2452.54	1643.84	70.3042	1492.88	2019.78	1110.27	679.031	15.3791	15.9677	15.5161	18.2105	26.8692
INSIG2_3	172.439	-1.82373	0.243151	2.84675e-15	5.99054e-14	100	98	83	58	101	71	103	142	90	97	104	109	111	78	83	515	438	269	237	201	195	301	96	433	87	85.0288	88.2766	84.0537	60.216	98.3243	61.7572	97.275	111.159	82.3753	66.8579	88.974	101.268	90.8848	72.8534	85.0978	256.979	242.716	233.268	289.454
NIPSNAP2_3	443.798	-1.1572	0.154254	2.99336e-15	6.29222e-14	411	309	286	308	271	270	266	426	401	423	307	236	377	386	268	1522	1918	669	492	577	329	362	425	292	502	349.468	278.341	289.631	319.768	263.821	234.851	251.215	333.477	367.028	291.556	262.644	219.259	308.681	360.531	274.773	759.462	1062.85	580.135	600.893
LOC100688940_3	241.479	1.2064	0.161399	3.16313e-15	6.64189e-14	478	416	239	224	376	313	277	281	286	641	343	431	423	358	267	264	154	128	102	107	99	123	90	91	70	406.437	374.725	242.034	232.558	366.039	272.254	261.604	219.97	261.77	441.814	293.443	400.426	346.345	334.378	273.748	131.733	85.3386	110.997	124.575
SLC3A2_3	600.862	-2.53329	0.338267	3.17183e-15	6.65295e-14	192	175	183	192	62	259	383	124	370	331	71	104	342	187	88	1841	1732	1185	856	1134	1243	255	402	1628	762	163.255	157.637	185.323	199.336	60.3575	225.283	361.712	97.0685	338.654	228.144	60.7419	96.6226	280.023	174.661	90.2241	918.639	959.783	1027.59	1045.46
ACER2_3	398.99	-2.26492	0.30245	3.30987e-15	6.92749e-14	90	145	221	230	199	186	89	138	195	310	56	151	190	138	109	1449	1561	390	677	311	598	1629	436	207	410	76.5259	130.613	223.806	238.788	193.728	161.786	84.0532	108.028	178.48	213.67	47.9091	140.289	155.569	128.894	111.755	723.035	865.023	338.195	826.838
NCBP2AS2_3	111.245	-1.28036	0.171013	3.30817e-15	6.92749e-14	120	82	43	69	65	82	95	62	72	98	80	49	92	79	52	368	255	167	148	148	118	86	128	138	120	102.035	73.8641	43.5459	71.6363	63.278	71.3252	89.7197	48.5342	65.9002	67.5472	68.4415	45.5241	75.3279	73.7874	53.3143	183.628	141.307	144.817	180.756
TMEM150A_3	116.431	1.95719	0.261275	3.46778e-15	7.25017e-14	254	211	181	139	226	252	109	141	182	207	156	193	220	197	128	125	76	54	41	26	38	2	20	13	40	215.973	190.065	183.298	144.311	220.013	219.195	102.942	110.376	166.581	142.676	133.461	179.309	180.132	184.001	131.235	62.3737	42.1152	46.827	50.0744
ST6GAL2_3	353.52	7.37409	1.00003	3.53801e-15	7.38903e-14	1458	1048	1333	3255	38	118	393	580	114	787	35	33	23	81	121	5	0	1	11	0	0	0	6	4	0	1239.72	944.019	1349.92	3379.36	36.9933	102.639	371.156	454.03	104.342	542.445	29.9432	30.6591	18.832	75.6554	124.058	2.49495	0	0.867167	13.4346
SIDT2_3	351.613	1.56396	0.209644	3.62478e-15	7.56209e-14	435	581	309	413	454	280	834	846	381	449	676	575	596	624	681	304	280	152	147	91	135	84	111	39	130	369.875	523.354	312.923	428.78	441.972	243.549	787.644	662.258	348.722	309.476	578.331	534.211	487.994	582.827	698.212	151.693	155.161	131.809	179.535
PDK1_3	200.423	-2.61111	0.349575	3.67396e-15	7.65645e-14	68	52	47	8	45	98	47	46	78	122	32	18	205	146	48	900	765	459	378	284	264	226	354	256	180	57.8196	46.8406	47.5967	8.30566	43.8078	85.2423	44.3876	36.0093	71.3919	84.0893	27.3766	16.7231	167.85	136.367	49.2132	449.09	423.922	398.03	461.662
LOC477699_3	220.633	5.96913	0.804839	3.76834e-15	7.84471e-14	11	15	58	95	1357	272	47	65	2360	97	118	233	892	325	42	7	6	5	20	4	0	4	4	3	2	9.35316	13.5117	58.7363	98.6297	1321.05	236.591	44.3876	50.8827	2160.06	66.8579	100.951	216.472	730.354	303.556	43.0615	3.49292	3.32488	4.33584	24.4265
ARL6IP5_3	255.974	-1.2114	0.162281	3.83794e-15	7.96394e-14	141	110	225	234	173	184	160	254	172	294	142	131	204	128	128	759	740	425	302	370	255	306	332	154	278	119.891	99.0859	227.856	242.94	168.417	160.047	151.107	198.834	157.428	202.641	121.484	121.707	167.032	119.554	131.235	378.733	410.069	368.546	368.841
CSRP2_3	96.9771	-3.00777	0.402347	3.8352e-15	7.96394e-14	27	9	34	6	8	26	28	74	8	72	42	53	26	40	20	516	263	136	260	122	41	38	226	174	138	22.9578	8.10703	34.4316	6.22924	7.78806	22.6153	26.4437	57.928	7.32225	49.6265	35.9318	49.2404	21.2883	37.3607	20.5055	257.478	145.741	117.935	317.545
PARD6G_3	42.0186	-3.72632	0.498153	3.83273e-15	7.96394e-14	5	14	3	12	10	1	1	0	2	8	19	7	18	14	2	258	213	39	100	103	47	28	88	16	87	4.25144	12.6109	3.03809	12.4585	9.73507	0.86982	0.944418	0	1.83056	5.51405	16.2549	6.50344	14.7381	13.0762	2.05055	128.739	118.033	33.8195	122.133
LOC119864251_3	10.7322	8.76123	2.59719	4.13338e-15	8.56781e-14	25	24	44	16	10	24	3	23	7	21	30	29	2	14	24	0	0	0	0	0	0	0	0	0	0	21.2572	21.6188	44.5586	16.6113	9.73507	20.8757	2.83325	18.0046	6.40697	14.4744	25.6656	26.9428	1.63756	13.0762	24.6066	0	0	0	0
SPNS1_3	61.2168	-1.73104	0.232629	4.46783e-15	9.25118e-14	44	38	39	35	24	39	36	37	32	36	32	32	28	61	23	245	125	111	71	74	121	26	74	54	104	37.4127	34.2297	39.4951	36.3373	23.3642	33.923	33.999	28.964	29.289	24.8132	27.3766	29.73	22.9259	56.9751	23.5813	122.252	69.2684	96.2556	86.7142
ACSL3_3	657.78	2.32557	0.311228	4.55098e-15	9.4133e-14	2010	1772	1044	496	616	372	840	947	469	1920	1252	914	1028	1576	1350	166	378	126	92	103	152	304	59	148	80	1709.08	1596.18	1057.25	514.951	599.681	323.573	793.311	741.321	429.267	1323.37	1071.11	849.164	841.708	1472.01	1384.12	82.8322	209.468	109.263	112.362
HSPD1_3	339.156	-1.18251	0.158863	4.64603e-15	9.59965e-14	220	200	204	194	196	251	271	244	187	506	334	260	199	279	200	1252	723	659	492	503	379	254	265	253	371	187.063	180.156	206.59	201.412	190.807	218.325	255.937	191.006	171.158	348.764	285.743	241.556	162.938	260.591	205.055	624.735	400.648	571.463	600.893
C15H1orf216_3	27.8779	2.629	0.351425	4.99175e-15	1.0303e-13	31	20	37	27	84	44	29	53	33	61	61	57	73	39	58	22	11	6	1	3	2	14	2	4	4	26.3589	18.0156	37.4697	28.0316	81.7746	38.2721	27.3881	41.4889	30.2043	42.0447	52.1867	52.9566	59.7711	36.4267	59.4659	10.9778	6.09562	5.203	1.22133
RHOBTB2_3	231.401	-2.05937	0.276918	5.00618e-15	1.03218e-13	122	157	126	106	74	109	103	86	96	260	58	57	103	175	67	1086	1263	432	157	319	389	171	303	96	418	103.735	141.423	127.6	110.05	72.0395	94.8103	97.275	67.3217	87.867	179.207	49.6201	52.9566	84.3345	163.453	68.6934	541.902	699.888	374.616	191.748
PNLDC1_3	14.964	-1.08634e-05	0.00144271	5.47221e-15	1.12706e-13	2	0	4	0	3	0	3	1	0	0	0	3	1	0	0	63	17	14	9	42	16	42	26	42	27	1.70058	0	4.05078	0	2.92052	0	2.83325	0.78281	0	0	0	2.78719	0.818782	0	0	31.4363	9.4205	12.1403	10.9919
LOC119874156_3	12.7378	9.298	2.68143	5.49059e-15	1.12965e-13	11	2	14	25	8	88	24	17	6	5	18	8	28	35	58	0	0	0	0	0	0	0	0	0	0	9.35316	1.80156	14.1777	25.9552	7.78806	76.5441	22.666	13.3078	5.49169	3.44628	15.3993	7.43251	22.9259	32.6906	59.4659	0	0	0	0
GNAL_3	19.3176	-4.65008	0.621323	5.64253e-15	1.15968e-13	0	0	3	0	0	0	4	1	1	8	1	0	2	0	2	91	101	76	31	27	81	1	27	8	37	0	0	3.03809	0	0	0	3.77767	0.78281	0.915281	5.51405	0.855519	0	1.63756	0	2.05055	45.408	55.9688	65.9047	37.8611
MGRN1_3	268.481	1.47116	0.198728	5.66254e-15	1.16256e-13	363	268	356	475	534	604	311	457	306	240	389	380	506	447	354	231	218	115	121	113	153	69	67	84	62	308.654	241.409	360.52	493.148	519.853	525.371	293.714	357.744	280.076	165.422	332.797	353.044	414.304	417.506	362.947	115.267	120.804	99.7242	147.781
SLC34A3_3	20.7833	4.53098	0.609608	5.72245e-15	1.17362e-13	39	29	70	37	43	78	43	37	15	17	53	34	32	7	21	5	0	2	0	0	0	0	0	0	7	33.1612	26.1227	70.8887	38.4137	41.8608	67.8459	40.61	28.964	13.7292	11.7174	45.3425	31.5882	26.201	6.53812	21.5308	2.49495	0	1.73433	0
NEBL_3	41.7876	-5.09424	0.688422	5.73719e-15	1.1754e-13	3	1	13	0	0	0	0	12	5	0	1	1	2	3	6	398	188	100	149	37	42	57	66	1	92	2.55086	0.900781	13.165	0	0	0	0	9.39372	4.5764	0	0.855519	0.929063	1.63756	2.80205	6.15165	198.598	104.18	86.7167	181.978
IBTK_3	229.811	1.4826	0.200356	5.95015e-15	1.21774e-13	464	386	376	257	310	184	264	345	274	319	459	361	310	425	463	221	161	148	59	63	55	137	60	70	57	394.533	347.702	380.773	266.819	301.787	160.047	249.326	270.07	250.787	219.873	392.683	335.392	253.822	396.957	474.702	110.277	89.2177	128.341	72.0583
TBPL2_3	15.3767	-1.04947e-05	0.00144271	6.25879e-15	1.27955e-13	0	0	0	4	0	0	0	1	1	0	7	2	0	0	1	36	62	30	24	24	37	20	23	7	68	0	0	0	4.15283	0	0	0	0.78281	0.915281	0	5.98864	1.85813	0	0	1.02527	17.9636	34.3571	26.015	29.3118
HOXD11_3	27.4585	-5.34543	0.722566	6.32678e-15	1.29055e-13	2	0	6	2	0	0	4	0	0	0	2	0	1	0	0	239	49	12	18	20	145	46	18	6	114	1.70058	0	6.07617	2.07641	0	0	3.77767	0	0	0	1.71104	0	0.818782	0	0	119.258	27.1532	10.406	21.9839
KRT5_3	1170.07	-2.95306e-06	0.0014427	6.32552e-15	1.29055e-13	0	0	5	2	0	21	0	1	34	0	0	0	29	38	52	5014	2746	1742	1736	2935	2343	3188	1382	3666	786	0	0	5.06348	2.07641	0	18.2662	0	0.78281	31.1195	0	0	0	23.7447	35.4927	53.3143	2501.93	1521.69	1510.61	2120.22
PIGT_3	133.69	1.49077	0.202065	6.33258e-15	1.29055e-13	224	192	268	184	216	142	164	184	158	302	159	200	232	271	144	94	88	56	24	47	76	72	34	29	52	190.464	172.95	271.402	191.03	210.278	123.514	154.884	144.037	144.614	208.156	136.028	185.813	189.957	253.119	147.639	46.905	48.7649	48.5614	29.3118
KIF13B_3	137.744	2.37047	0.320854	6.48123e-15	1.31946e-13	70	121	115	240	422	212	93	97	291	135	300	317	357	272	301	74	76	61	20	35	30	30	18	25	18	59.5201	108.995	116.46	249.17	410.82	184.402	87.8308	75.9326	266.347	93.0497	256.656	294.513	292.305	254.053	308.608	36.9252	42.1152	52.8972	24.4265
FZD8_3	51.7931	-2.89677	0.391578	6.63451e-15	1.34925e-13	21	32	10	25	13	12	7	40	3	15	27	18	15	17	13	366	92	48	170	109	23	75	24	112	34	17.856	28.825	10.127	25.9552	12.6556	10.4378	6.61092	31.3124	2.74584	10.3389	23.099	16.7231	12.2817	15.8783	13.3286	182.63	50.9815	41.624	207.626
CCL21_3	72.9727	-9.97621e-06	0.00144271	7.03181e-15	1.42855e-13	1	2	7	3	6	12	23	18	13	0	2	14	18	16	19	276	178	181	306	267	52	13	203	52	29	0.850288	1.80156	7.08887	3.11462	5.84104	10.4378	21.7216	14.0906	11.8987	0	1.71104	13.0069	14.7381	14.9443	19.4802	137.721	98.6382	156.957	373.726
PACSIN1_3	33.9695	3.88524	0.532194	7.05635e-15	1.43203e-13	107	122	67	25	38	113	30	59	58	137	29	37	29	30	50	4	0	5	5	0	1	5	9	0	0	90.9808	109.895	67.8506	25.9552	36.9933	98.2896	28.3325	46.1858	53.0863	94.4282	24.8101	34.3753	23.7447	28.0205	51.2637	1.99596	0	4.33584	6.10663
UQCRFS1_3	606.131	-1.58982	0.215325	7.27098e-15	1.47405e-13	332	316	259	289	259	601	352	343	352	532	394	272	423	374	306	1888	1704	1172	910	1180	966	174	723	641	583	282.295	284.647	262.288	300.042	252.138	522.762	332.435	268.504	322.179	366.685	337.075	252.705	346.345	349.323	313.734	942.092	944.266	1016.32	1111.41
FBXL14_3	93.1667	1.64177	0.222859	7.3049e-15	1.47937e-13	155	141	114	164	136	172	168	159	168	161	123	170	142	136	54	44	79	34	40	41	18	55	22	11	28	131.795	127.01	115.447	170.266	132.397	149.609	158.662	124.467	153.767	110.97	105.229	157.941	116.267	127.026	55.3648	21.9555	43.7776	29.4837	48.8531
MRTFA_3	80.1526	-2.37027	0.321342	7.58426e-15	1.53435e-13	47	24	44	8	23	19	31	43	60	10	44	33	26	79	26	307	181	139	120	136	123	252	55	65	89	39.9635	21.6188	44.5586	8.30566	22.3907	16.5266	29.2769	33.6608	54.9169	6.89257	37.6429	30.6591	21.2883	73.7874	26.6571	153.19	100.301	120.536	146.559
NEK7_3	117.882	1.71	0.232317	7.70109e-15	1.55636e-13	176	186	156	126	202	172	160	216	224	167	268	148	151	184	202	99	69	65	65	25	6	47	21	38	35	149.651	167.545	157.98	130.814	196.649	149.609	151.107	169.087	205.023	115.106	229.279	137.501	123.636	171.859	207.105	49.3999	38.2361	56.3659	79.3862
LOC119872898_3	27.6987	-3.88931	0.525183	7.79277e-15	1.57325e-13	8	2	0	0	2	3	7	3	1	8	1	3	14	14	5	53	87	77	66	46	134	17	55	20	15	6.8023	1.80156	0	0	1.94701	2.60946	6.61092	2.34843	0.915281	5.51405	0.855519	2.78719	11.4629	13.0762	5.12637	26.4464	48.2108	66.7719	80.6076
GPR37_3	138.668	12.8926	3.12138	7.82023e-15	1.57715e-13	88	16	411	2	91	0	1102	722	976	35	16	9	24	34	267	0	0	0	0	0	0	0	0	0	0	74.8253	14.4125	416.218	2.07641	88.5892	0	1040.75	565.189	893.314	24.124	13.6883	8.36157	19.6508	31.7566	273.748	0	0	0	0
KRBA2_3	94.6191	1.6004	0.217801	8.21488e-15	1.65502e-13	128	180	72	155	117	103	84	183	128	182	256	218	112	157	144	44	96	34	41	26	30	27	26	27	18	108.837	162.141	72.9141	160.922	113.9	89.5914	79.3311	143.254	117.156	125.445	219.013	202.536	91.7036	146.641	147.639	21.9555	53.1981	29.4837	50.0744
LOC119870232_3	17.7533	7.35322	1.39363	8.8624e-15	1.78362e-13	28	15	62	1	28	18	11	12	18	10	17	31	78	107	47	0	0	0	0	0	0	1	0	0	0	23.8081	13.5117	62.7871	1.03821	27.2582	15.6568	10.3886	9.39372	16.4751	6.89257	14.5438	28.801	63.865	99.9399	48.1879	0	0	0	0
LOC119875931	1291.03	5.88747	0.805497	8.91339e-15	1.79202e-13	1242	941	784	8313	332	10649	4417	2731	4025	393	62	39	253	392	60	148	157	56	14	14	24	20	15	0	30	1056.06	847.635	793.953	8630.62	323.204	9262.71	4171.49	2137.86	3684.01	270.878	53.0422	36.2335	207.152	366.135	61.5165	73.8504	87.0011	48.5614	17.0986
LOC102156038_3	1965.57	3.04474	0.415334	9.36786e-15	1.87949e-13	1945	2350	4021	549	4933	1857	5367	5805	9124	1624	5103	2979	1515	2156	1309	872	659	417	320	270	20	195	382	166	236	1653.81	2116.84	4072.05	569.976	4802.31	1615.25	5068.69	4544.21	8351.02	1119.35	4365.72	2767.68	1240.45	2013.74	1342.08	435.119	365.183	361.609	390.825
MACIR_3	282.669	-2.37469	0.323044	9.36187e-15	1.87949e-13	119	83	219	118	114	78	40	176	64	132	129	148	105	142	87	1366	1353	466	238	462	542	54	404	183	622	101.184	74.7648	221.78	122.508	110.98	67.8459	37.7767	137.775	58.578	90.9819	110.362	137.501	85.9721	132.631	89.1989	681.619	749.761	404.1	290.676
LOC102152159_3	11.6129	8.87805	2.61805	1.03106e-14	2.0665e-13	35	57	22	19	27	7	16	4	7	5	9	25	36	9	37	0	0	0	0	0	0	0	0	0	0	29.7601	51.3445	22.2793	19.7259	26.2847	6.08874	15.1107	3.13124	6.40697	3.44628	7.69967	23.2266	29.4762	8.40616	37.9351	0	0	0	0
RAPGEF4_3	52.9578	3.57101	0.496746	1.06265e-14	2.12761e-13	153	152	51	54	38	95	82	95	88	299	61	59	103	69	64	8	3	7	0	2	0	5	5	20	2	130.094	136.919	51.6475	56.0632	36.9933	82.6329	77.4422	74.367	80.5447	206.088	52.1867	54.8147	84.3345	64.4472	65.6176	3.99191	1.66244	6.07017	0
MTFP1_3	45.1188	3.6745	0.509569	1.06519e-14	2.13048e-13	103	69	58	85	59	118	35	46	35	106	79	46	80	97	168	15	1	0	3	6	0	3	1	16	2	87.5796	62.1539	58.7363	88.2476	57.4369	102.639	33.0546	36.0093	32.0348	73.0612	67.586	42.7369	65.5026	90.5997	172.246	7.48484	0.554147	0	3.66398
JAK2_3	194.325	-2.53597	0.345874	1.08105e-14	2.15997e-13	72	81	77	25	35	55	102	102	70	66	110	59	100	83	60	270	1151	812	165	105	189	74	217	263	563	61.2207	72.9633	77.9775	25.9552	34.0728	47.8401	96.3306	79.8467	64.0697	45.4909	94.1071	54.8147	81.8782	77.5235	61.5165	134.727	637.823	704.14	201.519
PDE7A_3	56.2351	4.23359	0.579007	1.08951e-14	2.17465e-13	52	23	60	49	263	95	62	41	30	78	95	146	267	128	115	1	9	18	6	2	0	0	0	7	1	44.215	20.718	60.7617	50.8722	256.032	82.6329	58.5539	32.0952	27.4584	53.762	81.2743	135.643	218.615	119.554	117.907	0.498989	4.98732	15.609	7.32796
ABLIM2_3	26.2354	4.95786	0.685403	1.11065e-14	2.21456e-13	36	38	19	49	25	11	124	104	52	37	55	69	57	14	31	0	0	1	7	0	0	0	2	0	0	30.6104	34.2297	19.2412	50.8722	24.3377	9.56801	117.108	81.4123	47.5946	25.5025	47.0536	64.1054	46.6706	13.0762	31.7835	0	0	0.867167	8.54929
MXD1_3	85.2362	1.68071	0.229484	1.12944e-14	2.24971e-13	103	51	133	170	184	160	176	130	100	118	86	98	184	143	103	82	70	41	34	25	39	41	16	10	22	87.5796	45.9398	134.688	176.495	179.125	139.171	166.217	101.765	91.5281	81.3323	73.5747	91.0482	150.656	133.565	105.603	40.9171	38.7903	35.5539	41.5251
IGSF9_3	139.474	1.82052	0.248711	1.17655e-14	2.34115e-13	228	250	184	215	110	292	201	280	277	152	224	360	137	137	251	128	87	64	51	35	20	78	19	22	20	193.866	225.195	186.336	223.215	107.086	253.987	189.828	219.187	253.533	104.767	191.636	334.463	112.173	127.96	257.344	63.8706	48.2108	55.4987	62.2877
FAM217B_3	52.6113	3.47568	0.478773	1.18207e-14	2.34971e-13	77	60	56	87	103	197	81	77	108	142	90	75	117	25	96	31	0	10	4	0	0	4	5	18	2	65.4721	54.0469	56.7109	90.324	100.271	171.354	76.4978	60.2764	98.8503	97.8745	76.9967	69.6797	95.7975	23.3504	98.4263	15.4687	0	8.67167	4.88531
BCL11B_3	7.172	-1.03383e-05	0.00144271	1.19991e-14	2.38273e-13	0	0	0	0	2	0	0	0	0	0	0	0	0	0	0	43	20	37	9	10	12	4	6	25	7	0	0	0	0	1.94701	0	0	0	0	0	0	0	0	0	0	21.4565	11.0829	32.0852	10.9919
CPQ_3	91.9126	3.61925	0.496145	1.23064e-14	2.44126e-13	78	77	156	168	194	161	53	100	127	107	57	124	204	353	404	39	10	3	4	21	0	12	8	0	12	66.3224	69.3602	157.98	174.419	188.86	140.041	50.0541	78.281	116.241	73.7505	48.7646	115.204	167.032	329.708	414.211	19.4606	5.54147	2.6015	4.88531
LOC100855476_3	8.00687	-8.17094e-06	0.00144271	1.2548e-14	2.48663e-13	1	0	0	0	0	0	0	4	0	0	0	0	0	0	0	12	25	14	8	28	6	13	16	32	4	0.850288	0	0	0	0	0	0	3.13124	0	0	0	0	0	0	0	5.98787	13.8537	12.1403	9.77061
SLMAP_3	125.694	-1.46153	0.200083	1.30928e-14	2.59195e-13	65	103	60	58	49	55	116	129	107	83	113	119	90	115	51	281	450	342	91	110	153	156	100	110	166	55.2687	92.7805	60.7617	60.216	47.7019	47.8401	109.552	100.983	97.9351	57.2083	96.6737	110.559	73.6904	107.412	52.289	140.216	249.366	296.571	111.141
FBXL16_3	19.9456	7.85772	1.45062	1.31549e-14	2.60158e-13	10	19	54	10	9	111	103	71	62	13	25	24	0	5	34	0	0	1	0	0	0	0	0	0	0	8.50288	17.1148	54.6855	10.3821	8.76157	96.55	97.275	55.5795	56.7474	8.96034	21.388	22.2975	0	4.67009	34.8593	0	0	0.867167	0
FRY_3	303.268	2.67879	0.368284	1.3357e-14	2.63886e-13	1023	929	202	193	250	180	697	652	136	1127	388	432	456	1148	255	120	44	74	42	22	62	11	33	58	47	869.844	836.826	204.564	200.374	243.377	156.568	658.259	510.392	124.478	776.792	331.942	401.355	373.365	1072.25	261.445	59.8787	24.3825	64.1704	51.2957
CPTP_3	117.597	-2.05466	0.281562	1.39759e-14	2.75831e-13	40	50	32	80	63	81	58	58	54	114	49	42	27	40	28	509	289	314	236	137	267	31	147	117	136	34.0115	45.0391	32.4063	83.0566	61.331	70.4554	54.7762	45.403	49.4252	78.5753	41.9204	39.0207	22.1071	37.3607	28.7077	253.986	160.148	272.291	288.233
IMPA2_3	115.045	-1.21567e-05	0.00144272	1.4218e-14	2.80324e-13	7	4	19	24	7	17	30	42	2	4	78	131	40	23	11	671	338	142	254	147	146	279	178	151	132	5.95201	3.60313	19.2412	24.917	6.81455	14.7869	28.3325	32.878	1.83056	2.75703	66.7305	121.707	32.7513	21.4824	11.278	334.822	187.302	123.138	310.217
LOC119866907_3	21.3968	5.05998	0.676612	1.43697e-14	2.83027e-13	47	46	37	21	2	13	15	55	35	89	31	27	58	99	31	3	0	3	0	0	1	0	1	0	0	39.9635	41.4359	37.4697	21.8024	1.94701	11.3077	14.1663	43.0546	32.0348	61.3439	26.5211	25.0847	47.4894	92.4677	31.7835	1.49697	0	2.6015	0
SCNN1G_3	100.462	7.78165	1.09241	1.5009e-14	2.95319e-13	70	41	117	32	36	413	20	54	278	1462	2	11	376	206	25	0	0	0	4	0	0	0	0	0	2	59.5201	36.932	118.485	33.2226	35.0463	359.235	18.8884	42.2718	254.448	1007.69	1.71104	10.2197	307.862	192.408	25.6319	0	0	0	4.88531
B3GALNT2_3	83.8627	-2.57829e-05	0.0014428	1.51401e-14	2.97596e-13	32	26	48	11	34	29	27	18	53	22	49	39	74	29	58	349	162	137	126	79	221	78	117	110	110	27.2092	23.4203	48.6094	11.4203	33.0993	25.2248	25.4993	14.0906	48.5099	15.1636	41.9204	36.2335	60.5899	27.0865	59.4659	174.147	89.7718	118.802	153.887
FGF20_3	59.6628	8.91648	1.58112	1.51922e-14	2.98319e-13	180	123	58	61	68	140	0	0	85	4	129	248	150	258	128	0	0	0	0	1	0	0	0	0	0	153.052	110.796	58.7363	63.3306	66.1985	121.775	0	0	77.7989	2.75703	110.362	230.408	122.817	240.977	131.235	0	0	0	0
MID1_3	41.1019	-3.5005	0.481497	1.52985e-14	3.00102e-13	5	5	24	9	8	0	5	17	2	4	8	6	10	31	10	152	293	73	96	56	103	40	46	4	86	4.25144	4.50391	24.3047	9.34386	7.78806	0	4.72209	13.3078	1.83056	2.75703	6.84415	5.57438	8.18782	28.9545	10.2527	75.8464	162.365	63.3032	117.247
LRCOL1_3	10.1771	-7.71077	1.45035	1.53305e-14	3.00425e-13	0	0	0	0	0	0	0	0	0	0	0	0	1	0	0	14	95	10	14	35	59	2	3	6	17	0	0	0	0	0	0	0	0	0	0	0	0	0.818782	0	0	6.98585	52.644	8.67167	17.0986
HINT2_3	259.178	-3.72685e-05	0.00144291	1.55139e-14	3.03711e-13	279	236	103	66	133	166	103	140	215	337	94	146	189	182	142	884	918	451	291	314	419	274	246	204	298	237.23	212.584	104.308	68.5217	129.476	144.39	97.275	109.593	196.785	232.28	80.4188	135.643	154.75	169.991	145.589	441.107	508.707	391.092	355.406
TAP1_3	216.279	2.73703	0.37711	1.59719e-14	3.12363e-13	398	453	280	718	312	602	230	252	143	171	229	314	580	332	384	106	38	27	101	82	20	16	9	28	20	338.414	408.054	283.555	745.433	303.734	523.631	217.216	197.268	130.885	117.863	195.914	291.726	474.894	310.094	393.705	52.8929	21.0576	23.4135	123.354
PABIR2_3	40.4949	2.46445	0.343051	1.61672e-14	3.15863e-13	58	42	63	67	72	69	69	71	55	67	113	82	87	53	39	9	5	12	12	4	1	21	4	13	9	49.3167	37.8328	63.7998	69.5599	70.0925	60.0175	65.1648	55.5795	50.3404	46.1802	96.6737	76.1832	71.234	49.5029	39.9857	4.4909	2.77073	10.406	14.6559
FSD1_3	21.5542	6.76272	1.12994	1.63045e-14	3.18225e-13	23	36	25	22	20	66	106	123	21	4	53	68	8	27	1	1	0	0	0	0	0	0	1	0	0	19.5566	32.4281	25.3174	22.8406	19.4701	57.4081	100.108	96.2857	19.2209	2.75703	45.3425	63.1763	6.55026	25.2185	1.02527	0.498989	0	0	0
EFHD1_3	319.744	4.45026	0.614662	1.73045e-14	3.37403e-13	1790	1505	311	166	10	161	1503	167	595	602	204	403	458	363	487	63	20	25	11	0	4	70	7	7	6	1522.01	1355.68	314.948	172.342	9.73507	140.041	1419.46	130.729	544.592	414.933	174.526	374.413	375.002	339.048	499.309	31.4363	11.0829	21.6792	13.4346
LOC111097402_3	232.674	2.78175	0.384048	1.78894e-14	3.48457e-13	192	158	574	314	864	673	252	158	452	395	268	353	458	344	330	47	84	46	29	11	108	101	15	8	44	163.255	142.323	581.287	325.997	841.11	585.389	237.993	123.684	413.707	272.256	229.279	327.959	375.002	321.302	338.341	23.4525	46.5483	39.8897	35.4185
AUH_3	218.982	-1.64258	0.226333	1.85356e-14	3.60682e-13	137	154	155	107	79	181	142	124	120	177	70	58	217	99	61	683	821	365	326	418	268	133	224	276	216	116.489	138.72	156.968	111.088	76.9071	157.437	134.107	97.0685	109.834	121.998	59.8864	53.8857	177.676	92.4677	62.5417	340.81	454.955	316.516	398.153
LMO3_3	23.8113	-5.02189	0.691846	1.86752e-14	3.63034e-13	0	3	0	0	4	0	4	3	3	0	1	5	1	6	5	311	224	35	64	14	33	0	24	22	21	0	2.70234	0	0	3.89403	0	3.77767	2.34843	2.74584	0	0.855519	4.64532	0.818782	5.60411	5.12637	155.186	124.129	30.3509	78.1649
TPM4_3	1885.73	1.87924	0.2598	1.90311e-14	3.69581e-13	2147	1693	3032	2112	1761	5020	1904	3864	2992	5778	2257	2204	5048	4852	1362	1528	952	746	743	664	267	254	401	564	480	1825.57	1525.02	3070.49	2192.69	1714.35	4366.49	1798.17	3024.78	2738.52	3982.53	1930.91	2047.66	4133.21	4531.85	1396.42	762.456	527.548	646.907	907.446
BDH1_3	284.145	-2.26906	0.312899	1.93256e-14	3.74924e-13	86	80	165	115	61	221	40	31	84	187	102	112	52	66	222	967	1222	551	422	212	778	255	356	316	436	73.1247	72.0625	167.095	119.394	59.384	192.23	37.7767	24.2671	76.8836	128.891	87.263	104.055	42.5767	61.6452	227.611	482.523	677.168	477.809	515.4
CHST10_3	168.933	2.61827	0.361781	1.93639e-14	3.75293e-13	527	436	110	118	350	172	383	528	314	269	228	181	338	180	222	50	22	88	46	31	8	50	30	3	22	448.102	392.741	111.396	122.508	340.728	149.609	361.712	413.324	287.398	185.41	195.058	168.16	276.748	168.123	227.611	24.9495	12.1912	76.3107	56.181
B4GALNT3_3	42.2519	3.71657	0.502553	1.9469e-14	3.76952e-13	76	67	73	99	97	31	27	47	14	103	55	160	145	40	91	28	15	1	1	1	1	8	1	0	2	64.6219	60.3523	73.9268	102.783	94.4302	26.9644	25.4993	36.7921	12.8139	70.9934	47.0536	148.65	118.723	37.3607	93.3	13.9717	8.3122	0.867167	1.22133
CACNA2D1_3	25.5113	-2.82147	0.388863	2.0472e-14	3.95977e-13	3	1	4	2	7	3	16	12	6	9	12	10	8	6	16	136	162	95	21	19	60	21	30	26	26	2.55086	0.900781	4.05078	2.07641	6.81455	2.60946	15.1107	9.39372	5.49169	6.20331	10.2662	9.29063	6.55026	5.60411	16.4044	67.8625	89.7718	82.3809	25.6479
CA14_3	37.2694	3.08664	0.430932	2.12253e-14	4.10137e-13	113	64	60	50	117	49	19	22	37	49	62	66	141	56	53	14	6	0	1	8	11	3	6	7	4	96.0825	57.65	60.7617	51.9104	113.9	42.6212	17.9439	17.2218	33.8654	33.7736	53.0422	61.3182	115.448	52.305	54.3395	6.98585	3.32488	0	1.22133
PLEKHA2_3	188.917	2.09153	0.289432	2.1586e-14	4.16692e-13	282	336	211	325	448	204	301	272	312	128	404	492	449	257	141	191	87	59	59	56	12	44	26	53	22	239.781	302.663	213.679	337.417	436.131	177.443	284.27	212.924	285.568	88.2249	345.63	457.099	367.633	240.043	144.564	95.307	48.2108	51.1629	72.0583
ACVR2B_3	42.6579	1.80324	0.250719	2.20838e-14	4.25876e-13	60	67	67	45	95	104	76	88	49	46	59	79	55	56	53	28	17	25	13	10	8	12	6	16	16	51.0173	60.3523	67.8506	46.7193	92.4832	90.4612	71.7757	68.8873	44.8488	31.7058	50.4756	73.396	45.033	52.305	54.3395	13.9717	9.4205	21.6792	15.8772
ALG2_3	96.7445	1.97185	0.272854	2.22565e-14	4.2878e-13	138	134	88	153	159	146	163	165	191	244	76	152	202	201	131	87	36	32	35	42	5	50	17	7	19	117.34	120.705	89.1172	158.846	154.788	126.994	153.94	129.164	174.819	168.179	65.0195	141.218	165.394	187.738	134.311	43.4121	19.9493	27.7494	42.7464
MTHFS_3	83.3061	-2.60116	0.358972	2.2331e-14	4.29789e-13	38	40	27	23	29	13	15	11	21	51	49	28	50	36	12	322	295	318	148	221	168	14	79	33	122	32.3109	36.0313	27.3428	23.8788	28.2317	11.3077	14.1663	8.61091	19.2209	35.1521	41.9204	26.0138	40.9391	33.6246	12.3033	160.675	163.473	275.759	180.756
AVIL_3	53.1364	3.59948	0.495173	2.27071e-14	4.36593e-13	50	48	77	141	150	76	35	100	48	80	73	110	38	46	284	26	6	13	10	4	0	11	4	0	0	42.5144	43.2375	77.9775	146.387	146.026	66.1063	33.0546	78.281	43.9335	55.1405	62.4529	102.197	31.1137	42.9648	291.178	12.9737	3.32488	11.2732	12.2133
FAM241A_3	120.342	-3.3874	0.468597	2.28217e-14	4.38362e-13	52	39	23	34	8	13	32	32	61	1	12	10	29	4	15	686	701	300	290	264	180	13	131	157	142	44.215	35.1305	23.292	35.299	7.78806	11.3077	30.2214	25.0499	55.8321	0.689257	10.2662	9.29063	23.7447	3.73607	15.3791	342.307	388.457	260.15	354.185
RCL1_3	202.255	-2.24249	0.310271	2.28681e-14	4.38818e-13	50	48	112	48	106	98	76	93	102	73	39	76	174	85	74	340	1224	408	164	120	315	168	206	443	368	42.5144	43.2375	113.422	49.8339	103.192	85.2423	71.7757	72.8014	93.3586	50.3157	33.3653	70.6088	142.468	79.3915	75.8703	169.656	678.276	353.804	200.298
DNAH2_3	124.953	12.279	3.05118	2.29237e-14	4.3945e-13	484	470	78	22	6	23	1388	948	25	3	21	21	20	14	16	0	0	0	0	0	0	0	0	0	0	411.539	423.367	78.9902	22.8406	5.84104	20.0058	1310.85	742.104	22.882	2.06777	17.9659	19.5103	16.3756	13.0762	16.4044	0	0	0	0
RALGPS2_3	162.708	-2.65713	0.367684	2.3789e-14	4.55587e-13	18	43	43	12	42	69	115	97	27	69	57	29	127	141	24	448	544	340	202	150	154	665	175	199	181	15.3052	38.7336	43.5459	12.4585	40.8873	60.0175	108.608	75.9326	24.7126	47.5587	48.7646	26.9428	103.985	131.696	24.6066	223.547	301.456	294.837	246.708
SFMBT2_3	109.083	3.27029	0.452922	2.44387e-14	4.67569e-13	209	233	284	47	290	58	69	82	206	170	342	393	316	142	31	32	39	43	10	3	6	2	17	5	10	177.71	209.882	287.605	48.7957	282.317	50.4495	65.1648	64.1904	188.548	117.174	292.588	365.122	258.735	132.631	31.7835	15.9677	21.6117	37.2882	12.2133
EDDM3B_3	131.775	12.7576	3.12626	2.46064e-14	4.70312e-13	7	6	68	26	86	7	4	3	1196	9	678	718	817	6	67	0	0	0	0	0	0	0	0	0	0	5.95201	5.40469	68.8633	26.9934	83.7216	6.08874	3.77767	2.34843	1094.68	6.20331	580.042	667.067	668.945	5.60411	68.6934	0	0	0	0
LOC102154980_3	748.373	3.26234	0.453499	2.50798e-14	4.78888e-13	1308	1171	274	3225	1376	481	244	465	423	1998	2039	3388	1577	1171	465	210	240	178	44	50	56	9	101	78	88	1112.18	1054.81	277.479	3348.22	1339.55	418.383	230.438	364.007	387.164	1377.14	1744.4	3147.67	1291.22	1093.73	476.753	104.788	132.995	154.356	53.7384
IDH3B_3	328.177	-1.00312	0.139106	2.55166e-14	4.86749e-13	245	211	234	181	328	330	282	203	240	426	171	159	245	225	238	816	942	535	364	354	414	285	314	334	342	208.32	190.065	236.971	187.915	319.31	287.04	266.326	158.911	219.667	293.623	146.294	147.721	200.602	210.154	244.015	407.175	522.006	463.934	444.563
HRH1_3	21.9459	-6.29366	0.866342	2.69995e-14	5.14529e-13	1	0	2	0	0	0	0	1	1	0	0	0	1	0	2	156	121	58	33	47	143	0	15	1	20	0.850288	0	2.02539	0	0	0	0	0.78281	0.915281	0	0	0	0.818782	0	2.05055	77.8423	67.0518	50.2957	40.3038
SP100_3	116.882	2.76767	0.385431	2.79487e-14	5.32096e-13	155	159	192	251	172	321	106	131	293	100	225	228	287	152	163	39	30	62	15	17	6	6	40	0	29	131.795	143.224	194.438	260.59	167.443	279.212	100.108	102.548	268.177	68.9257	192.492	211.826	234.99	141.971	167.12	19.4606	16.6244	53.7644	18.3199
DSEL_3	241.798	3.34802	0.466653	2.85754e-14	5.43494e-13	1718	1518	202	139	205	163	344	209	101	220	617	308	268	206	256	39	38	53	13	26	14	61	19	11	13	1460.79	1367.39	204.564	144.311	199.569	141.781	324.88	163.607	92.4434	151.636	527.855	286.151	219.434	192.408	262.47	19.4606	21.0576	45.9599	15.8772
LOC119874157_3	33.1149	3.35719	0.471085	2.88656e-14	5.48474e-13	56	33	115	48	73	73	28	39	26	43	39	31	66	52	118	3	2	10	15	0	0	4	4	4	3	47.6161	29.7258	116.46	49.8339	71.066	63.4968	26.4437	30.5296	23.7973	29.638	33.3653	28.801	54.0396	48.5689	120.982	1.49697	1.10829	8.67167	18.3199
EPHA5_3	22.1442	7.01511	1.16947	2.92576e-14	5.55378e-13	45	35	7	0	10	11	119	18	8	41	65	36	107	93	29	0	1	0	0	0	0	0	0	0	1	38.2629	31.5273	7.08887	0	9.73507	9.56801	112.386	14.0906	7.32225	28.2595	55.6088	33.4463	87.6097	86.8636	29.733	0	0.554147	0	0
MYO18A_3	200.859	-1.65664	0.230368	2.97751e-14	5.6465e-13	70	79	102	166	124	202	93	104	67	168	82	61	93	111	134	608	500	506	258	264	498	246	140	128	264	59.5201	71.1617	103.295	172.342	120.715	175.704	87.8308	81.4123	61.3238	115.795	70.1526	56.6729	76.1467	103.676	137.387	303.385	277.073	438.787	315.102
LOC119867815_3	17.8115	6.36817	1.00077	3.15279e-14	5.97304e-13	27	15	54	4	28	75	33	23	33	0	12	26	38	27	82	0	0	2	0	0	0	0	0	0	1	22.9578	13.5117	54.6855	4.15283	27.2582	65.2365	31.1658	18.0046	30.2043	0	10.2662	24.1556	31.1137	25.2185	84.0725	0	0	1.73433	0
KCNA6_3	9.02662	5.93793	1.04085	3.18654e-14	6.03109e-13	21	15	18	8	13	14	26	12	44	3	20	6	24	9	13	0	0	0	0	0	0	2	0	0	0	17.856	13.5117	18.2285	8.30566	12.6556	12.1775	24.5549	9.39372	40.2724	2.06777	17.1104	5.57438	19.6508	8.40616	13.3286	0	0	0	0
LOC111091829_3	30.7635	6.37823	0.953118	3.20167e-14	6.05381e-13	110	75	24	51	76	0	9	58	1	69	52	49	95	129	60	0	0	2	0	0	1	0	0	0	1	93.5316	67.5586	24.3047	52.9486	73.9866	0	8.49976	45.403	0.915281	47.5587	44.487	45.5241	77.7843	120.488	61.5165	0	0	1.73433	0
LOC119876688_1	27.9035	-4.40324	0.610906	3.32793e-14	6.28642e-13	0	1	0	6	2	0	4	0	2	5	5	5	10	19	0	272	195	62	27	12	47	33	20	58	34	0	0.900781	0	6.22924	1.94701	0	3.77767	0	1.83056	3.44628	4.2776	4.64532	8.18782	17.7463	0	135.725	108.059	53.7644	32.9758
ATP6V0E1_3	195.678	-1.24252	0.173303	3.37341e-14	6.36612e-13	159	108	153	129	125	144	140	153	117	236	150	86	118	120	88	521	493	278	195	324	289	163	257	235	130	135.196	97.2844	154.942	133.929	121.688	125.254	132.218	119.77	107.088	162.665	128.328	79.8994	96.6163	112.082	90.2241	259.973	273.194	241.072	238.159
ACAP2_3	303.186	-1.65544	0.230571	3.39165e-14	6.39432e-13	151	143	170	170	108	190	119	235	159	293	181	90	306	160	147	1258	1335	616	629	304	274	166	402	138	455	128.393	128.812	172.158	176.495	105.139	165.266	112.386	183.96	145.53	201.952	154.849	83.6157	250.547	149.443	150.715	627.729	739.786	534.175	768.215
LOC119867120_3	59.2655	-5.28073	0.736363	3.44909e-14	6.49629e-13	0	4	10	1	5	2	0	9	5	0	8	3	6	10	1	28	65	90	22	4	112	707	23	63	34	0	3.60313	10.127	1.03821	4.86754	1.73964	0	7.04529	4.5764	0	6.84415	2.78719	4.91269	9.34018	1.02527	13.9717	36.0196	78.0451	26.8692
HSPE1_3	956.675	-0.803826	0.112313	3.50553e-14	6.59618e-13	937	788	596	649	675	939	775	878	796	1432	895	695	763	770	664	2891	2178	1412	1280	1318	852	796	838	692	702	796.719	709.816	603.566	673.796	657.118	816.761	731.924	687.307	728.564	987.016	765.69	645.699	624.731	719.194	680.782	1442.58	1206.93	1224.44	1563.3
SMOC1_3	37.6403	-5.52799	0.771909	3.51619e-14	6.60982e-13	0	0	11	0	0	0	3	12	1	2	2	1	0	4	1	43	135	179	101	14	117	116	1	13	121	0	0	11.1396	0	0	0	2.83325	9.39372	0.915281	1.37851	1.71104	0.929063	0	3.73607	1.02527	21.4565	74.8098	155.223	123.354
LOC119867839_3	26.1384	-5.52821	0.769368	3.57863e-14	6.72069e-13	0	0	0	0	0	0	11	1	1	0	1	1	1	16	0	98	61	69	106	14	61	58	17	41	48	0	0	0	0	0	0	10.3886	0.78281	0.915281	0	0.855519	0.929063	0.818782	14.9443	0	48.9009	33.803	59.8345	129.461
RIPK4_3	74.9368	-1.93598	0.27035	3.65115e-14	6.85023e-13	25	23	38	30	18	20	38	47	45	65	47	38	42	48	48	221	215	111	85	94	72	198	37	149	78	21.2572	20.718	38.4824	31.1462	17.5231	17.3964	35.8879	36.7921	41.1876	44.8017	40.2094	35.3044	34.3888	44.8328	49.2132	110.277	119.142	96.2556	103.813
LOC102152706_2	48.6791	3.27796	0.461439	3.66882e-14	6.87672e-13	160	165	60	49	66	18	76	74	157	23	79	54	68	124	91	20	6	3	8	5	0	1	4	12	4	136.046	148.629	60.7617	50.8722	64.2515	15.6568	71.7757	57.928	143.699	15.8529	67.586	50.1694	55.6772	115.818	93.3	9.97979	3.32488	2.6015	9.77061
NUPR1_3	1740.78	2.55212	0.357309	3.85481e-14	7.21837e-13	4635	5082	1924	1610	2862	1394	3949	4547	4618	3238	2680	1764	2738	2234	1332	1083	1282	655	298	119	198	21	188	221	425	3941.08	4577.77	1948.43	1671.51	2786.18	1212.53	3729.5	3559.44	4226.77	2231.81	2292.79	1638.87	2241.83	2086.6	1365.67	540.405	710.416	567.995	363.955
NET1_3	426.684	-2.2097	0.30847	3.95831e-14	7.40502e-13	91	90	210	187	164	213	61	116	354	209	196	128	347	138	70	1205	2135	949	597	386	251	950	283	959	454	77.3762	81.0703	212.666	194.145	159.655	185.272	57.6095	90.806	324.009	144.055	167.682	118.92	284.117	128.894	71.7692	601.282	1183.1	822.942	729.132
NELFA_3	134.881	1.08313	0.151576	3.98094e-14	7.44018e-13	194	172	131	102	248	212	170	178	191	296	214	245	230	155	164	162	139	85	57	55	74	79	52	42	39	164.956	154.934	132.663	105.897	241.43	184.402	160.551	139.34	174.819	204.02	183.081	227.621	188.32	144.773	168.145	80.8363	77.0264	73.7092	69.6156
GNB2_3	407.099	1.02063	0.142901	4.01012e-14	7.48749e-13	926	845	400	409	587	606	591	675	497	637	599	476	593	561	339	452	442	226	221	171	232	186	150	136	130	787.366	761.16	405.078	424.627	571.449	527.111	558.151	528.397	454.895	439.057	512.456	442.234	485.538	523.984	347.568	225.543	244.933	195.98	269.913
RNASE4_3	404.507	4.12134	0.578021	4.13334e-14	7.71014e-13	462	681	104	359	636	19	2122	2736	1596	206	567	291	774	338	232	88	91	56	43	28	7	2	22	2	11	392.833	613.432	105.32	372.716	619.151	16.5266	2004.05	2141.77	1460.79	141.987	485.079	270.357	633.737	315.698	237.864	43.9111	50.4274	48.5614	52.5171
CYP4B1_3	144.792	6.48611	0.920427	4.27257e-14	7.96218e-13	146	160	535	0	594	229	146	66	366	215	60	108	900	163	284	0	0	4	0	12	0	0	4	0	1	124.142	144.125	541.792	0	578.263	199.189	137.885	51.6655	334.993	148.19	51.3312	100.339	736.904	152.245	291.178	0	0	3.46867	0
CDC42SE2_3	839.191	4.16069	0.585944	4.46788e-14	8.31816e-13	2641	2677	318	75	683	139	148	503	48	4320	2622	4185	3554	1868	244	88	140	72	56	44	9	34	44	24	40	2245.61	2411.39	322.037	77.8655	664.906	120.905	139.774	393.754	43.9335	2977.59	2243.17	3888.13	2909.95	1744.74	250.167	43.9111	77.5806	62.436	68.3943
LOC119868046_3	145.785	-3.85489	0.539381	4.4875e-14	8.34666e-13	17	11	21	10	4	67	10	12	10	72	11	14	29	54	18	1203	1374	694	300	42	63	12	233	33	261	14.4549	9.90859	21.2666	10.3821	3.89403	58.2779	9.44418	9.39372	9.15281	49.6265	9.41071	13.0069	23.7447	50.437	18.4549	600.284	761.398	601.814	366.398
HSP90B1_3	718.737	1.34657	0.189028	4.49937e-14	8.36072e-13	1200	1339	936	832	819	1103	965	992	1131	1620	1063	918	917	1487	888	494	644	833	218	154	374	275	193	160	172	1020.35	1206.15	947.883	863.788	797.303	959.411	911.363	776.548	1035.18	1116.6	909.417	852.88	750.823	1388.88	910.444	246.501	356.871	722.35	266.249
LOC102156443_3	35.7877	4.58065	0.641666	4.55154e-14	8.44955e-13	73	90	22	139	54	20	60	76	26	82	40	24	59	73	121	7	0	0	12	0	0	0	2	0	0	62.071	81.0703	22.2793	144.311	52.5694	17.3964	56.6651	59.4936	23.7973	56.5191	34.2208	22.2975	48.3081	68.1833	124.058	3.49292	0	0	14.6559
POLR2E_3	415.316	-0.944282	0.132344	4.56741e-14	8.4709e-13	369	282	257	284	365	392	377	353	339	425	282	293	360	313	256	1075	949	648	548	656	376	280	370	399	382	313.756	254.02	260.263	294.851	355.33	340.969	356.045	276.332	310.28	292.934	241.256	272.216	294.762	292.348	262.47	536.413	525.885	561.924	669.287
SLC24A3_3	112.98	-9.9337e-06	0.00144271	4.62907e-14	8.57706e-13	11	11	12	18	7	0	0	28	59	39	0	4	19	6	29	552	668	355	114	131	312	133	153	91	222	9.35316	9.90859	12.1523	18.6877	6.81455	0	0	21.9187	54.0016	26.881	0	3.71625	15.5569	5.60411	29.733	275.442	370.17	307.844	139.231
GHR_3	668.33	5.14557	0.725676	4.89554e-14	9.06212e-13	762	678	558	1898	65	164	3655	3312	854	595	2798	2502	72	390	92	94	49	29	56	7	0	2	13	3	19	647.919	610.73	565.084	1970.52	63.278	142.65	3451.85	2592.67	781.65	410.108	2393.74	2324.52	58.9523	364.267	94.3252	46.905	27.1532	25.1478	68.3943
EGR3_3	149.708	-3.6042	0.505613	4.96124e-14	9.16624e-13	3	5	50	15	7	20	0	16	4	92	6	11	90	6	41	820	566	341	254	386	202	308	222	124	213	2.55086	4.50391	50.6348	15.5731	6.81455	17.3964	0	12.525	3.66112	63.4116	5.13312	10.2197	73.6904	5.60411	42.0362	409.171	313.647	295.704	310.217
PDK4_3	290.255	-8.40471e-06	0.00144271	4.95755e-14	9.16624e-13	23	34	30	11	22	38	25	27	7	14	17	19	5	255	161	261	3616	741	221	120	1135	333	52	376	458	19.5566	30.6266	30.3809	11.4203	21.4172	33.0531	23.6104	21.1359	6.40697	9.64959	14.5438	17.6522	4.09391	238.174	165.069	130.236	2003.8	642.571	269.913
TSPAN15_3	70.8104	4.01188	0.568652	4.99027e-14	9.21108e-13	121	63	35	157	169	107	55	86	81	9	206	191	239	345	26	10	2	6	13	1	0	4	6	7	0	102.885	56.7492	35.4443	162.999	164.523	93.0707	51.943	67.3217	74.1377	6.20331	176.237	177.451	195.689	322.236	26.6571	4.98989	1.10829	5.203	15.8772
PGPEP1_3	65.1947	1.27161	0.178683	4.99933e-14	9.21903e-13	108	109	86	83	123	113	98	138	73	86	107	70	97	96	56	79	54	29	20	24	36	32	22	15	23	91.8311	98.1852	87.0918	86.1712	119.741	98.2896	92.5529	108.028	66.8155	59.2761	91.5406	65.0344	79.4219	89.6657	57.4154	39.4202	29.9239	25.1478	24.4265
PTGR2_3	115.793	-1.64455	0.230876	5.05548e-14	9.31371e-13	66	48	93	33	50	72	38	102	56	91	105	88	99	58	46	404	384	183	227	272	95	102	77	97	127	56.119	43.2375	94.1807	34.2608	48.6754	62.627	35.8879	79.8467	51.2557	62.7224	89.8295	81.7576	81.0594	54.173	47.1626	201.592	212.792	158.692	277.241
TRIOBP_3	157.906	1.54688	0.218067	5.12275e-14	9.42868e-13	296	303	172	228	282	222	247	248	284	218	218	224	202	186	250	172	77	61	60	59	29	76	29	82	30	251.685	272.937	174.184	236.711	274.529	193.1	233.271	194.137	259.94	150.258	186.503	208.11	165.394	173.727	256.319	85.8262	42.6693	52.8972	73.2796
DUSP9_3	7.69253	-7.52004e-06	0.0014427	5.13583e-14	9.43731e-13	0	0	0	0	0	0	0	0	0	0	1	0	0	0	0	39	50	27	12	29	30	1	8	1	8	0	0	0	0	0	0	0	0	0	0	0.855519	0	0	0	0	19.4606	27.7073	23.4135	14.6559
LOC106559468_3	40.8907	6.42363	0.89259	5.1402e-14	9.43731e-13	20	19	45	7	99	24	18	8	44	140	7	30	207	151	299	0	6	0	0	0	0	0	0	2	0	17.0058	17.1148	45.5713	7.26745	96.3772	20.8757	16.9995	6.26248	40.2724	96.4959	5.98864	27.8719	169.488	141.037	306.557	0	3.32488	0	0
LOC119872585_3	7.70756	8.33995	2.5607	5.14205e-14	9.43731e-13	17	4	4	31	11	22	13	14	9	21	4	28	20	7	10	0	0	0	0	0	0	0	0	0	0	14.4549	3.60313	4.05078	32.1844	10.7086	19.136	12.2774	10.9593	8.23753	14.4744	3.42208	26.0138	16.3756	6.53812	10.2527	0	0	0	0
COL7A1_3	98.5614	-4.47841	0.629455	5.21797e-14	9.56759e-13	1	4	15	6	17	4	1	6	9	20	10	4	7	18	22	208	25	50	80	90	63	1190	28	78	97	0.850288	3.60313	15.1904	6.22924	16.5496	3.47928	0.944418	4.69686	8.23753	13.7851	8.55519	3.71625	5.73147	16.8123	22.556	103.79	13.8537	43.3584	97.7061
CPT2_3	160.252	-2.08635	0.293357	5.3389e-14	9.78008e-13	36	95	39	127	68	77	43	103	84	116	70	39	59	88	90	834	404	283	309	262	364	48	230	96	183	30.6104	85.5742	39.4951	131.852	66.1985	66.9761	40.61	80.6295	76.8836	79.9538	59.8864	36.2335	48.3081	82.1935	92.2747	416.157	223.875	245.408	377.39
LOC119869550_3	9.29454	6.21965	1.068	5.3617e-14	9.81257e-13	29	12	35	8	47	5	18	8	20	31	5	7	10	4	16	2	0	0	0	0	0	0	0	0	0	24.6583	10.8094	35.4443	8.30566	45.7548	4.3491	16.9995	6.26248	18.3056	21.367	4.2776	6.50344	8.18782	3.73607	16.4044	0.997979	0	0	0
LOC119877389	39.8911	6.44709	0.993063	5.43819e-14	9.94317e-13	97	102	8	30	107	0	22	71	4	107	91	78	116	208	78	0	0	0	0	0	0	0	0	0	4	82.4779	91.8797	8.10156	31.1462	104.165	0	20.7772	55.5795	3.66112	73.7505	77.8523	72.4669	94.9787	194.276	79.9714	0	0	0	0
LOC119873203_3	10.447	-1.1068e-05	0.00144271	5.45111e-14	9.95739e-13	0	0	0	1	0	0	2	0	2	0	0	0	0	0	0	49	43	12	41	50	13	7	15	13	4	0	0	0	1.03821	0	0	1.88884	0	1.83056	0	0	0	0	0	0	24.4505	23.8283	10.406	50.0744
PRMT2_3	33.8095	1.64177	0.230492	5.48017e-14	1.00011e-12	60	64	61	38	64	32	34	48	47	54	48	48	65	44	70	26	30	20	10	8	12	11	12	3	12	51.0173	57.65	61.7744	39.4519	62.3045	27.8342	32.1102	37.5749	43.0182	37.2199	41.0649	44.595	53.2208	41.0968	71.7692	12.9737	16.6244	17.3433	12.2133
UQCR11_3	746.071	-1.32289	0.186163	5.52585e-14	1.00749e-12	414	332	529	473	739	685	372	359	318	654	457	350	496	792	472	2423	1901	1152	1006	970	1299	798	744	525	796	352.019	299.059	535.716	491.072	719.422	595.826	351.323	281.029	291.059	450.774	390.972	325.172	406.116	739.742	483.929	1209.05	1053.43	998.977	1228.65
BEND7_3	188.227	-2.8314	0.398075	5.58383e-14	1.01711e-12	89	59	21	23	18	36	24	11	18	125	36	88	184	97	81	804	909	488	240	172	425	497	129	156	236	75.6756	53.1461	21.2666	23.8788	17.5231	31.3135	22.666	8.61091	16.4751	86.1571	30.7987	81.7576	150.656	90.5997	83.0472	401.187	503.72	423.178	293.118
RAB5IF_3	283.333	-1.20561	0.169754	5.70176e-14	1.03761e-12	186	192	130	271	210	205	232	253	118	260	266	160	240	178	134	1092	626	462	407	464	356	240	280	229	198	158.153	172.95	131.65	281.354	204.437	178.313	219.105	198.051	108.003	179.207	227.568	148.65	196.508	166.255	137.387	544.896	346.896	400.631	497.08
GATB_3	50.4305	-1.98603	0.27964	5.819e-14	1.05696e-12	26	23	10	13	30	26	28	19	22	24	40	40	17	22	34	186	223	126	87	28	87	30	49	82	44	22.1075	20.718	10.127	13.4967	29.2052	22.6153	26.4437	14.8734	20.1362	16.5422	34.2208	37.1625	13.9193	20.5484	34.8593	92.812	123.575	109.263	106.255
UBAP1L_3	93.738	-3.81125	0.537	5.81622e-14	1.05696e-12	2	8	35	16	18	0	17	14	17	16	24	43	6	10	11	105	384	66	318	112	525	75	165	14	122	1.70058	7.20625	35.4443	16.6113	17.5231	0	16.0551	10.9593	15.5598	11.0281	20.5325	39.9497	4.91269	9.34018	11.278	52.3939	212.792	57.233	388.382
IL6R_3	107.191	2.44702	0.345054	5.87584e-14	1.06629e-12	318	219	112	86	40	129	206	378	256	58	214	102	211	254	152	48	32	42	44	20	10	21	13	11	6	270.391	197.271	113.422	89.2858	38.9403	112.207	194.55	295.902	234.312	39.9769	183.081	94.7645	172.763	237.24	155.842	23.9515	17.7327	36.421	53.7384
PAM16_3	785.193	-1.37737	0.193384	5.88357e-14	1.06669e-12	823	673	312	519	403	606	571	472	327	809	593	539	561	473	296	3025	2324	1000	1204	1570	646	583	719	696	819	699.787	606.226	315.961	538.83	392.323	527.111	539.262	369.486	299.297	557.609	507.323	500.765	459.337	441.79	303.481	1509.44	1287.84	867.167	1470.48
LOC119879433	8.62044	-8.00112e-06	0.00144271	6.04757e-14	1.09475e-12	0	0	0	0	0	0	0	0	0	0	0	0	0	2	2	51	30	5	22	14	10	1	34	18	10	0	0	0	0	0	0	0	0	0	0	0	0	0	1.86804	2.05055	25.4485	16.6244	4.33584	26.8692
SULT1C3_3	905.689	-1.9222e-06	0.0014427	6.04964e-14	1.09475e-12	0	0	0	0	0	32	0	0	0	0	0	0	0	0	0	3412	4023	3844	3498	1236	3696	828	1223	185	778	0	0	0	0	0	27.8342	0	0	0	0	0	0	0	0	0	1702.55	2229.33	3333.39	4272.2
UAP1_3	228.438	1.7871	0.252371	6.13554e-14	1.10926e-12	398	523	228	159	324	314	582	653	365	269	344	212	486	300	306	133	154	76	64	82	49	137	38	21	69	338.414	471.109	230.895	165.075	315.416	273.123	549.651	511.175	334.078	185.41	294.299	196.961	397.928	280.205	313.734	66.3656	85.3386	65.9047	78.1649
MANF_3	519.807	1.62816	0.230068	6.15761e-14	1.11222e-12	786	807	632	610	748	983	1023	795	668	983	733	700	1127	1049	474	509	321	216	211	190	39	345	110	94	141	668.326	726.93	640.023	633.306	728.184	855.033	966.139	622.334	611.408	677.539	627.096	650.344	922.767	979.784	485.98	253.986	177.881	187.308	257.7
ABCA13_3	78.48	7.60669	1.10985	6.21051e-14	1.12072e-12	0	0	119	173	280	84	101	35	118	93	351	420	81	41	215	0	0	3	0	0	0	0	1	0	1	0	0	120.511	179.61	272.582	73.0648	95.3862	27.3984	108.003	64.1009	300.287	390.207	66.3213	38.2947	220.434	0	0	2.6015	0
AFAP1_3	101.243	-2.17727	0.30707	6.36073e-14	1.14677e-12	12	17	35	25	23	52	44	90	31	54	64	22	89	32	71	242	486	173	157	123	172	206	131	136	60	10.2035	15.3133	35.4443	25.9552	22.3907	45.2306	41.5544	70.4529	28.3737	37.2199	54.7532	20.4394	72.8716	29.8886	72.7945	120.755	269.315	150.02	191.748
WHRN_3	21.1206	3.78764	0.541305	6.45218e-14	1.16217e-12	40	43	46	24	30	30	65	37	18	50	20	26	27	46	56	0	0	4	8	0	0	5	0	2	0	34.0115	38.7336	46.584	24.917	29.2052	26.0946	61.3871	28.964	16.4751	34.4628	17.1104	24.1556	22.1071	42.9648	57.4154	0	0	3.46867	9.77061
TTC24_3	31.0135	-1.09365e-05	0.00144271	6.58724e-14	1.1854e-12	4	1	2	2	2	8	12	4	2	1	2	5	7	9	11	138	77	24	59	27	54	7	24	160	32	3.40115	0.900781	2.02539	2.07641	1.94701	6.95856	11.333	3.13124	1.83056	0.689257	1.71104	4.64532	5.73147	8.40616	11.278	68.8605	42.6693	20.812	72.0583
MTR_3	201.473	2.10774	0.299189	6.91254e-14	1.24278e-12	268	238	445	357	375	418	152	167	288	515	338	373	320	289	296	97	68	114	34	14	20	99	41	73	50	227.877	214.386	450.649	370.64	365.065	363.585	143.551	130.729	263.601	354.967	289.166	346.541	262.01	269.931	303.481	48.402	37.682	98.8571	41.5251
EMC9_3	41.2154	-2.16665	0.305895	7.26122e-14	1.30426e-12	17	34	22	7	26	8	28	16	14	34	16	24	17	13	12	230	121	73	56	81	42	14	59	38	72	14.4549	30.6266	22.2793	7.26745	25.3112	6.95856	26.4437	12.525	12.8139	23.4347	13.6883	22.2975	13.9193	12.1422	12.3033	114.768	67.0518	63.3032	68.3943
RFX3_3	108.268	1.71711	0.242784	7.55935e-14	1.35655e-12	132	116	112	180	148	179	119	253	180	155	229	168	200	204	171	126	61	54	28	39	34	49	37	2	16	112.238	104.491	113.422	186.877	144.079	155.698	112.386	198.051	164.751	106.835	195.914	156.083	163.756	190.54	175.322	62.8726	33.803	46.827	34.1972
KRT17_3	244.189	-3.12624e-06	0.0014427	7.76223e-14	1.39167e-12	0	0	0	8	5	0	0	0	0	0	0	0	0	1	19	1949	430	702	725	637	882	11	272	308	215	0	0	0	8.30566	4.86754	0	0	0	0	0	0	0	0	0.934018	19.4802	972.53	238.283	608.751	885.462
FKBP1A_3	215.01	-2.41402	0.341979	7.81429e-14	1.39971e-12	42	36	81	80	94	193	74	110	74	80	44	50	79	72	76	940	455	201	558	891	327	92	164	264	155	35.7121	32.4281	82.0283	83.0566	91.5097	167.875	69.8869	86.1091	67.7308	55.1405	37.6429	46.4532	64.6838	67.2493	77.9208	469.05	252.137	174.301	681.5
MX2_3	80.359	3.165	0.44882	7.83051e-14	1.40132e-12	107	142	124	140	140	208	251	124	133	23	38	56	174	157	217	36	13	12	30	15	4	12	12	0	1	90.9808	127.911	125.574	145.349	136.291	180.922	237.049	97.0685	121.732	15.8529	32.5097	52.0275	142.468	146.641	222.485	17.9636	7.20391	10.406	36.6398
SDK1_3	34.0221	-1.54327e-05	0.00144273	7.88598e-14	1.40995e-12	21	5	9	6	4	0	4	6	14	9	22	10	13	2	3	96	106	97	21	49	131	36	35	73	29	17.856	4.50391	9.11426	6.22924	3.89403	0	3.77767	4.69686	12.8139	6.20331	18.8214	9.29063	10.6442	1.86804	3.07582	47.903	58.7396	84.1152	25.6479
LOC100682600_3	5.44552	-8.90294	2.8549	7.94404e-14	1.41902e-12	0	0	0	0	0	0	0	1	0	0	0	2	0	0	0	18	32	16	6	3	29	11	8	8	1	0	0	0	0	0	0	0	0.78281	0	0	0	1.85813	0	0	0	8.98181	17.7327	13.8747	7.32796
LOC119877926	144.663	-3.84012	0.543401	7.97383e-14	1.42303e-12	17	11	21	10	4	67	10	12	10	72	11	14	29	54	18	1196	1372	688	299	40	63	12	230	28	261	14.4549	9.90859	21.2666	10.3821	3.89403	58.2779	9.44418	9.39372	9.15281	49.6265	9.41071	13.0069	23.7447	50.437	18.4549	596.791	760.29	596.611	365.177
WDPCP_3	131.605	-3.87285	0.548777	8.12779e-14	1.44917e-12	10	7	10	27	4	102	10	7	9	12	18	26	25	5	4	315	184	150	218	108	176	1058	72	249	45	8.50288	6.30547	10.127	28.0316	3.89403	88.7216	9.44418	5.47967	8.23753	8.27108	15.3993	24.1556	20.4696	4.67009	4.1011	157.182	101.963	130.075	266.249
PIM1_3	17.4844	3.52386	0.484372	8.21166e-14	1.46278e-12	41	38	35	17	25	18	12	20	29	39	16	23	56	43	53	14	3	2	2	1	0	0	3	0	0	34.8618	34.2297	35.4443	17.6495	24.3377	15.6568	11.333	15.6562	26.5431	26.881	13.6883	21.3685	45.8518	40.1628	54.3395	6.98585	1.66244	1.73433	2.44265
USP53_3	237.943	2.83542	0.402464	8.23775e-14	1.46608e-12	283	478	534	184	816	134	190	250	757	612	356	135	751	440	181	94	154	65	52	45	29	25	24	0	53	240.631	430.573	540.779	191.03	794.382	116.556	179.439	195.703	692.868	421.825	304.565	125.424	614.905	410.968	185.575	46.905	85.3386	56.3659	63.509
PRRC1_3	113.081	1.8342	0.261093	8.35401e-14	1.4854e-12	171	156	117	139	149	122	155	232	183	299	141	136	274	262	185	115	63	20	48	33	20	15	18	55	19	145.399	140.522	118.485	144.311	145.053	106.118	146.385	181.612	167.496	206.088	120.628	126.353	224.346	244.713	189.676	57.3838	34.9113	17.3433	58.6237
GIN1_3	88.5629	-1.78048	0.252301	8.48023e-14	1.50646e-12	71	72	42	19	36	49	43	62	44	85	51	74	47	60	39	224	374	274	54	68	210	88	79	42	133	60.3704	64.8563	42.5332	19.7259	35.0463	42.6212	40.61	48.5342	40.2724	58.5868	43.6315	68.7507	38.4828	56.0411	39.9857	111.774	207.251	237.604	65.9516
LAMB4_3	16.4139	-4.52336e-06	0.0014427	8.58344e-14	1.5234e-12	0	0	0	0	0	0	0	0	0	0	0	0	1	0	0	40	21	54	24	37	93	0	48	0	34	0	0	0	0	0	0	0	0	0	0	0	0	0.818782	0	0	19.9596	11.6371	46.827	29.3118
HSD17B14_3	71.6169	-3.60495	0.511597	8.65034e-14	1.53387e-12	24	7	14	27	9	3	22	36	2	18	21	11	1	7	4	368	379	188	110	43	347	7	112	59	67	20.4069	6.30547	14.1777	28.0316	8.76157	2.60946	20.7772	28.1812	1.83056	12.4066	17.9659	10.2197	0.818782	6.53812	4.1011	183.628	210.022	163.027	134.346
FDX2_3	36.5135	-1.66199	0.235765	8.75925e-14	1.55176e-12	36	26	11	10	21	19	14	14	29	25	22	17	15	24	32	122	128	75	40	40	71	51	23	31	50	30.6104	23.4203	11.1396	10.3821	20.4437	16.5266	13.2218	10.9593	26.5431	17.2314	18.8214	15.7941	12.2817	22.4164	32.8088	60.8767	70.9308	65.0375	48.8531
LOC476453_3	16.4749	3.35361	0.480584	8.7895e-14	1.5557e-12	47	40	32	20	37	30	22	13	16	30	35	17	22	16	47	6	1	0	0	5	0	5	2	4	0	39.9635	36.0313	32.4063	20.7641	36.0198	26.0946	20.7772	10.1765	14.6445	20.6777	29.9432	15.7941	18.0132	14.9443	48.1879	2.99394	0.554147	0	0
LRRC26_3	26.9316	3.44238	0.48397	8.8315e-14	1.56171e-12	30	22	17	77	80	63	59	103	46	10	48	30	25	65	29	5	11	9	1	3	1	0	4	1	1	25.5086	19.8172	17.2158	79.942	77.8806	54.7986	55.7206	80.6295	42.1029	6.89257	41.0649	27.8719	20.4696	60.7111	29.733	2.49495	6.09562	7.80451	1.22133
SOAT1_3	151.576	-3.73619	0.530498	8.85157e-14	1.56383e-12	20	7	47	8	25	35	32	66	18	20	34	16	28	31	15	359	33	198	851	696	11	135	294	179	58	17.0058	6.30547	47.5967	8.30566	24.3377	30.4437	30.2214	51.6655	16.4751	13.7851	29.0877	14.865	22.9259	28.9545	15.3791	179.137	18.2869	171.699	1039.35
LFNG_3	202.347	1.97607	0.281664	8.97374e-14	1.58397e-12	466	313	463	177	324	390	175	379	557	132	358	373	291	258	172	138	111	43	70	65	35	65	24	76	33	396.234	281.945	468.878	183.763	315.416	339.23	165.273	296.685	509.811	90.9819	306.276	346.541	238.266	240.977	176.347	68.8605	61.5103	37.2882	85.4929
MRPL15_3	126.59	-1.22326	0.174032	9.03431e-14	1.59321e-12	123	100	76	42	128	86	81	107	76	120	71	80	81	70	107	236	297	211	175	147	182	172	135	124	112	104.585	90.0781	76.9648	43.6047	124.609	74.8045	76.4978	83.7607	69.5613	82.7108	60.7419	74.3251	66.3213	65.3812	109.704	117.761	164.582	182.972	213.732
PINLYP_3	143.36	-7.0655	1.00365	9.0539e-14	1.59521e-12	0	3	4	2	0	0	5	3	6	0	1	0	7	0	1	164	865	704	71	90	1492	0	86	47	6	0	2.70234	4.05078	2.07641	0	0	4.72209	2.34843	5.49169	0	0.855519	0	5.73147	0	1.02527	81.8342	479.337	610.486	86.7142
FABP5_3	38.3692	-3.33619	0.475007	9.9956e-14	1.75953e-12	8	6	5	0	8	12	10	29	20	0	16	6	6	23	5	88	85	82	89	16	82	29	65	44	127	6.8023	5.40469	5.06348	0	7.78806	10.4378	9.44418	22.7015	18.3056	0	13.6883	5.57438	4.91269	21.4824	5.12637	43.9111	47.1025	71.1077	108.698
PSMB8_3	88.4157	2.74787	0.391491	1.01338e-13	1.78224e-12	236	190	119	253	108	163	74	81	95	90	122	206	241	82	163	35	35	15	30	43	5	13	9	0	5	200.668	171.148	120.511	262.666	105.139	141.781	69.8869	63.4076	86.9517	62.0331	104.373	191.387	197.326	76.5894	167.12	17.4646	19.3951	13.0075	36.6398
LOC111091123_3	22.4128	8.12713	1.49943	1.01486e-13	1.78323e-12	6	12	15	53	17	148	58	45	96	73	35	72	3	1	0	1	0	0	0	0	0	0	0	0	0	5.10173	10.8094	15.1904	55.025	16.5496	128.733	54.7762	35.2265	87.867	50.3157	29.9432	66.8926	2.45635	0.934018	0	0.498989	0	0	0
GET3_3	109.256	-1.50626	0.2144	1.02753e-13	1.80386e-12	80	42	61	80	43	108	47	56	62	112	54	55	63	55	64	370	382	247	150	128	199	65	55	156	108	68.023	37.8328	61.7744	83.0566	41.8608	93.9405	44.3876	43.8374	56.7474	77.1968	46.198	51.0985	51.5833	51.371	65.6176	184.626	211.684	214.19	183.199
CFTR_3	94.9069	8.8402	1.45658	1.04222e-13	1.82798e-12	287	229	80	14	407	0	121	0	201	2	520	99	156	316	164	0	0	0	0	0	0	0	0	0	2	244.033	206.279	81.0156	14.5349	396.218	0	114.275	0	183.971	1.37851	444.87	91.9773	127.73	295.15	168.145	0	0	0	0
ST7_3	85.8885	-1.75246	0.24961	1.05891e-13	1.85559e-12	51	53	29	50	28	40	24	84	52	72	37	52	46	52	83	270	426	107	120	106	183	111	99	28	83	43.3647	47.7414	29.3682	51.9104	27.2582	34.7928	22.666	65.7561	47.5946	49.6265	31.6542	48.3113	37.664	48.5689	85.0978	134.727	236.067	92.7869	146.559
SAT2_3	59.4454	2.51913	0.3593	1.07122e-13	1.87545e-12	152	122	44	32	118	70	133	110	77	138	139	150	71	54	105	43	20	7	6	12	25	2	7	2	19	129.244	109.895	44.5586	33.2226	114.874	60.8874	125.608	86.1091	70.4766	95.1174	118.917	139.359	58.1335	50.437	107.654	21.4565	11.0829	6.07017	7.32796
ANXA2_3	1634.11	-1.83596	0.263499	1.09038e-13	1.90556e-12	1304	1286	450	1299	715	465	513	850	1505	1032	753	881	663	519	705	6241	4007	2552	3248	2801	3492	1222	2423	723	1634	1108.78	1158.4	455.713	1348.63	696.058	404.466	484.486	665.389	1377.5	711.313	644.206	818.505	542.852	484.755	722.818	3114.19	2220.47	2213.01	3966.87
TBCA_3	835.567	-1.36897	0.194763	1.08994e-13	1.90556e-12	666	588	412	242	633	387	467	522	562	1010	649	586	714	635	486	2128	2149	1981	966	1375	925	544	1180	476	1044	566.292	529.659	417.23	251.246	616.23	336.62	441.043	408.627	514.388	696.149	555.232	544.431	584.61	593.101	498.283	1061.85	1190.86	1717.86	1179.8
DHCR24_3	562.196	-1.48886e-05	0.00144273	1.11325e-13	1.94378e-12	120	136	127	256	160	188	115	175	27	390	139	254	265	79	68	1782	2542	1716	1368	182	1976	60	812	598	682	102.035	122.506	128.612	265.781	155.761	163.526	108.608	136.992	24.7126	268.81	118.917	235.982	216.977	73.7874	69.7186	889.199	1408.64	1488.06	1670.78
LRRTM3_3	58.9334	9.88393	1.70606	1.12316e-13	1.95932e-12	7	2	54	35	563	59	0	0	13	212	9	19	207	18	395	1	0	0	0	0	0	0	0	0	0	5.95201	1.80156	54.6855	36.3373	548.085	51.3194	0	0	11.8987	146.122	7.69967	17.6522	169.488	16.8123	404.983	0.498989	0	0	0
CD164L2_3	48.9284	3.18015	0.458437	1.14181e-13	1.99005e-12	158	120	112	85	32	81	74	95	68	101	54	71	72	70	84	9	5	2	21	14	4	0	0	10	1	134.345	108.094	113.422	88.2476	31.1522	70.4554	69.8869	74.367	62.2391	69.6149	46.198	65.9635	58.9523	65.3812	86.123	4.4909	2.77073	1.73433	25.6479
PSMA3_3	559.108	-0.880657	0.125912	1.14304e-13	1.99042e-12	581	440	319	376	515	586	388	503	420	634	431	392	493	404	390	1427	1236	730	765	781	659	382	512	440	547	494.017	396.344	323.05	390.366	501.356	509.714	366.434	393.754	384.418	436.989	368.729	364.193	403.66	377.343	399.857	712.058	684.926	633.032	934.315
BTBD3_3	92.0866	-1.83563	0.262193	1.1476e-13	1.99656e-12	35	47	37	34	36	80	49	53	75	61	69	71	27	38	33	398	307	131	125	125	60	275	48	101	88	29.7601	42.3367	37.4697	35.299	35.0463	69.5856	46.2765	41.4889	68.6461	42.0447	59.0308	65.9635	22.1071	35.4927	33.8341	198.598	170.123	113.599	152.666
LOC111098325_3	14.5576	-4.29855e-06	0.0014427	1.16104e-13	2.01813e-12	0	0	0	0	0	0	0	0	0	0	0	0	0	0	0	67	102	0	36	29	48	0	12	17	50	0	0	0	0	0	0	0	0	0	0	0	0	0	0	0	33.4323	56.523	0	43.9678
SLC38A6_3	73.6539	1.91175	0.274806	1.17227e-13	2.03582e-12	116	102	176	63	121	118	131	164	91	105	124	139	174	42	88	55	38	32	15	9	9	42	13	21	25	98.6334	91.8797	178.234	65.4071	117.794	102.639	123.719	128.381	83.2906	72.372	106.084	129.14	142.468	39.2287	90.2241	27.4444	21.0576	27.7494	18.3199
CDH20_3	74.2695	8.12735	1.378	1.17512e-13	2.03895e-12	181	220	17	0	178	38	31	116	86	126	396	499	106	0	100	0	0	0	0	0	0	0	0	2	0	153.902	198.172	17.2158	0	173.284	33.0531	29.2769	90.806	78.7142	86.8464	338.786	463.603	86.7909	0	102.527	0	0	0	0
NDUFB2_3	638.34	-1.20474	0.172169	1.18099e-13	2.04729e-12	491	478	290	289	386	689	486	418	442	799	384	348	453	603	407	2272	1451	841	749	1015	732	442	781	523	695	417.491	430.573	293.682	300.042	375.774	599.306	458.987	327.215	404.554	550.716	328.519	323.314	370.908	563.213	417.287	1133.7	804.067	729.288	914.774
C3H4orf19_3	70.169	-3.68115	0.525286	1.20348e-13	2.08441e-12	7	5	15	7	21	10	9	0	12	20	1	30	22	59	10	210	461	265	85	88	205	6	125	43	113	5.95201	4.50391	15.1904	7.26745	20.4437	8.6982	8.49976	0	10.9834	13.7851	0.855519	27.8719	18.0132	55.107	10.2527	104.788	255.462	229.799	103.813
LOC111096380_3	43.3079	2.79689	0.399313	1.20537e-13	2.08582e-12	70	51	40	20	92	57	34	106	26	198	58	32	142	110	112	20	16	6	8	15	4	12	2	4	2	59.5201	45.9398	40.5078	20.7641	89.5627	49.5797	32.1102	82.9779	23.7973	136.473	49.6201	29.73	116.267	102.742	114.831	9.97979	8.86635	5.203	9.77061
GAPDHS_3	10.4762	8.84279	2.63846	1.22006e-13	2.10937e-12	19	24	8	10	26	2	27	17	14	0	37	13	52	15	26	0	0	0	0	0	0	0	0	0	0	16.1555	21.6188	8.10156	10.3821	25.3112	1.73964	25.4993	13.3078	12.8139	0	31.6542	12.0778	42.5767	14.0103	26.6571	0	0	0	0
NUMA1_3	525.857	1.17755	0.168534	1.23243e-13	2.12886e-12	884	823	529	648	838	663	657	790	903	744	918	942	728	888	551	545	583	359	124	144	372	184	188	124	201	751.654	741.343	535.716	672.758	815.799	576.69	620.482	618.42	826.499	512.807	785.367	875.178	596.073	829.408	564.926	271.949	323.068	311.313	151.445
SCCPDH_3	204.174	-1.86759	0.267161	1.2845e-13	2.21681e-12	82	52	79	50	102	120	43	84	98	267	146	122	145	155	86	503	884	377	369	239	260	175	185	392	156	69.7236	46.8406	80.0029	51.9104	99.2978	104.378	40.61	65.7561	89.6975	184.032	124.906	113.346	118.723	144.773	88.1736	250.992	489.866	326.922	450.67
SMAD2_3	367.263	-1.53388	0.221603	1.29654e-13	2.23562e-12	230	190	233	224	178	170	240	249	263	220	298	265	277	180	140	988	798	541	547	324	336	1220	393	321	266	195.566	171.148	235.958	232.558	173.284	147.869	226.66	194.92	240.719	151.636	254.945	246.202	226.803	168.123	143.538	493.001	442.209	469.137	668.066
TMEM170B_3	123.693	-1.34904	0.193074	1.31193e-13	2.26013e-12	84	70	91	79	70	91	83	127	91	81	131	75	87	93	21	375	352	284	152	97	167	166	130	80	142	71.4242	63.0547	92.1553	82.0184	68.1455	79.1536	78.3867	99.4169	83.2906	55.8298	112.073	69.6797	71.234	86.8636	21.5308	187.121	195.06	246.275	185.642
USP46_3	86.6361	-2.68215	0.384478	1.36976e-13	2.35766e-12	17	9	23	58	24	24	22	20	31	28	27	49	32	12	26	374	439	282	84	31	195	13	120	131	172	14.4549	8.10703	23.292	60.216	23.3642	20.8757	20.7772	15.6562	28.3737	19.2992	23.099	45.5241	26.201	11.2082	26.6571	186.622	243.271	244.541	102.591
CYP4X1_3	24.4768	10.0682	2.80332	1.45346e-13	2.4995e-12	48	47	21	0	55	28	169	91	59	93	2	0	24	58	5	0	0	0	0	0	0	0	0	0	0	40.8138	42.3367	21.2666	0	53.5429	24.3549	159.607	71.2357	54.0016	64.1009	1.71104	0	19.6508	54.173	5.12637	0	0	0	0
RNF152_3	226.754	3.75835	0.541292	1.47118e-13	2.52774e-12	1186	1119	131	63	127	340	372	175	424	117	806	713	383	70	127	63	17	41	27	24	0	3	10	17	15	1008.44	1007.97	132.663	65.4071	123.635	295.739	351.323	136.992	388.079	80.643	689.549	662.422	313.594	65.3812	130.21	31.4363	9.4205	35.5539	32.9758
PSMB10_3	118.027	2.00956	0.289575	1.49325e-13	2.5634e-12	294	315	78	240	147	161	154	170	73	164	95	199	344	193	229	54	43	38	25	57	30	22	23	17	37	249.985	283.746	78.9902	249.17	143.106	140.041	145.44	133.078	66.8155	113.038	81.2743	184.884	281.661	180.265	234.788	26.9454	23.8283	32.9524	30.5332
DGKH_3	51.4279	-3.18084	0.456369	1.5024e-13	2.57681e-12	1	2	33	11	3	6	16	27	4	11	21	25	25	16	4	104	316	246	42	50	86	132	66	38	53	0.850288	1.80156	33.4189	11.4203	2.92052	5.21892	15.1107	21.1359	3.66112	7.58182	17.9659	23.2266	20.4696	14.9443	4.1011	51.8949	175.11	213.323	51.2957
CTTNBP2_3	78.2764	2.52141	0.360416	1.506e-13	2.58071e-12	135	131	188	137	60	44	107	186	131	438	113	97	84	68	110	53	52	33	23	22	12	8	11	0	6	114.789	118.002	190.387	142.234	58.4104	38.2721	101.053	145.603	119.902	301.894	96.6737	90.1191	68.7777	63.5132	112.78	26.4464	28.8156	28.6165	28.0905
ZNRF2_3	112.347	-2.017	0.289608	1.5412e-13	2.6387e-12	28	36	54	56	46	46	46	138	18	48	90	42	108	140	30	412	342	190	253	187	93	98	141	115	113	23.8081	32.4281	54.6855	58.1396	44.7813	40.0117	43.4432	108.028	16.4751	33.0843	76.9967	39.0207	88.4285	130.762	30.7582	205.584	189.518	164.762	308.996
UGT2B31_3	137.416	12.5344	3.11491	1.56659e-13	2.67979e-12	331	213	3	8	74	90	2	2	1278	0	214	296	613	699	14	0	0	0	0	0	0	0	0	0	0	281.445	191.866	3.03809	8.30566	72.0395	78.2838	1.88884	1.56562	1169.73	0	183.081	275.003	501.913	652.878	14.3538	0	0	0	0
LOC119876947	137.779	12.5379	3.11541	1.5684e-13	2.68052e-12	331	213	3	8	74	90	2	2	1282	0	215	296	614	703	14	0	0	0	0	0	0	0	0	0	0	281.445	191.866	3.03809	8.30566	72.0395	78.2838	1.88884	1.56562	1173.39	0	183.937	275.003	502.732	656.614	14.3538	0	0	0	0
NDUFB6_3	319.025	-1.0626	0.152741	1.60025e-13	2.73255e-12	358	306	206	175	202	224	332	299	260	289	182	184	242	230	198	977	704	389	340	456	307	461	312	303	242	304.403	275.639	208.615	181.686	196.649	194.84	313.547	234.06	237.973	199.195	155.705	170.948	198.145	214.824	203.004	487.513	390.119	337.328	415.251
DBNDD2_3	102.001	2.25706	0.324385	1.61866e-13	2.76156e-12	189	181	134	42	201	242	104	127	73	155	81	157	409	258	187	94	53	39	13	13	9	27	23	15	20	160.704	163.041	135.701	43.6047	195.675	210.496	98.2194	99.4169	66.8155	106.835	69.2971	145.863	334.882	240.977	191.726	46.905	29.3698	33.8195	15.8772
GPT_3	178.084	-3.05399	0.438946	1.63003e-13	2.77851e-12	13	8	63	92	53	53	30	30	33	28	31	33	69	82	39	492	1545	557	319	91	654	52	150	50	318	11.0537	7.20625	63.7998	95.5151	51.5959	46.1004	28.3325	23.4843	30.2043	19.2992	26.5211	30.6591	56.496	76.5894	39.9857	245.503	856.157	483.012	389.603
ACOX2_3	159.105	-4.79347	0.688058	1.63239e-13	2.78008e-12	6	8	5	4	12	0	24	16	0	51	9	15	42	11	5	469	1235	170	83	256	279	0	169	72	981	5.10173	7.20625	5.06348	4.15283	11.6821	0	22.666	12.525	0	35.1521	7.69967	13.9359	34.3888	10.2742	5.12637	234.026	684.372	147.418	101.37
DGKZ_3	237.325	1.83253	0.264039	1.71875e-13	2.92459e-12	342	328	172	696	490	304	192	202	500	365	210	260	322	401	636	189	181	106	88	98	86	60	42	39	60	290.798	295.456	174.184	722.592	477.019	264.425	181.328	158.128	457.64	251.579	179.659	241.556	263.648	374.541	652.074	94.309	100.301	91.9197	107.477
DAAM1_3	199.114	1.93559	0.27932	1.74684e-13	2.96978e-12	223	243	227	412	208	309	347	349	349	132	612	483	204	227	363	77	99	137	63	37	36	65	54	54	30	189.614	218.89	229.882	427.741	202.49	268.774	327.713	273.201	319.433	90.9819	523.578	448.738	167.032	212.022	372.175	38.4222	54.8606	118.802	76.9436
MORF4L2_3	270.154	1.01686	0.146647	1.81082e-13	3.07586e-12	347	359	237	413	362	327	413	259	353	627	440	354	448	407	343	360	258	205	154	102	94	176	90	82	131	295.05	323.38	240.009	428.78	352.41	284.431	390.044	202.748	323.094	432.164	376.429	328.888	366.814	380.145	351.669	179.636	142.97	177.769	188.084
IL13RA1_3	611.636	2.07846	0.300457	1.93769e-13	3.28848e-12	1222	1190	478	915	618	579	1285	974	454	1996	617	447	962	1018	2096	514	263	139	256	254	63	157	91	120	136	1039.05	1071.93	484.068	949.96	601.628	503.626	1213.58	762.457	415.538	1375.76	527.855	415.291	787.668	950.83	2148.97	256.48	145.741	120.536	312.66
SLC37A1_3	50.3079	2.13007	0.306579	1.95524e-13	3.31535e-12	71	107	54	107	58	114	66	96	119	170	69	61	36	52	62	23	40	32	17	10	16	1	11	4	10	60.3704	96.3836	54.6855	111.088	56.4634	99.1594	62.3316	75.1498	108.918	117.174	59.0308	56.6729	29.4762	48.5689	63.567	11.4768	22.1659	27.7494	20.7626
CRY2_3	83.0837	2.7276	0.394136	2.03857e-13	3.45061e-12	162	147	228	80	121	71	171	168	208	281	50	50	169	77	143	53	20	20	26	23	14	17	20	0	0	137.747	132.415	230.895	83.0566	117.794	61.7572	161.495	131.512	190.378	193.681	42.776	46.4532	138.374	71.9194	146.614	26.4464	11.0829	17.3433	31.7545
PIP5K1C_3	246.067	1.29193	0.186884	2.03857e-13	3.45061e-12	459	434	354	336	362	373	446	407	400	310	277	372	276	371	253	248	231	119	71	68	117	188	68	72	51	390.282	390.939	358.494	348.838	352.41	324.443	421.21	318.604	366.112	213.67	236.979	345.612	225.984	346.521	259.394	123.749	128.008	103.193	86.7142
ZBTB16_3	539.982	-8.75123e-06	0.00144271	2.0457e-13	3.45966e-12	47	62	439	32	11	29	120	96	5	27	3	19	66	33	19	1676	1534	1684	848	732	1178	1848	325	1084	594	39.9635	55.8484	444.573	33.2226	10.7086	25.2248	113.33	75.1498	4.5764	18.6099	2.56656	17.6522	54.0396	30.8226	19.4802	836.306	850.061	1460.31	1035.69
CTNNA3_3	459.851	7.46549	1.08026	2.06266e-13	3.4853e-12	366	269	307	14	1029	42	640	18	12	2672	479	162	4141	3121	204	0	17	22	0	0	2	0	1	0	0	311.205	242.31	310.897	14.5349	1001.74	36.5324	604.427	14.0906	10.9834	1841.69	409.794	150.508	3390.58	2915.07	209.156	0	9.4205	19.0777	0
FKBP5_3	108.715	-2.80263	0.405072	2.06686e-13	3.48936e-12	38	33	80	1	14	37	34	35	16	25	30	12	36	53	50	276	348	308	146	82	162	218	78	333	90	32.3109	29.7258	81.0156	1.03821	13.6291	32.1833	32.1102	27.3984	14.6445	17.2314	25.6656	11.1488	29.4762	49.5029	51.2637	137.721	192.843	267.088	178.314
SLC52A2_3	196.476	-1.12573	0.162614	2.07453e-13	3.49925e-12	123	134	110	116	148	184	144	124	131	229	136	139	122	126	186	687	604	332	198	182	315	177	163	102	284	104.585	120.705	111.396	120.432	144.079	160.047	135.996	97.0685	119.902	157.84	116.351	129.14	99.8914	117.686	190.701	342.806	334.705	287.9	241.823
C37H2orf88_3	58.0399	3.36521	0.487516	2.08333e-13	3.51104e-12	129	141	62	56	173	102	26	47	55	61	206	125	124	62	144	36	11	2	1	5	0	3	2	6	20	109.687	127.01	62.7871	58.1396	168.417	88.7216	24.5549	36.7921	50.3404	42.0447	176.237	116.133	101.529	57.9091	147.639	17.9636	6.09562	1.73433	1.22133
TSPOAP1_3	25.8114	2.9438	0.421297	2.10384e-13	3.54254e-12	50	55	28	15	36	47	60	61	68	25	38	44	50	22	67	19	8	0	8	5	7	0	3	0	1	42.5144	49.543	28.3555	15.5731	35.0463	40.8815	56.6651	47.7514	62.2391	17.2314	32.5097	40.8788	40.9391	20.5484	68.6934	9.4808	4.43318	0	9.77061
LOC111096810_3	7.48555	-7.03773e-06	0.0014427	2.10949e-13	3.54895e-12	0	0	0	0	0	0	0	0	0	0	0	0	1	0	0	21	16	13	3	5	41	46	7	4	9	0	0	0	0	0	0	0	0	0	0	0	0	0.818782	0	0	10.4788	8.86635	11.2732	3.66398
TPPP2_3	13.4096	5.3712	0.7925	2.12185e-13	3.56666e-12	14	13	13	15	65	4	19	9	30	17	25	44	34	21	38	2	1	2	0	0	0	0	0	0	0	11.904	11.7102	13.165	15.5731	63.278	3.47928	17.9439	7.04529	27.4584	11.7174	21.388	40.8788	27.8386	19.6144	38.9604	0.997979	0.554147	1.73433	0
NDUFA5_3	374.213	-1.34929	0.195198	2.19465e-13	3.68583e-12	316	288	226	139	228	163	236	290	252	573	238	190	226	353	204	1000	1076	500	392	555	511	298	460	488	286	268.691	259.425	228.869	144.311	221.96	141.781	222.883	227.015	230.651	394.944	203.614	176.522	185.045	329.708	209.156	498.989	596.262	433.584	478.76
EPN3_3	187.756	1.99511	0.289318	2.19996e-13	3.69155e-12	448	430	142	195	292	315	335	520	317	234	329	195	278	420	168	137	82	51	67	34	75	3	46	35	41	380.929	387.336	143.803	202.45	284.264	273.993	316.38	407.061	290.144	161.286	281.466	181.167	227.621	392.287	172.246	68.3615	45.4401	44.2255	81.8289
SLC18B1_3	50.6419	-2.76532	0.400197	2.21261e-13	3.70957e-12	18	28	13	15	11	6	18	27	15	11	20	2	43	9	6	249	97	73	72	139	61	43	53	148	25	15.3052	25.2219	13.165	15.5731	10.7086	5.21892	16.9995	21.1359	13.7292	7.58182	17.1104	1.85813	35.2076	8.40616	6.15165	124.248	53.7523	63.3032	87.9355
SORBS3_3	76.1037	1.88157	0.272505	2.24362e-13	3.75831e-12	116	82	148	139	171	119	59	98	66	159	116	215	108	107	99	66	42	42	24	12	7	22	19	9	33	98.6334	73.8641	149.879	144.311	166.47	103.509	55.7206	76.7154	60.4085	109.592	99.2402	199.749	88.4285	99.9399	101.502	32.9333	23.2742	36.421	29.3118
CTSB_3	1091.14	-1.22838	0.177832	2.26036e-13	3.78308e-12	980	823	878	558	658	680	672	827	890	692	744	562	832	784	886	3204	2118	1170	1851	2072	1472	906	964	721	1374	833.282	741.343	889.146	579.32	640.568	591.477	634.649	647.384	814.6	476.966	636.506	522.134	681.227	732.27	908.393	1598.76	1173.68	1014.59	2260.68
KIFBP_3	72.6444	1.5457	0.223707	2.28958e-13	3.82867e-12	114	110	90	132	69	210	69	105	87	201	112	102	105	68	96	40	81	48	24	35	32	27	12	12	24	96.9328	99.0859	91.1426	137.043	67.172	182.662	65.1648	82.1951	79.6294	138.541	95.8182	94.7645	85.9721	63.5132	98.4263	19.9596	44.8859	41.624	29.3118
LOC111093322_3	23.5261	6.89958	1.08319	2.34325e-13	3.91504e-12	11	6	74	13	24	194	3	17	7	19	20	21	70	126	43	3	0	0	0	0	0	0	0	0	0	9.35316	5.40469	74.9395	13.4967	23.3642	168.745	2.83325	13.3078	6.40697	13.0959	17.1104	19.5103	57.3147	117.686	44.0868	1.49697	0	0	0
MX1_3	138.396	3.10628	0.451034	2.3493e-13	3.92177e-12	192	212	369	72	234	602	470	611	57	121	41	73	184	130	238	51	42	18	26	30	10	23	21	6	3	163.255	190.966	373.685	74.7509	227.801	523.631	443.876	478.297	52.171	83.4001	35.0763	67.8216	150.656	121.422	244.015	25.4485	23.2742	15.609	31.7545
LOC119863995_3	7.23504	8.32175	2.57403	2.40648e-13	4.01031e-12	10	2	11	25	27	14	8	9	23	4	20	19	4	10	9	0	0	0	0	0	0	0	0	0	0	8.50288	1.80156	11.1396	25.9552	26.2847	12.1775	7.55534	7.04529	21.0515	2.75703	17.1104	17.6522	3.27513	9.34018	9.22747	0	0	0	0
NFAT5_3	420.062	1.61401	0.234096	2.40454e-13	4.01031e-12	1451	1073	392	314	521	321	828	924	526	780	790	472	725	480	350	419	306	243	111	107	128	118	131	83	126	1233.77	966.538	396.977	325.997	507.197	279.212	781.978	723.317	481.438	537.62	675.86	438.518	593.617	448.328	358.846	209.077	169.569	210.722	135.567
LOC609748_3	368.887	-1.04361	0.151232	2.44079e-13	4.06401e-12	326	249	210	235	248	384	210	214	244	552	312	242	285	272	231	1305	830	547	515	612	427	277	322	302	301	277.194	224.295	212.666	243.979	241.43	334.011	198.328	167.521	223.329	380.47	266.922	224.833	233.353	254.053	236.838	651.181	459.942	474.34	628.983
C17H2orf68_3	424.238	1.19043	0.172926	2.4508e-13	4.07716e-12	792	1007	384	430	585	655	631	664	840	488	584	634	579	586	468	375	477	222	152	114	153	160	138	149	224	673.428	907.087	388.875	446.429	569.502	569.732	595.927	519.786	768.836	336.357	499.623	589.026	474.075	547.334	479.828	187.121	264.328	192.511	185.642
SIX4_3	171.395	5.50915	0.806006	2.50888e-13	4.17021e-12	358	240	284	394	561	459	212	185	225	240	384	382	236	139	333	6	0	1	0	2	0	40	0	0	0	304.403	216.188	287.605	409.054	546.138	399.247	200.217	144.82	205.938	165.422	328.519	354.902	193.233	129.828	341.416	2.99394	0	0.867167	0
TANC2_3	526.373	2.28657	0.332415	2.51369e-13	4.17462e-12	472	231	574	559	1715	1872	756	953	858	1422	403	702	709	527	1122	237	336	164	87	60	337	174	77	40	96	401.336	208.08	581.287	580.358	1669.57	1628.3	713.98	746.018	785.311	980.123	344.774	652.202	580.516	492.227	1150.36	118.26	186.193	142.215	106.255
TCAF1_3	149.261	-3.66912	0.531976	2.55109e-13	4.23311e-12	57	91	1	33	1	11	87	27	10	51	17	9	24	18	5	710	914	360	289	48	350	94	263	147	302	48.4664	81.9711	1.0127	34.2608	0.973507	9.56801	82.1643	21.1359	9.15281	35.1521	14.5438	8.36157	19.6508	16.8123	5.12637	354.282	506.49	312.18	352.963
GPX3_3	1568.84	2.45438	0.35749	2.55857e-13	4.24189e-12	3188	2523	1891	2840	1710	4915	2964	2766	2208	5280	1590	1314	1892	1760	2682	713	340	296	257	313	113	156	118	932	298	2710.72	2272.67	1915.01	2948.51	1664.7	4275.16	2799.25	2165.25	2020.94	3639.28	1360.28	1220.79	1549.14	1643.87	2749.79	355.779	188.41	256.681	313.881
LOC111092805_3	21.8957	6.77421	1.0927	2.60904e-13	4.32187e-12	97	46	40	15	5	1	19	12	8	332	12	7	25	7	50	0	1	0	0	0	0	2	0	0	0	82.4779	41.4359	40.5078	15.5731	4.86754	0.86982	17.9439	9.39372	7.32225	228.833	10.2662	6.50344	20.4696	6.53812	51.2637	0	0.554147	0	0
RAB27A_3	240.707	3.20094	0.465722	2.63654e-13	4.36369e-12	283	219	319	86	516	300	321	492	55	423	566	418	1160	789	448	34	93	87	67	18	20	7	25	0	19	240.631	197.271	323.05	89.2858	502.33	260.946	303.158	385.143	50.3404	291.556	484.224	388.348	949.787	736.94	459.323	16.9656	51.5357	75.4435	81.8289
RELA_3	210.575	0.951277	0.138346	2.78603e-13	4.60717e-12	359	269	202	198	338	250	325	330	324	378	318	222	363	277	249	213	272	180	138	92	97	102	100	40	95	305.253	242.31	204.564	205.565	329.046	217.455	306.936	258.327	296.551	260.539	272.055	206.252	297.218	258.723	255.293	106.285	150.728	156.09	168.543
FOXRED2_3	144.991	2.3843	0.347146	2.8998e-13	4.79122e-12	302	262	123	273	440	82	382	125	98	100	374	378	276	215	124	140	52	38	23	12	33	48	22	20	18	256.787	236.005	124.562	283.431	428.343	71.3252	360.768	97.8513	89.6975	68.9257	319.964	351.186	225.984	200.814	127.134	69.8585	28.8156	32.9524	28.0905
CECR2_3	91.0243	1.8308	0.267132	3.04753e-13	5.02673e-12	141	109	115	151	154	91	104	145	245	181	138	148	165	90	156	78	28	42	37	21	16	74	10	14	24	119.891	98.1852	116.46	156.769	149.92	79.1536	98.2194	113.508	224.244	124.755	118.062	137.501	135.099	84.0616	159.943	38.9212	15.5161	36.421	45.1891
LOC119867090_3	16.0163	3.91644	0.564168	3.04666e-13	5.02673e-12	23	31	27	59	36	14	23	25	13	17	13	27	17	32	56	4	1	2	1	0	0	6	0	0	1	19.5566	27.9242	27.3428	61.2542	35.0463	12.1775	21.7216	19.5703	11.8987	11.7174	11.1218	25.0847	13.9193	29.8886	57.4154	1.99596	0.554147	1.73433	1.22133
EZR_3	670.714	1.28354	0.187096	3.05839e-13	5.04036e-12	1206	1234	1013	921	755	1195	988	761	823	702	836	723	1692	1080	767	639	854	509	279	238	342	144	236	178	192	1025.45	1111.56	1025.86	956.189	734.998	1039.43	933.085	595.719	753.276	483.858	715.214	671.713	1385.38	1008.74	786.385	318.854	473.242	441.388	340.75
LOC111097063_3	11.4984	6.92254	1.39289	3.08679e-13	5.08285e-12	16	25	23	30	4	11	0	4	35	17	15	25	42	20	45	0	0	0	0	0	0	1	0	0	0	13.6046	22.5195	23.292	31.1462	3.89403	9.56801	0	3.13124	32.0348	11.7174	12.8328	23.2266	34.3888	18.6804	46.1373	0	0	0	0
LOC100686899_3	21.8857	-2.07674	0.302014	3.13372e-13	5.15574e-12	19	16	8	10	5	6	8	16	8	14	16	11	11	6	7	117	43	31	38	46	12	44	18	19	33	16.1555	14.4125	8.10156	10.3821	4.86754	5.21892	7.55534	12.525	7.32225	9.64959	13.6883	10.2197	9.0066	5.60411	7.17692	58.3817	23.8283	26.8822	46.4104
ACSBG1_3	2319.36	-3.28862	0.479094	3.16971e-13	5.21052e-12	534	395	258	944	352	1386	163	85	638	786	469	664	308	51	104	11518	16278	6525	3298	3078	8139	206	3103	882	3525	454.054	355.809	261.275	980.068	342.675	1205.57	153.94	66.5389	583.949	541.756	401.239	616.898	252.185	47.6349	106.629	5747.36	9020.4	5658.27	4027.94
PM20D2_3	48.871	-3.33655	0.486744	3.18832e-13	5.23668e-12	18	9	13	12	9	5	25	19	2	5	8	7	8	1	11	17	236	237	10	78	81	85	96	101	39	15.3052	8.10703	13.165	12.4585	8.76157	4.3491	23.6104	14.8734	1.83056	3.44628	6.84415	6.50344	6.55026	0.934018	11.278	8.48282	130.779	205.519	12.2133
LOC102155417_3	8.02858	-6.0352	0.988459	3.45999e-13	5.67808e-12	0	0	0	0	0	1	0	0	0	0	1	0	1	0	0	96	13	28	13	10	28	9	14	0	12	0	0	0	0	0	0.86982	0	0	0	0	0.855519	0	0.818782	0	0	47.903	7.20391	24.2807	15.8772
ITGB4_3	158.858	-2.88591	0.421553	3.47891e-13	5.7043e-12	61	26	77	84	0	59	13	34	26	32	21	20	34	46	91	608	607	305	218	199	359	358	149	81	410	51.8675	23.4203	77.9775	87.2094	0	51.3194	12.2774	26.6156	23.7973	22.0562	17.9659	18.5813	27.8386	42.9648	93.3	303.385	336.367	264.486	266.249
LOC119879077	89.6988	1.27282	0.185671	3.48252e-13	5.70539e-12	102	132	143	101	167	176	107	152	85	161	128	126	156	110	130	97	112	46	33	30	65	26	34	18	22	86.7293	118.903	144.815	104.859	162.576	153.088	101.053	118.987	77.7989	110.97	109.506	117.062	127.73	102.742	133.286	48.402	62.0645	39.8897	40.3038
GRM4_3	18.4359	-4.97346e-06	0.0014427	3.52314e-13	5.76705e-12	0	2	0	3	0	0	0	1	0	1	0	2	7	1	0	64	38	36	3	67	58	114	8	14	5	0	1.80156	0	3.11462	0	0	0	0.78281	0	0.689257	0	1.85813	5.73147	0.934018	0	31.9353	21.0576	31.218	3.66398
HDAC1_3	90.8479	1.25886	0.183894	3.67887e-13	6.01689e-12	102	132	143	111	173	176	107	152	85	161	130	126	156	110	130	104	114	46	33	30	65	26	34	18	26	86.7293	118.903	144.815	115.241	168.417	153.088	101.053	118.987	77.7989	110.97	111.218	117.062	127.73	102.742	133.286	51.8949	63.1728	39.8897	40.3038
DBT_3	249.773	-1.38428	0.202307	3.71046e-13	6.06344e-12	198	254	93	163	127	128	194	222	130	185	160	178	274	170	130	835	951	346	407	294	219	110	284	270	254	168.357	228.798	94.1807	169.228	123.635	111.337	183.217	173.784	118.987	127.513	136.883	165.373	224.346	158.783	133.286	416.656	526.994	300.04	497.08
TMC6_3	63.5838	2.19356	0.321994	3.71364e-13	6.06353e-12	99	80	131	99	120	174	108	75	92	46	102	179	91	97	43	14	40	28	17	12	26	4	6	15	15	84.1785	72.0625	132.663	102.783	116.821	151.349	101.997	58.7108	84.2058	31.7058	87.263	166.302	74.5092	90.5997	44.0868	6.98585	22.1659	24.2807	20.7626
CACUL1_3	275.132	1.04937	0.153667	3.72951e-13	6.0843e-12	482	367	361	324	307	306	313	293	340	683	389	406	508	268	474	347	258	188	184	95	105	175	112	71	124	409.839	330.587	365.583	336.379	298.867	266.165	295.603	229.363	311.195	470.762	332.797	377.2	415.941	250.317	485.98	173.149	142.97	163.027	224.724
TET3_3	86.4515	-1.37316	0.201017	3.73352e-13	6.08573e-12	85	64	58	48	78	37	52	71	46	53	60	61	53	47	52	300	150	167	115	162	69	145	57	91	70	72.2744	57.65	58.7363	49.8339	75.9336	32.1833	49.1097	55.5795	42.1029	36.5306	51.3312	56.6729	43.3954	43.8988	53.3143	149.697	83.122	144.817	140.453
SIPA1L2_3	188.115	-3.08684	0.451294	3.85585e-13	6.27985e-12	9	14	25	42	9	67	29	33	13	198	92	80	77	30	20	625	421	422	185	464	233	957	114	133	230	7.65259	12.6109	25.3174	43.6047	8.76157	58.2779	27.3881	25.8327	11.8987	136.473	78.7078	74.3251	63.0462	28.0205	20.5055	311.868	233.296	365.945	225.945
ANO6_3	367.429	-1.45836	0.213456	3.91494e-13	6.37073e-12	213	165	189	134	261	177	275	326	219	425	240	164	215	405	229	1222	1019	934	434	467	391	364	621	140	364	181.111	148.629	191.399	139.12	254.085	153.958	259.715	255.196	200.447	292.934	205.325	152.366	176.038	378.277	234.788	609.765	564.676	809.934	530.056
METTL24_3	184.146	3.87128	0.568923	3.98416e-13	6.47793e-12	799	695	44	45	484	43	403	169	173	45	334	329	614	137	580	71	11	10	23	24	16	4	23	2	1	679.38	626.043	44.5586	46.7193	471.178	37.4022	380.6	132.295	158.344	31.0166	285.743	305.662	502.732	127.96	594.659	35.4282	6.09562	8.67167	28.0905
EPCAM_3	3064.47	1.43789	0.211006	4.04684e-13	6.57433e-12	4489	4447	3836	3030	7919	2187	4150	5438	2552	3501	5498	4647	6669	5621	5041	2951	2341	1495	1452	849	674	1169	869	938	1149	3816.94	4005.77	3884.7	3145.77	7709.21	1902.3	3919.33	4256.92	2335.8	2413.09	4703.65	4317.36	5460.46	5250.11	5168.41	1472.52	1297.26	1296.42	1773.37
CLCN7_3	120.61	-1.12949	0.165595	4.10832e-13	6.66863e-12	104	45	98	115	78	94	80	79	81	104	80	86	74	102	81	398	307	223	204	145	165	104	74	108	105	88.4299	40.5352	99.2441	119.394	75.9336	81.763	75.5534	61.842	74.1377	71.6827	68.4415	79.8994	60.5899	95.2698	83.0472	198.598	170.123	193.378	249.151
PICALM_3	507.646	-1.7421	0.255457	4.18097e-13	6.78087e-12	239	240	188	291	333	155	299	467	353	381	348	346	300	193	193	1385	766	774	1133	1388	248	868	530	378	521	203.219	216.188	190.387	302.118	324.178	134.822	282.381	365.572	323.094	262.607	297.721	321.456	245.635	180.265	197.878	691.1	424.477	671.187	1383.76
CHST2_3	255.65	2.77013	0.406635	4.19409e-13	6.79645e-12	398	445	353	276	402	238	182	374	146	1234	225	326	221	273	1432	146	105	142	52	33	23	10	28	12	57	338.414	400.848	357.481	286.545	391.35	207.017	171.884	292.771	133.631	850.543	192.492	302.875	180.951	254.987	1468.19	72.8524	58.1854	123.138	63.509
SCPEP1_3	202.877	-1.93055	0.283263	4.31504e-13	6.98661e-12	57	61	148	90	81	152	124	215	98	50	123	84	116	102	57	685	661	312	339	280	580	87	199	222	192	48.4664	54.9477	149.879	93.4386	78.8541	132.213	117.108	168.304	89.6975	34.4628	105.229	78.0413	94.9787	95.2698	58.4406	341.808	366.291	270.556	414.03
LOC609990_3	1196.52	-1.08429	0.159134	4.34833e-13	7.03464e-12	1067	859	725	586	829	1136	915	844	701	1439	942	800	892	1032	856	4368	3385	1635	1893	1607	1442	635	1319	755	1040	907.257	773.771	734.204	608.389	807.038	988.115	864.142	660.692	641.612	991.841	805.899	743.251	730.354	963.906	877.635	2179.59	1875.79	1417.82	2311.97
CNTNAP2_3	21.1339	9.9787	2.80661	4.37654e-13	7.06848e-12	9	7	69	99	5	176	2	0	4	34	30	88	15	20	16	0	0	0	0	0	0	0	0	0	0	7.65259	6.30547	69.876	102.783	4.86754	153.088	1.88884	0	3.66112	23.4347	25.6656	81.7576	12.2817	18.6804	16.4044	0	0	0	0
USH1G_3	20.9599	10.2682	2.87531	4.37364e-13	7.06848e-12	0	1	38	70	108	160	0	5	72	62	2	21	13	4	19	0	0	0	0	0	0	0	0	0	0	0	0.900781	38.4824	72.6745	105.139	139.171	0	3.91405	65.9002	42.7339	1.71104	19.5103	10.6442	3.73607	19.4802	0	0	0	0
LOC611632_3	437.594	10.3755	1.49182	4.40962e-13	7.11598e-12	3	0	15	4068	10	38	340	168	5745	1119	4	33	31	33	77	9	0	0	0	0	0	0	0	0	0	2.55086	0	15.1904	4223.43	9.73507	33.0531	321.102	131.512	5258.29	771.278	3.42208	30.6591	25.3822	30.8226	78.9461	4.4909	0	0	0
CHPF_3	104.269	2.62621	0.387789	4.5527e-13	7.34075e-12	49	44	192	130	127	263	198	231	288	394	65	111	194	202	176	29	14	30	29	6	11	51	21	18	9	41.6641	39.6344	194.438	134.967	123.635	228.763	186.995	180.829	263.601	271.567	55.6088	103.126	158.844	188.672	180.448	14.4707	7.75806	26.015	35.4185
LOC119877917	20.8203	3.57306	0.515376	4.78048e-13	7.70162e-12	8	14	27	55	56	43	17	29	38	59	27	38	60	66	18	3	10	5	4	5	0	0	0	0	0	6.8023	12.6109	27.3428	57.1014	54.5164	37.4022	16.0551	22.7015	34.7807	40.6662	23.099	35.3044	49.1269	61.6452	18.4549	1.49697	5.54147	4.33584	4.88531
HIF1A_3	102.542	-2.09828	0.308519	4.79031e-13	7.71105e-12	29	25	29	46	52	88	80	111	23	23	39	37	68	56	30	506	281	175	268	199	88	60	108	120	103	24.6583	22.5195	29.3682	47.7575	50.6224	76.5441	75.5534	86.8919	21.0515	15.8529	33.3653	34.3753	55.6772	52.305	30.7582	252.489	155.715	151.754	327.316
SDK2_3	8.19186	-7.35448	1.45772	4.84115e-13	7.78642e-12	0	0	0	0	0	0	0	0	0	0	1	0	0	0	0	37	13	47	3	15	18	24	0	26	7	0	0	0	0	0	0	0	0	0	0	0.855519	0	0	0	0	18.4626	7.20391	40.7569	3.66398
SHROOM1_3	29.007	3.82759	0.558721	4.92754e-13	7.9188e-12	43	30	50	29	81	24	23	26	51	39	37	44	46	91	138	10	0	11	0	0	0	5	1	0	4	36.5624	27.0234	50.6348	30.108	78.8541	20.8757	21.7216	20.3531	46.6793	26.881	31.6542	40.8788	37.664	84.9956	141.488	4.98989	0	9.53884	0
CTDSP1_3	170.454	1.24877	0.183837	5.00282e-13	8.02646e-12	309	274	190	232	303	274	276	246	266	205	203	329	259	204	167	202	185	132	53	59	29	82	46	53	74	262.739	246.814	192.412	240.864	294.973	238.331	260.659	192.571	243.465	141.298	173.67	305.662	212.065	190.54	171.221	100.796	102.517	114.466	64.7303
PLET1_3	15.8195	-5.37149	0.779928	5.00131e-13	8.02646e-12	2	0	2	0	0	1	0	0	1	2	2	0	0	0	0	134	17	79	33	69	4	0	22	25	14	1.70058	0	2.02539	0	0	0.86982	0	0	0.915281	1.37851	1.71104	0	0	0	0	66.8646	9.4205	68.5062	40.3038
TFAP2C_3	498.032	-3.12144	0.459297	5.03732e-13	8.07513e-12	149	170	9	81	76	0	212	168	128	174	201	153	60	126	272	2168	2619	1123	849	1372	620	656	583	276	762	126.693	153.133	9.11426	84.0948	73.9866	0	200.217	131.512	117.156	119.931	171.959	142.147	49.1269	117.686	278.875	1081.81	1451.31	973.829	1036.91
PNRC1_3	213.61	-1.40659	0.207141	5.09664e-13	8.16347e-12	198	170	202	87	101	108	174	182	139	87	153	129	141	165	104	572	768	482	283	170	250	166	265	124	324	168.357	153.133	204.564	90.324	98.3243	93.9405	164.329	142.471	127.224	59.9653	130.894	119.849	115.448	154.113	106.629	285.422	425.585	417.975	345.635
LOC111092401_3	30.0101	10.0687	2.80816	5.15426e-13	8.24894e-12	104	130	1	0	28	7	1	105	68	70	229	66	2	40	20	0	0	0	0	0	0	0	0	0	0	88.4299	117.102	1.0127	0	27.2582	6.08874	0.944418	82.1951	62.2391	48.248	195.914	61.3182	1.63756	37.3607	20.5055	0	0	0	0
ABO_3	21.91	4.68919	0.703452	5.23351e-13	8.36887e-12	32	24	26	62	125	36	32	34	20	10	30	34	21	22	62	0	0	0	8	0	0	0	2	0	1	27.2092	21.6188	26.3301	64.3688	121.688	31.3135	30.2214	26.6156	18.3056	6.89257	25.6656	31.5882	17.1944	20.5484	63.567	0	0	0	9.77061
C18H11orf24_3	34.1997	2.12829	0.315069	5.27867e-13	8.43412e-12	33	58	56	36	40	49	50	74	54	119	44	31	109	67	34	22	14	7	10	17	1	6	12	7	5	28.0595	52.2453	56.7109	37.3755	38.9403	42.6212	47.2209	57.928	49.4252	82.0216	37.6429	28.801	89.2472	62.5792	34.8593	10.9778	7.75806	6.07017	12.2133
LOC482194_3	60.8574	-4.72276	0.697157	5.38441e-13	8.59599e-12	0	0	8	25	3	3	2	0	0	3	1	0	11	6	0	290	346	303	46	22	235	16	98	49	128	0	0	8.10156	25.9552	2.92052	2.60946	1.88884	0	0	2.06777	0.855519	0	9.0066	5.60411	0	144.707	191.735	262.752	56.181
PEX13_3	130.693	-1.12552	0.166041	5.42348e-13	8.65123e-12	76	106	69	56	68	102	87	99	119	112	170	110	120	84	91	310	336	166	189	164	168	156	89	118	155	64.6219	95.4828	69.876	58.1396	66.1985	88.7216	82.1643	77.4982	108.918	77.1968	145.438	102.197	98.2538	78.4575	93.3	154.687	186.193	143.95	230.831
FOXP1_3	328.076	1.76303	0.259828	5.55441e-13	8.8528e-12	566	469	529	546	416	604	444	687	428	495	568	524	458	572	428	364	354	270	108	30	53	136	74	22	41	481.263	422.466	535.716	566.861	404.979	525.371	419.321	537.791	391.74	341.182	485.935	486.829	375.002	534.258	438.817	181.632	196.168	234.135	131.903
B4GALT3_3	75.9808	1.566	0.231237	5.57687e-13	8.88129e-12	100	94	98	125	138	158	137	144	134	150	86	110	90	94	79	74	58	28	14	44	15	56	14	15	20	85.0288	84.6734	99.2441	129.776	134.344	137.431	129.385	112.725	122.648	103.389	73.5747	102.197	73.6904	87.7977	80.9967	36.9252	32.1405	24.2807	17.0986
CCL26_3	33.4845	7.21146	1.24245	5.64722e-13	8.98594e-12	72	218	37	16	0	132	99	88	2	20	81	136	37	3	2	1	0	0	0	1	0	0	0	0	0	61.2207	196.37	37.4697	16.6113	0	114.816	93.4973	68.8873	1.83056	13.7851	69.2971	126.353	30.2949	2.80205	2.05055	0.498989	0	0	0
LYPD3_3	20.1498	-5.79113	0.837652	5.68807e-13	9.04351e-12	0	0	0	0	1	0	0	0	0	6	0	0	2	0	1	121	37	57	51	86	0	8	13	64	24	0	0	0	0	0.973507	0	0	0	0	4.13554	0	0	1.63756	0	1.02527	60.3777	20.5034	49.4285	62.2877
MAVS_3	116.71	1.37723	0.204233	5.83843e-13	9.27498e-12	263	142	125	99	184	162	126	268	168	192	151	105	203	229	214	87	89	63	50	40	31	54	31	56	31	223.626	127.911	126.587	102.783	179.125	140.911	118.997	209.793	153.767	132.337	129.183	97.5516	166.213	213.89	219.409	43.4121	49.3191	54.6315	61.0663
TTLL7_3	57.0358	3.67985	0.544105	5.9984e-13	9.52129e-12	63	120	122	244	11	102	100	163	164	3	134	76	66	54	59	17	10	6	8	0	11	2	6	0	5	53.5681	108.094	123.549	253.323	10.7086	88.7216	94.4418	127.598	150.106	2.06777	114.64	70.6088	54.0396	50.437	60.4912	8.48282	5.54147	5.203	9.77061
PLAT_3	653.232	4.24371	0.631159	6.13565e-13	9.73118e-12	301	248	49	185	1912	1590	104	658	125	1981	962	588	2864	5464	1024	148	19	21	63	54	7	4	18	50	10	255.937	223.394	49.6221	192.068	1861.35	1383.01	98.2194	515.089	114.41	1365.42	823.01	546.289	2344.99	5103.47	1049.88	73.8504	10.5288	18.2105	76.9436
LOC102153856_3	57.3709	11.7092	3.06195	6.40864e-13	1.01558e-11	24	7	133	393	24	408	201	73	12	122	92	70	1	0	0	0	0	0	0	0	0	0	0	0	0	20.4069	6.30547	134.688	408.015	23.3642	354.886	189.828	57.1452	10.9834	84.0893	78.7078	65.0344	0.818782	0	0	0	0	0	0
RGL3_3	36.848	6.07148	0.913385	6.47499e-13	1.02395e-11	18	28	44	0	87	49	168	173	30	1	80	72	101	96	70	1	0	0	0	4	0	1	0	0	0	15.3052	25.2219	44.5586	0	84.6951	42.6212	158.662	135.426	27.4584	0.689257	68.4415	66.8926	82.697	89.6657	71.7692	0.498989	0	0	0
SULT1C4_3	101.33	-3.11094	0.46027	6.47727e-13	1.02395e-11	9	6	21	11	53	0	36	48	34	23	10	8	63	71	18	453	334	175	294	197	219	85	161	70	123	7.65259	5.40469	21.2666	11.4203	51.5959	0	33.999	37.5749	31.1195	15.8529	8.55519	7.43251	51.5833	66.3153	18.4549	226.042	185.085	151.754	359.07
TP53I11_3	245.808	3.0402	0.451749	6.47302e-13	1.02395e-11	471	393	694	38	764	757	103	58	329	433	463	900	509	386	74	81	35	46	64	51	25	17	15	31	23	400.485	354.007	702.811	39.4519	743.76	658.453	97.275	45.403	301.127	298.448	396.105	836.157	416.76	360.531	75.8703	40.4181	19.3951	39.8897	78.1649
CINP_3	80.3678	-1.75067	0.258839	6.50808e-13	1.02798e-11	54	58	48	33	35	73	23	35	54	112	34	38	24	44	14	336	217	124	166	71	156	80	82	85	79	45.9155	52.2453	48.6094	34.2608	34.0728	63.4968	21.7216	27.3984	49.4252	77.1968	29.0877	35.3044	19.6508	41.0968	14.3538	167.66	120.25	107.529	202.74
DDX41_3	116.414	-3.29392e-05	0.00144286	6.6823e-13	1.05464e-11	51	37	70	102	53	95	58	81	54	128	70	50	56	57	75	382	254	294	136	107	288	111	109	145	78	43.3647	33.3289	70.8887	105.897	51.5959	82.6329	54.7762	63.4076	49.4252	88.2249	59.8864	46.4532	45.8518	53.239	76.8956	190.614	140.753	254.947	166.1
LOC119863882_3	298.482	1.79403	0.266597	6.72137e-13	1.05994e-11	510	512	396	467	549	685	364	486	992	358	407	170	432	452	179	164	236	138	76	88	66	47	102	108	95	433.647	461.2	401.027	484.843	534.456	595.826	343.768	380.446	907.959	246.754	348.196	157.941	353.714	422.176	183.524	81.8342	130.779	119.669	92.8208
WARS1_3	358.399	1.07138	0.158878	6.89739e-13	1.08682e-11	665	629	612	398	510	348	348	541	352	688	461	442	632	554	516	398	397	343	136	128	192	150	101	133	108	565.441	566.591	619.77	413.206	496.489	302.697	328.657	423.5	322.179	474.209	394.394	410.646	517.47	517.446	529.042	198.598	219.996	297.438	166.1
AP2A2_3	166.958	1.04762	0.155775	6.9441e-13	1.09329e-11	260	271	185	159	186	221	214	239	356	346	253	250	198	268	183	161	122	108	76	53	98	97	62	52	80	221.075	244.112	187.349	165.075	181.072	192.23	202.105	187.092	325.84	238.483	216.446	232.266	162.119	250.317	187.625	80.3373	67.6059	93.6541	92.8208
FUCA2_3	264.484	-2.02268	0.299664	6.95982e-13	1.09487e-11	117	138	100	153	78	164	69	116	139	162	153	94	150	180	110	1564	886	714	500	199	539	52	286	97	456	99.4836	124.308	101.27	158.846	75.9336	142.65	65.1648	90.806	127.224	111.66	130.894	87.3319	122.817	168.123	112.78	780.419	490.974	619.157	610.663
LOC102155544_3	8.8449	6.44547	1.34653	7.33655e-13	1.1532e-11	19	13	19	5	7	10	4	10	16	26	49	42	11	6	12	0	0	0	0	0	0	1	0	0	0	16.1555	11.7102	19.2412	5.19104	6.81455	8.6982	3.77767	7.8281	14.6445	17.9207	41.9204	39.0207	9.0066	5.60411	12.3033	0	0	0	0
LPIN2_3	221.069	2.23179	0.332123	7.47418e-13	1.17293e-11	560	539	266	418	101	305	201	149	266	1076	259	285	646	410	147	140	88	61	46	68	16	88	48	31	44	476.161	485.521	269.377	433.971	98.3243	265.295	189.828	116.639	243.465	741.64	221.58	264.783	528.933	382.947	150.715	69.8585	48.7649	52.8972	56.181
SERP1_3	1116.84	1.06511	0.158508	7.47044e-13	1.17293e-11	2033	1672	837	1871	1262	1644	1741	1241	1820	2254	1582	1256	1710	1745	1116	1351	1219	669	668	563	286	658	447	334	408	1728.63	1506.11	847.626	1942.49	1228.57	1429.98	1644.23	971.468	1665.81	1553.58	1353.43	1166.9	1400.12	1629.86	1144.21	674.135	675.505	580.135	815.846
MIR8871_3	218.838	1.29452	0.192277	7.57493e-13	1.18778e-11	424	400	118	286	309	219	382	401	310	502	364	301	308	262	319	179	303	135	96	62	76	57	85	51	91	360.522	360.313	119.498	296.927	300.814	190.49	360.768	313.907	283.737	346.007	311.409	279.648	252.185	244.713	327.062	89.3191	167.907	117.068	117.247
SFN_3	553.044	-1.29196e-05	0.00144272	7.64151e-13	1.19725e-11	183	230	145	210	87	3	258	338	82	9	176	102	214	273	168	1879	2221	1094	796	767	1546	263	1032	541	904	155.603	207.18	146.841	218.024	84.6951	2.60946	243.66	264.59	75.053	6.20331	150.571	94.7645	175.219	254.987	172.246	937.601	1230.76	948.681	972.176
LOC111090832_3	8.91169	-5.12201e-06	0.0014427	7.71644e-13	1.20802e-11	0	0	0	0	0	0	0	0	0	0	0	0	0	0	0	19	45	22	1	9	31	2	4	51	7	0	0	0	0	0	0	0	0	0	0	0	0	0	0	0	9.4808	24.9366	19.0777	1.22133
FH_3	247.695	-0.984547	0.146265	7.74686e-13	1.2118e-11	188	177	161	192	188	137	122	324	149	316	248	240	189	376	160	671	708	360	249	273	278	224	197	202	207	159.854	159.438	163.044	199.336	183.019	119.165	115.219	253.631	136.377	217.805	212.169	222.975	154.75	351.191	164.044	334.822	392.336	312.18	304.11
LACC1_3	71.2361	-1.41576	0.210686	7.78835e-13	1.21731e-11	55	32	53	23	28	56	47	61	69	36	28	35	50	57	59	186	168	143	107	70	113	64	72	76	88	46.7658	28.825	53.6729	23.8788	27.2582	48.7099	44.3876	47.7514	63.1544	24.8132	23.9545	32.5172	40.9391	53.239	60.4912	92.812	93.0967	124.005	130.682
BHMT2_3	324.913	6.0293	0.904449	7.83329e-13	1.22236e-11	61	58	514	420	1182	1538	23	6	350	994	465	866	1721	498	377	0	0	33	3	1	5	0	13	0	11	51.8675	52.2453	520.525	436.047	1150.69	1337.78	21.7216	4.69686	320.348	685.121	397.816	804.569	1409.12	465.141	386.528	0	0	28.6165	3.66398
TTC38_3	322.263	-2.15732	0.320448	7.82935e-13	1.22236e-11	200	223	74	86	159	161	103	114	218	93	234	185	195	75	62	1463	1482	755	446	284	710	76	528	155	517	170.058	200.874	74.9395	89.2858	154.788	140.041	97.275	89.2404	199.531	64.1009	200.192	171.877	159.662	70.0513	63.567	730.021	821.246	654.711	544.712
GATA5_3	40.1046	10.8766	2.93551	7.96101e-13	1.24129e-11	14	6	11	0	126	0	115	103	184	75	75	122	16	41	208	0	0	0	0	0	0	0	0	0	0	11.904	5.40469	11.1396	0	122.662	0	108.608	80.6295	168.412	51.6943	64.164	113.346	13.1005	38.2947	213.257	0	0	0	0
LOC119866395_3	11.7042	5.67872	0.9456	8.13413e-13	1.26726e-11	16	24	6	38	22	5	16	41	3	29	11	8	48	27	32	0	2	1	0	0	0	0	0	0	0	13.6046	21.6188	6.07617	39.4519	21.4172	4.3491	15.1107	32.0952	2.74584	19.9884	9.41071	7.43251	39.3015	25.2185	32.8088	0	1.10829	0.867167	0
MOGAT3_3	11.122	-4.46666e-06	0.0014427	8.33826e-13	1.29802e-11	0	0	0	0	0	0	0	0	0	0	0	0	0	0	0	5	92	27	11	3	31	0	51	6	31	0	0	0	0	0	0	0	0	0	0	0	0	0	0	0	2.49495	50.9815	23.4135	13.4346
SDR16C5_3	414.071	-4.21428e-06	0.0014427	8.45714e-13	1.31547e-11	1	9	17	0	0	39	2	0	60	1	5	0	52	25	3	2648	1314	1548	2181	851	406	102	662	185	566	0.850288	8.10703	17.2158	0	0	33.923	1.88884	0	54.9169	0.689257	4.2776	0	42.5767	23.3504	3.07582	1321.32	728.149	1342.37	2663.71
NEK6_3	107.243	2.12184	0.316729	8.52255e-13	1.32458e-11	128	76	191	145	159	281	112	204	161	212	188	108	287	157	189	48	42	59	33	25	1	17	36	16	52	108.837	68.4594	193.425	150.54	154.788	244.419	105.775	159.693	147.36	146.122	160.838	100.339	234.99	146.641	193.777	23.9515	23.2742	51.1629	40.3038
ATP6V0E2_3	69.8665	1.92537	0.288629	8.53099e-13	1.32483e-11	111	121	95	87	102	156	150	118	132	78	105	106	90	79	117	30	35	23	25	22	25	2	6	26	32	94.3819	108.995	96.2061	90.324	99.2978	135.692	141.663	92.3716	120.817	53.762	89.8295	98.4807	73.6904	73.7874	119.957	14.9697	19.3951	19.9448	30.5332
HNF1B_3	11.6167	8.82182	2.6481	8.66055e-13	1.34173e-11	15	3	6	43	11	3	8	8	29	12	41	39	55	47	2	0	0	0	0	0	0	0	0	0	0	12.7543	2.70234	6.07617	44.6429	10.7086	2.60946	7.55534	6.26248	26.5431	8.27108	35.0763	36.2335	45.033	43.8988	2.05055	0	0	0	0
MYL1_3	34.561	11.3398	3.21803	8.65635e-13	1.34173e-11	13	0	81	49	1	91	271	0	24	1	13	0	146	0	225	0	0	0	0	0	0	0	0	0	0	11.0537	0	82.0283	50.8722	0.973507	79.1536	255.937	0	21.9667	0.689257	11.1218	0	119.542	0	230.687	0	0	0	0
NELL1_3	91.6506	7.61622	1.10761	8.65745e-13	1.34173e-11	728	613	17	0	25	81	159	64	53	154	78	51	304	245	56	0	7	0	0	0	0	0	0	0	0	619.009	552.179	17.2158	0	24.3377	70.4554	150.162	50.0999	48.5099	106.146	66.7305	47.3822	248.91	228.834	57.4154	0	3.87903	0	0
BTBD1_3	499.286	1.72574	0.257611	8.7505e-13	1.35458e-11	704	636	339	307	1309	643	433	610	732	574	1099	1182	1353	793	965	415	443	211	195	132	113	84	139	135	129	598.602	572.897	343.304	318.73	1274.32	559.294	408.933	477.514	669.986	395.633	940.216	1098.15	1107.81	740.676	989.39	207.081	245.487	182.972	238.159
SUCLG2_3	332.582	-1.41037	0.210106	8.80822e-13	1.36243e-11	209	194	199	230	152	178	378	253	254	164	159	125	213	161	242	1301	745	372	657	349	306	523	245	369	436	177.71	174.752	201.526	238.788	147.973	154.828	356.99	198.051	232.481	113.038	136.028	116.133	174.401	150.377	248.116	649.185	412.84	322.586	802.412
ARPC2_3	582.357	-0.883105	0.131792	8.92368e-13	1.37919e-11	544	389	492	278	522	625	488	593	396	566	457	404	534	475	392	1568	1262	850	670	669	757	393	518	531	590	462.556	350.404	498.246	288.622	508.171	543.637	460.876	464.207	362.451	390.119	390.972	375.342	437.23	443.658	401.908	782.415	699.333	737.092	818.289
PGRMC2_3	771.793	-1.69946	0.25349	9.19229e-13	1.41957e-11	423	420	396	357	372	241	329	517	543	740	501	363	360	369	583	3712	3225	1475	1452	476	572	283	1274	644	1126	359.672	378.328	401.027	370.64	362.145	209.627	310.713	404.713	496.997	510.05	428.615	337.25	294.762	344.652	597.735	1852.25	1787.12	1279.07	1773.37
LOC481473_3	19.2978	10.0315	2.83927	9.23468e-13	1.42498e-11	4	6	48	111	0	222	7	12	1	20	4	10	30	28	22	0	0	0	0	0	0	0	0	0	0	3.40115	5.40469	48.6094	115.241	0	193.1	6.61092	9.39372	0.915281	13.7851	3.42208	9.29063	24.5635	26.1525	22.556	0	0	0	0
BANP_3	322.537	2.74362	0.410944	9.72657e-13	1.49969e-11	846	754	228	124	297	228	1520	277	475	279	880	1210	420	160	499	134	62	115	55	22	30	76	21	62	46	719.343	679.189	230.895	128.738	289.132	198.319	1435.51	216.838	434.758	192.303	752.857	1124.17	343.888	149.443	511.612	66.8646	34.3571	99.7242	67.173
SHISA4_3	214.124	3.68498	0.55248	9.80743e-13	1.51095e-11	162	94	196	196	357	312	59	48	44	562	180	658	1162	1484	286	57	43	21	16	11	0	11	7	25	10	137.747	84.6734	198.488	203.489	347.542	271.384	55.7206	37.5749	40.2724	387.362	153.993	611.324	951.425	1386.08	293.228	28.4424	23.8283	18.2105	19.5412
ATP1A1_3	666.656	2.22386	0.332867	9.84975e-13	1.51627e-11	2906	2566	755	338	632	762	510	465	1187	2220	568	538	822	1395	1158	441	304	176	130	140	117	193	178	72	106	2470.94	2311.4	764.585	350.914	615.257	662.802	481.653	364.007	1086.44	1530.15	485.935	499.836	673.039	1302.95	1187.27	220.054	168.461	152.621	158.772
IRF1_3	290.456	2.1804	0.326541	1.00652e-12	1.54821e-11	582	465	293	652	431	368	179	388	177	263	281	572	903	616	849	177	95	83	118	109	28	55	57	62	27	494.867	418.863	296.72	676.911	419.582	320.094	169.051	303.73	162.005	181.275	240.401	531.424	739.36	575.355	870.458	88.3211	52.644	71.9749	144.117
LGALS3_3	346.73	-2.83808	0.424154	1.01687e-12	1.56289e-11	62	46	389	43	54	89	98	124	67	104	122	55	79	27	29	1286	274	491	737	509	393	203	716	1044	450	52.7178	41.4359	393.938	44.6429	52.5694	77.4139	92.5529	97.0685	61.3238	71.6827	104.373	51.0985	64.6838	25.2185	29.733	641.7	151.836	425.779	900.118
MRPL38_3	123.773	-1.15793	0.173175	1.0286e-12	1.57966e-11	114	73	95	82	68	104	132	69	79	123	92	65	57	119	60	358	356	233	144	134	156	95	109	131	140	96.9328	65.757	96.2061	85.133	66.1985	90.4612	124.663	54.0139	72.3072	84.7786	78.7078	60.3891	46.6706	111.148	61.5165	178.638	197.276	202.05	175.871
CFAP46_3	19.9959	5.07503	0.714083	1.03158e-12	1.58298e-11	30	46	16	16	8	11	30	98	13	166	33	40	22	26	38	4	5	0	0	0	0	0	0	0	0	25.5086	41.4359	16.2031	16.6113	7.78806	9.56801	28.3325	76.7154	11.8987	114.417	28.2321	37.1625	18.0132	24.2845	38.9604	1.99596	2.77073	0	0
TECPR1_3	46.1349	2.65455	0.396475	1.04073e-12	1.59576e-11	74	85	63	69	70	65	116	84	194	116	38	47	25	82	43	24	8	19	5	22	8	12	3	0	3	62.9213	76.5664	63.7998	71.6363	68.1455	56.5383	109.552	65.7561	177.564	79.9538	32.5097	43.666	20.4696	76.5894	44.0868	11.9757	4.43318	16.4762	6.10663
GREB1_3	51.7683	-8.26056	1.26867	1.05172e-12	1.61133e-11	0	0	1	0	0	0	0	0	1	1	0	0	1	0	0	31	323	480	6	1	6	0	98	122	176	0	0	1.0127	0	0	0	0	0	0.915281	0.689257	0	0	0.818782	0	0	15.4687	178.989	416.24	7.32796
CRACR2B_3	117.129	2.01893	0.301539	1.0588e-12	1.6209e-11	257	193	94	139	143	172	232	359	283	215	219	149	93	202	135	161	32	83	21	15	27	9	15	25	24	218.524	173.851	95.1934	144.311	139.212	149.609	219.105	281.029	259.024	148.19	187.359	138.43	76.1467	188.672	138.412	80.3373	17.7327	71.9749	25.6479
OGDH_3	486.469	-1.38922	0.207553	1.10628e-12	1.69226e-11	396	357	229	266	256	491	361	363	267	370	258	233	316	404	303	1537	1818	818	553	640	938	178	407	537	435	336.714	321.579	231.907	276.163	249.218	427.081	340.935	284.16	244.38	255.025	220.724	216.472	258.735	377.343	310.658	766.947	1007.44	709.343	675.394
PSTPIP2_3	179.904	-2.0574	0.308035	1.11131e-12	1.6986e-11	64	83	47	67	27	67	127	128	192	123	46	23	65	93	107	797	747	392	254	167	407	108	190	155	271	54.4184	74.7648	47.5967	69.5599	26.2847	58.2779	119.941	100.2	175.734	84.7786	39.3539	21.3685	53.2208	86.8636	109.704	397.694	413.948	339.93	310.217
TMEM64_3	121.803	-1.70128e-05	0.00144274	1.12097e-12	1.71201e-11	49	32	65	11	66	23	51	174	21	66	80	59	76	32	40	548	282	187	214	222	92	317	117	186	58	41.6641	28.825	65.8252	11.4203	64.2515	20.0058	48.1653	136.209	19.2209	45.4909	68.4415	54.8147	62.2274	29.8886	41.011	273.446	156.269	162.16	261.364
GSE1_3	364.751	1.51556	0.227643	1.14075e-12	1.74085e-11	618	554	344	436	544	566	391	436	1287	827	571	492	415	360	434	244	346	178	118	120	193	80	170	61	146	525.478	499.033	348.367	452.658	529.588	492.318	369.267	341.305	1177.97	570.015	488.502	457.099	339.795	336.246	444.969	121.753	191.735	154.356	144.117
LOC119878152	51.1922	-3.7759	0.566214	1.14444e-12	1.74374e-11	5	2	26	11	0	11	8	12	1	8	8	6	12	2	2	259	38	61	153	107	19	16	40	227	69	4.25144	1.80156	26.3301	11.4203	0	9.56801	7.55534	9.39372	0.915281	5.51405	6.84415	5.57438	9.82538	1.86804	2.05055	129.238	21.0576	52.8972	186.863
LOC119878899	51.1922	-3.7759	0.566214	1.14444e-12	1.74374e-11	5	2	26	11	0	11	8	12	1	8	8	6	12	2	2	259	38	61	153	107	19	16	40	227	69	4.25144	1.80156	26.3301	11.4203	0	9.56801	7.55534	9.39372	0.915281	5.51405	6.84415	5.57438	9.82538	1.86804	2.05055	129.238	21.0576	52.8972	186.863
COG8_3	208.434	-1.50441	0.225467	1.17427e-12	1.78779e-11	132	132	60	120	110	111	145	112	164	228	113	116	166	154	104	876	564	430	249	388	203	84	273	115	315	112.238	118.903	60.7617	124.585	107.086	96.55	136.941	87.6748	150.106	157.151	96.6737	107.771	135.918	143.839	106.629	437.115	312.539	372.882	304.11
DLG3_3	112.016	1.56984	0.235393	1.195e-12	1.81792e-11	252	212	102	95	152	80	220	188	284	224	210	220	124	106	132	123	99	73	28	22	30	38	26	32	34	214.272	190.966	103.295	98.6297	147.973	69.5856	207.772	147.168	259.94	154.394	179.659	204.394	101.529	99.0059	135.336	61.3757	54.8606	63.3032	34.1972
MDFIC_3	719.351	-1.0474	0.1572	1.22006e-12	1.85458e-11	681	607	358	501	503	314	590	676	606	894	638	474	551	479	486	2078	1965	880	1062	798	504	814	763	790	569	579.046	546.774	362.545	520.142	489.674	273.123	557.206	529.18	554.66	616.196	545.821	440.376	451.149	447.394	498.283	1036.9	1088.9	763.107	1297.05
VWA8_3	190.862	-1.29481	0.194123	1.22631e-12	1.86263e-11	131	116	116	103	100	120	220	162	138	233	68	74	135	160	100	621	658	395	221	204	331	191	124	131	216	111.388	104.491	117.473	106.935	97.3507	104.378	207.772	126.815	126.309	160.597	58.1753	68.7507	110.536	149.443	102.527	309.872	364.629	342.531	269.913
LOC111096905_3	49.4173	10.9162	2.93643	1.23019e-12	1.86706e-11	42	68	0	4	116	103	31	18	0	44	352	266	202	125	27	0	0	0	0	0	0	0	0	0	0	35.7121	61.2531	0	4.15283	112.927	89.5914	29.2769	14.0906	0	30.3273	301.143	247.131	165.394	116.752	27.6824	0	0	0	0
LOC119877705	155.588	-0.997417	0.149858	1.24835e-12	1.89313e-11	168	122	97	79	116	128	108	130	103	164	146	114	182	94	77	444	347	195	174	219	140	158	186	106	192	142.848	109.895	98.2314	82.0184	112.927	111.337	101.997	101.765	94.2739	113.038	124.906	105.913	149.018	87.7977	78.9461	221.551	192.289	169.098	212.511
MAP3K11_3	62.2558	-1.68532	0.252859	1.25225e-12	1.89757e-11	20	30	33	56	35	23	35	37	34	48	41	35	24	34	39	290	261	131	106	37	145	40	48	51	55	17.0058	27.0234	33.4189	58.1396	34.0728	20.0058	33.0546	28.964	31.1195	33.0843	35.0763	32.5172	19.6508	31.7566	39.9857	144.707	144.632	113.599	129.461
LOC119876114_1	49.7252	-1.60797	0.241931	1.30256e-12	1.97226e-11	31	27	19	37	28	42	20	30	16	36	30	33	41	32	23	167	133	60	72	117	56	37	35	80	42	26.3589	24.3211	19.2412	38.4137	27.2582	36.5324	18.8884	23.4843	14.6445	24.8132	25.6656	30.6591	33.5701	29.8886	23.5813	83.3312	73.7015	52.03	87.9355
LYST_3	115.341	-1.71046	0.257202	1.35966e-12	2.0571e-11	54	100	92	89	48	30	57	105	40	77	90	56	53	42	66	448	420	306	152	202	209	60	93	56	130	45.9155	90.0781	93.168	92.4004	46.7284	26.0946	53.8318	82.1951	36.6112	53.0728	76.9967	52.0275	43.3954	39.2287	67.6681	223.547	232.742	265.353	185.642
LOC111093358_3	26.7121	4.93215	0.755249	1.4394e-12	2.17605e-11	32	14	98	0	108	68	2	14	39	36	28	44	22	43	149	2	0	1	0	1	2	2	1	2	1	27.2092	12.6109	99.2441	0	105.139	59.1477	1.88884	10.9593	35.696	24.8132	23.9545	40.8788	18.0132	40.1628	152.766	0.997979	0	0.867167	0
NSFL1C_3	451.5	-1.18079	0.177825	1.4511e-12	2.19203e-11	354	313	306	234	373	469	219	306	273	534	289	294	318	309	290	1373	1368	882	485	394	948	304	418	251	544	301.002	281.945	309.885	242.94	363.118	407.945	206.827	239.54	249.872	368.063	247.245	273.145	260.373	288.611	297.33	685.112	758.073	764.841	592.344
LOC111092222_3	12.8216	-3.99514e-06	0.0014427	1.46875e-12	2.21696e-11	0	0	0	0	0	0	0	0	0	0	0	0	0	0	0	66	53	15	3	13	134	0	3	6	22	0	0	0	0	0	0	0	0	0	0	0	0	0	0	0	32.9333	29.3698	13.0075	3.66398
LOC606860_3	464.207	-0.867149	0.1305	1.47677e-12	2.22734e-11	394	446	342	282	355	426	312	316	375	619	460	412	378	479	281	1115	1123	726	383	494	597	484	553	302	368	335.013	401.748	346.342	292.774	345.595	370.543	294.658	247.368	343.23	426.65	393.539	382.774	309.5	447.394	288.102	556.373	622.307	629.563	467.768
TERF2IP_3	799.697	1.13413	0.171182	1.52094e-12	2.29218e-11	1558	1317	620	886	1188	1013	1557	1347	1068	1608	1088	856	1198	1056	1000	974	820	598	385	377	262	158	261	336	343	1324.75	1186.33	627.871	919.852	1156.53	881.127	1470.46	1054.45	977.52	1108.32	930.805	795.278	980.901	986.323	1025.27	486.016	454.401	518.566	470.211
TYRO3_3	58.0776	-2.79293	0.420708	1.53541e-12	2.31218e-11	44	37	3	26	6	6	6	29	43	44	10	9	6	20	6	216	226	102	72	85	88	78	135	29	117	37.4127	33.3289	3.03809	26.9934	5.84104	5.21892	5.66651	22.7015	39.3571	30.3273	8.55519	8.36157	4.91269	18.6804	6.15165	107.782	125.237	88.4511	87.9355
AGPS_3	879.167	-1.81398e-05	0.00144274	1.53687e-12	2.31259e-11	241	329	357	381	454	512	363	230	411	364	170	256	376	350	279	2748	5230	2493	968	3191	1007	75	1131	609	719	204.919	296.357	361.532	395.557	441.972	445.348	342.824	180.046	376.18	250.889	145.438	237.84	307.862	326.906	286.052	1371.22	2898.19	2161.85	1182.24
SMC4_3	432.609	1.4906	0.225595	1.55519e-12	2.33834e-11	588	728	608	602	636	658	570	1019	647	871	859	450	486	536	632	222	225	252	98	136	108	338	92	181	115	499.969	655.769	615.719	625.001	619.151	572.341	538.318	797.684	592.187	600.343	734.891	418.078	397.928	500.633	647.973	110.776	124.683	218.526	119.69
MAFA_3	12.7516	8.88132	2.65988	1.60753e-12	2.41515e-11	55	30	6	19	11	0	26	30	49	6	49	51	2	11	10	0	0	0	0	0	0	0	0	0	0	46.7658	27.0234	6.07617	19.7259	10.7086	0	24.5549	23.4843	44.8488	4.13554	41.9204	47.3822	1.63756	10.2742	10.2527	0	0	0	0
SLC5A6_3	161.471	-2.50891	0.378612	1.61842e-12	2.42963e-11	65	65	49	46	38	4	86	71	61	202	38	38	55	51	34	433	836	369	135	59	409	419	104	270	172	55.2687	58.5508	49.6221	47.7575	36.9933	3.47928	81.2199	55.5795	55.8321	139.23	32.5097	35.3044	45.033	47.6349	34.8593	216.062	463.267	319.985	164.879
LOC119864908_3	15.9554	2.00912	0.301354	1.65248e-12	2.47885e-11	23	30	32	12	30	28	20	28	27	33	22	24	24	20	32	15	7	5	4	2	6	5	4	0	6	19.5566	27.0234	32.4063	12.4585	29.2052	24.3549	18.8884	21.9187	24.7126	22.7455	18.8214	22.2975	19.6508	18.6804	32.8088	7.48484	3.87903	4.33584	4.88531
CEMIP_3	57.2862	4.88564	0.743582	1.65593e-12	2.4821e-11	4	11	128	204	90	542	45	65	243	56	32	69	11	12	18	0	8	1	10	4	1	0	4	0	2	3.40115	9.90859	129.625	211.794	87.6157	471.442	42.4988	50.8827	222.413	38.5984	27.3766	64.1054	9.0066	11.2082	18.4549	0	4.43318	0.867167	12.2133
CROT_3	56.6987	2.64394	0.402129	1.66496e-12	2.4929e-11	28	49	92	59	89	85	189	70	122	172	78	106	102	82	106	14	5	7	8	21	21	27	1	4	8	23.8081	44.1383	93.168	61.2542	86.6422	73.9347	178.495	54.7967	111.664	118.552	66.7305	98.4807	83.5158	76.5894	108.679	6.98585	2.77073	6.07017	9.77061
P2RX1_3	30.0626	6.89818	1.13491	1.66571e-12	2.4929e-11	52	30	54	0	74	175	4	5	2	11	101	133	65	115	11	0	2	0	0	0	0	1	0	0	0	44.215	27.0234	54.6855	0	72.0395	152.218	3.77767	3.91405	1.83056	7.58182	86.4075	123.565	53.2208	107.412	11.278	0	1.10829	0	0
AADACL2_3	1985.58	-2.53793e-06	0.0014427	1.68278e-12	2.51652e-11	0	0	0	104	2	0	10	1	0	17	74	168	4	0	1	9101	14421	8627	1324	9897	2769	334	3302	1027	2006	0	0	0	107.974	1.94701	0	9.44418	0.78281	0	11.7174	63.3084	156.083	3.27513	0	1.02527	4541.3	7991.35	7481.05	1617.04
ZFAND5_3	480.376	2.43545	0.369261	1.69093e-12	2.52674e-11	589	437	345	859	840	398	437	435	572	642	389	240	2306	1502	1793	230	164	159	115	89	97	53	89	140	64	500.819	393.641	349.38	891.82	817.746	346.188	412.71	340.523	523.541	442.503	332.797	222.975	1888.11	1402.89	1838.32	114.768	90.8801	137.88	140.453
SERPINB6_3	167.731	1.82656	0.276331	1.73384e-12	2.58887e-11	357	285	106	257	280	182	107	132	258	504	382	451	304	289	160	162	125	61	57	64	65	20	32	17	38	303.553	256.723	107.346	266.819	272.582	158.307	101.053	103.331	236.142	347.385	326.808	419.008	248.91	269.931	164.044	80.8363	69.2684	52.8972	69.6156
SPRED2_3	222.757	1.78072	0.269961	1.73908e-12	2.5947e-11	421	395	202	329	312	477	420	232	421	386	355	313	279	477	223	137	112	66	48	83	42	176	21	69	40	357.971	355.809	204.564	341.57	303.734	414.904	396.655	181.612	385.333	266.053	303.709	290.797	228.44	445.526	228.636	68.3615	62.0645	57.233	58.6237
SEC24D_3	108.607	1.98029	0.298669	1.79325e-12	2.67346e-11	135	176	74	258	188	116	212	188	132	272	139	109	304	171	147	105	104	26	58	42	16	24	27	4	11	114.789	158.538	74.9395	267.857	183.019	100.899	200.217	147.168	120.817	187.478	118.917	101.268	248.91	159.717	150.715	52.3939	57.6313	22.5463	70.837
ARL6IP1_3	741.995	-1.54317	0.233626	1.83582e-12	2.73482e-11	603	493	389	444	449	480	251	278	375	735	569	539	418	514	329	3611	1788	1502	1744	557	662	365	923	488	1096	512.723	444.085	393.938	460.964	437.105	417.513	237.049	217.621	343.23	506.604	486.791	500.765	342.251	480.085	337.315	1801.85	990.815	1302.49	2129.99
FGA_3	72.6654	9.1038	1.68082	1.84231e-12	2.74238e-11	5	0	4	38	6	153	431	56	12	92	39	127	352	698	12	0	0	1	0	0	0	0	0	0	0	4.25144	0	4.05078	39.4519	5.84104	133.082	407.044	43.8374	10.9834	63.4116	33.3653	117.991	288.211	651.944	12.3033	0	0	0.867167	0
LOC119877051	140.283	3.18758	0.483881	1.85677e-12	2.76179e-11	277	244	51	223	510	55	42	97	370	268	459	534	278	150	113	47	39	18	42	21	18	3	9	0	20	235.53	219.791	51.6475	231.52	496.489	47.8401	39.6655	75.9326	338.654	184.721	392.683	496.12	227.621	140.103	115.856	23.4525	21.6117	15.609	51.2957
LOC100856137_3	74.217	2.70322	0.410526	1.86219e-12	2.76772e-11	56	104	176	128	86	122	57	206	112	78	40	78	247	212	179	19	33	2	30	12	18	14	12	1	4	47.6161	93.6813	178.234	132.891	83.7216	106.118	53.8318	161.259	102.511	53.762	34.2208	72.4669	202.239	198.012	183.524	9.4808	18.2869	1.73433	36.6398
BCHE_3	1332.67	6.74771	1.03444	1.86874e-12	2.77533e-11	970	503	3936	7	4659	0	1840	63	1073	28	480	206	5744	5184	10130	10	11	117	9	16	13	0	10	3	3	824.779	453.093	3985.97	7.26745	4535.57	0	1737.73	49.3171	982.096	19.2992	410.649	191.387	4703.08	4841.95	10386	4.98989	6.09562	101.459	10.9919
SIPA1L3_3	95.1994	1.6425	0.249417	1.90558e-12	2.82788e-11	114	105	121	112	173	282	190	99	181	107	130	197	190	104	72	58	78	69	33	39	21	36	15	34	21	96.9328	94.582	122.536	116.279	168.417	245.289	179.439	77.4982	165.666	73.7505	111.218	183.025	155.569	97.1378	73.8197	28.9414	43.2235	59.8345	40.3038
NCOR2_3	134.142	0.984088	0.148953	1.93078e-12	2.86308e-11	199	211	171	148	153	210	183	227	243	340	152	148	165	123	168	208	162	108	66	51	66	54	48	33	69	169.207	190.065	173.171	153.655	148.947	182.662	172.828	177.698	222.413	234.347	130.039	137.501	135.099	114.884	172.246	103.79	89.7718	93.6541	80.6076
IRF2BP2_3	1417.88	1.47784	0.224768	1.97777e-12	2.93052e-11	2989	2399	1660	2197	2323	2278	2502	2331	1601	1906	1547	1380	2128	1963	2586	1478	944	699	558	542	195	1106	376	405	268	2541.51	2160.97	1681.07	2280.94	2261.46	1981.45	2362.93	1824.73	1465.36	1313.72	1323.49	1282.11	1742.37	1833.48	2651.36	737.506	523.115	606.15	681.5
COQ8A_3	230.38	-1.36372	0.207015	2.00747e-12	2.97225e-11	105	132	126	153	162	186	186	175	168	226	95	89	171	142	131	404	777	338	305	198	365	422	134	332	213	89.2802	118.903	127.6	158.846	157.708	161.786	175.662	136.992	153.767	155.772	81.2743	82.6866	140.012	132.631	134.311	201.592	430.572	293.103	372.505
UBR5_3	262.72	1.22081	0.18561	2.02485e-12	2.99569e-11	294	231	390	246	354	459	322	352	406	497	486	375	343	466	482	200	230	241	89	94	126	186	79	65	79	249.985	208.08	394.951	255.399	344.622	399.247	304.102	275.549	371.604	342.561	415.782	348.399	280.842	435.252	494.182	99.7979	127.454	208.987	108.698
COL4A3_3	35.9782	6.15157	0.954241	2.08545e-12	3.083e-11	40	35	37	187	131	41	5	14	45	168	18	172	17	2	66	0	0	0	0	0	6	0	0	0	0	34.0115	31.5273	37.4697	194.145	127.529	35.6626	4.72209	10.9593	41.1876	115.795	15.3993	159.799	13.9193	1.86804	67.6681	0	0	0	0
SSX2IP_3	16.9963	3.07169	0.460234	2.14725e-12	3.17195e-11	45	31	12	10	33	19	42	24	21	38	23	35	35	43	36	5	3	12	4	0	0	0	1	0	3	38.2629	27.9242	12.1523	10.3821	32.1257	16.5266	39.6655	18.7874	19.2209	26.1918	19.6769	32.5172	28.6574	40.1628	36.9099	2.49495	1.66244	10.406	4.88531
SMIM1_3	49.6051	2.95457	0.450716	2.20769e-12	3.25874e-11	190	156	21	174	60	37	108	38	145	39	55	43	38	104	47	26	19	4	2	9	3	6	4	10	8	161.555	140.522	21.2666	180.648	58.4104	32.1833	101.997	29.7468	132.716	26.881	47.0536	39.9497	31.1137	97.1378	48.1879	12.9737	10.5288	3.46867	2.44265
LOC111092040_3	35.7642	3.53579	0.541868	2.22052e-12	3.27269e-11	28	11	85	117	90	146	31	43	31	57	74	53	29	48	74	7	6	2	2	0	21	0	2	4	1	23.8081	9.90859	86.0791	121.47	87.6157	126.994	29.2769	33.6608	28.3737	39.2876	63.3084	49.2404	23.7447	44.8328	75.8703	3.49292	3.32488	1.73433	2.44265
MTX2_3	125.901	-3.15895e-05	0.00144284	2.2191e-12	3.27269e-11	80	73	52	32	60	115	83	109	77	94	102	58	100	100	82	434	319	194	192	218	165	46	143	153	121	68.023	65.757	52.6602	33.2226	58.4104	100.029	78.3867	85.3263	70.4766	64.7901	87.263	53.8857	81.8782	93.4018	84.0725	216.561	176.773	168.23	234.495
PPP1R3B_3	119.562	2.13731	0.325973	2.27543e-12	3.35108e-11	107	85	93	243	222	168	161	248	248	307	223	258	166	133	249	123	26	56	57	22	5	15	26	34	17	90.9808	76.5664	94.1807	252.284	216.119	146.13	152.051	194.137	226.99	211.602	190.781	239.698	135.918	124.224	255.293	61.3757	14.4078	48.5614	69.6156
STARD3NL_3	51.2289	1.59189	0.242389	2.30657e-12	3.39435e-11	96	106	41	85	70	64	106	116	64	50	101	56	86	72	71	66	25	14	21	21	19	13	18	8	12	81.6276	95.4828	41.5205	88.2476	68.1455	55.6684	100.108	90.806	58.578	34.4628	86.4075	52.0275	70.4153	67.2493	72.7945	32.9333	13.8537	12.1403	25.6479
LOC111092898_3	32.3023	4.59237	0.700307	2.32845e-12	3.42395e-11	2	6	107	50	259	176	9	17	17	40	46	41	33	18	25	5	1	1	4	3	3	5	0	0	0	1.70058	5.40469	108.358	51.9104	252.138	153.088	8.49976	13.3078	15.5598	27.5703	39.3539	38.0916	27.0198	16.8123	25.6319	2.49495	0.554147	0.867167	4.88531
STAT5A_3	110.999	-2.06926	0.315278	2.35675e-12	3.46294e-11	48	38	119	40	19	63	34	23	22	48	45	44	84	59	48	206	295	293	100	80	201	291	105	174	145	40.8138	34.2297	120.511	41.5283	18.4966	54.7986	32.1102	18.0046	20.1362	33.0843	38.4984	40.8788	68.7777	55.107	49.2132	102.792	163.473	254.08	122.133
PHACTR4_3	84.0251	1.55877	0.237253	2.37515e-12	3.48733e-11	140	116	119	135	143	119	84	163	95	107	150	189	122	126	127	60	49	74	46	35	37	21	14	4	16	119.04	104.491	120.511	140.158	139.212	103.509	79.3311	127.598	86.9517	73.7505	128.328	175.593	99.8914	117.686	130.21	29.9394	27.1532	64.1704	56.181
LOC102152779_3	9.42117	-9.09916e-06	0.00144271	2.40983e-12	3.53557e-11	0	0	0	0	0	0	0	0	0	0	0	0	0	3	5	94	46	20	8	21	12	8	25	11	8	0	0	0	0	0	0	0	0	0	0	0	0	0	2.80205	5.12637	46.905	25.4908	17.3433	9.77061
LOC119872277_3	4.973	-8.76488	2.8587	2.4909e-12	3.65175e-11	0	0	0	0	0	0	0	0	0	0	0	0	0	0	0	21	22	20	16	14	17	10	4	0	3	0	0	0	0	0	0	0	0	0	0	0	0	0	0	0	10.4788	12.1912	17.3433	19.5412
TTN_3	104.937	6.14683	0.938381	2.51266e-12	3.68087e-11	42	17	209	92	14	251	686	19	91	3	32	2	635	1	691	2	0	16	4	4	0	0	0	0	1	35.7121	15.3133	211.653	95.5151	13.6291	218.325	647.87	14.8734	83.2906	2.06777	27.3766	1.85813	519.927	0.934018	708.465	0.997979	0	13.8747	4.88531
LAMP1_3	2056.65	-1.20578	0.182802	2.55719e-12	3.74073e-11	1596	1406	1421	1366	1814	1263	1716	2240	1534	1489	896	710	1521	1408	1470	5729	5833	2713	3674	1952	3802	1875	1717	1550	2037	1357.06	1266.5	1439.04	1418.19	1765.94	1098.58	1620.62	1753.5	1404.04	1026.3	766.545	659.635	1245.37	1315.1	1507.15	2858.71	3232.34	2352.62	4487.15
LOC119866433_3	15.3211	4.63764	0.490142	2.55932e-12	3.74073e-11	47	41	9	25	24	11	20	45	17	460	43	44	27	24	16	11	2	1	0	4	0	0	2	0	0	39.9635	36.932	9.11426	25.9552	23.3642	9.56801	18.8884	35.2265	15.5598	317.058	36.7873	40.8788	22.1071	22.4164	16.4044	5.48888	1.10829	0.867167	0
RADX_3	17.351	5.60075	0.870722	2.55818e-12	3.74073e-11	31	38	15	0	4	17	30	36	20	23	68	48	63	28	63	0	4	0	0	1	0	0	0	0	0	26.3589	34.2297	15.1904	0	3.89403	14.7869	28.3325	28.1812	18.3056	15.8529	58.1753	44.595	51.5833	26.1525	64.5923	0	2.21659	0	0
TNFSF10_3	655.133	1.74215	0.266626	2.64132e-12	3.85768e-11	1370	1083	1404	1109	777	916	965	2118	1013	544	619	378	1410	887	785	567	290	421	316	188	106	188	219	77	156	1164.89	975.546	1421.82	1151.37	756.415	796.755	911.363	1657.99	927.179	374.956	529.566	351.186	1154.48	828.474	804.84	282.927	160.703	365.077	385.939
SMIM22_3	24.7689	3.65399	0.558858	2.66339e-12	3.88698e-11	51	65	2	17	76	40	35	45	47	51	54	60	47	52	27	0	7	3	1	10	0	0	1	0	2	43.3647	58.5508	2.02539	17.6495	73.9866	34.7928	33.0546	35.2265	43.0182	35.1521	46.198	55.7438	38.4828	48.5689	27.6824	0	3.87903	2.6015	1.22133
LOC119874178_3	7.47375	8.29486	2.58886	2.68188e-12	3.90808e-11	19	4	5	48	13	6	4	10	8	20	21	21	2	12	11	0	0	0	0	0	0	0	0	0	0	16.1555	3.60313	5.06348	49.8339	12.6556	5.21892	3.77767	7.8281	7.32225	13.7851	17.9659	19.5103	1.63756	11.2082	11.278	0	0	0	0
NIPSNAP1_3	42.6957	3.11278	0.477613	2.68116e-12	3.90808e-11	86	55	28	28	113	48	71	80	86	156	84	86	69	64	78	15	5	2	7	0	0	26	6	0	5	73.1247	49.543	28.3555	29.0698	110.006	41.7513	67.0536	62.6248	78.7142	107.524	71.8636	79.8994	56.496	59.7771	79.9714	7.48484	2.77073	1.73433	8.54929
TRNAK-UUU_77	11.9197	9.16601	2.72227	2.70365e-12	3.93685e-11	2	1	32	3	1	10	61	6	20	57	11	15	10	30	69	0	0	0	0	0	0	0	0	0	0	1.70058	0.900781	32.4063	3.11462	0.973507	8.6982	57.6095	4.69686	18.3056	39.2876	9.41071	13.9359	8.18782	28.0205	70.7439	0	0	0	0
ATP5F1A_3	1268.32	-0.944569	0.144333	2.70945e-12	3.94234e-11	1239	1032	659	803	952	946	1033	1208	1020	1787	994	853	897	1134	930	2965	2979	1799	1289	1708	2204	1047	1237	978	889	1053.51	929.606	667.366	833.68	926.779	822.849	975.583	945.635	933.586	1231.7	850.386	792.491	734.447	1059.18	953.505	1479.5	1650.8	1560.03	1574.29
SPICE1_3	165.457	1.46076	0.223305	2.73511e-12	3.97669e-11	161	245	170	312	198	177	192	200	538	309	264	176	283	142	303	142	202	113	62	40	59	97	41	36	53	136.896	220.691	172.158	323.921	192.754	153.958	181.328	156.562	492.421	212.98	225.857	163.515	231.715	132.631	310.658	70.8565	111.938	97.9899	75.7223
CPT1B_3	86.6	2.57183	0.394308	2.74442e-12	3.98723e-11	44	43	132	168	165	199	71	142	171	199	197	240	191	174	61	35	23	16	18	1	13	54	9	8	12	37.4127	38.7336	133.676	174.419	160.629	173.094	67.0536	111.159	156.513	137.162	168.537	222.975	156.387	162.519	62.5417	17.4646	12.7454	13.8747	21.9839
IFT80_3	49.8108	2.14325	0.327526	2.76512e-12	4.01429e-11	124	101	49	51	58	34	94	148	74	97	134	44	64	64	100	40	18	7	12	21	17	18	7	0	10	105.436	90.9789	49.6221	52.9486	56.4634	29.5739	88.7752	115.856	67.7308	66.8579	114.64	40.8788	52.4021	59.7771	102.527	19.9596	9.97465	6.07017	14.6559
DEF6_3	28.9018	3.00229	0.456113	2.76936e-12	4.01744e-11	68	62	53	33	40	119	51	87	40	51	22	31	28	28	43	21	7	0	8	6	4	0	0	0	8	57.8196	55.8484	53.6729	34.2608	38.9403	103.509	48.1653	68.1045	36.6112	35.1521	18.8214	28.801	22.9259	26.1525	44.0868	10.4788	3.87903	0	9.77061
SH3BGRL3_3	691.784	-1.81046	0.277055	2.88912e-12	4.18804e-11	464	514	284	404	302	342	511	597	248	395	260	245	295	580	415	2286	1720	1376	1347	670	2006	306	247	940	669	394.533	463.002	287.605	419.436	293.999	297.478	482.597	467.338	226.99	272.256	222.435	227.621	241.541	541.73	425.489	1140.69	953.133	1193.22	1645.13
ARMC12_3	12.1586	-4.59897	0.703973	2.93844e-12	4.25635e-11	0	0	6	1	3	0	1	1	0	0	0	0	1	3	0	21	59	23	5	23	28	26	7	44	16	0	0	6.07617	1.03821	2.92052	0	0.944418	0.78281	0	0	0	0	0.818782	2.80205	0	10.4788	32.6947	19.9448	6.10663
LOC119878547	17.1497	3.75762	0.553332	3.01443e-12	4.3599e-11	35	39	10	21	25	11	13	25	10	24	24	40	65	54	64	11	3	1	1	1	0	1	1	0	0	29.7601	35.1305	10.127	21.8024	24.3377	9.56801	12.2774	19.5703	9.15281	16.5422	20.5325	37.1625	53.2208	50.437	65.6176	5.48888	1.66244	0.867167	1.22133
RFX8_3	6.84111	-6.27418e-06	0.0014427	3.01411e-12	4.3599e-11	0	0	1	0	0	0	0	0	0	0	0	0	0	0	0	28	38	12	1	9	12	7	13	1	41	0	0	1.0127	0	0	0	0	0	0	0	0	0	0	0	0	13.9717	21.0576	10.406	1.22133
RTP5_3	8.5497	8.40167	2.60208	3.02539e-12	4.37249e-11	22	23	0	13	22	6	28	21	43	6	4	7	18	16	8	0	0	0	0	0	0	0	0	0	0	18.7063	20.718	0	13.4967	21.4172	5.21892	26.4437	16.439	39.3571	4.13554	3.42208	6.50344	14.7381	14.9443	8.20219	0	0	0	0
GALNT17_3	20.0965	5.27649	0.821699	3.09979e-12	4.47668e-11	76	46	20	30	19	8	49	60	40	17	95	60	18	7	12	0	0	0	6	0	0	0	0	0	0	64.6219	41.4359	20.2539	31.1462	18.4966	6.95856	46.2765	46.9686	36.6112	11.7174	81.2743	55.7438	14.7381	6.53812	12.3033	0	0	0	7.32796
IGFBP2_3	795.413	-2.94104	0.451121	3.22518e-12	4.6543e-11	362	290	176	98	125	157	136	861	292	349	263	119	378	59	145	1869	1815	317	548	1124	292	1619	1163	3634	667	307.804	261.227	178.234	101.744	121.688	136.562	128.441	674	267.262	240.551	225.002	110.559	309.5	55.107	148.665	932.611	1005.78	274.892	669.287
GLRA3_3	184.097	-1.44091e-06	0.0014427	3.30361e-12	4.76394e-11	0	0	0	0	0	0	0	0	0	0	0	0	0	0	1	10	1276	610	3	17	2398	0	114	12	6	0	0	0	0	0	0	0	0	0	0	0	0	0	0	1.02527	4.98989	707.092	528.972	3.66398
SERPINF2_3	114.93	8.41605	1.31898	3.33634e-12	4.80756e-11	0	2	171	34	466	328	4	2	140	6	84	317	675	896	27	1	1	2	0	0	0	0	0	0	0	0	1.80156	173.171	35.299	453.654	285.301	3.77767	1.56562	128.139	4.13554	71.8636	294.513	552.678	836.88	27.6824	0.498989	0.554147	1.73433	0
BSPRY_3	45.203	2.46334	0.376633	3.40985e-12	4.90983e-11	66	81	43	72	103	87	51	43	85	147	59	66	99	60	77	64	13	9	6	10	1	1	7	2	21	56.119	72.9633	43.5459	74.7509	100.271	75.6743	48.1653	33.6608	77.7989	101.321	50.4756	61.3182	81.0594	56.0411	78.9461	31.9353	7.20391	7.80451	7.32796
ELMOD3_3	111.299	-1.56333	0.240115	3.42526e-12	4.92835e-11	89	74	76	44	63	133	63	54	57	57	31	45	75	48	62	441	435	191	152	158	168	78	88	53	209	75.6756	66.6578	76.9648	45.6811	61.331	115.686	59.4983	42.2718	52.171	39.2876	26.5211	41.8078	61.4087	44.8328	63.567	220.054	241.054	165.629	185.642
LOC111098937_3	6.62008	8.05511	2.55284	3.50354e-12	5.03724e-11	22	25	5	1	8	23	7	10	7	23	9	10	25	2	14	0	0	0	0	0	0	0	0	0	0	18.7063	22.5195	5.06348	1.03821	7.78806	20.0058	6.61092	7.8281	6.40697	15.8529	7.69967	9.29063	20.4696	1.86804	14.3538	0	0	0	0
ARL16_3	36.8444	1.98432	0.304071	3.50769e-12	5.03947e-11	48	47	75	43	99	104	39	60	48	67	70	56	39	32	50	22	33	27	5	1	6	17	8	7	10	40.8138	42.3367	75.9521	44.6429	96.3772	90.4612	36.8323	46.9686	43.9335	46.1802	59.8864	52.0275	31.9325	29.8886	51.2637	10.9778	18.2869	23.4135	6.10663
ATP5MK_3	489.679	-0.767133	0.118032	3.60418e-12	5.17427e-11	455	414	331	368	441	514	392	443	330	667	397	347	417	566	324	1336	1201	674	428	561	583	462	493	339	361	386.881	372.923	335.202	382.06	429.317	447.087	370.212	346.785	302.043	459.734	339.641	322.385	341.432	528.654	332.189	666.65	665.531	584.471	522.728
ARRDC2_3	45.616	2.32508	0.359628	3.75434e-12	5.38586e-11	54	26	121	115	98	122	35	72	106	42	29	55	52	84	78	15	18	12	11	16	10	24	6	6	5	45.9155	23.4203	122.536	119.394	95.4037	106.118	33.0546	56.3623	97.0198	28.9488	24.8101	51.0985	42.5767	78.4575	79.9714	7.48484	9.97465	10.406	13.4346
GUCA1ANB_3	4.80745	-8.67739	2.84665	3.77492e-12	5.41137e-11	0	2	0	0	0	0	0	0	0	0	0	0	0	0	0	32	24	12	9	6	16	0	8	3	13	0	1.80156	0	0	0	0	0	0	0	0	0	0	0	0	0	15.9677	13.2995	10.406	10.9919
REEP4_3	301.031	-3.13085e-05	0.00144284	3.85684e-12	5.52472e-11	168	175	158	154	237	164	176	319	102	334	264	158	177	333	150	807	755	357	252	559	325	523	223	447	211	142.848	157.637	160.006	159.884	230.721	142.65	166.217	249.717	93.3586	230.212	225.857	146.792	144.924	311.028	153.791	402.684	418.381	309.579	307.774
PRELID1_3	580.114	-1.12136	0.172794	3.87282e-12	5.54351e-11	462	503	372	430	292	516	475	442	394	940	392	312	300	363	290	1918	1232	781	694	959	890	489	570	452	502	392.833	453.093	376.723	446.429	284.264	448.827	448.598	346.002	360.621	647.901	335.364	289.868	245.635	339.048	297.33	957.061	682.709	677.258	847.601
CPT1A_3	567.842	2.57433	0.398018	3.89824e-12	5.57578e-11	441	462	805	1564	653	1844	900	715	2212	249	799	892	754	1288	394	143	248	72	206	146	40	82	57	189	39	374.977	416.161	815.22	1623.76	635.7	1603.95	849.976	559.709	2024.6	171.625	683.56	828.724	617.362	1203.01	403.958	71.3555	137.428	62.436	251.593
UTRN_3	294.059	-1.34527	0.207281	3.92362e-12	5.60794e-11	291	232	153	139	121	142	218	202	210	153	177	79	332	168	260	932	974	797	412	299	308	256	275	302	275	247.434	208.981	154.942	144.311	117.794	123.514	205.883	158.128	192.209	105.456	151.427	73.396	271.836	156.915	266.571	465.058	539.739	691.132	503.187
VILL_3	14.0607	5.21443	0.800413	3.92853e-12	5.61082e-11	3	6	76	28	21	16	9	28	59	49	17	36	12	13	10	2	2	0	0	2	0	0	0	0	0	2.55086	5.40469	76.9648	29.0698	20.4437	13.9171	8.49976	21.9187	54.0016	33.7736	14.5438	33.4463	9.82538	12.1422	10.2527	0.997979	1.10829	0	0
UHRF2_3	373.098	3.10573	0.480064	3.94688e-12	5.63288e-11	102	156	675	3333	684	308	221	185	342	258	502	880	400	223	678	124	168	91	66	62	33	75	21	40	35	86.7293	140.522	683.569	3460.34	665.879	267.904	208.716	144.82	313.026	177.828	429.471	817.576	327.513	208.286	695.136	61.8747	93.0967	78.9122	80.6076
SARDH_3	65.0302	-1.22791e-05	0.00144272	3.96178e-12	5.64998e-11	24	37	5	8	15	27	6	15	28	22	28	41	15	19	8	280	453	226	73	67	201	0	66	27	114	20.4069	33.3289	5.06348	8.30566	14.6026	23.4851	5.66651	11.7422	25.6279	15.1636	23.9545	38.0916	12.2817	17.7463	8.20219	139.717	251.029	195.98	89.1569
HPCAL1_3	506.402	-2.34904e-05	0.00144278	3.98899e-12	5.6846e-11	446	351	203	204	152	283	456	218	304	319	243	353	184	154	147	1957	1878	749	717	795	1209	119	677	394	577	379.228	316.174	205.577	211.794	147.973	246.159	430.654	170.653	278.245	219.873	207.891	327.959	150.656	143.839	150.715	976.522	1040.69	649.508	875.691
BVES_3	86.4899	7.63188	1.24137	4.05094e-12	5.76864e-11	7	13	9	23	223	0	241	457	19	5	546	552	286	43	29	1	0	0	1	0	0	2	0	0	0	5.95201	11.7102	9.11426	23.8788	217.092	0	227.605	357.744	17.3903	3.44628	467.114	512.843	234.172	40.1628	29.733	0.498989	0	0	1.22133
NXPE3_3	67.6361	-4.34053	0.671323	4.17581e-12	5.9421e-11	8	13	10	2	4	8	14	15	8	3	5	7	4	8	14	4	128	80	8	60	80	110	34	554	3	6.8023	11.7102	10.127	2.07641	3.89403	6.95856	13.2218	11.7422	7.32225	2.06777	4.2776	6.50344	3.27513	7.47214	14.3538	1.99596	70.9308	69.3734	9.77061
SGMS2_3	54.2071	2.24353	0.345185	4.18642e-12	5.95282e-11	51	50	77	105	36	73	114	148	150	61	114	49	126	50	118	51	24	28	17	15	18	3	10	0	11	43.3647	45.0391	77.9775	109.012	35.0463	63.4968	107.664	115.856	137.292	42.0447	97.5292	45.5241	103.167	46.7009	120.982	25.4485	13.2995	24.2807	20.7626
LOC119869994_3	11.182	3.81508	0.567686	4.19498e-12	5.96062e-11	25	21	22	33	15	17	17	15	11	6	24	26	34	18	12	7	0	1	1	0	0	2	1	0	0	21.2572	18.9164	22.2793	34.2608	14.6026	14.7869	16.0551	11.7422	10.0681	4.13554	20.5325	24.1556	27.8386	16.8123	12.3033	3.49292	0	0.867167	1.22133
NXN_3	184.467	-3.06409	0.473253	4.29338e-12	6.09597e-11	73	70	65	6	7	10	21	19	20	26	44	15	40	58	195	755	626	319	240	233	347	349	203	436	215	62.071	63.0547	65.8252	6.22924	6.81455	8.6982	19.8328	14.8734	18.3056	17.9207	37.6429	13.9359	32.7513	54.173	199.928	376.737	346.896	276.626	293.118
ROCK2_3	219.103	-1.75125	0.270506	4.46958e-12	6.3415e-11	78	91	175	32	73	161	113	245	114	157	180	125	169	117	74	621	859	900	184	180	218	220	248	164	316	66.3224	81.9711	177.222	33.2226	71.066	140.041	106.719	191.789	104.342	108.213	153.993	116.133	138.374	109.28	75.8703	309.872	476.012	780.451	224.724
FNBP1_3	233.824	1.48107	0.22937	4.51091e-12	6.39546e-11	208	223	344	579	355	518	332	474	219	383	376	437	348	274	206	265	169	129	120	39	93	52	63	73	83	176.86	200.874	348.367	601.122	345.595	450.567	313.547	371.052	200.447	263.985	321.675	406.001	284.936	255.921	211.206	132.232	93.6508	111.865	146.559
CTDSP2_3	308.302	1.11325	0.172403	4.54672e-12	6.44152e-11	531	560	347	251	506	339	343	533	630	566	400	412	512	344	413	329	337	183	91	121	113	239	115	80	116	451.503	504.438	351.405	260.59	492.595	294.869	323.935	417.238	576.627	390.119	342.208	382.774	419.216	321.302	423.438	164.167	186.748	158.692	111.141
MAN2A1_3	434.099	-1.30409	0.201548	4.56168e-12	6.458e-11	229	198	301	124	244	268	275	320	531	561	305	263	207	278	302	1597	1645	988	564	337	535	408	346	320	552	194.716	178.355	304.821	128.738	237.536	233.112	259.715	250.499	486.014	386.673	260.933	244.344	169.488	259.657	309.633	796.886	911.572	856.761	688.828
LOC489707_3	21.5257	-4.54157	0.699939	4.67227e-12	6.60972e-11	1	0	0	0	0	2	11	1	0	6	2	0	1	0	1	17	49	27	19	22	51	27	14	129	25	0.850288	0	0	0	0	1.73964	10.3886	0.78281	0	4.13554	1.71104	0	0.818782	0	1.02527	8.48282	27.1532	23.4135	23.2052
LOC100856518_3	41.3452	8.08497	1.1327	4.69091e-12	6.63125e-11	12	3	15	20	10	259	10	23	20	42	106	574	948	30	10	1	0	0	0	0	0	0	2	0	0	10.2035	2.70234	15.1904	20.7641	9.73507	225.283	9.44418	18.0046	18.3056	28.9488	90.6851	533.282	776.205	28.0205	10.2527	0.498989	0	0	0
DIPK2A_3	1001.27	1.87287	0.290632	4.73624e-12	6.69046e-11	1760	2086	617	737	1683	1091	1348	1719	1424	1220	2992	3008	2042	2093	681	504	668	341	231	327	83	193	192	400	115	1496.51	1879.03	624.833	765.159	1638.41	948.973	1273.07	1345.65	1303.36	840.893	2559.71	2794.62	1671.95	1954.9	698.212	251.491	370.17	295.704	282.126
MAPK13_3	244.487	-2.43833	0.376349	4.83919e-12	6.83091e-11	66	50	87	64	67	109	39	54	96	342	76	64	72	65	77	1596	992	668	512	285	378	9	282	268	368	56.119	45.0391	88.1045	66.4453	65.225	94.8103	36.8323	42.2718	87.867	235.726	65.0195	59.46	58.9523	60.7111	78.9461	796.387	549.714	579.268	625.319
KAT6B_3	870.653	2.50222	0.388536	4.8756e-12	6.87729e-11	846	931	750	1047	1120	708	4126	4566	731	3502	663	1020	688	404	1539	381	298	389	181	147	120	290	91	48	123	719.343	838.627	759.521	1087	1090.33	615.832	3896.67	3574.31	669.07	2413.78	567.209	947.645	563.322	377.343	1577.9	190.115	165.136	337.328	221.06
FLYWCH2_3	57.5186	2.93002	0.451033	4.89351e-12	6.89753e-11	222	135	60	33	135	20	118	129	125	119	104	63	73	93	77	24	33	26	6	13	0	10	7	0	0	188.764	121.605	60.7617	34.2608	131.424	17.3964	111.441	100.983	114.41	82.0216	88.974	58.531	59.7711	86.8636	78.9461	11.9757	18.2869	22.5463	7.32796
FAHD1_3	95.5005	-1.53172	0.237229	4.90902e-12	6.91437e-11	103	41	36	55	43	39	47	70	61	88	29	44	115	55	47	316	312	197	168	118	134	48	132	102	71	87.5796	36.932	36.457	57.1014	41.8608	33.923	44.3876	54.7967	55.8321	60.6546	24.8101	40.8788	94.1599	51.371	48.1879	157.681	172.894	170.832	205.183
DSTN_3	381.66	1.29015	0.200214	5.07587e-12	7.14419e-11	776	734	446	384	702	541	326	717	249	918	651	359	560	594	614	573	314	224	165	140	108	94	135	108	145	659.823	661.173	451.662	398.672	683.402	470.572	307.88	561.275	227.905	632.738	556.943	333.534	458.518	554.806	629.518	285.921	174.002	194.245	201.519
MMS22L_3	22.9033	3.32312	0.513139	5.12408e-12	7.20158e-11	31	26	32	75	26	13	24	110	31	25	80	63	28	28	17	2	7	5	4	0	0	7	3	0	0	26.3589	23.4203	32.4063	77.8655	25.3112	11.3077	22.666	86.1091	28.3737	17.2314	68.4415	58.531	22.9259	26.1525	17.4297	0.997979	3.87903	4.33584	4.88531
TEAD2_3	203.689	1.52041	0.236664	5.12154e-12	7.20158e-11	455	367	289	223	246	356	363	287	260	524	275	242	340	138	292	211	201	118	58	53	154	41	54	71	21	386.881	330.587	292.669	231.52	239.483	309.656	342.824	224.667	237.973	361.171	235.268	224.833	278.386	128.894	299.38	105.287	111.384	102.326	70.837
JPT2_3	140.268	1.18819	0.184456	5.1689e-12	7.25931e-11	178	164	142	246	255	215	212	244	168	356	228	224	154	204	92	165	124	70	68	76	48	72	46	27	59	151.351	147.728	143.803	255.399	248.244	187.011	200.217	191.006	153.767	245.375	195.058	208.11	126.092	190.54	94.3252	82.3332	68.7142	60.7017	83.0502
AGRN_3	83.9337	-1.69179	0.262835	5.18804e-12	7.28092e-11	45	35	39	62	23	43	56	114	39	30	64	60	42	37	58	245	143	126	129	202	76	91	68	119	90	38.2629	31.5273	39.4951	64.3688	22.3907	37.4022	52.8874	89.2404	35.696	20.6777	54.7532	55.7438	34.3888	34.5587	59.4659	122.252	79.243	109.263	157.551
SLC8B1_3	47.003	-1.67633	0.259981	5.24229e-12	7.35172e-11	27	24	10	18	25	7	28	74	43	35	25	50	35	34	27	113	152	87	74	74	46	77	25	52	42	22.9578	21.6188	10.127	18.6877	24.3377	6.08874	26.4437	57.928	39.3571	24.124	21.388	46.4532	28.6574	31.7566	27.6824	56.3858	84.2303	75.4435	90.3782
RNF212_3	141.304	12.2022	3.12517	5.39008e-12	7.55351e-11	1026	759	35	0	1	7	647	679	1	1	401	235	73	174	6	0	0	0	0	0	0	0	0	0	0	872.395	683.693	35.4443	0	0.973507	6.08874	611.038	531.528	0.915281	0.689257	343.063	218.33	59.7711	162.519	6.15165	0	0	0	0
OTULINL_3	51.116	-1.74386e-05	0.00144274	5.3975e-12	7.55846e-11	8	8	44	22	7	13	19	27	8	11	21	17	23	14	40	172	191	225	97	92	107	22	53	40	39	6.8023	7.20625	44.5586	22.8406	6.81455	11.3077	17.9439	21.1359	7.32225	7.58182	17.9659	15.7941	18.832	13.0762	41.011	85.8262	105.842	195.113	118.469
C25H2orf72_3	140.883	6.10327	0.961405	5.42137e-12	7.58639e-11	13	3	439	158	47	213	144	106	127	11	159	517	692	492	640	0	0	10	0	2	0	0	4	0	6	11.0537	2.70234	444.573	164.037	45.7548	185.272	135.996	82.9779	116.241	7.58182	136.028	480.326	566.597	459.537	656.176	0	0	8.67167	0
MAT2B_3	167.596	1.4508	0.225929	5.45101e-12	7.62236e-11	278	270	182	190	273	436	141	247	228	381	284	235	285	210	182	170	166	40	62	56	30	80	49	88	38	236.38	243.211	184.311	197.259	265.768	379.241	133.163	193.354	208.684	262.607	242.967	218.33	233.353	196.144	186.6	84.8282	91.9884	34.6867	75.7223
OSBPL11_3	65.1566	-1.63761	0.254445	5.48582e-12	7.66551e-11	30	30	50	12	31	55	30	21	53	33	45	40	49	24	37	255	135	103	122	65	146	40	59	68	97	25.5086	27.0234	50.6348	12.4585	30.1787	47.8401	28.3325	16.439	48.5099	22.7455	38.4984	37.1625	40.1203	22.4164	37.9351	127.242	74.8098	89.3182	149.002
RNF167_3	321.177	-1.14055	0.177158	5.62526e-12	7.85469e-11	280	293	166	154	233	216	272	356	227	316	222	227	212	250	254	883	758	624	376	326	530	134	334	228	401	238.081	263.929	168.107	159.884	226.827	187.881	256.882	278.68	207.769	217.805	189.925	210.897	173.582	233.504	260.42	440.608	420.043	541.112	459.219
LOC479071_3	80.3843	1.4488	0.225054	5.7772e-12	8.06105e-11	128	107	96	154	126	40	120	140	96	216	175	119	118	106	90	73	80	66	24	23	23	40	28	12	22	108.837	96.3836	97.2188	159.884	122.662	34.7928	113.33	109.593	87.867	148.879	149.716	110.559	96.6163	99.0059	92.2747	36.4262	44.3318	57.233	29.3118
BHMT_3	135.068	7.83321	1.2164	5.82144e-12	8.11693e-11	9	11	386	66	525	1069	0	1	53	287	130	368	683	122	75	0	0	8	0	0	0	0	0	0	1	7.65259	9.90859	390.9	68.5217	511.091	929.837	0	0.78281	48.5099	197.817	111.218	341.895	559.228	113.95	76.8956	0	0	6.93734	0
MAPK8IP2_3	139.223	3.07033	0.479654	5.83982e-12	8.13671e-11	181	205	340	292	181	796	255	218	197	31	262	330	140	81	45	34	28	28	8	19	3	65	5	12	23	153.902	184.66	344.316	303.156	176.205	692.376	240.826	170.653	180.31	21.367	224.146	306.591	114.629	75.6554	46.1373	16.9656	15.5161	24.2807	9.77061
DMAC2_3	61.155	-3.66416e-05	0.00144289	5.86648e-12	8.16798e-11	44	49	51	22	33	59	41	68	28	53	42	37	65	40	28	223	132	85	84	91	90	48	52	70	44	37.4127	44.1383	51.6475	22.8406	32.1257	51.3194	38.7211	53.2311	25.6279	36.5306	35.9318	34.3753	53.2208	37.3607	28.7077	111.275	73.1474	73.7092	102.591
LOC111090573_3	6.53693	-7.07514e-06	0.0014427	6.08945e-12	8.47234e-11	0	0	0	0	0	0	0	0	2	0	0	0	0	0	0	47	33	28	22	2	16	1	3	15	7	0	0	0	0	0	0	0	0	1.83056	0	0	0	0	0	0	23.4525	18.2869	24.2807	26.8692
LAMC2_3	70.6194	-1.14409e-05	0.00144272	6.12644e-12	8.51769e-11	7	2	4	11	11	19	14	24	16	25	8	0	11	56	59	310	452	150	144	84	187	82	52	45	117	5.95201	1.80156	4.05078	11.4203	10.7086	16.5266	13.2218	18.7874	14.6445	17.2314	6.84415	0	9.0066	52.305	60.4912	154.687	250.474	130.075	175.871
ADGRL3_3	73.7021	-1.12685e-05	0.00144271	6.30946e-12	8.76586e-11	34	37	10	1	13	0	24	22	21	10	26	44	40	85	7	394	353	270	133	36	55	10	131	96	123	28.9098	33.3289	10.127	1.03821	12.6556	0	22.666	17.2218	19.2209	6.89257	22.2435	40.8788	32.7513	79.3915	7.17692	196.602	195.614	234.135	162.436
FOXA2_3	15.4808	-3.34006e-06	0.0014427	6.47402e-12	8.98803e-11	0	0	0	0	0	0	0	0	0	0	0	1	0	0	0	27	0	4	55	30	0	128	9	30	17	0	0	0	0	0	0	0	0	0	0	0	0.929063	0	0	0	13.4727	0	3.46867	67.173
CDPF1_3	114.794	-1.3351	0.208322	6.62337e-12	9.18879e-11	53	77	98	98	72	70	60	66	102	68	70	104	71	54	75	462	327	274	128	55	179	129	113	96	122	45.0652	69.3602	99.2441	101.744	70.0925	60.8874	56.6651	51.6655	93.3586	46.8695	59.8864	96.6226	58.1335	50.437	76.8956	230.533	181.206	237.604	156.33
LRRC19_3	14.6041	-6.75396e-06	0.0014427	6.75538e-12	9.36523e-11	1	0	3	0	0	0	0	0	1	0	4	1	0	0	0	106	72	43	12	28	59	2	34	0	25	0.850288	0	3.03809	0	0	0	0	0	0.915281	0	3.42208	0.929063	0	0	0	52.8929	39.8986	37.2882	14.6559
FICD_3	30.8129	2.17344	0.337662	6.77845e-12	9.3905e-11	22	38	40	22	42	63	63	52	43	43	46	40	113	77	56	16	18	16	16	6	9	3	4	0	6	18.7063	34.2297	40.5078	22.8406	40.8873	54.7986	59.4983	40.7061	39.3571	29.638	39.3539	37.1625	92.5224	71.9194	57.4154	7.98383	9.97465	13.8747	19.5412
NDUFV2_3	474.486	-0.982703	0.153416	6.80848e-12	9.42537e-11	403	392	273	311	357	307	379	363	368	555	400	366	419	500	320	1098	1088	816	420	720	647	328	618	289	399	342.666	353.106	276.466	322.882	347.542	267.035	357.934	284.16	336.823	382.538	342.208	340.037	343.07	467.009	328.088	547.89	602.912	707.608	512.957
LOC119866233_1	30.1101	5.52369	0.871503	6.86581e-12	9.49795e-11	8	9	132	8	1	50	100	36	25	58	15	25	38	69	218	2	0	0	0	0	0	4	0	0	3	6.8023	8.10703	133.676	8.30566	0.973507	43.491	94.4418	28.1812	22.882	39.9769	12.8328	23.2266	31.1137	64.4472	223.51	0.997979	0	0	0
CYB5R2_3	112.831	-1.86381e-06	0.0014427	6.9482e-12	9.60507e-11	0	0	7	0	0	0	0	0	0	0	0	0	0	0	2	1406	0	602	176	260	220	22	124	46	273	0	0	7.08887	0	0	0	0	0	0	0	0	0	0	0	2.05055	701.579	0	522.035	214.954
LOC102152903_3	18.466	2.73874	0.42593	7.21389e-12	9.96524e-11	27	17	20	34	42	54	39	31	28	15	23	49	44	19	24	8	10	1	9	3	0	5	0	4	0	22.9578	15.3133	20.2539	35.299	40.8873	46.9703	36.8323	24.2671	25.6279	10.3389	19.6769	45.5241	36.0264	17.7463	24.6066	3.99191	5.54147	0.867167	10.9919
PHC3_3	337.267	1.19591	0.18785	7.53116e-12	1.03961e-10	594	554	317	558	505	352	680	746	585	450	456	304	451	342	424	340	390	223	174	74	133	164	86	127	134	505.071	499.033	321.024	579.32	491.621	306.176	642.204	583.977	535.439	310.166	390.117	282.435	369.271	319.434	434.716	169.656	216.117	193.378	212.511
VAMP8_3	892.159	1.65352	0.25947	7.57898e-12	1.04547e-10	3090	2378	1067	792	1216	941	1196	1084	2195	1955	1154	854	823	1013	1092	672	930	512	296	199	358	177	284	100	326	2627.39	2142.06	1080.55	822.26	1183.79	818.5	1129.52	848.566	2009.04	1347.5	987.269	793.42	673.858	946.16	1119.6	335.321	515.357	443.99	361.513
L1TD1_3	179.701	-4.70991e-06	0.0014427	7.69697e-12	1.06099e-10	8	4	4	12	3	0	0	2	1	89	6	3	10	12	0	695	1165	1060	115	274	486	1	400	80	331	6.8023	3.60313	4.05078	12.4585	2.92052	0	0	1.56562	0.915281	61.3439	5.13312	2.78719	8.18782	11.2082	0	346.798	645.581	919.197	140.453
LOC111092800_3	34.6457	5.88315	0.875092	7.75928e-12	1.06882e-10	8	5	11	56	54	69	18	38	178	18	173	183	62	71	10	0	10	0	0	0	0	0	0	0	0	6.8023	4.50391	11.1396	58.1396	52.5694	60.0175	16.9995	29.7468	162.92	12.4066	148.005	170.019	50.7645	66.3153	10.2527	0	5.54147	0	0
ATF2_3	335.415	1.47589	0.231502	7.79781e-12	1.0726e-10	558	493	277	306	660	681	569	677	322	373	823	570	578	469	335	293	411	272	151	127	53	78	74	92	64	474.46	444.085	280.517	317.691	642.515	592.347	537.374	529.963	294.72	257.093	704.092	529.566	473.256	438.054	343.467	146.204	227.754	235.869	184.42
RTRAF_3	318.506	-1.05892	0.165848	7.79357e-12	1.0726e-10	389	357	191	175	207	138	258	279	224	372	275	242	207	211	221	1038	773	372	482	397	280	461	271	257	236	330.762	321.579	193.425	181.686	201.516	120.035	243.66	218.404	205.023	256.404	235.268	224.833	169.488	197.078	226.586	517.951	428.356	322.586	588.68
LONP1_3	162.742	-1.63447	0.256006	7.93289e-12	1.09041e-10	122	74	96	110	104	99	115	95	60	116	92	49	78	98	64	636	602	318	163	208	559	83	126	104	128	103.735	66.6578	97.2188	114.203	101.245	86.1121	108.608	74.367	54.9169	79.9538	78.7078	45.5241	63.865	91.5337	65.6176	317.357	333.596	275.759	199.076
RAB34_3	60.7511	2.07829	0.326926	7.99463e-12	1.09811e-10	132	141	42	152	146	137	42	48	90	149	53	73	144	88	38	36	35	18	19	25	6	7	13	14	19	112.238	127.01	42.5332	157.807	142.132	119.165	39.6655	37.5749	82.3753	102.699	45.3425	67.8216	117.905	82.1935	38.9604	17.9636	19.3951	15.609	23.2052
ESD_3	181.496	-1.29142	0.202516	8.17905e-12	1.12265e-10	128	133	78	97	235	92	111	149	132	148	79	50	169	134	110	480	641	352	204	188	247	194	161	156	231	108.837	119.804	78.9902	100.706	228.774	80.0234	104.83	116.639	120.817	102.01	67.586	46.4532	138.374	125.158	112.78	239.515	355.208	305.243	249.151
LOC475395_3	15.562	5.21533	0.829652	8.22957e-12	1.12878e-10	6	3	25	5	57	7	9	19	60	81	16	34	81	26	12	2	0	0	0	2	0	0	1	0	1	5.10173	2.70234	25.3174	5.19104	55.4899	6.08874	8.49976	14.8734	54.9169	55.8298	13.6883	31.5882	66.3213	24.2845	12.3033	0.997979	0	0	0
DDX6_3	158.309	1.51632	0.238394	8.27719e-12	1.13451e-10	294	250	197	235	206	78	252	270	207	437	353	292	196	214	184	104	134	108	24	43	77	67	66	24	40	249.985	225.195	199.501	243.979	200.543	67.8459	237.993	211.359	189.463	301.205	301.998	271.286	160.481	199.88	188.65	51.8949	74.2557	93.6541	29.3118
[truncated: 26,079 more rows]
[truncated: 6 more columns]
