# Supplementary material for: Extremes on the benign-malignant tumour spectrum: Distinct transcriptomic landscapes between two common canine perianal neoplasms based on the hallmarks of cancer
Source: PLoS One. 2026 Jun 22;21(6):e0351773. doi: 10.1371/journal.pone.0351773 (PMC13286202; doi:10.1371/journal.pone.0351773)
Supplement: S8 Table — (XLSX) [file pone.0351773.s008.xlsx]

## Sheet: AGASAC gene set
Term	Gene_set	Overlap	P-value	Adjusted P-value	Odds Ratio	Combined Score	hallmarksratio	Genes
SUSTAINING PROLIFERATIVE SIGNALING	hallmarks_filtered.gmt	85/655	0.110617	0.475268	1.172	2.58037	1.10091	ARRB1	MAP3K13	YWHAQ	CSF2RA	ERBB3	GAB2	CCND1	GNAQ	SOCS3	JUN	IL2RA	SPHK1	STAT2	ACVR1B	DGKZ	PKN1	PLCB1	EZR	ACVR2B	CSNK1E	GATA3	ERBB4	GAB1	RALA	STMN1	SLC44A4	GRIN2A	RACGAP1	LPAR1	TGFBR1	FN1	ITPR1	TGFB1	LYN	NCK2	HDAC1	CSF1	MAPK11	RAP1B	GNB2	ARRB2	FGF20
GENOME INSTABILITY	hallmarks_filtered.gmt	17/178	0.815229	0.90581	0.839535	0.171505	0.81022	MLH1	RAD51B	NEIL1	PARP1	CCND1	NTHL1	PNKP	FANCA	UBE2T	FANCB	MCM5	BTG2	CDK1	LIG1	MUTYH	FANCE	UBR5
EVADING GROWTH SUPPRESSORS	hallmarks_filtered.gmt	46/407	0.550644	0.90581	0.9985	0.595772	0.958821	ARRB1	GAB1	RALA	STMN1	RRAS2	PRKACB	SMAD3	GRIN2A	RASSF5	PDGFC	YWHAQ	ERBB3	GAB2	GNAQ	ADRB2	SOCS3	RUNX3	TGFBR1	KIT	DLG3	DAPK1	TGFB1	RASAL3	HDAC1	DLG4	CSF1	ACVR1B	FOXO3	IFNGR1	RAP1B	PRKCB	GNB2	GNB5	NF1	ARRB2	ACVR2B	CSNK1E	SPHK2	KIF13B	FGF20	GATA3	STAT1
EVADING IMMUNE DESTRUCTION	hallmarks_filtered.gmt	17/106	0.0923032	0.475268	1.52322	3.62935	1.36056	ARRB1	ARRB2	PDCD1	CXCL10	ITGAM	CIITA	CD3E	CD3G	LYN	IFNGR1	MAPK11	STAT1	KRAS	PRKCB	PTK2B	CCL2	CCL26
SUSTAINED ANGIOGENESIS	hallmarks_filtered.gmt	11/117	0.79381	0.90581	0.837148	0.193307	0.797592	GAB1	NF1	CXCL10	SPHK1	TGFB1	TGFBR1	KRAS	PRKCB	PTK2B	CCL2	FN1
TISSUE INVASION AND METASTASIS	hallmarks_filtered.gmt	80/624	0.14258	0.475268	1.15496	2.24969	1.08763	ARRB1	ITGA8	CADM1	CNTNAP2	ERBB3	GAB2	CCND1	GNAQ	MAP4K3	COL4A3	JUN	ITGA11	HLA-DRB1	ITGAM	SPHK1	ACTN2	PVR	CLDN7	MAPK8IP2	PLCB1	DAAM1	EZR	ZYX	ACVR2B	CTTN	ERBB4	GAB1	RHOC	RALA	MAP4K1	GRIN2A	EPHB3	DVL2	LPAR1	TGFBR1	MYH10	FN1	DPP4	CD2	TGFB1	NCK2	CSF1
TUMOR-PROMOTING INFLAMMATION	hallmarks_filtered.gmt	9/66	0.33752	0.67504	1.28413	1.39474	1.15684	PDCD1	ITGAM	MAPK11	IL6ST	KRAS	PRKCB	HLA-DRB1	GNB5	PLCB1
RESISTING CELL DEATH	hallmarks_filtered.gmt	45/423	0.715398	0.90581	0.931359	0.311927	0.902498	GAB1	DAXX	BCL2L2	HSP90AA1	SMAD3	IL6R	TNFSF10	PTK2B	YWHAQ	SHC2	CSF2RA	ERBB3	GAB2	CCND1	JUN	SOCS3	TGFBR1	KIT	SIX1	IL2RA	PIM1	MLH1	BCL2L11	MYB	HSP90B1	DAPK1	SPHK1	CDK1	TNFRSF21	HDAC1	IFNGR1	MAPK11	SGK1	FOXO3	RPS6KA1	PRKCB	NF1	E2F1	SPHK2	STAT1	KRAS	TSLP
REPROGRAMMING ENERGY METABOLISM	hallmarks_filtered.gmt	10/155	0.986703	0.986703	0.557492	0.00746243	0.547322	GAPDHS	IDH2	CCND1	PRKAG2	SLC2A4	ENO3	KRAS	SIRT6	BPGM	ENO2
REPLICATIVE IMMORTALITY	hallmarks_filtered.gmt	13/94	0.27225	0.67504	1.28814	1.67592	1.17325	BMI1	E2F1	CCND1	JUN	TGFB1	MAPK11	TERF2IP	KRAS	PRKCB	SIRT6	SMAD3	FGFR1	ID2
[truncated: 43 more columns]

## Sheet: HGA gene set
Term	Gene_set	Overlap	P-value	Adjusted P-value	Odds Ratio	Combined Score	hallmarksratio	Genes
SUSTAINING PROLIFERATIVE SIGNALING	hallmarks_filtered.gmt	48/655	0.569473	0.917686	0.991056	0.558008	0.884713	PIK3R2	FZD8	NRG2	VEGFC	VAV1	SMO	BTC	IL10RB	TP63	ITGB5	ANK2	GPC1	CALML5	ROCK2	CCND2	CASP8	CAMK2B	JAK2	ITPR2	VEGFB	SFRP1	PIK3R1	ESR1	BRAF	SHC4	HIF1A	GNG11	KAT2B	FZD4	RALB	PRKAA2	EFNB2	HBEGF	DGKH	NDRG1	CCND3	IGF1R	CDK6	ACER2	EGFR	CTNNA1	PDGFD
GENOME INSTABILITY	hallmarks_filtered.gmt	6/178	0.992918	0.992918	0.464836	0.00330345	0.406943	GADD45A	CASP9	FBXW7	PARP4	CASP8	CYCS
EVADING GROWTH SUPPRESSORS	hallmarks_filtered.gmt	28/407	0.698094	0.917686	0.93086	0.334552	0.830551	PIK3R2	FZD8	ARAP2	GRB10	VEGFC	VAV1	WNT10A	CALML5	SMAD2	CAMK2B	JAK2	VEGFB	PIK3R1	TP73	ESR1	CEBPA	GNG11	FZD4	RALB	NDRG1	CCND3	IGF1R	CDK6	EGFR	RASSF6	PDGFD	PDGFA	LATS2
EVADING IMMUNE DESTRUCTION	hallmarks_filtered.gmt	5/106	0.903789	0.992918	0.671312	0.0679092	0.569465	PIK3R1	PIK3R2	HIF1A	VAV3	JAK2
SUSTAINED ANGIOGENESIS	hallmarks_filtered.gmt	13/117	0.0951057	0.322899	1.6117	3.79196	1.34141	PIK3R1	ESR1	VEGFC	IGF1R	NOS3	EGFR	ROCK2	HIF1A	SMO	PDGFA	FZD4	ENG	VEGFB
TISSUE INVASION AND METASTASIS	hallmarks_filtered.gmt	47/624	0.489861	0.917686	1.0224	0.729616	0.909318	MYL9	EFNB1	MSN	NRG2	ITGA6	ID1	VAV1	ITGB4	NRCAM	ENG	ITGB5	GPC1	WNT10A	GPC4	SMAD2	DAB1	ROCK2	MAPK13	CASP8	VAV3	NRXN2	MAP3K11	MMP14	PIK3R1	ESR1	BRAF	LAMA3	NOS3	HIF1A	LAMA5	CDH15	DUSP1	PSEN1	EFNB2	HBEGF	RALB	YES1	RDX	CASP9	IGF1R	AJUBA	EGFR
TUMOR-PROMOTING INFLAMMATION	hallmarks_filtered.gmt	4/66	0.734149	0.917686	0.893712	0.276196	0.731676	JAK2	PIK3R1	CASP8	ROCK2
RESISTING CELL DEATH	hallmarks_filtered.gmt	39/423	0.0968696	0.322899	1.28587	3.00173	1.11308	NRG2	ITGA6	VEGFC	ID1	CAT	ITGB4	TP63	HSPD1	SMAD2	MAPK13	CASP8	CAMK2B	CCND2	JAK2	VEGFB	PIK3R1	TP73	ESR1	BRAF	NOS3	HIF1A	PSEN1	PRKAA2	HBEGF	RPS6KA5	NFKBIA	CASP9	AIFM1	SORT1	IGF1R	EGFR	CTNNA1	STAT5A	PDGFA	ASAH1	CTSH	SOD2	TNFRSF18	CYCS
REPROGRAMMING ENERGY METABOLISM	hallmarks_filtered.gmt	38/155	3.45036e-11	3.45036e-10	4.17853	100.661	2.95975	PDHB	UQCRC1	MDH2	SDHC	TALDO1	UQCRC2	PDK1	NDUFS8	IDH3B	COX5B	SDHD	TKT	COX5A	ACO1	LDHA	IDH3G	FASN	BRAF	G6PD	DLAT	HIF1A	NDUFS1	COX4I1	SUCLA2	PCK2	PRKAA2	PGLS	UQCRFS1	UQCR11	CS	DLD	EGFR	ACLY	CYC1	MDH1	SUCLG2	OGDH	COX8A
REPLICATIVE IMMORTALITY	hallmarks_filtered.gmt	6/94	0.709969	0.917686	0.911587	0.312249	0.770595	PIK3R1	PIK3R2	IGF1R	SMAD2	CDK6	CCND2
[truncated: 6 more columns]
