# Supplementary material for: Extremes on the benign-malignant tumour spectrum: Distinct transcriptomic landscapes between two common canine perianal neoplasms based on the hallmarks of cancer
Source: PLoS One. 2026 Jun 22;21(6):e0351773. doi: 10.1371/journal.pone.0351773 (PMC13286202; doi:10.1371/journal.pone.0351773)
Supplement: S9 Table — (XLSX) [file pone.0351773.s009.xlsx]

## Sheet: AGASAC gene set
Gene_set	Term	Overlap	P-value	Adjusted P-value	Odds Ratio	Combined Score	Genes
gsea_subhallmarks.gmt	HALLMARK_ADIPOGENESIS	17/200	0.926139	0.999997	0.737645	0.0566005	PDCD4	GPX3	LIFR	RAB34	CYP4B1	ALDH2	MAP4K3	DRAM2	IFNGR1	UCK1	SLC25A10	CMBL	HSPB8	ADIPOQ	NABP1	DNAJB9	LTC4S
gsea_subhallmarks.gmt	HALLMARK_ALLOGRAFT_REJECTION	28/200	0.147297	0.342527	1.28734	2.46565	MAP4K1	APBB1	IL15	PSMB10	CD74	TAPBP	LCP2	TIMP1	CCL4	CCL2	TAP1	IL2RA	ICOSLG	CCL5	CD3E	CD2	TGFB1	LYN	IFNGR1	CSF1	PRKCB	WARS1	CCL13	TAP2	CD3G	INHBB	STAT1	CCR5
gsea_subhallmarks.gmt	HALLMARK_ANDROGEN_RESPONSE	24/101	0.000339276	0.00339276	2.47517	19.7734	UAP1	SPDEF	GUCY1A1	PTK2B	AZGP1	KRT19	LIFR	SLC38A2	CCND1	H1-0	PIAS1	IQGAP2	SGK1	ZBTB10	SEC24D	ABCC4	DBI	KRT8	SLC26A2	ACSL3	LMAN1	MAK	DNAJB9	SAT1
gsea_subhallmarks.gmt	HALLMARK_ANGIOGENESIS	3/36	0.794897	0.999997	0.810657	0.186081	TNFRSF21	TIMP1	FGFR1
gsea_subhallmarks.gmt	HALLMARK_APICAL_JUNCTION	23/200	0.516756	0.856474	1.02814	0.678764	NLGN2	PARVA	AMIGO2	SORBS3	GRB7	NECTIN4	CDK8	ACTA1	SLIT2	MYH10	MDK	CADM2	ADAM23	ACTN2	CLDN7	MAPK11	TSPAN4	EVL	ZYX	NF1	ACTC1	CLDN18	INPPL1
gsea_subhallmarks.gmt	HALLMARK_APICAL_SURFACE	8/44	0.122115	0.305287	1.81182	3.80988	MAL	CROCC	LYN	GATA3	MDGA1	SLC2A4	SLC34A3	ATP8B1
gsea_subhallmarks.gmt	HALLMARK_APOPTOSIS	30/161	0.0045214	0.0376783	1.81503	9.79922	PSEN2	PLAT	BCL2L2	BMF	CD14	TNFSF10	IRF1	GPX3	ERBB3	H1-0	CCND1	JUN	TIMP1	IER3	ENO2	TAP1	BCL2L11	PEA15	CD2	IFNGR1	RNASEL	TIMP2	HMGB2	PDCD4	BIK	BTG2	KRT18	SMAD7	SAT1	ANXA1
gsea_subhallmarks.gmt	HALLMARK_BILE_ACID_METABOLISM	10/112	0.835796	0.999997	0.793955	0.142412	GNMT	ISOC1	IDH2	PAOX	SOAT2	PIPOX	NEDD4	OPTN	CROT	SLC22A18
gsea_subhallmarks.gmt	HALLMARK_CHOLESTEROL_HOMEOSTASIS	8/74	0.618692	0.937413	0.992205	0.476404	STARD4	CHKA	SREBF2	CXCL16	ALCAM	ANTXR2	S100A11	PLSCR1
gsea_subhallmarks.gmt	HALLMARK_COAGULATION	18/138	0.308781	0.571816	1.1939	1.40298	MMP7	SERPINE1	KLF7	CPQ	KLKB1	PLAT	SERPING1	TIMP1	CRIP2	MMP15	ANXA1	CAPN5	FGA	FN1	F11	GNB2	DPP4	HPN
gsea_subhallmarks.gmt	HALLMARK_COMPLEMENT	32/200	0.0300614	0.107362	1.50691	5.28098	GCA	CPQ	PLAT	DUSP5	IRF1	LCP2	KLKB1	SERPING1	TIMP1	MMP15	SIRT6	FN1	DPP4	PIM1	SERPINE1	CCL5	ITGAM	ACTN2	LYN	CPM	CP	TIMP2	GNB2	PLSCR1	LTF	GATA3	CA2	PLA2G4A	KYNU	HSPA5	DYRK2	PSMB9
gsea_subhallmarks.gmt	HALLMARK_DNA_REPAIR	8/150	0.996697	0.999997	0.460368	0.0015233	NT5C	TK2	RALA	LIG1	POLR2A	SEC61A1	CANT1	VPS37B
gsea_subhallmarks.gmt	HALLMARK_E2F_TARGETS	35/200	0.00649053	0.0405658	1.67923	8.45896	MAD2L1	AURKB	STMN1	MMS22L	SPC25	CKS2	RACGAP1	HMMR	PRDX4	AURKA	MCM2	JPT1	SMC4	HNRNPD	CENPE	MLH1	HELLS	GINS4	MCM3	UBE2T	TACC3	MCM5	CDK1	LIG1	MTHFD2	TIPIN	CDC20	H2AZ1	GINS3	HMGB2	SUV39H1	KIF2C	CIT	ATAD2	MCM6
gsea_subhallmarks.gmt	HALLMARK_EPITHELIAL_MESENCHYMAL_TRANSITION	26/200	0.267809	0.515017	1.1817	1.55687	PFN2	ANPEP	IL15	CADM1	ID2	DPYSL3	JUN	TIMP1	GEM	CAP2	MEST	SLIT2	FN1	ENO2	SERPINE1	FMOD	TGFB1	PVR	TPM4	TPM2	WIPF1	PLOD3	CCN2	COL11A1	SAT1	THBS2
gsea_subhallmarks.gmt	HALLMARK_ESTROGEN_RESPONSE_EARLY	35/200	0.00649053	0.0405658	1.67923	8.45896	XBP1	ELF3	MLPH	PTGES	KCNK5	CANT1	RHOBTB3	UGCG	KRT19	OVOL2	AQP3	ANXA9	CCND1	GAB2	ARL3	LRIG1	HSPB8	TJP3	MPPED2	MYB	TBC1D30	MINDY1	CLDN7	ABAT	SLC1A4	SLC37A1	BHLHE40	RAB17	SLC26A2	KRT8	TGIF2	INHBB	IL6ST	KRT18	WWC1
gsea_subhallmarks.gmt	HALLMARK_ESTROGEN_RESPONSE_LATE	33/200	0.018622	0.0846456	1.5636	6.22845	GPER1	XBP1	PTGES	KCNK5	ST14	ID2	KRT19	TSPAN13	OVOL2	ANXA9	IDH2	CCND1	ARL3	MEST	ALDH3A2	GALE	HSPB8	GINS2	MDK	TJP3	MYB	SLC1A4	SGK1	CDC20	STIL	LTF	PDCD4	SLC26A2	CA2	IL6ST	NMU	AGR2	UNC13B
gsea_subhallmarks.gmt	HALLMARK_FATTY_ACID_METABOLISM	17/158	0.638826	0.93945	0.959657	0.430045	AADAT	UBE2L6	GAPDHS	CYP4A11	HSP90AA1	NTHL1	GLUL	FMO1	TDO2	CA2	ENO3	ALDH3A2	H2AZ1	CPT1A	ENO2	ODC1	LTC4S
gsea_subhallmarks.gmt	HALLMARK_G2M_CHECKPOINT	42/200	6.12813e-05	0.000766016	2.10905	20.4579	MAD2L1	AURKB	STMN1	SLC38A1	CKS2	RACGAP1	HMMR	ODC1	MT2A	CCND1	MCM2	JPT1	TROAP	AURKA	ODF2	SMC4	DMD	NUMA1	HNRNPD	CENPE	KNL1	GINS2	INCENP	TTK	KIF15	TGFB1	MCM3	CDK1	TACC3	MCM5	CDC20	H2AZ1	SAP30	STIL	SUV39H1	E2F1	MEIS1	SLC12A2	PURA	KIF2C	SMAD3	MCM6
gsea_subhallmarks.gmt	HALLMARK_GLYCOLYSIS	22/200	0.605652	0.937413	0.978224	0.49053	ELF3	STMN1	IL13RA1	HMMR	CHST2	AURKA	IER3	SLC25A10	GALE	ENO2	CLDN3	AGL	CDK1	CAPN5	SAP30	KDELR3	GAPDHS	CHPF	BIK	HSPA5	MIOX	GNE
gsea_subhallmarks.gmt	HALLMARK_HEDGEHOG_SIGNALING	1/36	0.987292	0.999997	0.327418	0.00418757	NF1
gsea_subhallmarks.gmt	HALLMARK_HEME_METABOLISM	19/200	0.832714	0.999997	0.832113	0.15233	OPTN	KLF3	SIDT2	SELENBP1	XK	CTNS	AQP3	TMCC2	H1-0	PDZK1IP1	MBOAT2	FOXO3	DAAM1	BTG2	CA2	NEK7	BPGM	LPIN2	TENT5C
gsea_subhallmarks.gmt	HALLMARK_HYPOXIA	25/200	0.344003	0.614291	1.12987	1.20569	PPP1R15A	SELENBP1	PPARGC1A	MT2A	CHST2	JUN	IER3	NOCT	ENO3	ENO2	PIM1	HSPA5	SERPINE1	BTG1	MT1E	HS3ST1	FOXO3	SAP30	CP	BHLHE40	KDELR3	GAPDHS	KLF7	CCN2	DTNA
gsea_subhallmarks.gmt	HALLMARK_IL2_STAT5_SIGNALING	32/199	0.0282311	0.107362	1.51602	5.40815	IKZF4	XBP1	DENND5A	TNFSF10	TLR7	ODC1	CD83	SPRY4	PHLDA1	PRAF2	ALCAM	ENO3	LRIG1	GUCY1B1	IL2RA	PIM1	TNFRSF21	DCPS	CDC42SE2	IFNGR1	CSF1	SERPINB6	PLSCR1	BHLHE40	CXCL10	MYO1E	CDCP1	ICOS	SLC39A8	SPRED2	CA2	MXD1
gsea_subhallmarks.gmt	HALLMARK_IL6_JAK_STAT3_SIGNALING	18/87	0.00853897	0.0474387	2.07802	9.89785	CSF2RA	CXCL10	JUN	TGFB1	SOCS3	STAT2	TNFRSF21	IL13RA1	CD14	CSF1	ACVR1B	IRF1	IL6ST	IFNGR1	STAT1	IL2RA	PDGFC	PIM1
gsea_subhallmarks.gmt	HALLMARK_INFLAMMATORY_RESPONSE	32/200	0.0300614	0.107362	1.50691	5.28098	CYBB	SGMS2	CD14	IL15	TNFSF10	IRF1	PTGER4	TAPBP	LCP2	CHST2	TIMP1	LPAR1	RTP4	LY6E	BST2	CCL2	ICOSLG	HPN	CCL5	P2RX7	SERPINE1	CCRL2	SPHK1	LYN	NDP	PVR	CSF1	ACVR1B	CXCL10	RGS1	BTG2	MXD1
gsea_subhallmarks.gmt	HALLMARK_INTERFERON_ALPHA_RESPONSE	30/97	1.8908e-07	4.727e-06	3.55314	55.0066	IFIH1	MX1	MOV10	IL15	IRF1	CD74	IFIT3	IFIT2	HERC6	TENT5A	CMTR1	RTP4	LY6E	RSAD2	BST2	TAP1	PSMB8	OASL	CCRL2	ISG15	STAT2	HELZ2	CSF1	WARS1	PLSCR1	UBE2L6	CXCL10	IFI44L	IFI44	PSMB9
gsea_subhallmarks.gmt	HALLMARK_INTERFERON_GAMMA_RESPONSE	54/200	8.11802e-10	4.05901e-08	2.94996	61.7479	IL18BP	IFIH1	RNF213	MX1	NLRC5	IL15	TNFSF10	IRF1	PSMB10	CD74	IFIT3	TAPBP	LCP2	MT2A	SERPING1	SOCS3	IFIT2	HERC6	VAMP5	CMTR1	RTP4	LY6E	CCL2	RSAD2	TAP1	HLA-DRB1	BST2	SECTM1	PIM1	CCL5	PSMB8	BTG1	ISOC1	TNFAIP2	OASL	CIITA	ISG15	STAT2	HELZ2	MTHFD2	WARS1	PLSCR1	BPGM
gsea_subhallmarks.gmt	HALLMARK_KRAS_SIGNALING_DN	29/200	0.104001	0.273687	1.34118	3.03557	LFNG	TFAP2B	PNMT	MX1	CKM	SMPX	EPHA5	GRID2	CHST2	SIDT1	CPB1	YPEL1	RSAD2	SLC5A5	PDCD1	SKIL	ZC2HC1C	GPRC5C	SGK1	SPHK2	ACTC1	HTR1D	BTG2	IFI44L	KCNMB1	YBX2	HSD11B2	EFHD1	TENT5C
gsea_subhallmarks.gmt	HALLMARK_KRAS_SIGNALING_UP	26/200	0.267809	0.515017	1.1817	1.55687	PLAT	CD37	PPP1R15A	MAP4K1	GPRC5B	GUCY1A1	ID2	TSPAN13	CSF2RA	YRDC	CROT	PTBP2	ANO1	SLPI	PSMB8	ANXA10	ETV1	SCG5	PEG3	ST6GAL1	TRIB2	PCSK1N	CXCL10	PIGR	CA2	BPGM
gsea_subhallmarks.gmt	HALLMARK_MITOTIC_SPINDLE	31/199	0.0443561	0.147854	1.45967	4.54762	ABR	ECT2	SPTBN1	RACGAP1	ARFIP2	CDC42EP4	CLIP2	CEP72	AURKA	ARHGEF3	SMC4	ALMS1	NUMA1	MYH10	CENPE	SHROOM1	INCENP	BIN1	TTK	BCL2L11	PREX1	KIF15	CDK1	CNTROB	NCK2	EZR	NF1	MYO1E	KIF2C	CTTN	CKAP5
gsea_subhallmarks.gmt	HALLMARK_MTORC1_SIGNALING	18/200	0.885765	0.999997	0.784591	0.095174	STARD4	XBP1	BHLHE40	SERP1	DAPP1	HSP90B1	SDF2L1	AURKA	MCM2	BTG2	PPP1R15A	ACSL3	MTHFD2	SLC1A4	HSPA5	WARS1	NUPR1	SLA
gsea_subhallmarks.gmt	HALLMARK_MYC_TARGETS_V1	13/200	0.993193	0.999997	0.555419	0.00379353	YWHAQ	MAD2L1	PRDX4	MCM2	MCM5	CBX3	SNRPA1	HNRNPD	CDC20	H2AZ1	ACP1	ODC1	MCM6
gsea_subhallmarks.gmt	HALLMARK_MYC_TARGETS_V2	2/58	0.992544	0.999997	0.342529	0.00256339	MCM5	CBX3
gsea_subhallmarks.gmt	HALLMARK_MYOGENESIS	34/200	0.0111705	0.0558525	1.62103	7.2857	MYH8	PSEN2	SORBS3	DTNA	FHL1	CKM	MYH2	SPDEF	EPHB3	GPX3	ERBB3	ACTA1	DMD	ENO3	HSPB8	MYL1	BIN1	TNNT3	DMPK	AGL	SPHK1	TGFB1	ACTN2	HSPB2	TPM2	BHLHE40	CHRNB1	SLN	ACTC1	HRC	MYH3	VIPR1	TPM3	TCAP
gsea_subhallmarks.gmt	HALLMARK_NOTCH_SIGNALING	5/32	0.150712	0.342527	1.90754	3.6098	ARRB1	MAML2	PSEN2	LFNG	CCND1	SAP30
gsea_subhallmarks.gmt	HALLMARK_OXIDATIVE_PHOSPHORYLATION	6/200	0.999997	0.999997	0.256604	7.71333e-07	ACADSB	IDH2	MPC1	CPT1A	TCIRG1	SLC25A12
gsea_subhallmarks.gmt	HALLMARK_P53_PATHWAY	26/200	0.267809	0.515017	1.1817	1.55687	PMM1	STEAP3	PPP1R15A	CTSF	ST14	JUN	IER3	TAP1	BTG1	MXD1	SPHK1	TGFB1	ABAT	PRMT2	ACVR1B	FOXO3	CYFIP2	KIF13B	BTG2	INHBB	VAMP8	SEC61A1	DEF6	NUPR1	SAT1	DRAM1
gsea_subhallmarks.gmt	HALLMARK_PANCREAS_BETA_CELLS	4/40	0.85017	0.999997	0.723968	0.117514	PAK3	DPP4	PCSK1
gsea_subhallmarks.gmt	HALLMARK_PEROXISOME	8/104	0.91817	0.999997	0.682197	0.058241	CRABP2	ISOC1	SEMA3C	IDH2	ITGB1BP1	DLG4	HSD11B2	CADM1
gsea_subhallmarks.gmt	HALLMARK_PI3K_AKT_MTOR_SIGNALING	11/105	0.663807	0.948296	0.944311	0.386945	DAPP1	ATF1	HSP90B1	E2F1	STAT2	CDK1	THEM4	RPS6KA1	PRKCB	SLA	PLCB1
gsea_subhallmarks.gmt	HALLMARK_PROTEIN_SECRETION	7/96	0.931976	0.999997	0.64898	0.0457193	ARFGAP3	ATP1A1	SEC24D	LMAN1	KRT18	AP2B1	ICA1
gsea_subhallmarks.gmt	HALLMARK_REACTIVE_OXYGEN_SPECIES_PATHWAY	4/49	0.825447	0.999997	0.767142	0.147161	MBP	PRDX4	IPCEF1	GPX3
gsea_subhallmarks.gmt	HALLMARK_SPERMATOGENESIS	17/135	0.370496	0.638786	1.14792	1.13979	NPHP1	PCSK4	TTK	GAPDHS	PCSK1N	AURKA	CFTR	SCG5	GRM8	CDK1	ZC2HC1C	SEPTIN4	SLC12A2	MAST2	YBX2	KIF2C	TCP11
gsea_subhallmarks.gmt	HALLMARK_TGF_BETA_SIGNALING	10/54	0.0821463	0.241607	1.83682	4.59067	SERPINE1	TGFB1	SKIL	TGFBR1	PPP1R15A	SPTBN1	HDAC1	SMAD3	SMAD7	ID2
gsea_subhallmarks.gmt	HALLMARK_TNFA_SIGNALING_VIA_NFKB	45/200	5.34251e-06	8.90418e-05	2.30616	27.9963	DENND5A	RCAN1	IFIH1	PPP1R15A	DUSP5	IRF1	PTGER4	NR4A1	ID2	CCND1	JUN	GEM	SOCS3	YRDC	IFIT2	CD83	IER3	PHLDA1	EIF1	NFAT5	CCL4	PLPP3	CCL2	TAP1	ICOSLG	KDM6B	SERPINE1	BTG1	CCL5	TNFAIP2	MXD1	CCRL2	SPHK1	SLC16A6	CSF1	SGK1	ZBTB10	BHLHE40	CXCL10	BTG2	KYNU	IL6ST	SMAD3
gsea_subhallmarks.gmt	HALLMARK_UNFOLDED_PROTEIN_RESPONSE	19/113	0.0533798	0.166812	1.60879	4.71428	XBP1	HYOU1	WIPI1	DNAJA4	ERN1	PDIA5	PDIA6	EIF2AK3	CCL2	SERP1	HSP90B1	MTHFD2	SLC1A4	NABP1	KDELR3	SRPRA	CHAC1	HSPA5	DNAJB9
gsea_subhallmarks.gmt	HALLMARK_UV_RESPONSE_DN	15/144	0.685021	0.951419	0.928497	0.351255	BHLHE40	SERPINE1	MAP1B	PLCB4	CAP2	SMAD7	LPAR1	MT1E	SMAD3	SLC22A18	PLPP3	NEK7	KIT	ICA1	COL11A1
gsea_subhallmarks.gmt	HALLMARK_UV_RESPONSE_UP	24/158	0.0877558	0.243766	1.42006	3.45529	NPTXR	NPTX2	IRF1	NR4A1	CLCN2	AQP3	GPX3	CDO1	ENO2	TAP1	BCL2L11	BTG1	LYN	DLG4	MAPK8IP2	ARRB2	CHKA	RAB27A	EPCAM	FMO1	BTG2	RXRB	CA2	IL6ST
gsea_subhallmarks.gmt	HALLMARK_WNT_BETA_CATENIN_SIGNALING	5/42	0.531014	0.856474	1.139	0.720949	FRAT1	PSEN2	CSNK1E	DVL2	HDAC11
gsea_subhallmarks.gmt	HALLMARK_XENOBIOTIC_METABOLISM	26/200	0.267809	0.515017	1.1817	1.55687	SPINT2	PTGES	ALDH2	PMM1	PSMB10	ID2	MT2A	ABCC3	CROT	CDO1	F11	ACP1	SERPINE1	GNMT	NDRG2	CYP2S1	ENPEP	XDH	HES6	CYFIP2	FMO1	CA2	KYNU	PYCR1	LPIN2	TDO2
[truncated: 11 more columns]

## Sheet: HGA gene set
Gene_set	Term	Overlap	P-value	Adjusted P-value	Odds Ratio	Combined Score	Genes
gsea_subhallmarks.gmt	HALLMARK_ADIPOGENESIS	61/200	2.29729e-22	1.12567e-20	5.73536	285.765	UQCRC1	GADD45A	MDH2	LIPE	ELMOD3	CAT	SDHC	ABCA1	MRPL15	TALDO1	HADH	DHRS7B	CHCHD10	SSPN	ANGPTL4	ATL2	PRDX3	MGST3	TKT	CPT2	ME1	IDH3G	VEGFB	NDUFA5	RREB1	MTARC2	LPL	FABP4	DLAT	SLC25A1	CIDEA	APLP2	ETFB	DGAT1	SCP2	FZD4	SLC1A5	DECR1	ACADS	ADIPOR2	UQCR11	CS	C3
gsea_subhallmarks.gmt	HALLMARK_ALLOGRAFT_REJECTION	8/200	0.984508	0.999974	0.544894	0.00850766	CCND3	TLR3	EGFR	HIF1A	CCND2	TLR1	JAK2	NOS2
gsea_subhallmarks.gmt	HALLMARK_ANDROGEN_RESPONSE	15/101	0.0076427	0.0312077	2.24253	10.9301	ADAMTS1	HMGCR	NDRG1	CCND3	ELOVL5	IDI1	CDK6	HSD17B14	TSC22D1	MERTK	ABHD2	FKBP5	PLPP1	SCD	NGLY1
gsea_subhallmarks.gmt	HALLMARK_ANGIOGENESIS	7/36	0.0154348	0.0504202	3.17184	13.2302	JAG1	LPL	APP	THBD	CCND2	PDGFA	NRP1
gsea_subhallmarks.gmt	HALLMARK_APICAL_JUNCTION	20/200	0.108801	0.231793	1.41809	3.14566	MYL9	MSN	NECTIN1	ITGB4	HADH	DSC3	PARD6G	MAPK13	COL17A1	NRXN2	MVD	LAMA3	LDLRAP1	CDH15	MPZL2	DSC1	CNN2	EGFR	CTNNA1	BMP1
gsea_subhallmarks.gmt	HALLMARK_APICAL_SURFACE	5/44	0.227648	0.384647	1.73278	2.56443	CRYBG1	ADIPOR2	ADAM10	APP	LYPD3
gsea_subhallmarks.gmt	HALLMARK_APOPTOSIS	20/161	0.016469	0.0504364	1.81409	7.44915	GADD45A	NEDD9	APP	TSPO	EGR3	CCND2	CASP8	BCAP31	GCH1	LGALS3	EBP	FEZ1	PSEN1	CASP9	SOD1	GPX4	RETSAT	GPX1	TGFBR3	SOD2
gsea_subhallmarks.gmt	HALLMARK_BILE_ACID_METABOLISM	19/112	0.00057737	0.00257192	2.6182	19.524	HSD17B6	LIPE	CAT	ABCA1	PEX13	PRDX5	CYP8B1	GCLM	ACSL5	RBP1	PEX11A	GNPAT	PEX19	TFCP2L1	SCP2	ACSL1	SOD1	IDI1	RETSAT
gsea_subhallmarks.gmt	HALLMARK_CHOLESTEROL_HOMEOSTASIS	25/74	4.90073e-11	7.80067e-10	6.52344	154.86	MVK	FABP5	LDLR	PNRC1	PDK3	FASN	MVD	HMGCR	LGALS3	LPL	ACSS2	EBP	ACAT2	TMEM97	GUSB	TM7SF2	FDPS	SCD	JAG1	TRIB3	IDI1	ADH4	NFIL3	CYP51A1	FDFT1
gsea_subhallmarks.gmt	HALLMARK_COAGULATION	9/138	0.70793	0.937529	0.910255	0.314411	MMP14	C3	CASP9	CTSH	CTSB	THBD	BMP1	LAMP2	ACOX2
gsea_subhallmarks.gmt	HALLMARK_COMPLEMENT	16/200	0.420372	0.643694	1.11226	0.963905	MMP14	LAP3	DGKH	C3	LGALS3	CASP9	CTSB	CD59	ME1	PLA2G7	PSEN1	JAK2	CTSH	MSRB1	LAMP2	LIPA
gsea_subhallmarks.gmt	HALLMARK_DNA_REPAIR	6/150	0.971324	0.999974	0.556041	0.0161783	TAF13	MPC2	ARL6IP1	AK1	BCAP31	GPX4
gsea_subhallmarks.gmt	HALLMARK_E2F_TARGETS	3/200	0.999974	0.999974	0.217627	5.55696e-06	SHMT1	HMGA1	DONSON
gsea_subhallmarks.gmt	HALLMARK_EPITHELIAL_MESENCHYMAL_TRANSITION	22/200	0.0423072	0.0942297	1.57698	4.98767	MYL9	FZD8	GADD45A	VEGFC	IGFBP4	TGFBR3	ITGB5	GPC1	ABI3BP	DAB2	SFRP1	MMP14	COL7A1	LAMA3	CD59	SLC6A8	IGFBP2	NT5E	SERPINE2	BMP1	MYLK	SDC1
gsea_subhallmarks.gmt	HALLMARK_ESTROGEN_RESPONSE_EARLY	33/200	1.22218e-05	9.9811e-05	2.52955	28.615	FKBP4	KLF10	SLC2A1	IGFBP4	EGR3	ABLIM1	DHRS2	FOXC1	TFAP2C	DLC1	ADD3	JAK2	FASN	PEX11A	RAPGEFL1	ELOVL5	SLC22A5	ABHD2	FKBP5	PAPSS2	GREB1	MED13L	MYOF	IGF1R	TMEM164	SCARB1	RHOD	CELSR2	PPIF	CYP26B1	CA12	FDFT1	NRIP1
gsea_subhallmarks.gmt	HALLMARK_ESTROGEN_RESPONSE_LATE	31/200	7.60077e-05	0.000532054	2.3458	22.2492	FKBP4	FABP5	IGFBP4	TRIM29	EGR3	DHRS2	FOXC1	ST6GALNAC2	TFAP2C	MAPK13	ADD3	JAK2	RAPGEFL1	ACOX2	ELOVL5	SLC22A5	PERP	ETFB	ABHD2	FKBP5	ATP2B4	DUSP2	PAPSS2	MYOF	SCARB1	CELSR2	PPIF	CYP26B1	CA12	FDFT1	NRIP1
gsea_subhallmarks.gmt	HALLMARK_FATTY_ACID_METABOLISM	38/158	6.3679e-11	7.80067e-10	4.07361	95.6369	PDHB	MDH2	G0S2	SDHC	MCEE	HADH	RDH16	HSDL2	ACSS1	IDH3B	SDHD	CPT2	ME1	LDHA	FASN	IDH3G	ECI1	ACSL5	AUH	ELOVL5	SLC22A5	ACAT2	CIDEA	SUCLA2	DECR1	ACADS	ACSL1	RDH11	ADIPOR2	DLD	IDI1	MDH1	ETFDH	SUCLG2	RETSAT	ECHS1	HAO2	ECI2
gsea_subhallmarks.gmt	HALLMARK_G2M_CHECKPOINT	4/200	0.999853	0.999974	0.281504	4.13702e-05	HIF1A	MARCKS	HMGA1	RPS6KA5
gsea_subhallmarks.gmt	HALLMARK_GLYCOLYSIS	29/200	0.00040829	0.00200062	2.16694	16.9098	FKBP4	SRD5A3	MDH2	SDHC	TALDO1	IDUA	SLC25A13	GNPDA1	GPC1	AGRN	PDK3	ECD	GPC4	ANGPTL4	TPST1	ME1	MERTK	LDHA	G6PD	GUSB	BPNT1	PGLS	DLD	SOD1	EGFR	NT5E	MDH1	SDC1	AK4
gsea_subhallmarks.gmt	HALLMARK_HEDGEHOG_SIGNALING	4/36	0.278678	0.455175	1.72241	2.20071	HEY2	NRCAM	CDK6	NRP1
gsea_subhallmarks.gmt	HALLMARK_HEME_METABOLISM	22/200	0.0423072	0.0942297	1.57698	4.98767	PICALM	RCL1	CAT	ALDH6A1	SLC2A1	HEBP1	GCLM	MGST3	TSPAN5	GLRX5	AGPAT4	CDR2	RBM38	SLC6A8	KAT2B	LAMP2	PGLS	SLC22A4	C3	CCND3	CTSB	ALDH1L1
gsea_subhallmarks.gmt	HALLMARK_HYPOXIA	24/200	0.0138156	0.0483547	1.74005	7.4508	SLC2A1	PDK1	CSRP2	PRDX5	PNRC1	GPC1	PDK3	GPC4	ANGPTL4	LDHA	ANXA2	FOSL2	SLC25A1	DUSP1	LALBA	CHST3	NDRG1	SCARB1	EGFR	STBD1	CA12	NFIL3	IDS	AK4
gsea_subhallmarks.gmt	HALLMARK_IL2_STAT5_SIGNALING	22/199	0.0403706	0.0942297	1.58598	5.09045	ITGA6	IL1R2	PENK	PLPP1	PRNP	NRP1	LCLAT1	IRF6	FGL2	CCND2	NFKBIZ	SLC1A5	ENPP1	GSTO1	NDRG1	CCND3	IGF1R	NT5E	NFIL3	GPX4	HOPX	TNFRSF18
gsea_subhallmarks.gmt	HALLMARK_IL6_JAK_STAT3_SIGNALING	3/87	0.962001	0.999974	0.512855	0.0198681	IL1R2	IL17RA	IL10RB
gsea_subhallmarks.gmt	HALLMARK_INFLAMMATORY_RESPONSE	14/200	0.634897	0.865476	0.965068	0.438423	MMP14	HRH1	NFKBIA	TLR3	NAMPT	ABCA1	HIF1A	LDLR	APLNR	TLR1	NMUR1	GCH1	PSEN1	HBEGF
gsea_subhallmarks.gmt	HALLMARK_INTERFERON_ALPHA_RESPONSE	3/97	0.978888	0.999974	0.458252	0.0097783	LAP3	CASP8	IFI30
gsea_subhallmarks.gmt	HALLMARK_INTERFERON_GAMMA_RESPONSE	13/200	0.734603	0.947252	0.892846	0.275375	LAP3	NFKBIA	SSPN	IFI30	HIF1A	AUTS2	FGL2	CASP8	JAK2	LATS2	GCH1	SOD2	NAMPT
gsea_subhallmarks.gmt	HALLMARK_KRAS_SIGNALING_DN	14/200	0.634897	0.865476	0.965068	0.438423	SLC16A7	TFCP2L1	CALML5	CAMK1D	CELSR2	DLK2	IGFBP2	IDUA	DTNB	LYPD3	COQ8A	CLSTN3	RYR2	SNN
gsea_subhallmarks.gmt	HALLMARK_KRAS_SIGNALING_UP	19/200	0.163182	0.307535	1.34016	2.42957	HOXD11	G0S2	IL1RL2	BTC	ENG	NRP1	ANGPTL4	PRELID3B	CCND2	PLVAP	PLEK2	CBR4	CIDEA	GNG11	SPON1	MMD	HBEGF	MPZL2	BTBD3
gsea_subhallmarks.gmt	HALLMARK_MITOTIC_SPINDLE	10/199	0.932952	0.999974	0.685145	0.0475498	BCR	MID1	MARCKS	FGD4	NEDD9	ARHGAP10	ITSN1	NET1	TUBD1	MAP3K11
gsea_subhallmarks.gmt	HALLMARK_MTORC1_SIGNALING	34/200	4.64716e-06	4.55421e-05	2.62332	32.2124	PSPH	IFI30	ATP5MC1	SLC2A1	PDK1	LDLR	HSPD1	DHFR	PSMB5	ME1	FGL2	ADD3	LDHA	IFRD1	NAMPT	PSAT1	SHMT2	HMGCR	ELOVL5	G6PD	EBP	SLC1A5	TMEM97	TM7SF2	SCD	RDH11	ADIPOR2	TRIB3	IDI1	SRD5A1	ACLY	NFIL3	CYP51A1	AK4
gsea_subhallmarks.gmt	HALLMARK_MYC_TARGETS_V1	9/200	0.966491	0.999974	0.612776	0.0208857	PSMA6	NHP2	PRDX3	CYC1	COX5A	LDHA	PPM1G	HSPD1	IFRD1
gsea_subhallmarks.gmt	HALLMARK_MYC_TARGETS_V2	4/58	0.63586	0.865476	1.02549	0.46432	RCL1	DUSP2	HSPD1	TMEM97
gsea_subhallmarks.gmt	HALLMARK_MYOGENESIS	19/200	0.163182	0.307535	1.34016	2.42957	APP	ITGB4	PRNP	ABLIM1	ITGB5	AGRN	SSPN	KIFC3	CAMK2B	IFRD1	SLC6A8	APLNR	FDPS	SCD	ACSL1	HBEGF	ANKRD2	AK1	MYLK
gsea_subhallmarks.gmt	HALLMARK_NOTCH_SIGNALING	1/32	0.916172	0.999974	0.590813	0.0517264	JAG1
gsea_subhallmarks.gmt	HALLMARK_OXIDATIVE_PHOSPHORYLATION	55/200	5.40261e-18	1.32364e-16	4.9322	196.102	UQCRC1	PDHB	MDH2	MRPS15	SDHC	ATP5MC1	NDUFB6	NDUFB3	MRPL15	ALDH6A1	ATP6V0E1	UQCRC2	NDUFS8	ACAT1	PDHX	AFG3L2	IDH3B	COX5B	PRDX3	SDHD	MGST3	COX5A	LDHA	IDH3G	ECI1	SLC25A5	NDUFA5	NDUFB2	NDUFA2	DLAT	NDUFS1	ETFB	COX4I1	SUCLA2	DECR1	UQCRFS1	ATP5F1B	ATP5MC3	NDUFB8	UQCR11	CS	AIFM1	DLD
gsea_subhallmarks.gmt	HALLMARK_P53_PATHWAY	30/200	0.000179484	0.00109934	2.25577	19.457	GADD45A	IFI30	CLCA2	APP	GM2A	ITGB4	OSGIN1	SERPINB5	TP63	SLC3A2	PTPN14	ZNF365	EI24	FBXW7	CCND2	SESN1	COQ8A	CEBPA	PERP	TSC22D1	HBEGF	NDRG1	CCND3	BLCAP	TRIB3	PHLDA3	AK1	PDGFA	RETSAT	SDC1
gsea_subhallmarks.gmt	HALLMARK_PEROXISOME	19/104	0.000217991	0.00118684	2.86484	24.1536	CAT	SIAH1	PEX13	TSPO	PRDX5	ACSL5	PEX11A	GNPAT	ELOVL5	SCP2	FDPS	ACSL1	RDH11	SOD1	IDI1	RETSAT	SOD2	HAO2	ECI2
gsea_subhallmarks.gmt	HALLMARK_PI3K_AKT_MTOR_SIGNALING	11/105	0.157693	0.307535	1.51657	2.80127	PITX2	TRIB3	SMAD2	EGFR	PRKAR2A	SLC2A1	VAV3	PDK1	ITPR2	RALB	PRKAA2
gsea_subhallmarks.gmt	HALLMARK_PROTEIN_SECRETION	6/96	0.579249	0.860097	1.04094	0.568376	CAV2	SSPN	SOD1	EGFR	ABCA1	ADAM10	LAMP2
gsea_subhallmarks.gmt	HALLMARK_REACTIVE_OXYGEN_SPECIES_PATHWAY	9/49	0.00933555	0.0351878	2.9294	13.6918	MGST1	GCLM	SOD1	G6PD	CAT	MSRA	SOD2	PRNP	GPX4
gsea_subhallmarks.gmt	HALLMARK_SPERMATOGENESIS	4/135	0.992091	0.999974	0.422647	0.00335589	TALDO1	TULP2	BRAF	PRKAR2A
gsea_subhallmarks.gmt	HALLMARK_TGF_BETA_SIGNALING	5/54	0.375351	0.593297	1.38172	1.35394	FKBP1A	ID1	ID3	KLF10	ENG
gsea_subhallmarks.gmt	HALLMARK_TNFA_SIGNALING_VIA_NFKB	22/200	0.0423072	0.0942297	1.57698	4.98767	MARCKS	GADD45A	G0S2	KLF10	ABCA1	LDLR	EGR3	PNRC1	GCH1	NAMPT	SNN	FOSL2	TSC22D1	DUSP1	DUSP2	HBEGF	JAG1	B4GALT5	NFKBIA	STAT5A	NFIL3	SOD2
gsea_subhallmarks.gmt	HALLMARK_UNFOLDED_PROTEIN_RESPONSE	3/113	0.99203	0.999974	0.391444	0.00313239	NHP2	ATP6V0D1	PSAT1
gsea_subhallmarks.gmt	HALLMARK_UV_RESPONSE_DN	17/144	0.0392388	0.0942297	1.71572	5.55564	CDON	ATP2B4	MAGI2	ID1	IGF1R	TGFBR3	DAB2	EFEMP1	DLC1	RUNX1	ADD3	MRPS31	LDLR	DUSP1	ANXA2	SPOP	NRP1
gsea_subhallmarks.gmt	HALLMARK_UV_RESPONSE_UP	15/158	0.19848	0.350474	1.34618	2.17687	MMP14	FKBP4	CDC34	SIGMAR1	NFKBIA	TYRO3	GGH	CCND3	SELENOW	SLC6A8	PPIF	DGAT1	IGFBP2	GCH1	SOD2
gsea_subhallmarks.gmt	HALLMARK_WNT_BETA_CATENIN_SIGNALING	5/42	0.200271	0.350474	1.82546	2.93549	HEY2	JAG1	FZD8	CCND2	TCF7
gsea_subhallmarks.gmt	HALLMARK_XENOBIOTIC_METABOLISM	23/200	0.0247013	0.0711979	1.65798	6.13603	ABHD6	CAT	IGFBP4	GSS	TPST1	GCH1	SHMT2	ACOX2	ESR1	ELOVL5	CSAD	LONP1	SLC1A5	TMEM97	MCCC2	PAPSS2	GSTO1	PGRMC1	ETFDH	PGD	RETSAT	DHRS7	ENTPD5
[truncated: 18 more columns]
