# Supplementary material for: Extremes on the benign-malignant tumour spectrum: Distinct transcriptomic landscapes between two common canine perianal neoplasms based on the hallmarks of cancer
Source: PLoS One. 2026 Jun 22;21(6):e0351773. doi: 10.1371/journal.pone.0351773 (PMC13286202; doi:10.1371/journal.pone.0351773)
Supplement: S10 Table — (XLSX) [file pone.0351773.s010.xlsx]

## Sheet: AGASAC PT vs HGA
gene	Log2 fold change	std error (log2)	Lower confidence limit (log2)	Upper confidence limit (log2)	Linear fold change	Lower confidence limit (linear)	Upper confidence limit (linear)	P-value	BY.p.value	method	Gene.sets	probe.ID
PIP-mRNA	12	0.418	11.2	12.8	4140	2350	7300	6.06e-26	2.78e-22	lm.nb		XM_845994.5:111
VEGFC-mRNA	-4.9	0.193	-5.28	-4.53	0.0334	0.0257	0.0434	3.7e-24	8.49e-21	lm.nb	Activating Invasion and Metastasis, Resisting Cell Death, Sustaining Proliferative Signaling	XM_540047.6:616
IL1R2-mRNA	-8.54	0.35	-9.23	-7.85	0.00269	0.00167	0.00432	1.45e-23	2.22e-20	lm.nb	Nonmutational Epigenetic Reprogramming, Tumor-promoting Inflammation	XM_538451.6:786
KRT8-mRNA	5.11	0.228	4.67	5.56	34.6	25.4	47.2	2.27e-22	2.6e-19	lm.nb	Phenotypic Plasticity, Sustaining Proliferative Signaling, Tumor-promoting Inflammation	NM_001346039.1:1298
KRT19-mRNA	9.71	0.453	8.82	10.6	839	453	1550	1.05e-21	9.62e-19	lm.nb	Phenotypic Plasticity, Sustaining Proliferative Signaling	NM_001253742.1:701
TFAP2B-mRNA	4.32	0.209	3.91	4.73	20	15.1	26.6	3.47e-21	2.65e-18	lm.nb		NM_001002977.1:988
ZFHX3-mRNA	3.72	0.187	3.36	4.09	13.2	10.3	17	1.07e-20	7.01e-18	lm.nb		XM_014114048.3:4146
MICAL2-mRNA	5.98	0.312	5.37	6.59	63	41.3	96.3	3.84e-20	2.2e-17	lm.nb		XM_038456501.1:1283
NDRG2-mRNA	5.31	0.279	4.77	5.86	39.8	27.2	58.1	4.74e-20	2.42e-17	lm.nb		XM_038452097.1:572
ST6GAL1-mRNA	5.47	0.289	4.91	6.04	44.4	30	65.8	5.86e-20	2.69e-17	lm.nb		XM_005639812.2:1373
KRT18-mRNA	5.62	0.308	5.01	6.22	49.1	32.3	74.6	1.87e-19	7.27e-17	lm.nb	Phenotypic Plasticity, Sustaining Proliferative Signaling, Tumor-promoting Inflammation	NM_001346040.1:802
DUSP5-mRNA	5.77	0.316	5.15	6.39	54.5	35.5	83.8	1.9e-19	7.27e-17	lm.nb	Sustaining Proliferative Signaling	XM_544014.6:1469
ANPEP-mRNA	6.39	0.361	5.68	7.09	83.7	51.3	137	4.78e-19	1.68e-16	lm.nb		NM_001146034.1:2238
TNFRSF18-mRNA	-6.02	0.35	-6.71	-5.33	0.0154	0.00958	0.0248	1.17e-18	3.82e-16	lm.nb	Avoiding immune Destruction, Tumor-promoting Inflammation	NM_001190744.1:426
PHLDB2-mRNA	5.56	0.326	4.92	6.2	47	30.2	73.3	1.65e-18	5.03e-16	lm.nb		XM_038462605.1:2323
KRT14-mRNA	-10.4	0.615	-11.6	-9.17	0.000756	0.000328	0.00174	2.18e-18	6.26e-16	lm.nb	Activating Invasion and Metastasis, Phenotypic Plasticity, Sustaining Proliferative Signaling	NM_001253741.1:1364
MAT2A-mRNA	3.9	0.244	3.42	4.38	14.9	10.7	20.8	1.12e-17	3.01e-15	lm.nb		NM_001287067.1:262
CEBPA-mRNA	-4.42	0.289	-4.99	-3.86	0.0466	0.0315	0.069	4.43e-17	1.13e-14	lm.nb	Nonmutational Epigenetic Reprogramming, Phenotypic Plasticity	XM_005616767.1:815
CEBPB-mRNA	-2.56	0.187	-2.92	-2.19	0.17	0.132	0.219	1.34e-15	3.23e-13	lm.nb	Enabling Replicative Immortality, Nonmutational Epigenetic Reprogramming, Phenotypic Plasticity, Resisting Cell Death, Senescence	XM_005635170.3:644
HMGB2-mRNA	4.25	0.313	3.64	4.86	19	12.4	29.1	1.6e-15	3.68e-13	lm.nb	Genome Instability & Mutation, Resisting Cell Death	XM_543194.4:446
FGFR1-mRNA	2.69	0.206	2.28	3.09	6.44	4.87	8.51	5.09e-15	1.11e-12	lm.nb	Activating Invasion and Metastasis, Phenotypic Plasticity, Sustaining Proliferative Signaling	XM_014120029.1:1311
XBP1-mRNA	3.41	0.271	2.88	3.94	10.6	7.35	15.3	1.5e-14	3.12e-12	lm.nb	Deregulating Cellular Energetics, Sustaining Proliferative Signaling	XM_849540.1:1565
PIK3R1-mRNA	-3.31	0.271	-3.84	-2.78	0.101	0.0696	0.145	3.42e-14	6.82e-12	lm.nb	Activating Invasion and Metastasis, Avoiding immune Destruction, Deregulating Cellular Energetics, Enabling Replicative Immortality, Inducing Angiogenesis, Phenotypic Plasticity, Resisting Cell Death, Senescence, Sustaining Proliferative Signaling, Tumor-promoting Inflammation	XM_845248.4:2656
TP63-mRNA	-7.03	0.58	-8.16	-5.89	0.00767	0.00349	0.0169	4.48e-14	8.55e-12	lm.nb	Activating Invasion and Metastasis, Genome Instability & Mutation, Phenotypic Plasticity, Resisting Cell Death	XM_022414176.1:2150
IL1RAP-mRNA	-3.1	0.27	-3.63	-2.57	0.117	0.0808	0.168	2.01e-13	3.68e-11	lm.nb	Sustaining Proliferative Signaling	XM_014110431.1:660
ITGA6-mRNA	-3.72	0.326	-4.35	-3.08	0.0761	0.0489	0.118	2.4e-13	4.23e-11	lm.nb	Activating Invasion and Metastasis, Sustaining Proliferative Signaling	XM_005640324.2:2650
ADGRE5-mRNA	3.52	0.317	2.9	4.14	11.5	7.46	17.6	4.91e-13	8.34e-11	lm.nb		NM_001048110.1:1401
GATA3-mRNA	2.12	0.191	1.74	2.49	4.33	3.34	5.62	5.49e-13	9e-11	lm.nb	Sustaining Proliferative Signaling, Tumor-promoting Inflammation	XM_844060.1:1148
NOS2-mRNA	-5.04	0.459	-5.94	-4.14	0.0304	0.0163	0.0568	7.11e-13	1.12e-10	lm.nb	Inducing Angiogenesis, Tumor-promoting Inflammation	NM_001313848.1:1830
JAK2-mRNA	-2.5	0.23	-2.95	-2.05	0.177	0.13	0.242	9.86e-13	1.51e-10	lm.nb	Activating Invasion and Metastasis, Evading Growth Suppressors, Nonmutational Epigenetic Reprogramming, Phenotypic Plasticity, Sustaining Proliferative Signaling, Tumor-promoting Inflammation	XM_541301.2:470
DEFB1-mRNA	-6.8	0.656	-8.08	-5.51	0.009	0.00369	0.0219	3.3e-12	4.88e-10	lm.nb		NM_001113713.1:229
BCR-mRNA	-2.08	0.204	-2.48	-1.68	0.236	0.179	0.312	4.98e-12	6.8e-10	lm.nb		XM_014108205.2:2710
LTF-mRNA	7.52	0.737	6.08	8.97	184	67.6	501	5.01e-12	6.8e-10	lm.nb		NM_001287076.1:1409
ICOSLG-mRNA	2.26	0.221	1.82	2.69	4.78	3.54	6.46	5.04e-12	6.8e-10	lm.nb	Activating Invasion and Metastasis, Avoiding immune Destruction	XM_014109855.2:505
CCND2-mRNA	-3.64	0.366	-4.36	-2.92	0.0803	0.0488	0.132	9.73e-12	1.28e-09	lm.nb	Activating Invasion and Metastasis, Enabling Replicative Immortality, Evading Growth Suppressors, Genome Instability & Mutation, Nonmutational Epigenetic Reprogramming, Senescence, Sustaining Proliferative Signaling, Tumor-promoting Inflammation	XM_849493.1:328
IFIT2-mRNA	3.8	0.383	3.05	4.55	13.9	8.26	23.4	1.06e-11	1.35e-09	lm.nb	Tumor-promoting Inflammation	XM_005618758.3:1245
CLDN1-mRNA	-4.12	0.419	-4.94	-3.3	0.0575	0.0325	0.102	1.29e-11	1.6e-09	lm.nb	Activating Invasion and Metastasis, Avoiding immune Destruction	XM_845155.5:400
CXCL14-mRNA	-4.07	0.416	-4.89	-3.26	0.0594	0.0337	0.104	1.46e-11	1.76e-09	lm.nb	Tumor-promoting Inflammation	XM_005626560.1:820
CDKN2B-mRNA	-3.44	0.358	-4.14	-2.74	0.0923	0.0567	0.15	2.47e-11	2.9e-09	lm.nb	Enabling Replicative Immortality, Evading Growth Suppressors, Senescence, Sustaining Proliferative Signaling, Tumor-promoting Inflammation	NM_001146269.1:94
PPARGC1A-mRNA	4.81	0.502	3.83	5.8	28.1	14.2	55.6	2.57e-11	2.95e-09	lm.nb	Deregulating Cellular Energetics, Phenotypic Plasticity, Sustaining Proliferative Signaling	XM_014112658.2:1633
FOXA1-mRNA	5.13	0.539	4.08	6.19	35.1	16.9	73	3.04e-11	3.4e-09	lm.nb	Activating Invasion and Metastasis, Phenotypic Plasticity, Sustaining Proliferative Signaling	XM_847261.4:2166
NF1-mRNA	1.42	0.15	1.13	1.71	2.67	2.18	3.28	3.28e-11	3.58e-09	lm.nb	Sustaining Proliferative Signaling	NM_001372007.1:1086
MAP2K2-mRNA	-0.614	0.0655	-0.743	-0.486	0.653	0.598	0.714	4.48e-11	4.77e-09	lm.nb	Avoiding immune Destruction, Deregulating Cellular Energetics, Enabling Replicative Immortality, Inducing Angiogenesis, Phenotypic Plasticity, Resisting Cell Death, Senescence, Sustaining Proliferative Signaling, Tumor-promoting Inflammation	NM_001048136.1:963
NUP62-mRNA	1.05	0.112	0.83	1.27	2.07	1.78	2.41	4.57e-11	4.77e-09	lm.nb	Deregulating Cellular Energetics, Evading Growth Suppressors, Tumor-promoting Inflammation	XM_014118761.2:250
BHLHE40-mRNA	1.72	0.185	1.36	2.09	3.3	2.57	4.25	5.26e-11	5.36e-09	lm.nb	Deregulating Cellular Energetics, Sustaining Proliferative Signaling, Tumor-promoting Inflammation	XM_541795.6:500
ETV1-mRNA	4.66	0.502	3.68	5.65	25.3	12.8	50	5.72e-11	5.7e-09	lm.nb	Nonmutational Epigenetic Reprogramming	XM_005628576.3:958
LOC102156614-mRNA	-2.49	0.27	-3.02	-1.96	0.178	0.123	0.257	6.75e-11	6.56e-09	lm.nb	Activating Invasion and Metastasis, Avoiding immune Destruction, Deregulating Cellular Energetics, Resisting Cell Death, Sustaining Proliferative Signaling, Tumor-promoting Inflammation	XM_005615781.2:879
ESR1-mRNA	-4.93	0.535	-5.98	-3.88	0.0327	0.0158	0.0677	6.87e-11	6.56e-09	lm.nb	Activating Invasion and Metastasis, Phenotypic Plasticity, Sustaining Proliferative Signaling	NM_001286958.1:1275
BMI1-mRNA	2.05	0.223	1.62	2.49	4.15	3.07	5.63	7.02e-11	6.57e-09	lm.nb	Activating Invasion and Metastasis, Enabling Replicative Immortality, Nonmutational Epigenetic Reprogramming, Phenotypic Plasticity, Senescence	NM_001287063.1:1156
CCRL2-mRNA	2.57	0.279	2.02	3.12	5.94	4.06	8.68	7.16e-11	6.57e-09	lm.nb	Tumor-promoting Inflammation	XM_541904.5:575
CCND1-mRNA	3.08	0.342	2.41	3.75	8.47	5.32	13.5	1.24e-10	1.11e-08	lm.nb	Activating Invasion and Metastasis, Deregulating Cellular Energetics, Enabling Replicative Immortality, Evading Growth Suppressors, Genome Instability & Mutation, Nonmutational Epigenetic Reprogramming, Senescence, Sustaining Proliferative Signaling, Tumor-promoting Inflammation	NM_001005757.1:785
TNFRSF19-mRNA	-4.75	0.529	-5.78	-3.71	0.0373	0.0182	0.0765	1.34e-10	1.18e-08	lm.nb	Resisting Cell Death	XM_022409775.2:3341
MET-mRNA	-4.91	0.549	-5.98	-3.83	0.0334	0.0158	0.0703	1.5e-10	1.3e-08	lm.nb	Activating Invasion and Metastasis, Nonmutational Epigenetic Reprogramming, Phenotypic Plasticity, Sustaining Proliferative Signaling	NM_001002963.1:1823
ERBB2-mRNA	1.44	0.162	1.12	1.76	2.71	2.18	3.38	1.65e-10	1.4e-08	lm.nb	Activating Invasion and Metastasis, Inducing Angiogenesis, Phenotypic Plasticity, Sustaining Proliferative Signaling	NM_001003217.1:2182
STAT5A-mRNA	-2.81	0.328	-3.46	-2.17	0.142	0.0911	0.222	3.88e-10	3.24e-08	lm.nb	Inducing Angiogenesis, Sustaining Proliferative Signaling, Tumor-promoting Inflammation	XM_548091.6:1415
C4BPA-mRNA	-4.34	0.51	-5.34	-3.35	0.0492	0.0246	0.0984	4.65e-10	3.8e-08	lm.nb		XM_003434950.4:1541
CCL26-mRNA	6.43	0.758	4.95	7.92	86.3	30.8	242	5.22e-10	4.2e-08	lm.nb	Tumor-promoting Inflammation	NM_001005253.1:71
IL2RA-mRNA	6.64	0.788	5.1	8.19	100	34.3	292	6.05e-10	4.63e-08	lm.nb	Sustaining Proliferative Signaling, Tumor-promoting Inflammation	NM_001003211.2:164
KRT7-mRNA	3.04	0.361	2.33	3.75	8.23	5.04	13.4	6.05e-10	4.63e-08	lm.nb	Phenotypic Plasticity	XM_005636798.2:889
EPHA5-mRNA	4.28	0.507	3.28	5.27	19.4	9.73	38.6	6.06e-10	4.63e-08	lm.nb	Phenotypic Plasticity	XM_005628243.2:1561
NFATC4-mRNA	2.03	0.242	1.55	2.5	4.07	2.93	5.66	7.11e-10	5.35e-08	lm.nb	Enabling Replicative Immortality, Senescence, Sustaining Proliferative Signaling	XM_005623276.3:2010
ALCAM-mRNA	2.81	0.337	2.15	3.47	7.03	4.45	11.1	7.52e-10	5.56e-08	lm.nb	Activating Invasion and Metastasis, Phenotypic Plasticity	NM_001313804.1:1000
LAMP2-mRNA	-1.59	0.192	-1.96	-1.21	0.333	0.256	0.432	9.71e-10	7.07e-08	lm.nb	Deregulating Cellular Energetics, Resisting Cell Death	XM_005641765.2:654
FLT4-mRNA	-3.39	0.413	-4.2	-2.58	0.0955	0.0545	0.167	1.14e-09	8.16e-08	lm.nb	Activating Invasion and Metastasis, Sustaining Proliferative Signaling	XM_005626284.3:2046
SMAD2-mRNA	-1.54	0.19	-1.91	-1.17	0.344	0.266	0.445	1.5e-09	1.05e-07	lm.nb	Activating Invasion and Metastasis, Enabling Replicative Immortality, Evading Growth Suppressors, Phenotypic Plasticity, Senescence, Sustaining Proliferative Signaling, Tumor-promoting Inflammation	XM_022421405.1:566
PARP1-mRNA	0.884	0.109	0.67	1.1	1.85	1.59	2.14	1.51e-09	1.05e-07	lm.nb	Genome Instability & Mutation, Resisting Cell Death, Sustaining Proliferative Signaling, Tumor-promoting Inflammation	XM_022421711.1:2900
CCL21-mRNA	-3.93	0.487	-4.89	-2.98	0.0655	0.0338	0.127	1.67e-09	1.14e-07	lm.nb	Activating Invasion and Metastasis, Phenotypic Plasticity, Tumor-promoting Inflammation	NM_001005258.1:157
STAT2-mRNA	1.25	0.156	0.946	1.56	2.38	1.93	2.94	1.84e-09	1.24e-07	lm.nb	Sustaining Proliferative Signaling, Tumor-promoting Inflammation	XM_014117155.1:1834
HIF1A-mRNA	-2.27	0.283	-2.83	-1.72	0.207	0.141	0.304	1.88e-09	1.24e-07	lm.nb	Activating Invasion and Metastasis, Deregulating Cellular Energetics, Enabling Replicative Immortality, Inducing Angiogenesis, Phenotypic Plasticity, Resisting Cell Death, Sustaining Proliferative Signaling, Tumor-promoting Inflammation	NM_001287163.1:2020
MST1R-mRNA	-4.33	0.539	-5.39	-3.27	0.0498	0.0239	0.104	1.9e-09	1.24e-07	lm.nb		XM_533823.2:2340
IL13RA1-mRNA	2.46	0.308	1.86	3.07	5.51	3.63	8.37	2.1e-09	1.36e-07	lm.nb	Sustaining Proliferative Signaling, Tumor-promoting Inflammation	XM_538150.6:1141
LAMP1-mRNA	-1.02	0.13	-1.28	-0.771	0.492	0.412	0.586	2.68e-09	1.71e-07	lm.nb	Deregulating Cellular Energetics, Resisting Cell Death	XM_534193.6:1034
TAP1-mRNA	2.61	0.331	1.96	3.26	6.1	3.89	9.56	2.92e-09	1.83e-07	lm.nb	Avoiding immune Destruction	NM_001284496.2:832
LOC477699-mRNA	5.69	0.725	4.27	7.11	51.7	19.3	138	3.1e-09	1.92e-07	lm.nb	Activating Invasion and Metastasis	XM_534893.6:2185
TAPBP-mRNA	1.33	0.17	0.996	1.66	2.51	1.99	3.17	3.48e-09	2.13e-07	lm.nb	Avoiding immune Destruction	NM_001048101.2:1622
KMT2A-mRNA	1.36	0.175	1.02	1.7	2.56	2.02	3.25	3.87e-09	2.33e-07	lm.nb	Nonmutational Epigenetic Reprogramming, Phenotypic Plasticity	XM_005620305.1:5049
MAVS-mRNA	1.28	0.165	0.952	1.6	2.42	1.93	3.03	4.71e-09	2.8e-07	lm.nb		NM_001122609.1:966
IL17RA-mRNA	-1.03	0.133	-1.29	-0.764	0.491	0.41	0.589	5.03e-09	2.96e-07	lm.nb	Tumor-promoting Inflammation	XM_543886.2:215
NFKBIA-mRNA	-1.93	0.252	-2.42	-1.43	0.263	0.187	0.37	5.55e-09	3.22e-07	lm.nb	Avoiding immune Destruction, Resisting Cell Death, Tumor-promoting Inflammation	XM_537413.6:641
ANGPT2-mRNA	-1.95	0.257	-2.45	-1.44	0.259	0.183	0.368	6.87e-09	3.94e-07	lm.nb	Inducing Angiogenesis, Sustaining Proliferative Signaling	NM_001048126.1:656
EPCAM-mRNA	1.53	0.203	1.13	1.93	2.89	2.2	3.81	7.74e-09	4.38e-07	lm.nb	Activating Invasion and Metastasis, Phenotypic Plasticity	XM_005626238.1:1411
CD58-mRNA	1.83	0.246	1.35	2.31	3.56	2.55	4.97	9.88e-09	5.52e-07	lm.nb	Activating Invasion and Metastasis	XM_014120568.2:1289
INPPL1-mRNA	1.14	0.154	0.843	1.45	2.21	1.79	2.72	1.02e-08	5.66e-07	lm.nb	Deregulating Cellular Energetics, Tumor-promoting Inflammation	XM_542327.6:2410
NR1H3-mRNA	-1.28	0.174	-1.62	-0.937	0.412	0.325	0.522	1.44e-08	7.86e-07	lm.nb	Deregulating Cellular Energetics	XM_022405466.1:1360
DDR1-mRNA	2.09	0.288	1.52	2.65	4.26	2.88	6.3	1.84e-08	9.93e-07	lm.nb		XM_022425821.1:1795
EP300-mRNA	0.832	0.116	0.605	1.06	1.78	1.52	2.08	2.22e-08	1.18e-06	lm.nb	Deregulating Cellular Energetics, Enabling Replicative Immortality, Evading Growth Suppressors, Genome Instability & Mutation, Inducing Angiogenesis, Nonmutational Epigenetic Reprogramming, Phenotypic Plasticity, Sustaining Proliferative Signaling, Tumor-promoting Inflammation	XM_022424377.1:4026
IGF1R-mRNA	-2.06	0.288	-2.63	-1.5	0.239	0.162	0.354	2.31e-08	1.22e-06	lm.nb	Activating Invasion and Metastasis, Deregulating Cellular Energetics, Inducing Angiogenesis, Nonmutational Epigenetic Reprogramming, Phenotypic Plasticity, Resisting Cell Death, Sustaining Proliferative Signaling	XM_014112396.1:2717
CD83-mRNA	3.02	0.422	2.2	3.85	8.14	4.58	14.4	2.35e-08	1.23e-06	lm.nb		XM_847554.5:440
C1QBP-mRNA	-1.09	0.153	-1.39	-0.791	0.469	0.381	0.578	2.6e-08	1.34e-06	lm.nb	Resisting Cell Death	XM_546568.6:636
SOCS1-mRNA	-2.97	0.423	-3.8	-2.15	0.127	0.0716	0.226	3.44e-08	1.75e-06	lm.nb	Avoiding immune Destruction, Sustaining Proliferative Signaling, Tumor-promoting Inflammation	XM_005622079.1:822
CREBBP-mRNA	0.741	0.106	0.533	0.949	1.67	1.45	1.93	4.02e-08	2.03e-06	lm.nb	Deregulating Cellular Energetics, Enabling Replicative Immortality, Evading Growth Suppressors, Inducing Angiogenesis, Nonmutational Epigenetic Reprogramming, Phenotypic Plasticity, Sustaining Proliferative Signaling, Tumor-promoting Inflammation	XM_003434864.4:4218
TNFSF13-mRNA	2.6	0.377	1.87	3.34	6.08	3.64	10.2	5.05e-08	2.52e-06	lm.nb	Tumor-promoting Inflammation	NM_001205169.1:863
ATF1-mRNA	2.31	0.337	1.65	2.97	4.95	3.13	7.83	6.19e-08	3.05e-06	lm.nb	Nonmutational Epigenetic Reprogramming, Tumor-promoting Inflammation	XR_295821.1:442
IL12B-mRNA	3.84	0.564	2.74	4.95	14.4	6.68	30.9	6.52e-08	3.18e-06	lm.nb	Sustaining Proliferative Signaling, Tumor-promoting Inflammation	NM_001003292.1:630
CHUK-mRNA	-0.853	0.126	-1.1	-0.607	0.554	0.467	0.657	7.31e-08	3.53e-06	lm.nb	Avoiding immune Destruction, Deregulating Cellular Energetics, Resisting Cell Death, Sustaining Proliferative Signaling, Tumor-promoting Inflammation	XM_005637611.3:1770
SRC-mRNA	1.08	0.16	0.766	1.39	2.11	1.7	2.62	7.77e-08	3.71e-06	lm.nb	Activating Invasion and Metastasis, Inducing Angiogenesis, Phenotypic Plasticity, Sustaining Proliferative Signaling, Tumor-promoting Inflammation	XM_005635039.3:941
IFGGC1-mRNA	4.02	0.599	2.84	5.19	16.2	7.18	36.5	8.99e-08	4.25e-06	lm.nb		NM_001313803.1:1300
ICAM4-mRNA	-2.59	0.389	-3.35	-1.83	0.166	0.0978	0.281	1.01e-07	4.73e-06	lm.nb	Avoiding immune Destruction	XM_848909.4:569
BRAF-mRNA	-0.896	0.135	-1.16	-0.632	0.538	0.448	0.645	1.1e-07	5.08e-06	lm.nb	Activating Invasion and Metastasis, Deregulating Cellular Energetics, Sustaining Proliferative Signaling, Tumor-promoting Inflammation	XM_022403736.1:943
NLRP3-mRNA	2.48	0.374	1.74	3.21	5.56	3.35	9.25	1.17e-07	5.34e-06	lm.nb		XM_843284.4:2438
LGALS3-mRNA	-2.87	0.437	-3.73	-2.02	0.136	0.0753	0.247	1.38e-07	6.25e-06	lm.nb	Tumor-promoting Inflammation	NM_001197043.1:575
MAPK3-mRNA	0.879	0.134	0.616	1.14	1.84	1.53	2.21	1.44e-07	6.48e-06	lm.nb	Activating Invasion and Metastasis, Avoiding immune Destruction, Deregulating Cellular Energetics, Enabling Replicative Immortality, Inducing Angiogenesis, Phenotypic Plasticity, Resisting Cell Death, Senescence, Sustaining Proliferative Signaling, Tumor-promoting Inflammation	NM_001252035.1:475
TGFB1-mRNA	2.77	0.423	1.94	3.6	6.84	3.85	12.2	1.47e-07	6.53e-06	lm.nb	Activating Invasion and Metastasis, Enabling Replicative Immortality, Evading Growth Suppressors, Phenotypic Plasticity, Senescence, Sustaining Proliferative Signaling, Tumor-promoting Inflammation	NM_001003309.1:695
PSMB10-mRNA	2.55	0.391	1.78	3.32	5.86	3.44	9.97	1.6e-07	7.04e-06	lm.nb	Avoiding immune Destruction, Enabling Replicative Immortality, Evading Growth Suppressors, Inducing Angiogenesis, Phenotypic Plasticity, Resisting Cell Death, Sustaining Proliferative Signaling, Tumor-promoting Inflammation	XM_546869.6:433
HBEGF-mRNA	-2.09	0.321	-2.72	-1.46	0.235	0.152	0.363	1.62e-07	7.08e-06	lm.nb	Sustaining Proliferative Signaling	XM_005617277.3:1240
EGFR-mRNA	-2.94	0.452	-3.83	-2.06	0.13	0.0705	0.24	1.64e-07	7.09e-06	lm.nb	Activating Invasion and Metastasis, Inducing Angiogenesis, Phenotypic Plasticity, Sustaining Proliferative Signaling, Tumor-promoting Inflammation	XM_533073.2:2220
PRKCD-mRNA	1.18	0.181	0.824	1.53	2.26	1.77	2.9	1.66e-07	7.13e-06	lm.nb	Deregulating Cellular Energetics, Inducing Angiogenesis, Resisting Cell Death, Sustaining Proliferative Signaling, Tumor-promoting Inflammation	NM_001008716.1:1305
PSMB9-mRNA	2.7	0.416	1.88	3.51	6.48	3.68	11.4	1.84e-07	7.81e-06	lm.nb	Avoiding immune Destruction, Enabling Replicative Immortality, Evading Growth Suppressors, Inducing Angiogenesis, Phenotypic Plasticity, Resisting Cell Death, Sustaining Proliferative Signaling, Tumor-promoting Inflammation	NM_001048086.1:432
IFIH1-mRNA	1.81	0.28	1.26	2.36	3.5	2.39	5.12	1.9e-07	8e-06	lm.nb		XM_545493.4:2192
ATF2-mRNA	1.19	0.186	0.827	1.56	2.29	1.77	2.94	2.32e-07	9.65e-06	lm.nb	Deregulating Cellular Energetics, Genome Instability & Mutation, Nonmutational Epigenetic Reprogramming, Resisting Cell Death, Sustaining Proliferative Signaling, Tumor-promoting Inflammation	XM_005640334.3:710
TSC2-mRNA	-0.451	0.0709	-0.589	-0.312	0.732	0.665	0.806	2.62e-07	1.08e-05	lm.nb	Deregulating Cellular Energetics, Enabling Replicative Immortality, Genome Instability & Mutation, Resisting Cell Death, Senescence, Sustaining Proliferative Signaling	XM_859874.1:4348
ERBB4-mRNA	5.91	0.934	4.07	7.74	60	16.9	213	2.92e-07	1.19e-05	lm.nb	Sustaining Proliferative Signaling	XM_003434277.4:2195
CD80-mRNA	-2.39	0.379	-3.13	-1.65	0.191	0.114	0.319	2.95e-07	1.2e-05	lm.nb	Activating Invasion and Metastasis, Avoiding immune Destruction, Sustaining Proliferative Signaling, Tumor-promoting Inflammation	NM_001003147.1:705
ATG7-mRNA	-0.673	0.108	-0.885	-0.462	0.627	0.542	0.726	3.65e-07	1.47e-05	lm.nb	Avoiding immune Destruction, Deregulating Cellular Energetics, Resisting Cell Death	XM_022406360.1:1119
TNFSF10-mRNA	1.95	0.313	1.34	2.56	3.86	2.52	5.9	3.79e-07	1.51e-05	lm.nb	Resisting Cell Death	NM_001130836.1:495
RUNX1-mRNA	-2	0.323	-2.64	-1.37	0.25	0.161	0.387	4.24e-07	1.67e-05	lm.nb	Nonmutational Epigenetic Reprogramming, Phenotypic Plasticity, Sustaining Proliferative Signaling	XM_844282.4:568
THBD-mRNA	-1.85	0.298	-2.43	-1.26	0.278	0.186	0.417	4.32e-07	1.69e-05	lm.nb		NM_001006953.2:1084
IRF1-mRNA	2.13	0.346	1.45	2.81	4.38	2.74	7.01	4.78e-07	1.86e-05	lm.nb	Resisting Cell Death, Tumor-promoting Inflammation	XM_003639368.4:712
RELA-mRNA	0.583	0.095	0.397	0.77	1.5	1.32	1.7	5.09e-07	1.96e-05	lm.nb	Activating Invasion and Metastasis, Avoiding immune Destruction, Enabling Replicative Immortality, Inducing Angiogenesis, Nonmutational Epigenetic Reprogramming, Phenotypic Plasticity, Resisting Cell Death, Senescence, Sustaining Proliferative Signaling, Tumor-promoting Inflammation	XM_005631473.2:1007
HMGCR-mRNA	-1.74	0.285	-2.3	-1.19	0.298	0.203	0.44	5.41e-07	2.07e-05	lm.nb	Deregulating Cellular Energetics, Phenotypic Plasticity, Sustaining Proliferative Signaling	XM_536323.6:2005
SHMT2-mRNA	-1	0.164	-1.32	-0.679	0.5	0.4	0.624	5.54e-07	2.1e-05	lm.nb	Deregulating Cellular Energetics, Sustaining Proliferative Signaling	XM_005625536.1:1280
SERPING1-mRNA	2.12	0.349	1.44	2.8	4.34	2.7	6.97	6.1e-07	2.29e-05	lm.nb		XM_022405112.1:105
ICOS-mRNA	4.06	0.669	2.75	5.37	16.7	6.73	41.4	6.16e-07	2.3e-05	lm.nb	Activating Invasion and Metastasis, Avoiding immune Destruction	NM_001002972.2:518
PIN1-mRNA	-0.474	0.0782	-0.627	-0.32	0.72	0.648	0.801	6.48e-07	2.4e-05	lm.nb	Tumor-promoting Inflammation	XM_542080.5:427
NDRG1-mRNA	-2.16	0.357	-2.86	-1.46	0.224	0.138	0.363	6.64e-07	2.44e-05	lm.nb	Sustaining Proliferative Signaling	NM_001284434.1:570
SMAD3-mRNA	1.45	0.24	0.98	1.92	2.74	1.97	3.79	6.92e-07	2.52e-05	lm.nb	Activating Invasion and Metastasis, Enabling Replicative Immortality, Evading Growth Suppressors, Phenotypic Plasticity, Senescence, Sustaining Proliferative Signaling, Tumor-promoting Inflammation	NM_001170829.2:872
PSMB8-mRNA	2.55	0.422	1.72	3.37	5.84	3.29	10.4	7.05e-07	2.55e-05	lm.nb	Avoiding immune Destruction, Enabling Replicative Immortality, Evading Growth Suppressors, Inducing Angiogenesis, Phenotypic Plasticity, Resisting Cell Death, Sustaining Proliferative Signaling, Tumor-promoting Inflammation	NM_001048085.1:245
TNFRSF21-mRNA	2.35	0.389	1.58	3.11	5.08	3	8.63	7.16e-07	2.56e-05	lm.nb	Deregulating Cellular Energetics, Resisting Cell Death	XM_038683719.1:1948
CD59-mRNA	-1.73	0.289	-2.29	-1.16	0.302	0.204	0.447	8.16e-07	2.9e-05	lm.nb		XM_022405336.1:735
MX1-mRNA	2.9	0.485	1.95	3.85	7.45	3.86	14.4	8.27e-07	2.92e-05	lm.nb	Tumor-promoting Inflammation	NM_001003134.1:1182
IL15-mRNA	1.94	0.326	1.3	2.58	3.84	2.47	5.98	8.72e-07	3.05e-05	lm.nb	Resisting Cell Death, Sustaining Proliferative Signaling, Tumor-promoting Inflammation	XM_844053.1:455
CTSH-mRNA	-2.7	0.453	-3.59	-1.81	0.154	0.0833	0.286	9.06e-07	3.15e-05	lm.nb	Avoiding immune Destruction, Resisting Cell Death	XM_536212.3:792
IL11RA-mRNA	1.77	0.299	1.19	2.36	3.42	2.28	5.14	9.44e-07	3.26e-05	lm.nb	Sustaining Proliferative Signaling, Tumor-promoting Inflammation	XM_005626742.3:481
PDGFC-mRNA	3.16	0.536	2.11	4.21	8.91	4.3	18.5	1.07e-06	3.67e-05	lm.nb	Activating Invasion and Metastasis, Sustaining Proliferative Signaling	XM_022403541.1:320
PGF-mRNA	0.952	0.162	0.635	1.27	1.93	1.55	2.41	1.11e-06	3.76e-05	lm.nb	Activating Invasion and Metastasis, Sustaining Proliferative Signaling	XM_022422220.2:837
IFNGR1-mRNA	1.65	0.28	1.1	2.2	3.13	2.14	4.58	1.12e-06	3.77e-05	lm.nb	Inducing Angiogenesis, Sustaining Proliferative Signaling, Tumor-promoting Inflammation	XM_003638758.2:1290
STAT1-mRNA	1.26	0.217	0.838	1.69	2.4	1.79	3.22	1.29e-06	4.33e-05	lm.nb	Inducing Angiogenesis, Sustaining Proliferative Signaling, Tumor-promoting Inflammation	XM_843260.1:15
IL1A-mRNA	-1.77	0.304	-2.36	-1.17	0.294	0.195	0.444	1.35e-06	4.48e-05	lm.nb	Enabling Replicative Immortality, Senescence, Sustaining Proliferative Signaling, Tumor-promoting Inflammation	NM_001003157.2:175
IL6ST-mRNA	1.4	0.242	0.926	1.87	2.64	1.9	3.66	1.46e-06	4.83e-05	lm.nb	Sustaining Proliferative Signaling, Tumor-promoting Inflammation	XM_022405204.1:840
CCND3-mRNA	-1.9	0.331	-2.55	-1.25	0.268	0.171	0.42	1.7e-06	5.56e-05	lm.nb	Activating Invasion and Metastasis, Enabling Replicative Immortality, Evading Growth Suppressors, Genome Instability & Mutation, Phenotypic Plasticity, Senescence, Sustaining Proliferative Signaling, Tumor-promoting Inflammation	XM_859764.3:650
TNFRSF1A-mRNA	0.796	0.141	0.52	1.07	1.74	1.43	2.1	2.23e-06	7.23e-05	lm.nb	Deregulating Cellular Energetics, Resisting Cell Death, Sustaining Proliferative Signaling, Tumor-promoting Inflammation	XM_005637258.1:600
KDR-mRNA	-1.62	0.287	-2.18	-1.06	0.326	0.221	0.48	2.24e-06	7.23e-05	lm.nb	Activating Invasion and Metastasis, Inducing Angiogenesis, Sustaining Proliferative Signaling	NM_001048024.1:690
RAF1-mRNA	-0.67	0.12	-0.905	-0.436	0.628	0.534	0.739	2.61e-06	8.36e-05	lm.nb	Activating Invasion and Metastasis, Avoiding immune Destruction, Deregulating Cellular Energetics, Enabling Replicative Immortality, Inducing Angiogenesis, Resisting Cell Death, Senescence, Sustaining Proliferative Signaling, Tumor-promoting Inflammation	XM_005632141.1:1860
CD14-mRNA	1.54	0.279	0.999	2.09	2.92	2	4.26	3.07e-06	9.78e-05	lm.nb	Avoiding immune Destruction, Nonmutational Epigenetic Reprogramming, Resisting Cell Death, Sustaining Proliferative Signaling, Tumor-promoting Inflammation	XM_843653.5:1485
PDCD1-mRNA	1.92	0.347	1.24	2.6	3.79	2.36	6.07	3.18e-06	9.99e-05	lm.nb	Activating Invasion and Metastasis, Avoiding immune Destruction	NM_001314097.1:539
BST2-mRNA	2.6	0.47	1.68	3.52	6.06	3.2	11.5	3.19e-06	9.99e-05	lm.nb	Tumor-promoting Inflammation	XM_860510.5:291
FN1-mRNA	2.37	0.428	1.53	3.2	5.16	2.88	9.22	3.2e-06	9.99e-05	lm.nb	Activating Invasion and Metastasis, Phenotypic Plasticity, Sustaining Proliferative Signaling, Tumor-promoting Inflammation	XM_536059.2:4905
EOMES-mRNA	-2.74	0.496	-3.71	-1.77	0.15	0.0762	0.294	3.31e-06	0.000103	lm.nb	Avoiding immune Destruction	XM_845645.3:2095
HRAS-mRNA	-0.862	0.156	-1.17	-0.555	0.55	0.445	0.681	3.43e-06	0.000106	lm.nb	Activating Invasion and Metastasis, Avoiding immune Destruction, Deregulating Cellular Energetics, Enabling Replicative Immortality, Inducing Angiogenesis, Phenotypic Plasticity, Resisting Cell Death, Senescence, Sustaining Proliferative Signaling, Tumor-promoting Inflammation	XM_540523.4:370
MAP4K2-mRNA	-1.12	0.204	-1.52	-0.716	0.462	0.35	0.609	3.85e-06	0.000118	lm.nb	Sustaining Proliferative Signaling	XM_005631510.2:241
TOX-mRNA	4.43	0.821	2.82	6.04	21.5	7.06	65.8	4.88e-06	0.000148	lm.nb		XM_005638006.1:1300
LAG3-mRNA	3.16	0.587	2.01	4.3	8.91	4.01	19.8	5.1e-06	0.000154	lm.nb	Avoiding immune Destruction	XM_005637438.2:1335
SLC11A1-mRNA	2.23	0.415	1.41	3.04	4.68	2.66	8.21	5.28e-06	0.000158	lm.nb		NM_001013851.1:540
IL6R-mRNA	1.99	0.372	1.26	2.72	3.98	2.4	6.6	5.56e-06	0.000166	lm.nb	Inducing Angiogenesis, Phenotypic Plasticity, Sustaining Proliferative Signaling, Tumor-promoting Inflammation	XM_850012.1:547
LFNG-mRNA	1.74	0.328	1.1	2.38	3.34	2.14	5.21	6.41e-06	0.00019	lm.nb	Sustaining Proliferative Signaling	XM_547009.5:587
CHEK2-mRNA	-0.813	0.154	-1.11	-0.511	0.569	0.462	0.701	6.77e-06	0.000199	lm.nb	Enabling Replicative Immortality, Evading Growth Suppressors, Genome Instability & Mutation, Senescence	XM_022410496.1:1205
SLC16A1-mRNA	-1.7	0.323	-2.33	-1.06	0.308	0.199	0.478	7.42e-06	0.000217	lm.nb	Deregulating Cellular Energetics	XM_022405026.1:4940
MAP2K1-mRNA	0.657	0.125	0.411	0.902	1.58	1.33	1.87	7.61e-06	0.000221	lm.nb	Activating Invasion and Metastasis, Avoiding immune Destruction, Deregulating Cellular Energetics, Enabling Replicative Immortality, Inducing Angiogenesis, Phenotypic Plasticity, Resisting Cell Death, Senescence, Sustaining Proliferative Signaling, Tumor-promoting Inflammation	NM_001048094.1:333
NOTCH1-mRNA	-1.24	0.237	-1.7	-0.776	0.423	0.307	0.584	7.76e-06	0.000224	lm.nb	Activating Invasion and Metastasis, Enabling Replicative Immortality, Phenotypic Plasticity, Sustaining Proliferative Signaling	XM_005625433.1:3623
CD74-mRNA	2.32	0.443	1.45	3.19	4.99	2.73	9.11	8.03e-06	0.00023	lm.nb	Avoiding immune Destruction	XM_005619298.3:399
GZMB-mRNA	3.14	0.602	1.96	4.32	8.84	3.9	20	8.21e-06	0.000234	lm.nb	Avoiding immune Destruction, Nonmutational Epigenetic Reprogramming, Resisting Cell Death, Sustaining Proliferative Signaling	XM_547752.2:495
TNFRSF1B-mRNA	1.32	0.255	0.823	1.82	2.5	1.77	3.54	9.33e-06	0.000264	lm.nb	Resisting Cell Death, Tumor-promoting Inflammation	XM_005617982.1:200
HLA-DRB1-mRNA	2.24	0.435	1.39	3.1	4.73	2.62	8.55	1.01e-05	0.000285	lm.nb	Activating Invasion and Metastasis, Avoiding immune Destruction, Tumor-promoting Inflammation	NM_001014768.1:414
PVR-mRNA	1.43	0.278	0.884	1.97	2.69	1.85	3.93	1.06e-05	0.000297	lm.nb	Activating Invasion and Metastasis, Avoiding immune Destruction	XM_005616467.3:1111
DUSP1-mRNA	-1.27	0.248	-1.76	-0.784	0.415	0.296	0.581	1.13e-05	0.000314	lm.nb	Sustaining Proliferative Signaling	XM_014112785.1:935
ITGAM-mRNA	3.93	0.777	2.4	5.45	15.2	5.3	43.7	1.35e-05	0.000373	lm.nb	Activating Invasion and Metastasis, Avoiding immune Destruction, Nonmutational Epigenetic Reprogramming, Tumor-promoting Inflammation	XM_014114359.1:2861
IL4R-mRNA	-1.37	0.273	-1.91	-0.836	0.386	0.266	0.56	1.52e-05	0.000417	lm.nb	Sustaining Proliferative Signaling, Tumor-promoting Inflammation	XM_547077.2:913
IKBKG-mRNA	-0.838	0.167	-1.17	-0.51	0.559	0.446	0.702	1.57e-05	0.000429	lm.nb	Avoiding immune Destruction, Resisting Cell Death, Sustaining Proliferative Signaling, Tumor-promoting Inflammation	XM_003640238.4:2336
OAS3-mRNA	1.94	0.389	1.18	2.7	3.84	2.27	6.52	1.6e-05	0.000433	lm.nb	Tumor-promoting Inflammation	NM_001048091.1:2278
DDX58-mRNA	1.18	0.237	0.72	1.65	2.27	1.65	3.13	1.6e-05	0.000433	lm.nb	Tumor-promoting Inflammation	XM_003639385.2:3372
TLR4-mRNA	0.991	0.198	0.602	1.38	1.99	1.52	2.6	1.63e-05	0.000436	lm.nb	Activating Invasion and Metastasis, Avoiding immune Destruction, Inducing Angiogenesis, Phenotypic Plasticity, Resisting Cell Death, Sustaining Proliferative Signaling, Tumor-promoting Inflammation	NM_001002950.1:1175
NRAS-mRNA	-0.62	0.124	-0.864	-0.377	0.65	0.549	0.77	1.64e-05	0.000436	lm.nb	Avoiding immune Destruction, Deregulating Cellular Energetics, Enabling Replicative Immortality, Inducing Angiogenesis, Phenotypic Plasticity, Resisting Cell Death, Senescence, Sustaining Proliferative Signaling, Tumor-promoting Inflammation	NM_001287065.1:568
LOC488947-mRNA	2.89	0.583	1.75	4.04	7.43	3.36	16.4	1.82e-05	0.000482	lm.nb	Tumor-promoting Inflammation	XM_843271.5:1383
LAP3-mRNA	-1.02	0.206	-1.42	-0.615	0.493	0.373	0.653	1.9e-05	0.0005	lm.nb		XM_005618543.2:1292
ERBB3-mRNA	1.65	0.334	0.993	2.3	3.13	1.99	4.93	1.95e-05	0.00051	lm.nb	Sustaining Proliferative Signaling	XM_538226.6:2289
IDO1-mRNA	2.91	0.59	1.75	4.07	7.51	3.37	16.7	1.96e-05	0.00051	lm.nb		XM_532793.2:390
FBXW11-mRNA	0.66	0.134	0.397	0.923	1.58	1.32	1.9	2.05e-05	0.000531	lm.nb	Avoiding immune Destruction, Enabling Replicative Immortality, Evading Growth Suppressors, Senescence, Sustaining Proliferative Signaling, Tumor-promoting Inflammation	XM_861445.4:355
PTGER4-mRNA	3.31	0.674	1.99	4.63	9.89	3.96	24.7	2.13e-05	0.000547	lm.nb		NM_001003054.1:1150
PALB2-mRNA	0.969	0.198	0.58	1.36	1.96	1.49	2.56	2.28e-05	0.000585	lm.nb	Genome Instability & Mutation	XM_845578.5:3335
NFATC1-mRNA	1.25	0.257	0.745	1.75	2.38	1.68	3.37	2.47e-05	0.00063	lm.nb	Avoiding immune Destruction, Enabling Replicative Immortality, Senescence, Sustaining Proliferative Signaling, Tumor-promoting Inflammation	XM_541045.2:2105
BAX-mRNA	0.571	0.118	0.339	0.803	1.49	1.26	1.74	2.75e-05	0.000697	lm.nb	Genome Instability & Mutation, Nonmutational Epigenetic Reprogramming, Resisting Cell Death	NM_001003011.1:306
VSIR-mRNA	-1.85	0.385	-2.61	-1.1	0.277	0.164	0.468	2.85e-05	0.000716	lm.nb	Activating Invasion and Metastasis, Avoiding immune Destruction	XM_014112877.2:169
LIF-mRNA	-1.98	0.412	-2.79	-1.17	0.254	0.145	0.444	2.86e-05	0.000716	lm.nb	Resisting Cell Death, Sustaining Proliferative Signaling, Tumor-promoting Inflammation	NM_001197073.1:658
ADORA2A-mRNA	1.31	0.274	0.777	1.85	2.49	1.71	3.61	3e-05	0.000748	lm.nb	Avoiding immune Destruction	NM_001003278.1:1110
VEGFA-mRNA	-2.43	0.509	-3.43	-1.43	0.186	0.093	0.371	3.17e-05	0.000787	lm.nb	Activating Invasion and Metastasis, Inducing Angiogenesis, Phenotypic Plasticity, Sustaining Proliferative Signaling, Tumor-promoting Inflammation	NM_001003175.2:807
POU2F2-mRNA	-1.66	0.348	-2.34	-0.976	0.317	0.198	0.509	3.26e-05	0.000803	lm.nb		XM_014120097.1:825
CD8B-mRNA	3.3	0.692	1.94	4.65	9.82	3.84	25.2	3.28e-05	0.000804	lm.nb	Activating Invasion and Metastasis, Avoiding immune Destruction	XM_859954.4:320
ANXA1-mRNA	2.36	0.5	1.38	3.34	5.13	2.6	10.1	3.77e-05	0.00092	lm.nb	Tumor-promoting Inflammation	XM_533524.2:790
NPNT-mRNA	2.61	0.554	1.52	3.7	6.11	2.88	13	3.83e-05	0.00093	lm.nb		XM_005639244.3:790
CXCL12-mRNA	-1.68	0.358	-2.38	-0.981	0.311	0.192	0.507	3.95e-05	0.000952	lm.nb	Activating Invasion and Metastasis, Avoiding immune Destruction, Phenotypic Plasticity, Sustaining Proliferative Signaling, Tumor-promoting Inflammation	NM_001128097.1:142
CCL25-mRNA	-1.76	0.378	-2.5	-1.02	0.295	0.177	0.493	4.41e-05	0.00106	lm.nb	Tumor-promoting Inflammation	NM_001005259.1:192
SDC4-mRNA	0.973	0.209	0.563	1.38	1.96	1.48	2.61	4.61e-05	0.0011	lm.nb	Activating Invasion and Metastasis	XM_543017.4:810
PDGFA-mRNA	-1.48	0.319	-2.11	-0.856	0.358	0.232	0.552	4.73e-05	0.00112	lm.nb	Activating Invasion and Metastasis, Nonmutational Epigenetic Reprogramming, Sustaining Proliferative Signaling, Tumor-promoting Inflammation	NM_001190172.1:905
KIT-mRNA	2.29	0.494	1.32	3.25	4.88	2.5	9.54	4.83e-05	0.00114	lm.nb	Sustaining Proliferative Signaling	NM_001003181.1:2110
DLA-64-mRNA	2.11	0.456	1.22	3.01	4.32	2.33	8.03	4.85e-05	0.00114	lm.nb	Activating Invasion and Metastasis, Avoiding immune Destruction, Enabling Replicative Immortality, Senescence, Tumor-promoting Inflammation	NM_001014378.1:517
GSK3A-mRNA	0.491	0.106	0.283	0.699	1.41	1.22	1.62	4.95e-05	0.00116	lm.nb	Sustaining Proliferative Signaling, Tumor-promoting Inflammation	XM_014116630.2:443
PGR-mRNA	3.36	0.728	1.94	4.79	10.3	3.83	27.7	4.97e-05	0.00116	lm.nb	Sustaining Proliferative Signaling	NM_001003074.1:2200
GNLY-mRNA	-2.88	0.622	-4.09	-1.66	0.136	0.0586	0.317	4.99e-05	0.00116	lm.nb		XM_005630481.3:1070
ITGAX-mRNA	1.66	0.362	0.955	2.37	3.17	1.94	5.18	5.34e-05	0.00123	lm.nb	Tumor-promoting Inflammation	XM_547049.4:1965
ANGPT1-mRNA	-1.36	0.297	-1.95	-0.781	0.389	0.26	0.582	5.56e-05	0.00127	lm.nb	Inducing Angiogenesis, Sustaining Proliferative Signaling	NM_001005754.2:1110
ANKRD22-mRNA	-1.55	0.337	-2.21	-0.884	0.343	0.217	0.542	5.68e-05	0.0013	lm.nb		XM_005636647.3:602
STAT4-mRNA	1.24	0.271	0.705	1.77	2.35	1.63	3.4	5.95e-05	0.00135	lm.nb	Sustaining Proliferative Signaling, Tumor-promoting Inflammation	XM_005640471.1:1410
TRAF6-mRNA	-0.434	0.0952	-0.621	-0.248	0.74	0.65	0.842	5.96e-05	0.00135	lm.nb	Avoiding immune Destruction, Deregulating Cellular Energetics, Resisting Cell Death, Sustaining Proliferative Signaling, Tumor-promoting Inflammation	XM_003432322.4:1052
CASP10-mRNA	0.85	0.187	0.485	1.22	1.8	1.4	2.32	6.06e-05	0.00136	lm.nb	Resisting Cell Death	XM_005640530.3:1415
DLA-79-mRNA	2.76	0.607	1.57	3.95	6.79	2.98	15.5	6.09e-05	0.00136	lm.nb	Activating Invasion and Metastasis, Avoiding immune Destruction, Enabling Replicative Immortality, Senescence, Tumor-promoting Inflammation	NM_001020810.1:246
IGHM-mRNA	2.91	0.639	1.65	4.16	7.49	3.14	17.9	6.29e-05	0.0014	lm.nb	Tumor-promoting Inflammation	IGHM_01.1:111
CD209-mRNA	-1.64	0.363	-2.35	-0.933	0.32	0.195	0.524	6.54e-05	0.00145	lm.nb		NM_001130832.1:249
DLA-DQA1-mRNA	2.15	0.476	1.22	3.09	4.45	2.33	8.49	6.73e-05	0.00148	lm.nb	Activating Invasion and Metastasis, Avoiding immune Destruction, Tumor-promoting Inflammation	NM_001011726.1:441
CSF1-mRNA	0.967	0.217	0.542	1.39	1.95	1.46	2.62	8.2e-05	0.0018	lm.nb	Resisting Cell Death, Sustaining Proliferative Signaling, Tumor-promoting Inflammation	XM_005621807.2:813
TNKS2-mRNA	0.532	0.121	0.296	0.769	1.45	1.23	1.7	9.36e-05	0.00204	lm.nb	Enabling Replicative Immortality, Sustaining Proliferative Signaling	XM_022412163.1:1220
PECAM1-mRNA	-1.36	0.307	-1.96	-0.753	0.391	0.257	0.593	9.36e-05	0.00204	lm.nb	Activating Invasion and Metastasis, Avoiding immune Destruction	XM_848326.1:1355
IDH2-mRNA	0.911	0.207	0.505	1.32	1.88	1.42	2.49	9.63e-05	0.00208	lm.nb	Deregulating Cellular Energetics	XM_014112432.1:1018
TXNIP-mRNA	-1.53	0.35	-2.22	-0.848	0.346	0.215	0.556	0.000101	0.00218	lm.nb		XM_533037.5:1075
FLT1-mRNA	-0.934	0.216	-1.36	-0.511	0.523	0.39	0.702	0.000122	0.00261	lm.nb	Activating Invasion and Metastasis, Inducing Angiogenesis, Nonmutational Epigenetic Reprogramming, Sustaining Proliferative Signaling	XM_534520.2:1345
IRF5-mRNA	-1.8	0.42	-2.63	-0.981	0.286	0.162	0.507	0.000131	0.0028	lm.nb	Tumor-promoting Inflammation	XM_014119060.2:457
TBK1-mRNA	0.414	0.0966	0.224	0.603	1.33	1.17	1.52	0.000136	0.00289	lm.nb	Deregulating Cellular Energetics, Resisting Cell Death, Sustaining Proliferative Signaling, Tumor-promoting Inflammation	XM_022424157.1:565
CYFIP2-mRNA	1.99	0.466	1.08	2.91	3.98	2.11	7.5	0.00014	0.00294	lm.nb	Inducing Angiogenesis	XM_005619254.3:3075
DLA-DMA-mRNA	1.28	0.299	0.692	1.86	2.42	1.62	3.64	0.00014	0.00294	lm.nb	Activating Invasion and Metastasis, Avoiding immune Destruction	NM_001048099.1:255
DLA-DRA-mRNA	1.83	0.427	0.989	2.66	3.55	1.98	6.34	0.000141	0.00294	lm.nb	Activating Invasion and Metastasis, Avoiding immune Destruction, Tumor-promoting Inflammation	NM_001011723.1:190
CD44-mRNA	-1.97	0.462	-2.87	-1.07	0.255	0.136	0.478	0.000143	0.00297	lm.nb	Activating Invasion and Metastasis, Enabling Replicative Immortality, Phenotypic Plasticity, Tumor-promoting Inflammation	NM_001197022.1:455
TLR6-mRNA	-1.54	0.362	-2.24	-0.827	0.345	0.211	0.564	0.000152	0.00316	lm.nb	Avoiding immune Destruction	XM_022417244.1:2976
C3-mRNA	-1.67	0.397	-2.45	-0.891	0.315	0.184	0.539	0.000171	0.00353	lm.nb	Avoiding immune Destruction	XM_022407130.1:3488
CXCR6-mRNA	1.78	0.427	0.941	2.62	3.43	1.92	6.13	0.000194	0.00399	lm.nb	Tumor-promoting Inflammation	XM_846798.4:806
IL17A-mRNA	-1.85	0.446	-2.72	-0.973	0.278	0.152	0.509	0.000206	0.00422	lm.nb	Activating Invasion and Metastasis, Phenotypic Plasticity, Tumor-promoting Inflammation	NM_001165878.1:116
CXCL16-mRNA	1.25	0.306	0.645	1.85	2.37	1.56	3.6	0.000257	0.00525	lm.nb	Tumor-promoting Inflammation	XM_844211.3:748
HMGB1-mRNA	-0.615	0.152	-0.913	-0.318	0.653	0.531	0.802	0.000269	0.00545	lm.nb	Activating Invasion and Metastasis, Deregulating Cellular Energetics, Genome Instability & Mutation, Phenotypic Plasticity, Resisting Cell Death, Tumor-promoting Inflammation	NM_001002937.2:202
CMTM6-mRNA	-0.85	0.211	-1.26	-0.438	0.555	0.417	0.738	0.000281	0.00567	lm.nb		XM_847039.7:643
ILF3-mRNA	0.686	0.171	0.351	1.02	1.61	1.28	2.03	0.000295	0.00593	lm.nb		XM_005632891.3:1837
CD81-mRNA	-0.795	0.199	-1.19	-0.404	0.576	0.44	0.756	0.000322	0.00645	lm.nb	Avoiding immune Destruction, Tumor-promoting Inflammation	XM_014120935.1:339
HSD11B1-mRNA	-2.24	0.561	-3.34	-1.14	0.212	0.0991	0.455	0.000327	0.00651	lm.nb	Deregulating Cellular Energetics	NM_001005756.1:372
ATG16L1-mRNA	0.525	0.132	0.266	0.783	1.44	1.2	1.72	0.000335	0.00664	lm.nb	Deregulating Cellular Energetics, Resisting Cell Death	XM_845571.5:1033
ACVR1-mRNA	0.845	0.213	0.427	1.26	1.8	1.34	2.4	0.000345	0.00683	lm.nb	Sustaining Proliferative Signaling, Tumor-promoting Inflammation	XM_022414922.1:1140
CCL8-mRNA	1.98	0.5	0.999	2.96	3.94	2	7.78	0.000353	0.00694	lm.nb	Tumor-promoting Inflammation	NM_001005255.1:36
CFD-mRNA	-1.42	0.358	-2.12	-0.715	0.374	0.23	0.609	0.000354	0.00694	lm.nb		XM_542213.6:336
IL1B-mRNA	2.14	0.544	1.08	3.21	4.42	2.11	9.26	0.000373	0.00727	lm.nb	Activating Invasion and Metastasis, Phenotypic Plasticity, Resisting Cell Death, Sustaining Proliferative Signaling, Tumor-promoting Inflammation	NM_001037971.1:455
CD37-mRNA	1.74	0.443	0.871	2.61	3.34	1.83	6.1	0.000388	0.00753	lm.nb		XM_541497.4:829
IRAK1-mRNA	0.656	0.168	0.327	0.985	1.58	1.25	1.98	0.000409	0.00791	lm.nb	Sustaining Proliferative Signaling, Tumor-promoting Inflammation	XM_549367.6:857
TOLLIP-mRNA	-0.646	0.169	-0.976	-0.316	0.639	0.508	0.803	0.000504	0.00971	lm.nb	Tumor-promoting Inflammation	XM_540778.5:431
RAD51-mRNA	1.49	0.392	0.726	2.26	2.82	1.65	4.8	0.000534	0.0102	lm.nb	Evading Growth Suppressors, Genome Instability & Mutation	NM_001003043.1:495
CREB1-mRNA	-0.563	0.148	-0.853	-0.273	0.677	0.554	0.827	0.000542	0.0104	lm.nb	Deregulating Cellular Energetics, Phenotypic Plasticity, Resisting Cell Death, Sustaining Proliferative Signaling, Tumor-promoting Inflammation	XM_014110992.2:259
RET-mRNA	2.18	0.576	1.05	3.31	4.54	2.08	9.93	0.000572	0.0109	lm.nb	Phenotypic Plasticity, Sustaining Proliferative Signaling	NM_001197099.1:1128
FAS-mRNA	0.908	0.24	0.437	1.38	1.88	1.35	2.6	0.000583	0.011	lm.nb	Genome Instability & Mutation, Resisting Cell Death, Sustaining Proliferative Signaling	XM_005636650.1:535
ADAMTS2-mRNA	-1.39	0.369	-2.12	-0.67	0.381	0.231	0.628	0.00059	0.0111	lm.nb		XM_843844.4:5790
MAPK8-mRNA	-0.567	0.151	-0.862	-0.271	0.675	0.55	0.829	0.000631	0.0119	lm.nb	Activating Invasion and Metastasis, Avoiding immune Destruction, Deregulating Cellular Energetics, Enabling Replicative Immortality, Genome Instability & Mutation, Phenotypic Plasticity, Resisting Cell Death, Senescence, Sustaining Proliferative Signaling, Tumor-promoting Inflammation	XM_005637467.3:665
ADA-mRNA	-1.07	0.285	-1.63	-0.508	0.477	0.324	0.703	0.000656	0.0123	lm.nb		XM_005635097.2:1461
CD63-mRNA	0.687	0.185	0.324	1.05	1.61	1.25	2.07	0.000709	0.0132	lm.nb		XM_005625462.1:255
ISG15-mRNA	1.84	0.494	0.867	2.8	3.57	1.82	6.98	0.000709	0.0132	lm.nb	Genome Instability & Mutation, Tumor-promoting Inflammation	XM_003639053.4:389
TCF7-mRNA	-1.87	0.504	-2.86	-0.883	0.273	0.138	0.542	0.000712	0.0132	lm.nb	Enabling Replicative Immortality, Sustaining Proliferative Signaling	XM_003639372.2:1860
DLA-DMB-mRNA	1.34	0.36	0.63	2.04	2.52	1.55	4.12	0.000719	0.0132	lm.nb	Activating Invasion and Metastasis, Avoiding immune Destruction	NM_001271070.1:507
PIK3C2G-mRNA	-2.13	0.582	-3.27	-0.987	0.229	0.104	0.504	0.000835	0.0153	lm.nb	Deregulating Cellular Energetics	XM_014108746.2:2538
IDO2-mRNA	-1.25	0.344	-1.93	-0.577	0.42	0.263	0.67	0.000883	0.0161	lm.nb		XM_022404003.1:375
ATG10-mRNA	-0.684	0.188	-1.05	-0.315	0.622	0.482	0.804	0.000888	0.0162	lm.nb	Deregulating Cellular Energetics, Resisting Cell Death	XM_005618157.3:657
TFE3-mRNA	-0.426	0.117	-0.656	-0.196	0.744	0.635	0.873	0.000893	0.0162	lm.nb	Nonmutational Epigenetic Reprogramming	XM_014111858.2:585
IRAK4-mRNA	-0.589	0.162	-0.907	-0.271	0.665	0.533	0.829	0.000901	0.0163	lm.nb	Sustaining Proliferative Signaling, Tumor-promoting Inflammation	XM_005636956.2:1258
CXCL10-mRNA	2.71	0.748	1.24	4.18	6.54	2.37	18.1	0.000919	0.0165	lm.nb	Resisting Cell Death, Tumor-promoting Inflammation	NM_001010949.1:153
CXCR5-mRNA	-0.97	0.268	-1.5	-0.445	0.51	0.355	0.735	0.000926	0.0166	lm.nb	Tumor-promoting Inflammation	XM_546496.3:1426
GZMA-mRNA	2.02	0.558	0.926	3.11	4.06	1.9	8.66	0.000929	0.0166	lm.nb	Avoiding immune Destruction	XM_544335.2:140
KMT2D-mRNA	0.588	0.163	0.269	0.907	1.5	1.21	1.87	0.000937	0.0167	lm.nb	Enabling Replicative Immortality, Nonmutational Epigenetic Reprogramming, Phenotypic Plasticity, Sustaining Proliferative Signaling	XM_005636883.2:11224
APP-mRNA	-1.09	0.303	-1.68	-0.494	0.47	0.312	0.71	0.00101	0.0178	lm.nb	Tumor-promoting Inflammation	NM_001293279.1:1805
IL2RB-mRNA	1.69	0.473	0.767	2.62	3.24	1.7	6.15	0.00102	0.0181	lm.nb	Nonmutational Epigenetic Reprogramming, Sustaining Proliferative Signaling, Tumor-promoting Inflammation	XM_847855.1:880
CR2-mRNA	-1.66	0.465	-2.57	-0.747	0.317	0.168	0.596	0.00108	0.0189	lm.nb	Avoiding immune Destruction, Tumor-promoting Inflammation	XM_005622319.1:2435
CTSW-mRNA	2.13	0.599	0.957	3.3	4.38	1.94	9.87	0.0011	0.0192	lm.nb	Resisting Cell Death	XM_540846.5:114
CIITA-mRNA	1.6	0.451	0.72	2.49	3.04	1.65	5.61	0.00111	0.0193	lm.nb	Tumor-promoting Inflammation	XM_547128.2:148
NFATC3-mRNA	-0.373	0.105	-0.579	-0.167	0.772	0.669	0.89	0.00111	0.0193	lm.nb	Avoiding immune Destruction, Enabling Replicative Immortality, Senescence, Sustaining Proliferative Signaling, Tumor-promoting Inflammation	XM_536809.2:2630
RB1-mRNA	0.609	0.172	0.272	0.946	1.53	1.21	1.93	0.00114	0.0197	lm.nb	Enabling Replicative Immortality, Evading Growth Suppressors, Senescence, Sustaining Proliferative Signaling	XM_534118.2:1859
TLR1-mRNA	-1.18	0.333	-1.83	-0.528	0.441	0.281	0.694	0.00114	0.0197	lm.nb	Avoiding immune Destruction	XM_014112326.2:853
NCF4-mRNA	1.23	0.349	0.55	1.92	2.35	1.46	3.78	0.00117	0.0201	lm.nb	Avoiding immune Destruction, Inducing Angiogenesis	XM_022424475.1:1078
KLRG1-mRNA	1.57	0.447	0.696	2.45	2.97	1.62	5.46	0.00123	0.021	lm.nb	Avoiding immune Destruction	XM_849133.1:370
MKI67-mRNA	1.6	0.454	0.706	2.49	3.02	1.63	5.6	0.00123	0.021	lm.nb		XM_014108788.1:2292
IGF2R-mRNA	-0.705	0.202	-1.1	-0.309	0.613	0.466	0.807	0.00134	0.0227	lm.nb		NM_001122602.1:2872
TNFRSF14-mRNA	1.05	0.301	0.457	1.64	2.07	1.37	3.11	0.00137	0.0232	lm.nb	Tumor-promoting Inflammation	XM_549666.2:879
BRCA1-mRNA	1.12	0.323	0.489	1.75	2.18	1.4	3.37	0.00138	0.0232	lm.nb	Evading Growth Suppressors, Genome Instability & Mutation, Sustaining Proliferative Signaling	NM_001013416.1:1779
RPS6-mRNA	-0.993	0.286	-1.55	-0.432	0.502	0.341	0.741	0.0014	0.0236	lm.nb	Deregulating Cellular Energetics, Inducing Angiogenesis, Phenotypic Plasticity, Sustaining Proliferative Signaling	NM_001252170.1:338
CASP8-mRNA	-0.933	0.269	-1.46	-0.405	0.524	0.364	0.755	0.00142	0.0237	lm.nb	Genome Instability & Mutation, Resisting Cell Death	NM_001048029.1:1005
PLCG1-mRNA	1.03	0.297	0.447	1.61	2.04	1.36	3.06	0.00142	0.0237	lm.nb	Avoiding immune Destruction, Inducing Angiogenesis, Phenotypic Plasticity, Sustaining Proliferative Signaling, Tumor-promoting Inflammation	XM_005635060.3:930
TNFSF11-mRNA	1.11	0.32	0.479	1.73	2.15	1.39	3.32	0.00145	0.0242	lm.nb	Tumor-promoting Inflammation	XM_846672.1:440
LTBR-mRNA	-0.441	0.128	-0.692	-0.19	0.737	0.619	0.877	0.0015	0.0249	lm.nb	Inducing Angiogenesis, Tumor-promoting Inflammation	XM_005637256.3:422
SLAMF7-mRNA	1.65	0.479	0.707	2.59	3.13	1.63	6.01	0.00154	0.0254	lm.nb	Avoiding immune Destruction	XM_847365.1:210
CD99-mRNA	-0.765	0.224	-1.2	-0.327	0.588	0.434	0.797	0.0016	0.0262	lm.nb	Activating Invasion and Metastasis, Avoiding immune Destruction	XM_014111551.1:1960
MERTK-mRNA	-1.31	0.383	-2.06	-0.557	0.404	0.24	0.68	0.00163	0.0267	lm.nb	Sustaining Proliferative Signaling	XM_005630437.3:2735
VIM-mRNA	-1.1	0.322	-1.73	-0.465	0.468	0.302	0.724	0.00168	0.0274	lm.nb	Activating Invasion and Metastasis, Deregulating Cellular Energetics, Phenotypic Plasticity, Resisting Cell Death, Sustaining Proliferative Signaling, Tumor-promoting Inflammation	NM_001287023.1:823
DLA88-mRNA	1.4	0.411	0.593	2.2	2.64	1.51	4.61	0.00169	0.0275	lm.nb	Activating Invasion and Metastasis, Avoiding immune Destruction, Enabling Replicative Immortality, Senescence, Tumor-promoting Inflammation	NM_001014767.1:298
CCL4-mRNA	1.85	0.547	0.774	2.92	3.6	1.71	7.57	0.00182	0.0295	lm.nb	Tumor-promoting Inflammation	NM_001005250.1:15
CDK1-mRNA	1.36	0.402	0.566	2.14	2.56	1.48	4.42	0.00185	0.0299	lm.nb	Enabling Replicative Immortality, Evading Growth Suppressors, Genome Instability & Mutation, Senescence, Sustaining Proliferative Signaling	XM_014112825.1:578
ISG20-mRNA	1.7	0.505	0.708	2.69	3.24	1.63	6.44	0.00189	0.0304	lm.nb	Tumor-promoting Inflammation	XM_545847.5:603
FCGR1A-mRNA	1.01	0.301	0.419	1.6	2.01	1.34	3.03	0.00194	0.0311	lm.nb	Avoiding immune Destruction, Nonmutational Epigenetic Reprogramming, Tumor-promoting Inflammation	XM_014120558.2:834
MIF-mRNA	0.609	0.183	0.251	0.967	1.53	1.19	1.95	0.00203	0.0325	lm.nb	Tumor-promoting Inflammation	ENSCAFT00030041867.1:131
LOC484306-mRNA	1.05	0.318	0.426	1.67	2.07	1.34	3.19	0.00223	0.0354	lm.nb	Avoiding immune Destruction, Tumor-promoting Inflammation	XM_014118394.2:937
TNFAIP8-mRNA	-1.05	0.318	-1.67	-0.423	0.484	0.315	0.746	0.00227	0.0361	lm.nb	Deregulating Cellular Energetics, Sustaining Proliferative Signaling	XM_038660103.1:480
DLA-12-mRNA	1.51	0.463	0.606	2.42	2.85	1.52	5.35	0.00242	0.0382	lm.nb	Activating Invasion and Metastasis, Avoiding immune Destruction, Enabling Replicative Immortality, Senescence, Tumor-promoting Inflammation	NM_001014379.1:1298
CD5-mRNA	1.66	0.507	0.662	2.65	3.15	1.58	6.28	0.00244	0.0385	lm.nb		XM_005631690.3:1585
FASLG-mRNA	1.63	0.501	0.651	2.61	3.1	1.57	6.12	0.00248	0.039	lm.nb	Avoiding immune Destruction, Resisting Cell Death, Sustaining Proliferative Signaling, Tumor-promoting Inflammation	XM_848916.1:495
IL29L-mRNA	-1.2	0.369	-1.92	-0.478	0.435	0.264	0.718	0.00251	0.0393	lm.nb	Sustaining Proliferative Signaling, Tumor-promoting Inflammation	NM_001114853.1:8
NT5E-mRNA	-1.66	0.51	-2.66	-0.658	0.317	0.159	0.634	0.00254	0.0396	lm.nb		XM_532221.2:1325
LOC487977-mRNA	-0.903	0.283	-1.46	-0.349	0.535	0.364	0.785	0.00296	0.046	lm.nb	Avoiding immune Destruction	XM_005639485.2:1272
ICAM3-mRNA	1.62	0.509	0.624	2.62	3.08	1.54	6.14	0.00302	0.0468	lm.nb	Activating Invasion and Metastasis, Avoiding immune Destruction	XM_003432853.4:705
PDGFRA-mRNA	-1.34	0.42	-2.16	-0.515	0.396	0.224	0.7	0.00303	0.0469	lm.nb	Activating Invasion and Metastasis, Inducing Angiogenesis, Sustaining Proliferative Signaling, Tumor-promoting Inflammation	XM_005628196.2:2312
CD86-mRNA	0.923	0.292	0.35	1.5	1.9	1.27	2.82	0.00327	0.0503	lm.nb	Activating Invasion and Metastasis, Avoiding immune Destruction, Nonmutational Epigenetic Reprogramming, Sustaining Proliferative Signaling, Tumor-promoting Inflammation	NM_001003146.1:20
CCL5-mRNA	1.98	0.627	0.748	3.21	3.94	1.68	9.23	0.0033	0.0506	lm.nb	Resisting Cell Death, Tumor-promoting Inflammation	NM_001003010.2:170
CCL3-mRNA	1.43	0.456	0.542	2.33	2.7	1.46	5.02	0.00335	0.051	lm.nb	Avoiding immune Destruction, Tumor-promoting Inflammation	NM_001005251.1:111
LOC100049001-mRNA	-1.05	0.334	-1.71	-0.397	0.482	0.306	0.759	0.00335	0.051	lm.nb	Activating Invasion and Metastasis	NM_001097555.1:263
CARD9-mRNA	1.04	0.332	0.387	1.69	2.05	1.31	3.22	0.00355	0.0539	lm.nb		XM_844178.1:349
PIK3CD-mRNA	1.2	0.386	0.446	1.96	2.3	1.36	3.89	0.00364	0.0551	lm.nb	Activating Invasion and Metastasis, Avoiding immune Destruction, Deregulating Cellular Energetics, Enabling Replicative Immortality, Inducing Angiogenesis, Phenotypic Plasticity, Resisting Cell Death, Senescence, Sustaining Proliferative Signaling, Tumor-promoting Inflammation	XM_546764.6:2995
ITK-mRNA	1.91	0.614	0.706	3.11	3.76	1.63	8.65	0.00371	0.0558	lm.nb	Avoiding immune Destruction, Tumor-promoting Inflammation	XM_546277.2:400
CTLA4-mRNA	1.84	0.593	0.682	3.01	3.59	1.6	8.04	0.00371	0.0558	lm.nb	Activating Invasion and Metastasis, Avoiding immune Destruction	NM_001003106.1:1370
CH25H-mRNA	0.868	0.28	0.32	1.42	1.83	1.25	2.67	0.00375	0.0562	lm.nb	Deregulating Cellular Energetics	NM_001313827.1:507
FOS-mRNA	1.13	0.37	0.402	1.85	2.19	1.32	3.61	0.00438	0.0653	lm.nb	Avoiding immune Destruction, Enabling Replicative Immortality, Genome Instability & Mutation, Resisting Cell Death, Senescence, Sustaining Proliferative Signaling, Tumor-promoting Inflammation	XM_547914.5:1477
NFKB1-mRNA	-0.596	0.196	-0.98	-0.213	0.662	0.507	0.863	0.00439	0.0653	lm.nb	Activating Invasion and Metastasis, Avoiding immune Destruction, Enabling Replicative Immortality, Inducing Angiogenesis, Nonmutational Epigenetic Reprogramming, Phenotypic Plasticity, Resisting Cell Death, Senescence, Sustaining Proliferative Signaling, Tumor-promoting Inflammation	NM_001003344.1:1880
CDH1-mRNA	0.68	0.223	0.242	1.12	1.6	1.18	2.17	0.0044	0.0653	lm.nb	Activating Invasion and Metastasis, Avoiding immune Destruction, Phenotypic Plasticity, Resisting Cell Death	NM_001287125.1:1698
IL1R1-mRNA	-0.942	0.31	-1.55	-0.335	0.521	0.342	0.793	0.00445	0.0658	lm.nb	Sustaining Proliferative Signaling, Tumor-promoting Inflammation	XM_005625999.3:640
MAPK14-mRNA	-0.433	0.142	-0.712	-0.153	0.741	0.611	0.899	0.00448	0.0661	lm.nb	Avoiding immune Destruction, Deregulating Cellular Energetics, Enabling Replicative Immortality, Inducing Angiogenesis, Phenotypic Plasticity, Resisting Cell Death, Senescence, Sustaining Proliferative Signaling, Tumor-promoting Inflammation	NM_001003206.1:110
CYBB-mRNA	0.833	0.275	0.294	1.37	1.78	1.23	2.59	0.00461	0.0677	lm.nb	Avoiding immune Destruction, Inducing Angiogenesis	NM_001100291.1:447
CYLD-mRNA	0.546	0.181	0.192	0.9	1.46	1.14	1.87	0.00466	0.0683	lm.nb	Resisting Cell Death, Tumor-promoting Inflammation	XM_005617569.3:2561
PTHLH-mRNA	2.3	0.763	0.806	3.8	4.93	1.75	13.9	0.00473	0.0691	lm.nb		NM_001003303.1:280
CD200-mRNA	-1.59	0.529	-2.62	-0.548	0.333	0.162	0.684	0.00502	0.0731	lm.nb	Avoiding immune Destruction	XM_005639479.2:1672
TRAF2-mRNA	0.685	0.229	0.236	1.13	1.61	1.18	2.2	0.00505	0.0733	lm.nb	Resisting Cell Death, Sustaining Proliferative Signaling, Tumor-promoting Inflammation	XM_005625072.2:3030
SPP1-mRNA	1.13	0.379	0.388	1.87	2.19	1.31	3.66	0.00516	0.0746	lm.nb	Activating Invasion and Metastasis, Inducing Angiogenesis, Sustaining Proliferative Signaling	XM_003434023.4:386
MYC-mRNA	-1.15	0.389	-1.91	-0.392	0.45	0.265	0.762	0.00537	0.0775	lm.nb	Activating Invasion and Metastasis, Enabling Replicative Immortality, Evading Growth Suppressors, Nonmutational Epigenetic Reprogramming, Phenotypic Plasticity, Senescence, Sustaining Proliferative Signaling, Tumor-promoting Inflammation	NM_001003246.2:1600
IL13RA2-mRNA	1.92	0.65	0.647	3.19	3.78	1.57	9.14	0.00556	0.0799	lm.nb	Sustaining Proliferative Signaling, Tumor-promoting Inflammation	NM_001003075.1:560
MME-mRNA	2.49	0.848	0.828	4.15	5.62	1.78	17.8	0.00583	0.0836	lm.nb		NM_001289066.1:1104
MAP3K5-mRNA	0.72	0.245	0.239	1.2	1.65	1.18	2.3	0.00586	0.0838	lm.nb	Enabling Replicative Immortality, Resisting Cell Death, Senescence, Sustaining Proliferative Signaling	XM_533420.7:1080
C1QB-mRNA	0.827	0.283	0.273	1.38	1.77	1.21	2.6	0.006	0.0852	lm.nb		XM_544507.5:663
NLRC5-mRNA	1.36	0.467	0.45	2.28	2.58	1.37	4.85	0.006	0.0852	lm.nb		XM_014109333.1:2950
TNFSF12-mRNA	0.701	0.24	0.231	1.17	1.63	1.17	2.25	0.00603	0.0853	lm.nb	Tumor-promoting Inflammation	NM_001205168.1:420
PLAUR-mRNA	1.06	0.364	0.35	1.78	2.09	1.27	3.42	0.00605	0.0853	lm.nb		XM_014119989.2:809
CREB5-mRNA	-1.35	0.461	-2.25	-0.443	0.393	0.21	0.736	0.00609	0.0856	lm.nb	Deregulating Cellular Energetics, Resisting Cell Death, Sustaining Proliferative Signaling	XM_022427523.1:6595
FGFR3-mRNA	1.31	0.45	0.427	2.19	2.48	1.34	4.57	0.00627	0.0879	lm.nb	Sustaining Proliferative Signaling	XM_005618534.2:1211
CLEC7A-mRNA	1.94	0.672	0.62	3.25	3.83	1.54	9.53	0.0067	0.0937	lm.nb		XM_022411028.1:630
ITGB1-mRNA	0.298	0.104	0.0953	0.502	1.23	1.07	1.42	0.00676	0.0943	lm.nb	Activating Invasion and Metastasis, Avoiding immune Destruction, Phenotypic Plasticity, Sustaining Proliferative Signaling, Tumor-promoting Inflammation	XM_022406138.1:1445
PPARG-mRNA	-0.7	0.245	-1.18	-0.22	0.615	0.441	0.858	0.00709	0.0985	lm.nb	Activating Invasion and Metastasis, Deregulating Cellular Energetics, Nonmutational Epigenetic Reprogramming, Phenotypic Plasticity	NM_001024632.2:1005
CD3E-mRNA	1.59	0.555	0.499	2.67	3	1.41	6.38	0.00713	0.0986	lm.nb	Avoiding immune Destruction	NM_001003379.1:445
CD160-mRNA	-1.28	0.448	-2.16	-0.403	0.411	0.224	0.757	0.00714	0.0986	lm.nb	Avoiding immune Destruction	XM_005630717.1:220
FGFR4-mRNA	0.921	0.323	0.288	1.55	1.89	1.22	2.94	0.00727	0.1	lm.nb	Sustaining Proliferative Signaling	XM_022417666.1:1357
TIRAP-mRNA	-0.458	0.162	-0.775	-0.14	0.728	0.584	0.907	0.0077	0.106	lm.nb	Avoiding immune Destruction, Tumor-promoting Inflammation	XM_014113300.2:209
IL18-mRNA	-0.845	0.301	-1.44	-0.255	0.557	0.37	0.838	0.00809	0.111	lm.nb	Tumor-promoting Inflammation	NM_001003169.1:248
F13A1-mRNA	-1.2	0.429	-2.04	-0.361	0.435	0.243	0.779	0.00826	0.113	lm.nb	Tumor-promoting Inflammation	XM_022414421.1:1770
CCL24-mRNA	1.57	0.565	0.467	2.68	2.98	1.38	6.42	0.00855	0.116	lm.nb	Tumor-promoting Inflammation	NM_001003967.1:60
HAVCR2-mRNA	1.04	0.377	0.306	1.78	2.06	1.24	3.44	0.00886	0.12	lm.nb	Avoiding immune Destruction, Tumor-promoting Inflammation	NM_001254715.1:321
NFATC2-mRNA	0.924	0.334	0.269	1.58	1.9	1.21	2.99	0.009	0.122	lm.nb	Avoiding immune Destruction, Enabling Replicative Immortality, Inducing Angiogenesis, Senescence, Sustaining Proliferative Signaling, Tumor-promoting Inflammation	XM_005635184.1:1315
DUSP6-mRNA	-0.818	0.297	-1.4	-0.236	0.567	0.379	0.849	0.00925	0.125	lm.nb	Nonmutational Epigenetic Reprogramming, Sustaining Proliferative Signaling, Tumor-promoting Inflammation	XM_860257.1:1675
EPSTI1-mRNA	-1.12	0.408	-1.92	-0.322	0.459	0.264	0.8	0.00938	0.126	lm.nb		XM_005633925.1:613
TRAF3-mRNA	0.403	0.147	0.115	0.691	1.32	1.08	1.61	0.00946	0.127	lm.nb	Resisting Cell Death, Tumor-promoting Inflammation	XM_022422397.1:555
ATG5-mRNA	0.346	0.126	0.0989	0.594	1.27	1.07	1.51	0.00952	0.127	lm.nb	Deregulating Cellular Energetics, Resisting Cell Death	XM_014118180.2:730
MCAM-mRNA	-0.741	0.271	-1.27	-0.21	0.598	0.414	0.864	0.00966	0.129	lm.nb	Activating Invasion and Metastasis, Phenotypic Plasticity	XM_022418207.1:1081
LOC490356-mRNA	1.2	0.44	0.335	2.06	2.29	1.26	4.16	0.0101	0.134	lm.nb	Tumor-promoting Inflammation	XM_022421696.1:264
PTPRC-mRNA	1.13	0.419	0.312	1.96	2.2	1.24	3.88	0.0105	0.139	lm.nb	Activating Invasion and Metastasis, Avoiding immune Destruction, Phenotypic Plasticity	XM_005622278.1:1133
CCL2-mRNA	1.07	0.397	0.29	1.85	2.1	1.22	3.6	0.0108	0.143	lm.nb	Activating Invasion and Metastasis, Phenotypic Plasticity, Resisting Cell Death, Tumor-promoting Inflammation	NM_001003297.1:39
TRBC-mRNA	1.47	0.546	0.396	2.54	2.76	1.32	5.8	0.011	0.144	lm.nb	Avoiding immune Destruction	Canis_TRBC.1:255
CD55-mRNA	-0.689	0.257	-1.19	-0.186	0.62	0.438	0.879	0.011	0.144	lm.nb		XM_022420853.1:648
CD28-mRNA	1.64	0.616	0.436	2.85	3.12	1.35	7.21	0.0115	0.15	lm.nb	Activating Invasion and Metastasis, Avoiding immune Destruction, Sustaining Proliferative Signaling	NM_001003087.1:320
STAT5B-mRNA	-0.558	0.21	-0.969	-0.147	0.679	0.511	0.903	0.0117	0.152	lm.nb	Inducing Angiogenesis, Sustaining Proliferative Signaling, Tumor-promoting Inflammation	XM_548092.2:1910
LY9-mRNA	0.974	0.367	0.255	1.69	1.96	1.19	3.23	0.0119	0.155	lm.nb		XM_005640882.3:540
TNFRSF13C-mRNA	1.11	0.422	0.288	1.94	2.17	1.22	3.84	0.0122	0.158	lm.nb	Tumor-promoting Inflammation	XM_843968.4:2412
PIK3CA-mRNA	0.559	0.212	0.144	0.975	1.47	1.1	1.97	0.0124	0.16	lm.nb	Activating Invasion and Metastasis, Avoiding immune Destruction, Deregulating Cellular Energetics, Enabling Replicative Immortality, Inducing Angiogenesis, Phenotypic Plasticity, Resisting Cell Death, Senescence, Sustaining Proliferative Signaling, Tumor-promoting Inflammation	XM_545208.2:2020
ITGA2-mRNA	1.51	0.576	0.378	2.64	2.84	1.3	6.22	0.0131	0.169	lm.nb	Activating Invasion and Metastasis, Phenotypic Plasticity, Sustaining Proliferative Signaling	XM_005619334.3:1886
PDPN-mRNA	-0.886	0.34	-1.55	-0.22	0.541	0.341	0.859	0.0133	0.171	lm.nb		NM_001003220.1:630
TLR7-mRNA	1.02	0.395	0.249	1.8	2.03	1.19	3.48	0.0139	0.179	lm.nb		XM_005641003.3:1471
LCN2-mRNA	-0.913	0.357	-1.61	-0.213	0.531	0.327	0.863	0.0151	0.193	lm.nb	Activating Invasion and Metastasis, Phenotypic Plasticity, Tumor-promoting Inflammation	XM_022423769.1:547
TERT-mRNA	0.585	0.229	0.136	1.03	1.5	1.1	2.05	0.0151	0.193	lm.nb	Enabling Replicative Immortality, Evading Growth Suppressors, Phenotypic Plasticity, Sustaining Proliferative Signaling	NM_001031630.1:1710
CDH5-mRNA	-1.01	0.398	-1.79	-0.228	0.497	0.29	0.854	0.0159	0.203	lm.nb	Activating Invasion and Metastasis, Avoiding immune Destruction, Inducing Angiogenesis	XM_546894.6:1713
IL21R-mRNA	1.4	0.555	0.318	2.49	2.65	1.25	5.63	0.016	0.203	lm.nb	Sustaining Proliferative Signaling, Tumor-promoting Inflammation	XM_844902.4:303
ENTPD1-mRNA	1.16	0.459	0.262	2.06	2.24	1.2	4.17	0.016	0.203	lm.nb		XM_005637555.3:1050
MMP9-mRNA	1.32	0.533	0.278	2.37	2.5	1.21	5.16	0.018	0.228	lm.nb	Activating Invasion and Metastasis, Avoiding immune Destruction, Nonmutational Epigenetic Reprogramming, Phenotypic Plasticity, Resisting Cell Death, Sustaining Proliferative Signaling, Tumor-promoting Inflammation	NM_001003219.2:319
CMTM4-mRNA	-0.678	0.274	-1.22	-0.141	0.625	0.43	0.907	0.0184	0.232	lm.nb		XM_038531390.1:5597
APC-mRNA	0.414	0.169	0.0829	0.744	1.33	1.06	1.67	0.0193	0.243	lm.nb	Enabling Replicative Immortality, Resisting Cell Death, Sustaining Proliferative Signaling	XM_014111995.2:8219
LOC478984-mRNA	0.656	0.269	0.129	1.18	1.58	1.09	2.27	0.0199	0.25	lm.nb	Avoiding immune Destruction	XM_022415348.1:580
CD96-mRNA	1.21	0.496	0.235	2.18	2.31	1.18	4.53	0.0202	0.253	lm.nb	Avoiding immune Destruction	XM_545094.2:750
TNF-mRNA	1.06	0.437	0.202	1.91	2.08	1.15	3.77	0.0207	0.258	lm.nb	Activating Invasion and Metastasis, Avoiding immune Destruction, Deregulating Cellular Energetics, Phenotypic Plasticity, Resisting Cell Death, Sustaining Proliferative Signaling, Tumor-promoting Inflammation	NM_001003244.4:185
TRAC-mRNA	1.2	0.495	0.226	2.17	2.29	1.17	4.49	0.0211	0.262	lm.nb	Avoiding immune Destruction	Canis_TRAC.1:6
ITGB2-mRNA	0.83	0.344	0.156	1.5	1.78	1.11	2.84	0.0212	0.263	lm.nb	Activating Invasion and Metastasis, Avoiding immune Destruction, Deregulating Cellular Energetics, Sustaining Proliferative Signaling, Tumor-promoting Inflammation	XM_005638976.1:1507
MASP1-mRNA	-0.777	0.322	-1.41	-0.146	0.584	0.377	0.904	0.0212	0.263	lm.nb		XM_005639816.3:623
BLNK-mRNA	0.911	0.378	0.17	1.65	1.88	1.13	3.14	0.0213	0.263	lm.nb	Tumor-promoting Inflammation	XM_005637573.3:1103
CD4-mRNA	1.11	0.463	0.203	2.02	2.16	1.15	4.05	0.0219	0.27	lm.nb	Activating Invasion and Metastasis, Avoiding immune Destruction, Tumor-promoting Inflammation	NM_001003252.1:1350
CD3G-mRNA	1.33	0.554	0.241	2.41	2.51	1.18	5.32	0.0221	0.271	lm.nb	Avoiding immune Destruction	XM_005619711.3:222
PRDM1-mRNA	1.48	0.62	0.269	2.7	2.8	1.21	6.49	0.0221	0.271	lm.nb		XM_539068.2:1000
CDKN2A-mRNA	-0.733	0.307	-1.33	-0.132	0.602	0.397	0.913	0.0224	0.273	lm.nb	Enabling Replicative Immortality, Evading Growth Suppressors, Genome Instability & Mutation, Resisting Cell Death, Senescence	XM_003431598.2:374
LCK-mRNA	1.07	0.45	0.192	1.96	2.1	1.14	3.88	0.0225	0.273	lm.nb	Avoiding immune Destruction, Sustaining Proliferative Signaling, Tumor-promoting Inflammation	XM_005617639.1:1116
THBS1-mRNA	0.905	0.382	0.158	1.65	1.87	1.12	3.15	0.0233	0.282	lm.nb	Activating Invasion and Metastasis, Genome Instability & Mutation, Inducing Angiogenesis, Sustaining Proliferative Signaling, Tumor-promoting Inflammation	XM_544610.2:3285
CD22-mRNA	1.07	0.453	0.187	1.96	2.11	1.14	3.9	0.0233	0.282	lm.nb	Activating Invasion and Metastasis, Avoiding immune Destruction, Tumor-promoting Inflammation	XM_862798.3:1905
TYMS-mRNA	-0.378	0.159	-0.69	-0.0652	0.77	0.62	0.956	0.0235	0.283	lm.nb	Evading Growth Suppressors	NM_001252174.1:458
C7-mRNA	-1.18	0.5	-2.16	-0.203	0.44	0.223	0.869	0.0236	0.284	lm.nb		XM_022417892.1:1592
CCR5-mRNA	1.07	0.457	0.175	1.96	2.1	1.13	3.9	0.025	0.3	lm.nb	Tumor-promoting Inflammation	NM_001012342.2:1060
MAPK1-mRNA	-0.298	0.128	-0.548	-0.0477	0.813	0.684	0.967	0.0255	0.305	lm.nb	Activating Invasion and Metastasis, Avoiding immune Destruction, Deregulating Cellular Energetics, Enabling Replicative Immortality, Evading Growth Suppressors, Inducing Angiogenesis, Phenotypic Plasticity, Resisting Cell Death, Senescence, Sustaining Proliferative Signaling, Tumor-promoting Inflammation	NM_001110800.1:535
CD180-mRNA	0.643	0.276	0.103	1.18	1.56	1.07	2.27	0.0255	0.305	lm.nb		XM_544362.6:1324
CCL14-mRNA	-0.883	0.379	-1.63	-0.139	0.542	0.324	0.908	0.0259	0.308	lm.nb	Tumor-promoting Inflammation	XM_537723.6:200
ZEB1-mRNA	-0.58	0.249	-1.07	-0.0912	0.669	0.477	0.939	0.0259	0.308	lm.nb	Activating Invasion and Metastasis, Nonmutational Epigenetic Reprogramming, Phenotypic Plasticity, Tumor-promoting Inflammation	XM_003638879.4:1935
TLR10-mRNA	-0.79	0.341	-1.46	-0.122	0.578	0.364	0.919	0.0265	0.314	lm.nb		NM_001173127.1:1760
FYN-mRNA	-0.718	0.312	-1.33	-0.107	0.608	0.398	0.928	0.0272	0.322	lm.nb	Activating Invasion and Metastasis, Avoiding immune Destruction, Inducing Angiogenesis, Phenotypic Plasticity, Sustaining Proliferative Signaling, Tumor-promoting Inflammation	XM_005627719.2:839
BCL6-mRNA	-0.776	0.338	-1.44	-0.114	0.584	0.369	0.924	0.0277	0.327	lm.nb	Nonmutational Epigenetic Reprogramming, Tumor-promoting Inflammation	NM_001195404.1:45
TNKS-mRNA	0.328	0.145	0.0442	0.611	1.26	1.03	1.53	0.0298	0.35	lm.nb	Enabling Replicative Immortality, Sustaining Proliferative Signaling	XM_844295.5:3513
TICAM1-mRNA	0.597	0.265	0.0784	1.12	1.51	1.06	2.17	0.0304	0.356	lm.nb	Resisting Cell Death, Tumor-promoting Inflammation	XM_005633023.3:1654
TAL1-mRNA	-0.893	0.396	-1.67	-0.116	0.539	0.314	0.923	0.0306	0.358	lm.nb	Phenotypic Plasticity	XM_022427965.1:3226
CD34-mRNA	-0.7	0.311	-1.31	-0.09	0.616	0.403	0.94	0.0309	0.36	lm.nb	Activating Invasion and Metastasis, Enabling Replicative Immortality, Phenotypic Plasticity	NM_001003341.1:2083
DNMT3A-mRNA	0.388	0.173	0.0483	0.728	1.31	1.03	1.66	0.0316	0.368	lm.nb	Nonmutational Epigenetic Reprogramming	XM_022404353.1:2540
CXCR4-mRNA	0.982	0.445	0.11	1.85	1.98	1.08	3.62	0.0339	0.393	lm.nb	Activating Invasion and Metastasis, Avoiding immune Destruction, Deregulating Cellular Energetics, Phenotypic Plasticity, Sustaining Proliferative Signaling, Tumor-promoting Inflammation	NM_001048026.1:575
MYD88-mRNA	0.335	0.154	0.0328	0.636	1.26	1.02	1.55	0.0366	0.424	lm.nb	Avoiding immune Destruction, Sustaining Proliferative Signaling, Tumor-promoting Inflammation	XM_534223.6:596
TLR3-mRNA	-0.721	0.333	-1.37	-0.0683	0.607	0.386	0.954	0.0373	0.43	lm.nb		XM_005629968.3:1580
RIPK2-mRNA	0.729	0.337	0.0678	1.39	1.66	1.05	2.62	0.0376	0.433	lm.nb	Avoiding immune Destruction, Tumor-promoting Inflammation	XM_005638102.3:592
TLR8-mRNA	0.619	0.287	0.0571	1.18	1.54	1.04	2.27	0.0378	0.434	lm.nb		XM_005641119.3:1695
JAK1-mRNA	0.413	0.192	0.0367	0.789	1.33	1.03	1.73	0.0385	0.441	lm.nb	Sustaining Proliferative Signaling, Tumor-promoting Inflammation	XM_536679.2:270
CXCR2-mRNA	-0.713	0.332	-1.36	-0.0629	0.61	0.389	0.957	0.0386	0.441	lm.nb	Tumor-promoting Inflammation	NM_001003151.2:144
IL2RG-mRNA	1.25	0.581	0.109	2.39	2.37	1.08	5.23	0.0387	0.442	lm.nb	Sustaining Proliferative Signaling, Tumor-promoting Inflammation	NM_001003201.1:534
STAT3-mRNA	0.317	0.15	0.0233	0.612	1.25	1.02	1.53	0.0416	0.473	lm.nb	Activating Invasion and Metastasis, Enabling Replicative Immortality, Inducing Angiogenesis, Phenotypic Plasticity, Resisting Cell Death, Senescence, Sustaining Proliferative Signaling, Tumor-promoting Inflammation	XM_548090.2:355
CLU-mRNA	0.883	0.421	0.0578	1.71	1.84	1.04	3.27	0.0433	0.491	lm.nb		NM_001003370.1:762
IGHG-mRNA	2.46	1.19	0.125	4.8	5.52	1.09	28	0.0464	0.526	loglinear	Tumor-promoting Inflammation	IGHG1_01.1:146
LOC100686511-mRNA	0.716	0.349	0.0322	1.4	1.64	1.02	2.64	0.0477	0.538	lm.nb	Avoiding immune Destruction	XM_005616249.2:1003
DDX5-mRNA	0.208	0.101	0.0091	0.406	1.15	1.01	1.33	0.0479	0.54	lm.nb	Nonmutational Epigenetic Reprogramming, Sustaining Proliferative Signaling	NM_001286941.1:1520
CD9-mRNA	-0.47	0.23	-0.922	-0.0187	0.722	0.528	0.987	0.0488	0.549	lm.nb	Deregulating Cellular Energetics, Sustaining Proliferative Signaling	XM_005637440.2:569
CMKLR1-mRNA	0.622	0.306	0.0224	1.22	1.54	1.02	2.33	0.0497	0.557	lm.nb		XM_022410212.1:560
GBP5-mRNA	1.11	0.547	0.0377	2.18	2.16	1.03	4.54	0.0501	0.561	lm.nb	Tumor-promoting Inflammation	XM_547291.4:970
CD38-mRNA	-0.857	0.425	-1.69	-0.0245	0.552	0.31	0.983	0.0513	0.573	lm.nb		NM_001003143.1:325
LCP1-mRNA	0.605	0.3	0.0168	1.19	1.52	1.01	2.29	0.0515	0.574	lm.nb	Tumor-promoting Inflammation	XM_005633885.2:770
C1QA-mRNA	0.494	0.246	0.0113	0.977	1.41	1.01	1.97	0.0526	0.584	lm.nb		XM_535367.6:572
ICAM1-mRNA	0.737	0.368	0.0167	1.46	1.67	1.01	2.75	0.0527	0.584	lm.nb	Activating Invasion and Metastasis, Avoiding immune Destruction, Resisting Cell Death, Tumor-promoting Inflammation	NM_001003291.1:1408
PYCARD-mRNA	1.1	0.549	0.0226	2.17	2.14	1.02	4.51	0.0532	0.588	lm.nb		XM_014114362.2:261
TNFSF14-mRNA	0.626	0.314	0.0108	1.24	1.54	1.01	2.36	0.0539	0.595	lm.nb	Tumor-promoting Inflammation	XM_849235.1:4
DOCK2-mRNA	0.811	0.408	0.0114	1.61	1.75	1.01	3.05	0.0547	0.601	lm.nb	Tumor-promoting Inflammation	XM_546246.5:2790
LGALS1-mRNA	-0.576	0.292	-1.15	-0.00431	0.671	0.451	0.997	0.0562	0.617	lm.nb	Activating Invasion and Metastasis, Phenotypic Plasticity	NM_001201488.1:160
JAK3-mRNA	1	0.512	-0.000434	2.01	2.01	1	4.02	0.0581	0.636	lm.nb	Sustaining Proliferative Signaling, Tumor-promoting Inflammation	XM_022406886.1:1418
FLT3LG-mRNA	0.514	0.264	-0.00379	1.03	1.43	0.997	2.05	0.0598	0.653	lm.nb	Sustaining Proliferative Signaling	NM_001003350.1:275
AXL-mRNA	0.59	0.305	-0.00779	1.19	1.51	0.995	2.28	0.0612	0.666	lm.nb	Inducing Angiogenesis	XM_022405907.1:1984
ITGAL-mRNA	0.77	0.399	-0.0129	1.55	1.71	0.991	2.93	0.062	0.674	lm.nb	Activating Invasion and Metastasis, Avoiding immune Destruction	XM_547024.2:1880
CD276-mRNA	-0.536	0.28	-1.08	0.0122	0.69	0.472	1.01	0.0635	0.688	lm.nb	Activating Invasion and Metastasis, Avoiding immune Destruction	XM_849111.1:2400
NFKB2-mRNA	-0.386	0.202	-0.781	0.00907	0.765	0.582	1.01	0.0637	0.689	lm.nb	Nonmutational Epigenetic Reprogramming, Sustaining Proliferative Signaling, Tumor-promoting Inflammation	XM_005637671.3:1230
MLLT6-mRNA	0.508	0.266	-0.0127	1.03	1.42	0.991	2.04	0.0641	0.691	lm.nb		XM_038604203.1:1315
CX3CL1-mRNA	-0.649	0.342	-1.32	0.0212	0.638	0.401	1.01	0.066	0.71	lm.nb	Resisting Cell Death, Tumor-promoting Inflammation	NM_001284456.1:399
CD3EAP-mRNA	0.434	0.229	-0.0145	0.883	1.35	0.99	1.84	0.0661	0.71	lm.nb		XM_022405335.1:1332
LAIR1-mRNA	0.521	0.275	-0.0177	1.06	1.43	0.988	2.08	0.0663	0.71	lm.nb	Avoiding immune Destruction	XM_541424.2:133
ACOD1-mRNA	0.858	0.454	-0.0316	1.75	1.81	0.978	3.36	0.067	0.715	lm.nb		XM_542615.6:1430
CD274-mRNA	0.545	0.288	-0.0201	1.11	1.46	0.986	2.16	0.067	0.715	lm.nb	Activating Invasion and Metastasis, Avoiding immune Destruction, Phenotypic Plasticity	XM_541302.2:75
SIGIRR-mRNA	0.508	0.27	-0.02	1.04	1.42	0.986	2.05	0.0676	0.719	lm.nb	Tumor-promoting Inflammation	XM_022405107.1:554
GZMK-mRNA	1.12	0.599	-0.0501	2.3	2.18	0.966	4.92	0.069	0.731	lm.nb	Avoiding immune Destruction	XM_546318.2:195
SETD2-mRNA	0.239	0.127	-0.0107	0.488	1.18	0.993	1.4	0.069	0.731	lm.nb	Nonmutational Epigenetic Reprogramming	XM_014121990.2:4808
DLA-DOB-mRNA	1.06	0.563	-0.0487	2.16	2.08	0.967	4.47	0.0694	0.733	lm.nb	Activating Invasion and Metastasis, Avoiding immune Destruction	NM_001048127.1:747
CD53-mRNA	0.775	0.415	-0.0381	1.59	1.71	0.974	3.01	0.0701	0.739	lm.nb		XM_003639132.2:424
LY86-mRNA	0.641	0.345	-0.0346	1.32	1.56	0.976	2.49	0.0714	0.751	lm.nb		XM_535877.7:378
IDH1-mRNA	-0.529	0.287	-1.09	0.0332	0.693	0.47	1.02	0.0736	0.773	lm.nb	Deregulating Cellular Energetics, Sustaining Proliferative Signaling	XM_014111093.2:725
REL-mRNA	-0.63	0.342	-1.3	0.0403	0.646	0.406	1.03	0.0739	0.774	lm.nb	Nonmutational Epigenetic Reprogramming, Tumor-promoting Inflammation	XM_005626131.1:655
BCL10-mRNA	0.312	0.17	-0.0207	0.644	1.24	0.986	1.56	0.0746	0.779	lm.nb	Avoiding immune Destruction, Tumor-promoting Inflammation	XM_547304.2:684
ABCB1-mRNA	1.05	0.573	-0.077	2.17	2.06	0.948	4.5	0.0765	0.797	lm.nb		NM_001003215.1:1425
PTEN-mRNA	0.24	0.132	-0.0188	0.498	1.18	0.987	1.41	0.0778	0.809	lm.nb	Activating Invasion and Metastasis, Avoiding immune Destruction, Deregulating Cellular Energetics, Enabling Replicative Immortality, Genome Instability & Mutation, Phenotypic Plasticity, Resisting Cell Death, Senescence, Sustaining Proliferative Signaling	NM_001003192.1:721
CCR1-mRNA	0.645	0.355	-0.052	1.34	1.56	0.965	2.53	0.0783	0.813	lm.nb	Tumor-promoting Inflammation	NM_001038606.1:235
ATG12-mRNA	0.503	0.278	-0.0415	1.05	1.42	0.972	2.07	0.0788	0.816	lm.nb	Deregulating Cellular Energetics, Resisting Cell Death	XM_022425133.1:73
LYN-mRNA	0.61	0.339	-0.0543	1.27	1.53	0.963	2.42	0.0805	0.832	lm.nb	Avoiding immune Destruction, Evading Growth Suppressors, Phenotypic Plasticity, Tumor-promoting Inflammation	XM_535078.6:1120
DOK2-mRNA	-0.57	0.319	-1.19	0.0548	0.674	0.437	1.04	0.0825	0.85	lm.nb	Phenotypic Plasticity	XM_543259.6:360
CCL13-mRNA	0.283	0.159	-0.0287	0.595	1.22	0.98	1.51	0.0838	0.862	lm.nb	Tumor-promoting Inflammation	NM_001003966.1:179
MAF-mRNA	-0.497	0.28	-1.04	0.051	0.709	0.485	1.04	0.0842	0.863	lm.nb	Nonmutational Epigenetic Reprogramming, Sustaining Proliferative Signaling	XM_014113996.1:1214
CXCR3-mRNA	0.918	0.518	-0.0969	1.93	1.89	0.935	3.82	0.085	0.87	lm.nb	Tumor-promoting Inflammation	NM_001011887.1:913
PDGFRB-mRNA	-0.456	0.259	-0.963	0.0514	0.729	0.513	1.04	0.0869	0.888	lm.nb	Activating Invasion and Metastasis, Inducing Angiogenesis, Sustaining Proliferative Signaling, Tumor-promoting Inflammation	NM_001003382.1:410
CD79A-mRNA	1.17	0.667	-0.139	2.48	2.25	0.908	5.56	0.0886	0.903	lm.nb	Tumor-promoting Inflammation	NM_001313834.1:620
LOC609023-mRNA	0.829	0.476	-0.104	1.76	1.78	0.93	3.39	0.0904	0.919	lm.nb	Avoiding immune Destruction	XM_846203.1:995
SELPLG-mRNA	0.763	0.439	-0.0969	1.62	1.7	0.935	3.08	0.0908	0.921	lm.nb	Activating Invasion and Metastasis	NM_001242719.1:529
TNFRSF12A-mRNA	0.498	0.3	-0.0899	1.09	1.41	0.94	2.12	0.106	1	lm.nb	Tumor-promoting Inflammation	NM_001193299.2:231
IL7-mRNA	0.812	0.49	-0.148	1.77	1.76	0.902	3.42	0.106	1	lm.nb	Sustaining Proliferative Signaling, Tumor-promoting Inflammation	NM_001048138.1:93
TNFRSF11B-mRNA	-0.674	0.41	-1.48	0.129	0.627	0.359	1.09	0.109	1	lm.nb	Tumor-promoting Inflammation	XM_003639448.4:653
TNFAIP3-mRNA	0.531	0.323	-0.102	1.16	1.44	0.932	2.24	0.109	1	lm.nb	Resisting Cell Death, Tumor-promoting Inflammation	XM_014112321.1:711
DOK1-mRNA	0.276	0.168	-0.0532	0.606	1.21	0.964	1.52	0.109	1	lm.nb	Phenotypic Plasticity	XM_540216.6:685
STAT6-mRNA	0.188	0.114	-0.0367	0.412	1.14	0.975	1.33	0.11	1	lm.nb	Inducing Angiogenesis, Sustaining Proliferative Signaling, Tumor-promoting Inflammation	XM_005625532.1:1930
LOC102154078-mRNA	-0.491	0.3	-1.08	0.0974	0.712	0.473	1.07	0.111	1	lm.nb	Resisting Cell Death, Tumor-promoting Inflammation	XR_293948.2:434
TFEB-mRNA	-0.505	0.313	-1.12	0.11	0.705	0.46	1.08	0.116	1	lm.nb		XM_014118431.2:780
IRF2-mRNA	-0.206	0.128	-0.457	0.0455	0.867	0.728	1.03	0.117	1	lm.nb	Tumor-promoting Inflammation	XM_005629996.3:541
RORC-mRNA	0.585	0.369	-0.139	1.31	1.5	0.908	2.48	0.122	1	lm.nb	Tumor-promoting Inflammation	XM_005630826.3:1150
FLT3-mRNA	0.514	0.329	-0.131	1.16	1.43	0.913	2.23	0.127	1	lm.nb	Nonmutational Epigenetic Reprogramming, Sustaining Proliferative Signaling	NM_001020811.1:1473
ETS1-mRNA	-0.555	0.357	-1.26	0.146	0.681	0.419	1.11	0.13	1	lm.nb	Enabling Replicative Immortality, Senescence	XM_546405.5:1440
SH2D1A-mRNA	0.896	0.579	-0.24	2.03	1.86	0.847	4.09	0.131	1	lm.nb	Avoiding immune Destruction	XM_847029.5:1284
CDKN1A-mRNA	-0.578	0.375	-1.31	0.157	0.67	0.403	1.12	0.132	1	lm.nb	Deregulating Cellular Energetics, Enabling Replicative Immortality, Evading Growth Suppressors, Genome Instability & Mutation, Inducing Angiogenesis, Nonmutational Epigenetic Reprogramming, Phenotypic Plasticity, Senescence, Sustaining Proliferative Signaling, Tumor-promoting Inflammation	XM_532125.2:1895
BIRC5-mRNA	0.38	0.25	-0.109	0.87	1.3	0.927	1.83	0.137	1	lm.nb	Evading Growth Suppressors, Resisting Cell Death, Tumor-promoting Inflammation	NM_001003348.1:350
PTGS2-mRNA	0.924	0.611	-0.273	2.12	1.9	0.828	4.35	0.139	1	lm.nb	Activating Invasion and Metastasis, Deregulating Cellular Energetics, Inducing Angiogenesis, Phenotypic Plasticity, Resisting Cell Death, Sustaining Proliferative Signaling, Tumor-promoting Inflammation	NM_001003354.1:1655
BCL2L1-mRNA	0.284	0.189	-0.0853	0.654	1.22	0.943	1.57	0.141	1	lm.nb	Deregulating Cellular Energetics, Genome Instability & Mutation, Nonmutational Epigenetic Reprogramming, Resisting Cell Death, Sustaining Proliferative Signaling, Tumor-promoting Inflammation	NM_001003072.1:391
CTSS-mRNA	0.481	0.323	-0.153	1.11	1.4	0.9	2.16	0.146	1	lm.nb	Activating Invasion and Metastasis, Avoiding immune Destruction, Resisting Cell Death	NM_001002938.1:820
PDGFB-mRNA	-0.499	0.337	-1.16	0.162	0.708	0.448	1.12	0.148	1	lm.nb	Activating Invasion and Metastasis, Inducing Angiogenesis, Sustaining Proliferative Signaling, Tumor-promoting Inflammation	NM_001003383.1:140
ITGAV-mRNA	-0.281	0.191	-0.655	0.0936	0.823	0.635	1.07	0.151	1	lm.nb	Activating Invasion and Metastasis, Avoiding immune Destruction, Inducing Angiogenesis, Phenotypic Plasticity, Sustaining Proliferative Signaling	XM_014110784.1:1435
ITGA4-mRNA	0.793	0.545	-0.275	1.86	1.73	0.826	3.64	0.155	1	lm.nb	Activating Invasion and Metastasis, Avoiding immune Destruction, Sustaining Proliferative Signaling	XM_545551.2:1895
IFNAR2-mRNA	-0.414	0.286	-0.975	0.146	0.75	0.509	1.11	0.156	1	lm.nb	Sustaining Proliferative Signaling, Tumor-promoting Inflammation	XM_014109800.2:1887
CEACAM1-mRNA	0.393	0.274	-0.144	0.93	1.31	0.905	1.91	0.16	1	lm.nb		NM_001097557.1:627
IRAK2-mRNA	0.372	0.259	-0.136	0.88	1.29	0.91	1.84	0.16	1	lm.nb	Tumor-promoting Inflammation	XM_005632168.3:747
IL10RA-mRNA	0.444	0.311	-0.165	1.05	1.36	0.892	2.07	0.162	1	lm.nb	Sustaining Proliferative Signaling, Tumor-promoting Inflammation	XM_005620306.1:690
SLAMF6-mRNA	0.791	0.554	-0.295	1.88	1.73	0.815	3.67	0.162	1	lm.nb	Avoiding immune Destruction	XM_005640886.2:1515
PIK3C2B-mRNA	0.341	0.241	-0.132	0.814	1.27	0.913	1.76	0.166	1	lm.nb	Deregulating Cellular Energetics	XM_014111226.2:6200
CD3D-mRNA	0.758	0.542	-0.305	1.82	1.69	0.809	3.53	0.171	1	lm.nb	Avoiding immune Destruction	XM_536556.2:435
DLA-DQB1-mRNA	2.31	1.66	-0.942	5.56	4.96	0.52	47.3	0.173	1	loglinear	Activating Invasion and Metastasis, Avoiding immune Destruction, Tumor-promoting Inflammation	NM_001014381.1:261
FADD-mRNA	0.174	0.126	-0.0725	0.421	1.13	0.951	1.34	0.175	1	lm.nb	Resisting Cell Death	XM_005631743.1:2035
NKG7-mRNA	0.78	0.568	-0.333	1.89	1.72	0.794	3.71	0.178	1	lm.nb		XM_005616240.2:165
S100A4-mRNA	-0.522	0.382	-1.27	0.227	0.696	0.414	1.17	0.18	1	lm.nb	Activating Invasion and Metastasis, Phenotypic Plasticity	NM_001003161.1:247
ATRX-mRNA	0.107	0.0794	-0.0485	0.263	1.08	0.967	1.2	0.186	1	lm.nb	Genome Instability & Mutation	XM_014111550.2:4633
CSF1R-mRNA	0.371	0.276	-0.17	0.912	1.29	0.889	1.88	0.187	1	lm.nb	Nonmutational Epigenetic Reprogramming, Sustaining Proliferative Signaling, Tumor-promoting Inflammation	XM_546306.6:1077
CX3CR1-mRNA	0.46	0.343	-0.212	1.13	1.38	0.864	2.19	0.188	1	lm.nb	Tumor-promoting Inflammation	NM_001284491.1:995
TICAM2-mRNA	0.396	0.296	-0.184	0.976	1.32	0.881	1.97	0.189	1	lm.nb	Resisting Cell Death, Tumor-promoting Inflammation	NM_001204337.1:420
FCER1G-mRNA	0.385	0.288	-0.18	0.951	1.31	0.883	1.93	0.19	1	lm.nb	Avoiding immune Destruction	NM_001003171.2:136
ITGB3-mRNA	0.519	0.391	-0.247	1.29	1.43	0.842	2.44	0.193	1	lm.nb	Activating Invasion and Metastasis, Inducing Angiogenesis, Phenotypic Plasticity, Sustaining Proliferative Signaling	NM_001003162.1:1915
NOD1-mRNA	-0.223	0.168	-0.553	0.107	0.857	0.682	1.08	0.193	1	lm.nb	Tumor-promoting Inflammation	XM_005628676.3:2485
AR-mRNA	-0.484	0.368	-1.21	0.238	0.715	0.434	1.18	0.197	1	lm.nb	Activating Invasion and Metastasis, Phenotypic Plasticity, Sustaining Proliferative Signaling	NM_001003053.1:2157
TREM1-mRNA	0.501	0.384	-0.251	1.25	1.42	0.84	2.38	0.2	1	lm.nb	Avoiding immune Destruction	NM_001284492.1:399
TNFSF18-mRNA	-0.673	0.517	-1.69	0.341	0.627	0.311	1.27	0.202	1	lm.nb	Avoiding immune Destruction, Tumor-promoting Inflammation	XM_005622966.1:396
IL1RN-mRNA	0.501	0.386	-0.255	1.26	1.41	0.838	2.39	0.203	1	lm.nb	Tumor-promoting Inflammation	NM_001003096.1:121
MS4A2-mRNA	-0.669	0.516	-1.68	0.343	0.629	0.312	1.27	0.203	1	lm.nb	Avoiding immune Destruction	NM_001003172.2:485
JAML-mRNA	0.422	0.325	-0.216	1.06	1.34	0.861	2.08	0.204	1	lm.nb	Avoiding immune Destruction	XM_848338.1:160
CCR2-mRNA	0.696	0.538	-0.359	1.75	1.62	0.78	3.37	0.204	1	lm.nb	Tumor-promoting Inflammation	XM_541906.1:987
MAP3K1-mRNA	-0.392	0.304	-0.987	0.203	0.762	0.505	1.15	0.205	1	lm.nb	Avoiding immune Destruction, Sustaining Proliferative Signaling	XM_005617402.2:2759
IL15RA-mRNA	0.401	0.312	-0.211	1.01	1.32	0.864	2.02	0.207	1	lm.nb	Sustaining Proliferative Signaling, Tumor-promoting Inflammation	XM_022414662.1:655
AKT3-mRNA	0.4	0.313	-0.213	1.01	1.32	0.862	2.02	0.21	1	lm.nb	Activating Invasion and Metastasis, Avoiding immune Destruction, Deregulating Cellular Energetics, Enabling Replicative Immortality, Evading Growth Suppressors, Genome Instability & Mutation, Inducing Angiogenesis, Phenotypic Plasticity, Resisting Cell Death, Senescence, Sustaining Proliferative Signaling, Tumor-promoting Inflammation	XM_022421141.1:1185
CTSG-mRNA	-0.564	0.442	-1.43	0.302	0.677	0.371	1.23	0.21	1	lm.nb	Activating Invasion and Metastasis, Tumor-promoting Inflammation	XM_014115810.2:545
LRP1-mRNA	-0.33	0.259	-0.837	0.177	0.795	0.56	1.13	0.21	1	lm.nb		XM_538245.7:6265
OAS2-mRNA	0.581	0.456	-0.312	1.47	1.5	0.805	2.78	0.211	1	lm.nb	Tumor-promoting Inflammation	NM_001048134.1:1250
CD48-mRNA	0.569	0.447	-0.306	1.44	1.48	0.809	2.72	0.211	1	lm.nb		XM_545759.5:737
ADORA3-mRNA	0.491	0.39	-0.274	1.26	1.41	0.827	2.39	0.217	1	lm.nb		NM_001003178.1:925
PTK2-mRNA	-0.179	0.142	-0.457	0.1	0.884	0.728	1.07	0.218	1	lm.nb	Activating Invasion and Metastasis, Avoiding immune Destruction, Inducing Angiogenesis, Nonmutational Epigenetic Reprogramming, Phenotypic Plasticity, Resisting Cell Death, Sustaining Proliferative Signaling, Tumor-promoting Inflammation	XM_014118699.2:2725
BCL2-mRNA	0.551	0.442	-0.316	1.42	1.46	0.804	2.67	0.221	1	lm.nb	Activating Invasion and Metastasis, Deregulating Cellular Energetics, Genome Instability & Mutation, Inducing Angiogenesis, Resisting Cell Death, Sustaining Proliferative Signaling, Tumor-promoting Inflammation	NM_001002949.1:1150
IL7R-mRNA	0.709	0.569	-0.407	1.82	1.63	0.754	3.54	0.221	1	lm.nb	Sustaining Proliferative Signaling, Tumor-promoting Inflammation	XM_850315.1:385
TRAF1-mRNA	-0.26	0.209	-0.67	0.15	0.835	0.628	1.11	0.222	1	lm.nb	Nonmutational Epigenetic Reprogramming, Resisting Cell Death, Tumor-promoting Inflammation	XM_850435.1:795
IL6-mRNA	0.655	0.526	-0.377	1.69	1.57	0.77	3.22	0.222	1	lm.nb	Activating Invasion and Metastasis, Enabling Replicative Immortality, Inducing Angiogenesis, Nonmutational Epigenetic Reprogramming, Phenotypic Plasticity, Resisting Cell Death, Senescence, Sustaining Proliferative Signaling, Tumor-promoting Inflammation	NM_001003301.1:341
CFI-mRNA	-0.462	0.372	-1.19	0.267	0.726	0.438	1.2	0.222	1	lm.nb		XM_014109975.2:752
CD68-mRNA	0.376	0.305	-0.222	0.973	1.3	0.858	1.96	0.226	1	lm.nb		XM_022418524.1:1153
LOC102156626-mRNA	0.395	0.323	-0.238	1.03	1.32	0.848	2.04	0.23	1	lm.nb		XM_022420859.1:835
MGMT-mRNA	-0.274	0.225	-0.714	0.167	0.827	0.61	1.12	0.231	1	lm.nb	Genome Instability & Mutation	NM_001003376.1:251
CLEC4A-mRNA	0.216	0.178	-0.132	0.565	1.16	0.913	1.48	0.231	1	lm.nb		XM_014108320.2:528
NINJ2-mRNA	-0.376	0.31	-0.984	0.231	0.77	0.506	1.17	0.233	1	lm.nb		XM_849609.3:353
MDM4-mRNA	0.186	0.153	-0.114	0.486	1.14	0.924	1.4	0.233	1	lm.nb	Enabling Replicative Immortality, Evading Growth Suppressors, Genome Instability & Mutation, Senescence	XM_022415421.1:325
IRF8-mRNA	0.611	0.506	-0.381	1.6	1.53	0.768	3.04	0.236	1	lm.nb	Tumor-promoting Inflammation	XM_546793.4:2429
PLAU-mRNA	-0.439	0.369	-1.16	0.285	0.737	0.446	1.22	0.242	1	lm.nb	Nonmutational Epigenetic Reprogramming, Tumor-promoting Inflammation	NM_001194952.1:772
CD163-mRNA	0.312	0.264	-0.207	0.83	1.24	0.867	1.78	0.247	1	lm.nb		NM_001048020.1:1235
TGFB2-mRNA	-0.448	0.381	-1.2	0.3	0.733	0.437	1.23	0.248	1	lm.nb	Activating Invasion and Metastasis, Enabling Replicative Immortality, Evading Growth Suppressors, Phenotypic Plasticity, Senescence, Sustaining Proliferative Signaling, Tumor-promoting Inflammation	XM_545713.6:1036
CD2-mRNA	0.532	0.456	-0.362	1.43	1.45	0.778	2.69	0.252	1	lm.nb	Activating Invasion and Metastasis	XM_844126.1:505
IL25-mRNA	0.63	0.541	-0.43	1.69	1.55	0.742	3.23	0.252	1	lm.nb	Tumor-promoting Inflammation	XM_005623236.3:1065
COL3A1-mRNA	-0.419	0.368	-1.14	0.303	0.748	0.453	1.23	0.263	1	lm.nb	Activating Invasion and Metastasis, Avoiding immune Destruction, Inducing Angiogenesis, Phenotypic Plasticity, Sustaining Proliferative Signaling	XM_845916.1:310
MAP2K4-mRNA	0.139	0.123	-0.102	0.379	1.1	0.932	1.3	0.266	1	lm.nb	Avoiding immune Destruction, Enabling Replicative Immortality, Resisting Cell Death, Senescence, Sustaining Proliferative Signaling, Tumor-promoting Inflammation	XM_022418586.1:945
IL17B-mRNA	0.607	0.538	-0.447	1.66	1.52	0.734	3.16	0.266	1	lm.nb		XM_022417823.1:460
POU2AF1-mRNA	0.762	0.677	-0.566	2.09	1.7	0.676	4.26	0.268	1	lm.nb		XM_005619799.1:756
CD164-mRNA	0.169	0.151	-0.127	0.465	1.12	0.916	1.38	0.27	1	lm.nb		XM_532256.6:535
CPA3-mRNA	-0.524	0.476	-1.46	0.41	0.696	0.364	1.33	0.279	1	lm.nb		XM_542828.6:922
CFP-mRNA	0.301	0.276	-0.24	0.842	1.23	0.847	1.79	0.282	1	lm.nb	Deregulating Cellular Energetics, Sustaining Proliferative Signaling	XM_548978.6:1720
FGFR2-mRNA	-0.632	0.583	-1.77	0.51	0.645	0.292	1.42	0.286	1	lm.nb	Sustaining Proliferative Signaling	NM_001003336.1:445
C6-mRNA	-0.335	0.312	-0.948	0.277	0.793	0.519	1.21	0.291	1	lm.nb		XM_022417885.1:1562
TNFRSF6B-mRNA	0.224	0.209	-0.186	0.634	1.17	0.879	1.55	0.291	1	lm.nb	Tumor-promoting Inflammation	XM_038434391.1:915
S100A8-mRNA	-0.729	0.681	-2.06	0.606	0.603	0.239	1.52	0.292	1	lm.nb		NM_001146144.1:166
MTOR-mRNA	-0.117	0.111	-0.336	0.101	0.922	0.792	1.07	0.3	1	lm.nb	Activating Invasion and Metastasis, Deregulating Cellular Energetics, Enabling Replicative Immortality, Genome Instability & Mutation, Inducing Angiogenesis, Phenotypic Plasticity, Resisting Cell Death, Senescence, Sustaining Proliferative Signaling, Tumor-promoting Inflammation	XM_535407.2:7525
COL1A1-mRNA	0.473	0.454	-0.416	1.36	1.39	0.75	2.57	0.304	1	lm.nb	Activating Invasion and Metastasis, Avoiding immune Destruction, Sustaining Proliferative Signaling	NM_001003090.1:4027
CSF2RB-mRNA	0.378	0.369	-0.345	1.1	1.3	0.787	2.14	0.313	1	lm.nb	Resisting Cell Death, Sustaining Proliferative Signaling, Tumor-promoting Inflammation	XM_538397.6:1387
FCER2-mRNA	-0.565	0.559	-1.66	0.532	0.676	0.316	1.45	0.32	1	lm.nb	Sustaining Proliferative Signaling, Tumor-promoting Inflammation	XM_022407108.1:662
CNP-mRNA	-0.185	0.183	-0.544	0.175	0.88	0.686	1.13	0.321	1	lm.nb		XM_005624476.3:1200
B2M-mRNA	0.408	0.412	-0.399	1.21	1.33	0.758	2.32	0.329	1	lm.nb	Avoiding immune Destruction, Sustaining Proliferative Signaling, Tumor-promoting Inflammation	NM_001284479.1:266
ITGA5-mRNA	-0.281	0.287	-0.843	0.281	0.823	0.558	1.22	0.334	1	lm.nb	Activating Invasion and Metastasis, Phenotypic Plasticity, Sustaining Proliferative Signaling	XM_022411219.1:2930
TANK-mRNA	0.194	0.2	-0.198	0.586	1.14	0.872	1.5	0.338	1	lm.nb	Deregulating Cellular Energetics, Resisting Cell Death	XM_005640244.3:800
ABL1-mRNA	-0.159	0.166	-0.485	0.166	0.895	0.715	1.12	0.344	1	lm.nb	Evading Growth Suppressors, Genome Instability & Mutation, Phenotypic Plasticity	XM_005625232.1:3268
S100A9-mRNA	0.689	0.741	-0.763	2.14	1.61	0.589	4.41	0.359	1	lm.nb		XM_005622827.2:460
KDM5C-mRNA	0.153	0.167	-0.174	0.48	1.11	0.887	1.39	0.365	1	lm.nb	Nonmutational Epigenetic Reprogramming	XM_022415517.1:2245
CASP3-mRNA	-0.207	0.228	-0.653	0.24	0.867	0.636	1.18	0.37	1	lm.nb	Activating Invasion and Metastasis, Avoiding immune Destruction, Enabling Replicative Immortality, Genome Instability & Mutation, Resisting Cell Death, Sustaining Proliferative Signaling, Tumor-promoting Inflammation	NM_001003042.1:815
CALHM6-mRNA	0.25	0.282	-0.302	0.803	1.19	0.811	1.74	0.38	1	lm.nb		XM_850260.5:602
MSR1-mRNA	0.229	0.259	-0.279	0.737	1.17	0.824	1.67	0.383	1	lm.nb		XM_843168.1:21
LY96-mRNA	0.326	0.369	-0.398	1.05	1.25	0.759	2.07	0.383	1	lm.nb	Avoiding immune Destruction, Resisting Cell Death, Tumor-promoting Inflammation	XM_005638051.3:386
MAPKAPK2-mRNA	0.117	0.135	-0.147	0.381	1.08	0.903	1.3	0.392	1	lm.nb	Deregulating Cellular Energetics, Enabling Replicative Immortality, Inducing Angiogenesis, Senescence, Sustaining Proliferative Signaling, Tumor-promoting Inflammation	XM_014115060.2:608
CXCL11-mRNA	0.427	0.494	-0.541	1.39	1.34	0.687	2.63	0.393	1	lm.nb	Tumor-promoting Inflammation	XM_003640114.2:89
MRC1-mRNA	-0.239	0.277	-0.783	0.304	0.847	0.581	1.23	0.394	1	lm.nb	Avoiding immune Destruction	XM_005617091.3:2974
PCNA-mRNA	-0.245	0.284	-0.802	0.312	0.844	0.574	1.24	0.395	1	lm.nb	Enabling Replicative Immortality, Evading Growth Suppressors, Genome Instability & Mutation, Phenotypic Plasticity	XM_534355.2:1010
CXCL8-mRNA	0.366	0.426	-0.468	1.2	1.29	0.723	2.3	0.396	1	lm.nb	Activating Invasion and Metastasis, Enabling Replicative Immortality, Nonmutational Epigenetic Reprogramming, Phenotypic Plasticity, Senescence, Tumor-promoting Inflammation	NM_001003200.1:144
JAM3-mRNA	-0.247	0.29	-0.816	0.321	0.842	0.568	1.25	0.399	1	lm.nb	Activating Invasion and Metastasis, Avoiding immune Destruction	XM_005619543.2:1440
VCAM1-mRNA	-0.314	0.37	-1.04	0.412	0.805	0.487	1.33	0.403	1	lm.nb	Activating Invasion and Metastasis, Avoiding immune Destruction, Resisting Cell Death, Tumor-promoting Inflammation	XM_005621302.3:906
PDCD1LG2-mRNA	-0.312	0.372	-1.04	0.417	0.805	0.486	1.34	0.407	1	lm.nb	Activating Invasion and Metastasis, Avoiding immune Destruction	XM_847012.5:337
HCK-mRNA	0.282	0.338	-0.381	0.944	1.22	0.768	1.92	0.41	1	lm.nb	Tumor-promoting Inflammation	XM_022409133.1:1685
ARG1-mRNA	-0.411	0.494	-1.38	0.556	0.752	0.385	1.47	0.411	1	lm.nb		XM_532053.2:680
IFNA7-mRNA	-0.563	0.678	-1.89	0.765	0.677	0.27	1.7	0.412	1	lm.nb	Sustaining Proliferative Signaling, Tumor-promoting Inflammation	NM_001006654.1:140
XCR1-mRNA	0.387	0.467	-0.528	1.3	1.31	0.694	2.47	0.412	1	lm.nb	Tumor-promoting Inflammation	XM_005632632.3:195
COLEC12-mRNA	-0.214	0.259	-0.721	0.293	0.862	0.607	1.22	0.413	1	lm.nb	Avoiding immune Destruction	XM_022421537.1:1336
CMA1-mRNA	0.364	0.447	-0.511	1.24	1.29	0.702	2.36	0.421	1	lm.nb	Activating Invasion and Metastasis	NM_001013424.1:550
RORA-mRNA	0.366	0.454	-0.524	1.26	1.29	0.695	2.39	0.426	1	lm.nb	Deregulating Cellular Energetics, Tumor-promoting Inflammation	XM_535503.7:385
LOC484343-mRNA	0.42	0.526	-0.61	1.45	1.34	0.655	2.73	0.43	1	lm.nb	Avoiding immune Destruction	XM_022423013.1:535
TRGC2-mRNA	-0.372	0.469	-1.29	0.547	0.773	0.408	1.46	0.433	1	lm.nb		Canis_TRGC2.1:378
TNFSF13B-mRNA	0.218	0.281	-0.332	0.768	1.16	0.794	1.7	0.443	1	lm.nb	Tumor-promoting Inflammation	NM_001161710.2:865
CCL27-mRNA	0.282	0.365	-0.434	0.997	1.22	0.74	2	0.445	1	lm.nb	Tumor-promoting Inflammation	NM_001003968.1:99
BRCA2-mRNA	-0.19	0.247	-0.674	0.294	0.877	0.627	1.23	0.447	1	lm.nb	Evading Growth Suppressors, Genome Instability & Mutation	NM_001006653.4:7960
SELL-mRNA	0.388	0.505	-0.601	1.38	1.31	0.659	2.6	0.447	1	lm.nb	Activating Invasion and Metastasis, Avoiding immune Destruction	XM_537201.5:795
AKT1-mRNA	0.0892	0.116	-0.138	0.317	1.06	0.909	1.25	0.447	1	lm.nb	Activating Invasion and Metastasis, Avoiding immune Destruction, Deregulating Cellular Energetics, Enabling Replicative Immortality, Evading Growth Suppressors, Genome Instability & Mutation, Inducing Angiogenesis, Phenotypic Plasticity, Resisting Cell Death, Senescence, Sustaining Proliferative Signaling, Tumor-promoting Inflammation	XM_548000.4:1579
NRP1-mRNA	-0.244	0.322	-0.874	0.387	0.845	0.545	1.31	0.454	1	lm.nb	Phenotypic Plasticity, Sustaining Proliferative Signaling	XM_003433694.2:1460
CCL23-mRNA	0.268	0.358	-0.433	0.969	1.2	0.741	1.96	0.459	1	lm.nb	Tumor-promoting Inflammation	XM_537722.6:290
SYK-mRNA	0.241	0.325	-0.395	0.878	1.18	0.76	1.84	0.462	1	lm.nb	Avoiding immune Destruction, Sustaining Proliferative Signaling, Tumor-promoting Inflammation	XM_005615953.2:1452
ITGAE-mRNA	-0.272	0.369	-0.994	0.45	0.828	0.502	1.37	0.466	1	lm.nb		XM_005624962.1:2375
TNFRSF17-mRNA	0.342	0.469	-0.578	1.26	1.27	0.67	2.4	0.471	1	lm.nb	Tumor-promoting Inflammation	XM_005621530.2:604
STK11-mRNA	0.09	0.124	-0.153	0.332	1.06	0.9	1.26	0.472	1	lm.nb	Activating Invasion and Metastasis, Deregulating Cellular Energetics, Phenotypic Plasticity, Resisting Cell Death, Sustaining Proliferative Signaling	XM_005633151.3:429
LOC100856270-mRNA	-0.299	0.417	-1.12	0.518	0.813	0.461	1.43	0.478	1	lm.nb	Avoiding immune Destruction, Tumor-promoting Inflammation	XM_003640212.3:164
CCL7-mRNA	-0.406	0.574	-1.53	0.72	0.755	0.346	1.65	0.485	1	lm.nb	Tumor-promoting Inflammation	NM_001010960.1:88
KLRK1-mRNA	-0.204	0.297	-0.786	0.379	0.868	0.58	1.3	0.498	1	lm.nb	Avoiding immune Destruction	XM_005637160.1:324
S100A10-mRNA	0.155	0.234	-0.304	0.613	1.11	0.81	1.53	0.513	1	lm.nb		XM_003432257.4:165
FCAR-mRNA	-0.158	0.24	-0.628	0.312	0.896	0.647	1.24	0.514	1	lm.nb		XM_014116440.1:169
IFNAR1-mRNA	0.168	0.255	-0.331	0.667	1.12	0.795	1.59	0.514	1	lm.nb	Sustaining Proliferative Signaling, Tumor-promoting Inflammation	XM_003640073.4:1351
BID-mRNA	0.109	0.17	-0.225	0.443	1.08	0.856	1.36	0.526	1	lm.nb	Genome Instability & Mutation, Resisting Cell Death	NM_001251938.1:585
ICAM2-mRNA	-0.223	0.354	-0.917	0.471	0.857	0.53	1.39	0.533	1	lm.nb	Activating Invasion and Metastasis, Avoiding immune Destruction	XM_005624303.1:399
TRIB1-mRNA	0.198	0.33	-0.449	0.844	1.15	0.732	1.8	0.553	1	lm.nb		NM_001313808.1:1250
LOC102153988-mRNA	-0.211	0.353	-0.903	0.481	0.864	0.535	1.4	0.554	1	lm.nb	Resisting Cell Death, Tumor-promoting Inflammation	XR_293946.2:483
CDK4-mRNA	-0.0879	0.149	-0.38	0.204	0.941	0.769	1.15	0.558	1	lm.nb	Avoiding immune Destruction, Enabling Replicative Immortality, Evading Growth Suppressors, Genome Instability & Mutation, Nonmutational Epigenetic Reprogramming, Phenotypic Plasticity, Senescence, Sustaining Proliferative Signaling	XM_022424104.1:621
TUBB3-mRNA	-0.198	0.34	-0.864	0.467	0.872	0.549	1.38	0.563	1	lm.nb	Avoiding immune Destruction, Deregulating Cellular Energetics, Evading Growth Suppressors, Phenotypic Plasticity, Resisting Cell Death, Sustaining Proliferative Signaling	XM_005620536.3:160
IL34-mRNA	-0.212	0.366	-0.929	0.505	0.864	0.525	1.42	0.567	1	lm.nb	Tumor-promoting Inflammation	XM_022419223.1:727
IL16-mRNA	-0.233	0.409	-1.03	0.569	0.851	0.488	1.48	0.573	1	lm.nb	Tumor-promoting Inflammation	XM_545880.4:1650
CD40-mRNA	0.27	0.479	-0.668	1.21	1.21	0.629	2.31	0.576	1	lm.nb	Activating Invasion and Metastasis, Avoiding immune Destruction, Nonmutational Epigenetic Reprogramming, Tumor-promoting Inflammation	NM_001002982.1:655
TREM2-mRNA	-0.152	0.277	-0.694	0.391	0.9	0.618	1.31	0.587	1	lm.nb	Avoiding immune Destruction, Phenotypic Plasticity	XM_005627313.3:362
CISH-mRNA	-0.164	0.305	-0.761	0.433	0.893	0.59	1.35	0.594	1	lm.nb	Sustaining Proliferative Signaling, Tumor-promoting Inflammation	XM_541873.6:508
SELE-mRNA	-0.229	0.427	-1.07	0.608	0.853	0.477	1.52	0.595	1	lm.nb	Activating Invasion and Metastasis, Resisting Cell Death	NM_001003310.2:85
TNFRSF11A-mRNA	0.206	0.389	-0.555	0.968	1.15	0.681	1.96	0.599	1	lm.nb	Tumor-promoting Inflammation	XM_005615669.3:100
IL2-mRNA	0.0694	0.135	-0.195	0.334	1.05	0.873	1.26	0.611	1	lm.nb	Avoiding immune Destruction, Sustaining Proliferative Signaling, Tumor-promoting Inflammation	NM_001003305.1:70
SIGLEC1-mRNA	-0.181	0.353	-0.873	0.511	0.882	0.546	1.42	0.611	1	lm.nb	Activating Invasion and Metastasis, Avoiding immune Destruction	XM_542917.6:6085
TLR9-mRNA	0.166	0.346	-0.513	0.845	1.12	0.701	1.8	0.634	1	lm.nb		NM_001002998.1:335
ITGA1-mRNA	-0.123	0.258	-0.629	0.383	0.918	0.647	1.3	0.637	1	lm.nb	Activating Invasion and Metastasis, Phenotypic Plasticity, Sustaining Proliferative Signaling	XM_005619335.3:2756
CD84-mRNA	0.191	0.422	-0.636	1.02	1.14	0.644	2.02	0.654	1	lm.nb		XM_005640884.3:867
IL23R-mRNA	0.205	0.461	-0.699	1.11	1.15	0.616	2.16	0.659	1	lm.nb	Sustaining Proliferative Signaling, Tumor-promoting Inflammation	XM_847058.1:1680
CCL19-mRNA	-0.308	0.699	-1.68	1.06	0.808	0.313	2.09	0.663	1	lm.nb	Tumor-promoting Inflammation	NM_001005256.1:100
IL1RL1-mRNA	-0.232	0.535	-1.28	0.817	0.851	0.411	1.76	0.667	1	lm.nb	Tumor-promoting Inflammation	XM_005625995.3:788
THY1-mRNA	-0.148	0.343	-0.82	0.524	0.902	0.566	1.44	0.668	1	lm.nb	Avoiding immune Destruction, Sustaining Proliferative Signaling	NM_001287129.1:221
C1S-mRNA	0.179	0.42	-0.645	1	1.13	0.64	2	0.673	1	lm.nb		XM_005637210.3:1065
TNFRSF25-mRNA	-0.134	0.324	-0.769	0.5	0.911	0.587	1.41	0.68	1	lm.nb	Tumor-promoting Inflammation	XM_022418989.2:504
GSK3B-mRNA	-0.0393	0.0968	-0.229	0.15	0.973	0.853	1.11	0.687	1	lm.nb	Activating Invasion and Metastasis, Avoiding immune Destruction, Deregulating Cellular Energetics, Enabling Replicative Immortality, Evading Growth Suppressors, Phenotypic Plasticity, Sustaining Proliferative Signaling, Tumor-promoting Inflammation	XM_535751.2:900
C2-mRNA	0.0701	0.178	-0.279	0.419	1.05	0.824	1.34	0.696	1	lm.nb		XM_014118342.2:918
PIK3CG-mRNA	-0.143	0.381	-0.891	0.605	0.906	0.539	1.52	0.71	1	lm.nb	Deregulating Cellular Energetics, Sustaining Proliferative Signaling, Tumor-promoting Inflammation	XM_005630959.2:3668
IRF3-mRNA	0.0507	0.146	-0.236	0.337	1.04	0.849	1.26	0.731	1	lm.nb	Tumor-promoting Inflammation	XM_005616307.2:534
TNFSF15-mRNA	-0.166	0.487	-1.12	0.788	0.891	0.46	1.73	0.735	1	lm.nb	Tumor-promoting Inflammation	XM_848586.3:263
ARG2-mRNA	-0.173	0.518	-1.19	0.842	0.887	0.439	1.79	0.74	1	lm.nb		XM_022421753.1:897
TYK2-mRNA	0.0535	0.164	-0.267	0.374	1.04	0.831	1.3	0.746	1	lm.nb	Sustaining Proliferative Signaling, Tumor-promoting Inflammation	XM_022407058.1:3029
C1R-mRNA	0.129	0.394	-0.644	0.902	1.09	0.64	1.87	0.746	1	lm.nb		XM_534901.6:1940
CD47-mRNA	0.0522	0.182	-0.305	0.409	1.04	0.809	1.33	0.776	1	lm.nb		NM_001080721.1:252
TLR2-mRNA	0.0757	0.286	-0.484	0.635	1.05	0.715	1.55	0.792	1	lm.nb	Avoiding immune Destruction, Sustaining Proliferative Signaling	NM_001005264.2:2110
CDKN2C-mRNA	-0.0705	0.266	-0.592	0.451	0.952	0.663	1.37	0.792	1	lm.nb	Enabling Replicative Immortality, Evading Growth Suppressors, Nonmutational Epigenetic Reprogramming, Senescence	XM_005629013.2:375
IL10-mRNA	-0.0712	0.296	-0.651	0.508	0.952	0.637	1.42	0.811	1	lm.nb	Avoiding immune Destruction, Sustaining Proliferative Signaling, Tumor-promoting Inflammation	XM_850467.1:374
C3AR1-mRNA	0.0695	0.294	-0.506	0.645	1.05	0.704	1.56	0.814	1	lm.nb		XM_005637196.3:1341
IL18RAP-mRNA	0.0949	0.414	-0.716	0.906	1.07	0.609	1.87	0.82	1	lm.nb	Tumor-promoting Inflammation	XM_538448.2:1835
BST1-mRNA	-0.0377	0.184	-0.398	0.323	0.974	0.759	1.25	0.839	1	lm.nb		XM_545938.6:385
S100A12-mRNA	0.161	0.808	-1.42	1.74	1.12	0.373	3.35	0.843	1	lm.nb	Tumor-promoting Inflammation	XM_003434905.4:224
CD36-mRNA	-0.142	0.736	-1.58	1.3	0.906	0.334	2.46	0.848	1	lm.nb	Avoiding immune Destruction, Deregulating Cellular Energetics, Phenotypic Plasticity, Tumor-promoting Inflammation	NM_001177734.2:480
PNMA1-mRNA	-0.0476	0.258	-0.553	0.458	0.968	0.682	1.37	0.855	1	lm.nb		XM_547896.6:1560
ATM-mRNA	0.0199	0.128	-0.23	0.27	1.01	0.852	1.21	0.877	1	lm.nb	Deregulating Cellular Energetics, Enabling Replicative Immortality, Evading Growth Suppressors, Genome Instability & Mutation, Nonmutational Epigenetic Reprogramming, Resisting Cell Death, Senescence, Tumor-promoting Inflammation	NM_001130828.1:3465
EGR1-mRNA	0.0707	0.465	-0.84	0.982	1.05	0.559	1.97	0.88	1	lm.nb	Activating Invasion and Metastasis, Phenotypic Plasticity, Tumor-promoting Inflammation	XM_846145.3:1787
TP53-mRNA	0.0295	0.195	-0.353	0.412	1.02	0.783	1.33	0.881	1	lm.nb	Activating Invasion and Metastasis, Enabling Replicative Immortality, Evading Growth Suppressors, Genome Instability & Mutation, Nonmutational Epigenetic Reprogramming, Phenotypic Plasticity, Resisting Cell Death, Senescence, Sustaining Proliferative Signaling, Tumor-promoting Inflammation	NM_001003210.1:517
APOE-mRNA	0.0604	0.399	-0.722	0.842	1.04	0.606	1.79	0.881	1	lm.nb		XM_022425020.1:301
KLRA1-mRNA	0.0663	0.485	-0.885	1.02	1.05	0.541	2.02	0.892	1	lm.nb		NM_001002986.1:255
BTK-mRNA	0.0421	0.334	-0.612	0.696	1.03	0.654	1.62	0.9	1	lm.nb	Avoiding immune Destruction, Sustaining Proliferative Signaling, Tumor-promoting Inflammation	XM_005641566.2:368
SPRY2-mRNA	0.0407	0.351	-0.646	0.728	1.03	0.639	1.66	0.908	1	lm.nb	Sustaining Proliferative Signaling	XM_003433059.4:955
PRKCE-mRNA	-0.0321	0.279	-0.578	0.514	0.978	0.67	1.43	0.909	1	lm.nb	Sustaining Proliferative Signaling	XM_022424679.1:1050
LOC481722-mRNA	0.0358	0.326	-0.603	0.674	1.03	0.658	1.6	0.913	1	lm.nb		XM_022425780.1:659
MAP3K7-mRNA	0.0145	0.135	-0.251	0.28	1.01	0.84	1.21	0.915	1	lm.nb	Avoiding immune Destruction, Deregulating Cellular Energetics, Enabling Replicative Immortality, Resisting Cell Death, Sustaining Proliferative Signaling, Tumor-promoting Inflammation	XM_005627639.3:1604
IL18R1-mRNA	0.0323	0.354	-0.661	0.725	1.02	0.633	1.65	0.928	1	lm.nb	Resisting Cell Death, Tumor-promoting Inflammation	XM_005625993.3:810
RELB-mRNA	-0.0202	0.223	-0.458	0.417	0.986	0.728	1.34	0.928	1	lm.nb	Sustaining Proliferative Signaling, Tumor-promoting Inflammation	XM_005616459.2:965
IRF4-mRNA	0.0419	0.576	-1.09	1.17	1.03	0.471	2.25	0.942	1	lm.nb	Avoiding immune Destruction, Tumor-promoting Inflammation	XM_005640152.1:1633
CFB-mRNA	0.023	0.322	-0.608	0.654	1.02	0.656	1.57	0.944	1	lm.nb		XM_003431676.3:1664
TYROBP-mRNA	-0.0193	0.317	-0.64	0.602	0.987	0.642	1.52	0.952	1	lm.nb	Avoiding immune Destruction, Phenotypic Plasticity	NM_001197117.1:454
CD8A-mRNA	-0.0384	0.675	-1.36	1.28	0.974	0.389	2.44	0.955	1	lm.nb	Activating Invasion and Metastasis, Avoiding immune Destruction	XM_850452.1:530
FAT1-mRNA	0.0173	0.382	-0.731	0.766	1.01	0.602	1.7	0.964	1	lm.nb		XM_022404178.1:4686
IL17RB-mRNA	-0.0205	0.476	-0.954	0.913	0.986	0.516	1.88	0.966	1	lm.nb	Tumor-promoting Inflammation	XM_022406601.1:385
MEF2C-mRNA	-0.0106	0.253	-0.506	0.485	0.993	0.704	1.4	0.967	1	lm.nb	Deregulating Cellular Energetics, Nonmutational Epigenetic Reprogramming, Phenotypic Plasticity, Sustaining Proliferative Signaling, Tumor-promoting Inflammation	XM_014112231.2:385
GPI-mRNA	-0.00567	0.162	-0.323	0.311	0.996	0.8	1.24	0.972	1	lm.nb	Deregulating Cellular Energetics, Genome Instability & Mutation, Sustaining Proliferative Signaling	XM_848765.5:626
IFI35-mRNA	0.00515	0.172	-0.332	0.342	1	0.795	1.27	0.976	1	lm.nb	Tumor-promoting Inflammation	XM_548077.6:464
SMARCA4-mRNA	0.00362	0.178	-0.346	0.353	1	0.787	1.28	0.984	1	lm.nb	Enabling Replicative Immortality, Nonmutational Epigenetic Reprogramming, Phenotypic Plasticity, Sustaining Proliferative Signaling, Tumor-promoting Inflammation	XM_014122046.2:2318
IKBKE-mRNA	-0.00309	0.215	-0.424	0.418	0.998	0.745	1.34	0.989	1	lm.nb		XM_014111236.1:1215
IKBKB-mRNA	-0.00324	0.253	-0.499	0.493	0.998	0.708	1.41	0.99	1	lm.nb	Avoiding immune Destruction, Deregulating Cellular Energetics, Resisting Cell Death, Sustaining Proliferative Signaling, Tumor-promoting Inflammation	XM_539954.6:880
