# Supplementary material for: Extremes on the benign-malignant tumour spectrum: Distinct transcriptomic landscapes between two common canine perianal neoplasms based on the hallmarks of cancer
Source: PLoS One. 2026 Jun 22;21(6):e0351773. doi: 10.1371/journal.pone.0351773 (PMC13286202; doi:10.1371/journal.pone.0351773)
Supplement: S12 Table — (XLSX) [file pone.0351773.s012.xlsx]

## Sheet: AGASAC PT vs NM
gene	baseMean	log2FoldChange	lfcSE	pvalue	padj	raw_cts.a1.1	raw_cts.a1.2	raw_cts.a2.1	raw_cts.a2.2	raw_cts.a4.1	raw_cts.a4.2	raw_cts.a5.1	raw_cts.a5.2	norm_cts.a1.1	norm_cts.a1.2	norm_cts.a2.1	norm_cts.a2.2	norm_cts.a4.1	norm_cts.a4.2	norm_cts.a5.1	norm_cts.a5.2
ACTA1_3	209.374	8.61707	0.819089	6.22315e-33	1.44414e-28	38	0	762	2	27	0	859	2	36.672	0	816.449	1.77605	25.9606	0	792.053	2.08311
NEB_3	35.018	4.64036	0.858913	5.57144e-10	6.46455e-06	5	1	140	3	9	0	118	4	4.82526	1.02759	150.004	2.66407	8.65355	0	108.804	4.16622
IGF2_3	158.058	-1.68972	0.37392	1.46192e-07	0.000989074	14	60	64	149	47	136	123	661	13.5107	61.6553	68.5732	132.316	45.1908	141.338	113.414	688.468
OGN_3	76.5803	2.54675	0.548421	1.70486e-07	0.000989074	6	0	453	67	22	5	33	5	5.79032	0	485.37	59.4976	21.1531	5.19625	30.4281	5.20777
POSTN_3	313.896	1.61015	0.409852	1.37513e-06	0.00638225	92	72	1454	313	215	47	229	44	88.7849	73.9863	1557.9	277.951	206.724	48.8447	211.153	45.8284
MYLPF_3	47.3398	2.93567	0.967474	6.21456e-06	0.0227273	19	8	156	5	19	5	167	3	18.336	8.2207	167.147	4.44012	18.2686	5.19625	153.985	3.12466
SLN_3	13.4071	7.70611	2.94647	6.85559e-06	0.0227273	9	0	30	0	1	0	71	0	8.68548	0	32.1437	0	0.961505	0	65.4665	0
SPOCK2_3	54.5753	-1.14946e-05	0.00144271	1.4534e-05	0.0421594	29	95	28	73	21	77	32	83	27.9865	97.6209	30.0008	64.8257	20.1916	80.0222	29.506	86.449
SPINK8_3	605.904	-2.55798e-05	0.00144276	1.82682e-05	0.0471034	166	263	516	1090	556	778	620	942	160.199	270.256	552.871	967.946	534.597	808.536	571.679	981.145
LOC100688842_3	27.3041	3.41821	1.02182	2.91666e-05	0.0617598	16	2	133	17	0	0	47	0	15.4408	2.05518	142.504	15.0964	0	0	43.337	0
MYH8_3	8.96223	2.35729e-06	0.0014427	3.19364e-05	0.0617598	3	0	39	0	7	0	22	0	2.89516	0	41.7868	0	6.73054	0	20.2854	0
MYL1_3	56.2539	1.00135e-06	0.0014427	3.15685e-05	0.0617598	13	0	271	0	13	0	146	0	12.5457	0	290.365	0	12.4996	0	134.621	0
LOC102154760_3	363.662	-7.72812e-06	0.0014427	4.41902e-05	0.078883	608	495	135	872	16	106	160	597	586.752	508.656	144.647	774.357	15.3841	110.16	147.53	621.808
ACTC1_3	10.6577	4.50909	1.94033	8.9404e-05	0.135243	5	0	31	0	2	1	48	0	4.82526	0	33.2151	0	1.92301	1.03925	44.2591	0
TNNI1_3	11.4311	4.52585	1.61927	9.32469e-05	0.135243	6	0	43	3	1	0	39	0	5.79032	0	46.0726	2.66407	0.961505	0	35.9605	0
TTN_3	178.661	3.26314	2.19099	9.10319e-05	0.135243	42	17	686	19	32	2	635	1	40.5322	17.469	735.019	16.8724	30.7682	2.0785	585.51	1.04155
XIRP2_3	10.837	4.41092	2.01621	0.000100507	0.137198	8	0	40	0	1	1	37	0	7.72042	0	42.8582	0	0.961505	1.03925	34.1164	0
CA3_3	8.42629	1.83897e-06	0.0014427	0.000189756	0.231762	1	0	42	0	6	0	17	0	0.965053	0	45.0011	0	5.76903	0	15.6751	0
LOC608379_3	84.1451	-1.37636	0.555584	0.000189699	0.231762	72	77	28	242	24	85	39	127	69.4838	79.1243	30.0008	214.902	23.0761	88.3362	35.9605	132.277
FBLN1_3	446.386	1.30785	0.601363	0.000229768	0.2666	127	48	701	1009	766	122	860	92	122.562	49.3242	751.091	896.016	736.513	126.788	792.975	95.823
SERTM1_3	400.486	0.696099	0.270701	0.000272657	0.301299	1001	706	439	255	77	28	488	252	966.018	725.477	470.369	226.446	74.0359	29.099	449.967	262.472
CCL4_3	38.2474	-1.46119	0.61659	0.000331592	0.349339	9	37	10	100	18	47	36	58	8.68548	38.0208	10.7146	88.8024	17.3071	48.8447	33.1943	60.4102
CKM_3	32.3795	8.62857e-07	0.0014427	0.000361127	0.349339	8	0	132	0	4	0	115	0	7.72042	0	141.432	0	3.84602	0	106.037	0
LOC111092745_3	49.9879	2.85772	1.3216	0.000361292	0.349339	37	5	323	5	0	0	7	2	35.707	5.13794	346.08	4.44012	0	0	6.45445	2.08311
LOC119876202	27.1579	-6.2331e-06	0.0014427	0.000431901	0.400908	22	63	6	26	6	46	15	33	21.2312	64.738	6.42874	23.0886	5.76903	47.8055	13.831	34.3713
LOC119871549_3	27.9595	-5.96886e-06	0.0014427	0.000466925	0.416749	36	70	6	24	7	33	6	41	34.7419	71.9312	6.42874	21.3126	6.73054	34.2952	5.53238	42.7037
LOC119866215_2	118.839	-9.0922e-06	0.0014427	0.000512581	0.440554	63	66	146	544	18	50	28	84	60.7983	67.8208	156.433	483.085	17.3071	51.9625	25.8178	87.4906
ADIPOQ_3	54.8577	-7.76306e-06	0.0014427	0.000551573	0.445986	37	60	6	24	5	15	64	225	35.707	61.6553	6.42874	21.3126	4.80753	15.5887	59.0121	234.35
GM2A_3	147.557	-0.882999	0.395421	0.000557338	0.445986	236	306	40	89	12	38	124	337	227.752	314.442	42.8582	79.0341	11.5381	39.4915	114.336	351.004
C6_3	70.038	-7.79271e-06	0.0014427	0.00071498	0.535291	23	36	28	194	24	43	71	159	22.1962	36.9932	30.0008	172.277	23.0761	44.6877	65.4665	165.607
S100A12_3	21.4978	-2.52043e-06	0.0014427	0.000715075	0.535291	8	10	4	40	4	31	0	75	7.72042	10.2759	4.28582	35.5209	3.84602	32.2167	0	78.1166
ASS1_3	140.678	-5.2463e-06	0.0014427	0.000861523	0.571214	39	34	4	24	31	77	80	810	37.6371	34.938	4.28582	21.3126	29.8067	80.0222	73.7651	843.659
CALCRL_3	96.2131	1.16188	0.591809	0.000841066	0.571214	42	22	507	114	10	8	40	7	40.5322	22.6069	543.228	101.235	9.61505	8.31399	36.8825	7.29088
CXCL14_3	152.229	0.955533	0.487504	0.00082391	0.571214	27	13	351	344	132	41	294	54	26.0564	13.3586	376.081	305.48	126.919	42.6092	271.087	56.244
LOC119869019_2	229.525	-7.05992e-06	0.0014427	0.000860937	0.571214	182	172	337	726	42	205	38	182	175.64	176.745	361.081	644.705	40.3832	213.046	35.0384	189.563
KCNA3_3	40.2424	-6.66362e-06	0.0014427	0.000994152	0.623521	29	46	25	73	13	75	17	47	27.9865	47.2691	26.7864	64.8257	12.4996	77.9437	15.6751	48.9531
TM4SF1_3	207.544	0.834159	0.431963	0.000986894	0.623521	83	52	632	361	167	104	235	42	80.0994	53.4346	677.16	320.577	160.571	108.082	216.685	43.7453
HOTAIR_3	8.09353	2.54976e-06	0.0014427	0.00105455	0.643995	5	0	11	2	21	3	25	0	4.82526	0	11.786	1.77605	20.1916	3.11775	23.0516	0
MYL3_3	6.14092	1.51117e-06	0.0014427	0.00111567	0.66385	4	0	25	0	1	0	19	0	3.86021	0	26.7864	0	0.961505	0	17.5192	0
IRF8_3	45.5037	-8.05611e-06	0.0014427	0.00120608	0.682642	44	80	30	93	20	38	15	50	42.4623	82.207	32.1437	82.5862	19.2301	39.4915	13.831	52.0777
TRDN_3	17.2372	1.85378e-06	0.0014427	0.00118251	0.682642	1	0	84	0	6	3	39	2	0.965053	0	90.0023	0	5.76903	3.11775	35.9605	2.08311
SFRP4_3	46.3316	2.77898e-06	0.0014427	0.00127428	0.704068	41	4	66	120	63	12	82	1	39.5672	4.11035	70.7161	106.563	60.5748	12.471	75.6092	1.04155
PLBD1_3	958.635	-0.86362	0.5582	0.0013226	0.713773	82	90	34	49	18	112	1724	5467	79.1343	92.4829	36.4295	43.5132	17.3071	116.396	1589.64	5694.18
LOC102155886_3	94.3735	-3.14094e-06	0.0014427	0.00146401	0.772134	19	8	35	197	6	32	18	442	18.336	8.2207	37.501	174.941	5.76903	33.256	16.5971	460.367
PLAC8B_3	49.1855	-5.07446e-06	0.0014427	0.00154506	0.79677	43	96	34	63	2	42	28	86	41.4973	98.6485	36.4295	55.9455	1.92301	43.6485	25.8178	89.5737
FYB1_3	81.2745	-0.760822	0.448101	0.00163303	0.823826	42	77	42	178	64	99	65	99	40.5322	79.1243	45.0011	158.068	61.5363	102.886	59.9341	103.114
GALNT12_3	76.5386	-0.88747	0.587807	0.00190118	0.853721	16	74	128	214	25	66	35	66	15.4408	76.0415	137.146	190.037	24.0376	68.5905	32.2722	68.7426
H19_3	10.7869	1.77781e-06	0.0014427	0.00205708	0.853721	1	0	49	0	2	0	29	4	0.965053	0	52.5013	0	1.92301	0	26.7398	4.16622
KIAA0586_3	41.515	-7.42927e-06	0.0014427	0.00186887	0.853721	31	58	13	62	34	78	22	38	29.9166	59.6001	13.9289	55.0575	32.6912	81.0614	20.2854	39.5791
LOC119869021_2	226.576	-6.62158e-06	0.0014427	0.00206017	0.853721	236	168	221	733	37	179	80	220	227.752	172.635	236.792	650.921	35.5757	186.026	73.7651	229.142
LTBP1_3	156.237	0.712059	0.458069	0.00193746	0.853721	32	23	620	228	80	29	142	87	30.8817	23.6345	664.303	202.469	76.9204	30.1382	130.933	90.6153
PDLIM3_3	36.6266	5.4001e-06	0.0014427	0.00173355	0.853721	4	1	83	19	7	4	143	38	3.86021	1.02759	88.9308	16.8724	6.73054	4.157	131.855	39.5791
PITPNM3_3	61.0377	-8.25641e-06	0.0014427	0.00191421	0.853721	12	30	34	118	91	123	28	61	11.5806	30.8276	36.4295	104.787	87.497	127.828	25.8178	63.5348
SELL_3	22.1656	-4.84723e-06	0.0014427	0.00197512	0.853721	11	21	17	47	6	32	6	39	10.6156	21.5793	18.2147	41.7371	5.76903	33.256	5.53238	40.6206
TNNT3_3	6.07736	1.34289e-06	0.0014427	0.00198075	0.853721	2	0	16	0	1	0	31	0	1.93011	0	17.1433	0	0.961505	0	28.584	0
ZPLD1_3	23.6609	1.86956e-06	0.00144269	0.00203122	0.853721	5	0	41	74	41	0	35	3	4.82526	0	43.9297	65.7137	39.4217	0	32.2722	3.12466
LDB3_3	9.6659	1.59659e-06	0.00144269	0.00213576	0.854524	8	1	24	0	11	8	26	0	7.72042	1.02759	25.7149	0	10.5766	8.31399	23.9737	0
UGT8_3	44.4413	0.96492	0.682004	0.00210241	0.854524	71	52	34	14	84	24	71	13	68.5188	53.4346	36.4295	12.4323	80.7665	24.942	65.4665	13.5402
AQP3_3	365.775	-0.846936	0.661915	0.00218837	0.860735	5	2	98	335	16	101	960	1451	4.82526	2.05518	105.003	297.488	15.3841	104.964	885.181	1511.3
LOC102152658_3	164.992	0.683018	0.5289	0.00238722	0.923296	94	60	178	46	256	116	361	227	90.715	61.6553	190.719	40.8491	246.145	120.553	332.865	236.433
ADAM23_3	211.587	0.768722	0.97043	0.00253829	0.927292	471	190	89	79	472	276	137	10	454.54	195.242	95.3596	70.1539	453.831	286.833	126.323	10.4155
CD3G_3	26.5729	-5.53009e-06	0.0014427	0.00261927	0.927292	8	39	10	40	13	37	27	41	7.72042	40.0759	10.7146	35.5209	12.4996	38.4522	24.8957	42.7037
LOC106557516_2	23.9797	-2.43077e-06	0.00144269	0.00256319	0.927292	26	66	0	25	1	36	19	20	25.0914	67.8208	0	22.2006	0.961505	37.413	17.5192	20.8311
LOC119868306_2	14.4596	2.27388e-06	0.0014427	0.00268108	0.927292	65	28	7	0	2	0	16	0	62.7284	28.7725	7.50019	0	1.92301	0	14.753	0
LTB_3	19.4115	-4.99941e-06	0.0014427	0.00275718	0.927292	13	24	8	35	5	23	11	38	12.5457	24.6621	8.57165	31.0808	4.80753	23.9027	10.1427	39.5791
MC5R_3	121.253	1.00684	1.00414	0.00269406	0.927292	17	7	19	0	32	23	718	201	16.4059	7.19312	20.3577	0	30.7682	23.9027	662.042	209.353
MME_3	128.45	1.04217e-06	0.00144269	0.00273603	0.927292	121	13	65	1	55	152	658	9	116.771	13.3586	69.6446	0.888024	52.8828	157.966	606.718	9.37399
RASGRP2_3	18.6636	-4.57106e-06	0.0014427	0.00260872	0.927292	6	26	5	37	7	27	17	27	5.79032	26.7173	5.35728	32.8569	6.73054	28.0597	15.6751	28.122
S100A5_3	10.798	-1.8378e-06	0.0014427	0.00258927	0.927292	9	9	0	13	0	9	3	43	8.68548	9.24829	0	11.5443	0	9.35324	2.76619	44.7869
CREB5_3	73.0533	0.653069	0.474509	0.00281324	0.93263	22	12	194	122	52	23	119	49	21.2312	12.3311	207.862	108.339	49.9983	23.9027	109.726	51.0362
LOC111095949_3	189.79	-7.61391e-06	0.0014427	0.00301299	0.984783	0	0	26	74	247	306	213	646	0	0	27.8579	65.7137	237.492	318.01	196.4	672.844
PCDH17_3	98.8584	4.69086e-06	0.0014427	0.00309278	0.996819	240	68	349	34	19	10	32	26	231.613	69.876	373.938	30.1928	18.2686	10.3925	29.506	27.0804
A1BG_3	1.85923	1.22572e-07	0.00144269	0.736193	0.999907	4	6	0	0	3	0	1	1	3.86021	6.16553	0	0	2.88452	0	0.922064	1.04155
A3GALT2_3	1.18245	3.7656e-08	0.0014427	0.884094	0.999907	0	0	0	0	0	0	8	2	0	0	0	0	0	0	7.37651	2.08311
A4GALT_3	15.7533	4.36096e-07	0.00144269	0.733583	0.999907	6	4	10	20	11	16	52	12	5.79032	4.11035	10.7146	17.7605	10.5766	16.628	47.9473	12.4987
A4GNT_3	1.31457	-1.7426e-08	0.0014427	0.402886	0.999907	0	1	4	0	0	2	0	3	0	1.02759	4.28582	0	0	2.0785	0	3.12466
AAAS_3	59.5912	-6.29547e-07	0.00144268	0.8275	0.999907	49	35	43	60	81	72	63	80	47.2876	35.9656	46.0726	53.2814	77.8819	74.8259	58.09	83.3244
AACS_3	25.2841	1.85943e-06	0.00144269	0.377698	0.999907	16	13	22	26	38	22	46	24	15.4408	13.3586	23.572	23.0886	36.5372	22.8635	42.4149	24.9973
AADAC_3	9.39922	-2.65892e-08	0.00144269	0.982103	0.999907	3	0	6	8	15	37	3	3	2.89516	0	6.42874	7.10419	14.4226	38.4522	2.76619	3.12466
AADACL2_3	32.6295	8.96833e-07	0.00144269	0.219868	0.999907	0	0	10	1	74	168	4	0	0	0	10.7146	0.888024	71.1514	174.594	3.68825	0
AADAT_3	57.5664	2.09012e-06	0.00144269	0.173789	0.999907	29	18	175	28	51	77	46	29	27.9865	18.4966	187.505	24.8647	49.0368	80.0222	42.4149	30.2051
AAGAB_3	153.35	-9.71415e-07	0.00144267	0.799116	0.999907	209	156	123	195	126	152	161	127	201.696	160.304	131.789	173.165	121.15	157.966	148.452	132.277
AAK1_3	95.749	-5.25928e-07	0.00144267	0.888853	0.999907	77	76	81	93	136	124	94	94	74.3091	78.0967	86.7879	82.5862	130.765	128.867	86.674	97.9062
AAMDC_3	70.2315	-5.39345e-07	0.00144268	0.868266	0.999907	67	77	35	40	92	94	91	72	64.6585	79.1243	37.501	35.5209	88.4585	97.6894	83.9078	74.9919
AAMP_3	505.923	-5.82831e-06	0.00144266	0.257158	0.999907	447	629	393	575	550	487	523	500	431.379	646.353	421.082	510.614	528.828	506.114	482.239	520.777
AANAT_3	8.98253	6.89395e-07	0.00144269	0.493561	0.999907	5	13	9	6	13	2	16	9	4.82526	13.3586	9.6431	5.32814	12.4996	2.0785	14.753	9.37399
AAR2_3	50.4915	-5.22626e-07	0.00144268	0.843651	0.999907	73	54	43	47	41	41	45	64	70.4489	55.4898	46.0726	41.7371	39.4217	42.6092	41.4929	66.6595
AARS1_3	120.004	1.97648e-06	0.00144268	0.554893	0.999907	143	116	147	129	133	82	96	124	138.003	119.2	157.504	114.555	127.88	85.2184	88.5181	129.153
AARS2_3	13.4272	5.29365e-07	0.00144269	0.738201	0.999907	5	7	19	15	14	12	23	14	4.82526	7.19312	20.3577	13.3204	13.4611	12.471	21.2075	14.5818
AASDH_3	17.2064	1.6332e-06	0.00144269	0.333504	0.999907	23	7	21	20	21	15	18	15	22.1962	7.19312	22.5006	17.7605	20.1916	15.5887	16.5971	15.6233
AASDHPPT_3	175.652	2.35653e-06	0.00144267	0.559195	0.999907	220	175	159	126	179	197	193	169	212.312	179.828	170.361	111.891	172.109	204.732	177.958	176.023
AASS_3	126.192	1.78137e-06	0.00144269	0.419401	0.999907	53	51	56	46	178	292	276	73	51.1478	52.407	60.0015	40.8491	171.148	303.461	254.49	76.0335
AATF_3	176.969	3.12978e-06	0.00144267	0.472209	0.999907	210	178	163	148	162	169	235	169	202.661	182.911	174.647	131.427	155.764	175.633	216.685	176.023
AATK_3	161.423	9.8527e-07	0.00144267	0.810974	0.999907	160	191	191	179	154	123	164	144	154.408	196.269	204.648	158.956	148.072	127.828	151.218	149.984
ABAT_3	52.0191	1.10123e-06	0.00144269	0.649626	0.999907	42	35	40	56	50	59	103	41	40.5322	35.9656	42.8582	49.7293	48.0753	61.3157	94.9726	42.7037
ABCA1_3	482.841	3.37153e-06	0.00144268	0.389694	0.999907	498	318	722	720	355	490	521	299	480.596	326.773	773.591	639.377	341.334	509.232	480.395	311.425
ABCA12_3	1.44719	1.48088e-08	0.00144269	0.936371	0.999907	0	0	0	0	1	2	7	2	0	0	0	0	0.961505	2.0785	6.45445	2.08311
ABCA13_3	128.833	2.97414e-06	0.00144269	0.144216	0.999907	0	0	101	35	351	420	81	41	0	0	108.217	31.0808	337.488	436.485	74.6872	42.7037
ABCA2_3	16.8288	-1.2759e-06	0.00144269	0.4076	0.999907	7	10	36	38	12	13	5	15	6.75537	10.2759	38.5724	33.7449	11.5381	13.5102	4.61032	15.6233
ABCA3_3	20.2189	-7.32403e-07	0.00144269	0.69668	0.999907	16	11	22	36	12	13	24	31	15.4408	11.3035	23.572	31.9688	11.5381	13.5102	22.1295	32.2882
ABCA5_3	91.8422	2.50167e-06	0.00144269	0.303334	0.999907	97	114	138	126	107	26	70	67	93.6101	117.145	147.861	111.891	102.881	27.0205	64.5445	69.7842
ABCA6_3	10.5043	-6.43169e-07	0.00144269	0.480597	0.999907	0	1	4	17	8	2	20	34	0	1.02759	4.28582	15.0964	7.69204	2.0785	18.4413	35.4129
ABCA7_3	0.638967	-1.09885e-07	0.00144269	0.742819	0.999907	0	0	2	1	0	1	0	1	0	0	2.14291	0.888024	0	1.03925	0	1.04155
ABCA8_3	65.9973	-3.95434e-07	0.00144269	0.820069	0.999907	6	4	75	268	31	11	77	84	5.79032	4.11035	80.3592	237.99	29.8067	11.4317	70.9989	87.4906
ABCA9_3	20.8934	3.71609e-07	0.00144269	0.786192	0.999907	0	2	14	26	34	12	56	29	0	2.05518	15.0004	23.0886	32.6912	12.471	51.6356	30.2051
ABCB1_3	1.40602	-2.80469e-07	0.00144269	0.367531	0.999907	0	3	0	0	2	3	0	3	0	3.08276	0	0	1.92301	3.11775	0	3.12466
ABCB10_3	91.163	9.19581e-07	0.00144268	0.779736	0.999907	126	100	93	138	68	40	89	90	121.597	102.759	99.6454	122.547	65.3824	41.57	82.0637	93.7399
ABCB11_3	0.751293	-1.7878e-07	0.0014427	0.929988	0.999907	0	0	0	0	0	0	2	4	0	0	0	0	0	0	1.84413	4.16622
ABCB6_3	57.3104	-5.22758e-07	0.00144269	0.815676	0.999907	36	35	87	52	65	78	38	67	34.7419	35.9656	93.2167	46.1772	62.4979	81.0614	35.0384	69.7842
ABCB7_3	84.8582	-4.5072e-07	0.00144268	0.889408	0.999907	71	77	75	87	131	91	70	85	68.5188	79.1243	80.3592	77.258	125.957	94.5717	64.5445	88.5322
ABCB8_3	74.8853	-6.91908e-07	0.00144268	0.816379	0.999907	82	64	64	59	80	110	67	77	79.1343	65.7656	68.5732	52.3934	76.9204	114.317	61.7783	80.1997
ABCB9_3	11.6537	9.1866e-07	0.00144269	0.509998	0.999907	16	12	14	16	18	5	7	7	15.4408	12.3311	15.0004	14.2084	17.3071	5.19625	6.45445	7.29088
ABCC1_3	14.77	-2.65055e-06	0.00144269	0.0722891	0.999907	7	7	10	31	12	24	6	23	6.75537	7.19312	10.7146	27.5287	11.5381	24.942	5.53238	23.9558
ABCC10_3	18.2109	-1.29267e-06	0.00144269	0.281058	0.999907	10	33	5	34	17	9	24	18	9.65053	33.9104	5.35728	30.1928	16.3456	9.35324	22.1295	18.748
ABCC11_3	1638.54	7.73107e-07	0.00144268	0.774147	0.999907	1644	966	889	1375	2565	1008	1625	3210	1586.55	992.65	952.524	1221.03	2466.26	1047.56	1498.35	3343.39
ABCC12_3	0.241263	9.07986e-08	0.0014427	0.785172	0.999907	2	0	0	0	0	0	0	0	1.93011	0	0	0	0	0	0	0
ABCC3_3	37.8128	-9.55544e-07	0.00144269	0.43463	0.999907	10	1	23	69	5	26	86	91	9.65053	1.02759	24.6435	61.2736	4.80753	27.0205	79.2975	94.7815
ABCC4_3	309.827	1.71479e-06	0.00144269	0.151796	0.999907	282	244	762	657	352	195	16	0	272.145	250.731	816.449	583.431	338.45	202.654	14.753	0
ABCC5_3	7.24093	-5.75731e-08	0.00144269	0.94373	0.999907	14	3	3	6	3	11	11	8	13.5107	3.08276	3.21437	5.32814	2.88452	11.4317	10.1427	8.33244
ABCC6_3	4.78553	-2.09348e-07	0.00144269	0.701664	0.999907	0	2	3	4	4	13	12	1	0	2.05518	3.21437	3.55209	3.84602	13.5102	11.0648	1.04155
ABCC8_3	0.491003	4.13816e-08	0.00144269	0.788852	0.999907	0	0	0	1	1	2	0	0	0	0	0	0.888024	0.961505	2.0785	0	0
ABCC9_3	14.1031	9.22477e-07	0.00144269	0.366284	0.999907	5	11	25	24	13	7	29	2	4.82526	11.3035	26.7864	21.3126	12.4996	7.27474	26.7398	2.08311
ABCD1_3	53.9836	5.70173e-07	0.00144269	0.830643	0.999907	49	42	58	48	26	40	102	73	47.2876	43.1587	62.1444	42.6251	24.9991	41.57	94.0505	76.0335
ABCD3_3	228.153	2.502e-06	0.00144268	0.502895	0.999907	191	211	222	303	305	154	276	201	184.325	216.821	237.863	269.071	293.259	160.044	254.49	209.353
ABCD4_3	22.055	4.30844e-07	0.00144269	0.835711	0.999907	18	15	17	21	39	28	21	20	17.371	15.4138	18.2147	18.6485	37.4987	29.099	19.3633	20.8311
ABCE1_3	111.423	-1.1976e-06	0.00144268	0.747127	0.999907	89	113	124	123	104	102	125	121	85.8897	116.117	132.861	109.227	99.9966	106.003	115.258	126.028
ABCF1_3	201.749	-6.19008e-06	0.00144268	0.10986	0.999907	179	226	179	224	223	234	128	233	172.744	232.235	191.791	198.917	214.416	243.184	118.024	242.682
ABCF2_3	128.952	-4.03304e-06	0.00144268	0.229175	0.999907	141	149	92	119	133	129	94	182	136.072	153.111	98.5739	105.675	127.88	134.063	86.674	189.563
ABCF3_3	63.0015	-8.14588e-09	0.00144268	0.996184	0.999907	63	91	46	54	62	42	85	68	60.7983	93.5105	49.287	47.9533	59.6133	43.6485	78.3754	70.8257
ABCG1_3	81.8491	-7.46915e-07	0.00144268	0.809198	0.999907	127	112	146	147	21	23	38	49	122.562	115.09	156.433	130.539	20.1916	23.9027	35.0384	51.0362
ABCG2_3	0.500189	-9.09453e-09	0.00144269	0.993138	0.999907	0	0	0	0	2	2	0	0	0	0	0	0	1.92301	2.0785	0	0
ABCG2_4	7.67155	6.37432e-07	0.00144269	0.517251	0.999907	0	0	6	4	10	10	25	8	0	0	6.42874	3.55209	9.61505	10.3925	23.0516	8.33244
ABCG4_3	0.632987	4.31728e-10	0.00144269	0.764101	0.999907	0	0	3	1	1	0	0	0	0	0	3.21437	0.888024	0.961505	0	0	0
ABHD1_3	5.82453	1.51636e-07	0.00144269	0.831954	0.999907	15	9	3	4	4	0	2	10	14.4758	9.24829	3.21437	3.55209	3.84602	0	1.84413	10.4155
ABHD10_3	27.3038	1.35218e-06	0.00144269	0.491373	0.999907	22	13	16	18	30	13	52	58	21.2312	13.3586	17.1433	15.9844	28.8452	13.5102	47.9473	60.4102
ABHD11_3	75.8586	2.27748e-06	0.00144269	0.362154	0.999907	125	69	75	67	66	30	73	109	120.632	70.9036	80.3592	59.4976	63.4594	31.1775	67.3106	113.529
ABHD12_3	54.5842	-2.08112e-06	0.00144268	0.471109	0.999907	32	29	50	62	61	87	56	64	30.8817	29.8001	53.5728	55.0575	58.6518	90.4147	51.6356	66.6595
ABHD12B_3	0.512799	1.23376e-08	0.0014427	0.910987	0.999907	0	0	3	1	0	0	0	0	0	0	3.21437	0.888024	0	0	0	0
ABHD13_3	60.8349	-1.30782e-06	0.00144268	0.648323	0.999907	56	48	69	99	24	38	91	72	54.043	49.3242	73.9305	87.9143	23.0761	39.4915	83.9078	74.9919
ABHD14A_3	56.2776	2.63785e-07	0.00144268	0.930611	0.999907	57	64	83	106	36	30	49	34	55.008	65.7656	88.9308	94.1305	34.6142	31.1775	45.1811	35.4129
ABHD14B_3	256.174	-1.62287e-06	0.00144266	0.749392	0.999907	301	258	212	283	278	281	237	228	290.481	265.118	227.149	251.311	267.299	292.029	218.529	237.474
ABHD15_3	19.9991	1.17926e-07	0.00144269	0.947501	0.999907	20	19	21	31	19	27	19	7	19.3011	19.5242	22.5006	27.5287	18.2686	28.0597	17.5192	7.29088
ABHD16A_3	453.289	-1.46323e-06	0.00144265	0.784842	0.999907	436	410	528	626	410	347	431	490	420.763	421.311	565.729	555.903	394.217	360.619	397.409	510.362
ABHD17A_3	213.712	-7.77411e-06	0.00144267	0.117663	0.999907	221	244	157	250	208	245	193	214	213.277	250.731	168.219	222.006	199.993	254.616	177.958	222.893
ABHD17B_3	227.341	3.70869e-06	0.00144269	0.182722	0.999907	302	250	156	292	261	119	361	131	291.446	256.897	167.147	259.303	250.953	123.671	332.865	136.444
ABHD17C_3	74.3555	-2.77606e-05	0.00144282	0.604592	0.999907	60	79	80	83	87	65	58	88	57.9032	81.1795	85.7165	73.706	83.651	67.5512	53.4797	91.6568
ABHD18_3	37.4848	3.7682e-07	0.00144269	0.852002	0.999907	41	15	38	62	46	35	28	41	39.5672	15.4138	40.7153	55.0575	44.2292	36.3737	25.8178	42.7037
ABHD2_3	946.13	1.33949e-06	0.00144269	0.575043	0.999907	1214	747	2226	1290	453	267	367	1006	1171.57	767.608	2385.06	1145.55	435.562	277.48	338.397	1047.8
ABHD3_3	14.5082	-4.34097e-07	0.00144269	0.745732	0.999907	13	16	24	12	3	9	18	21	12.5457	16.4414	25.7149	10.6563	2.88452	9.35324	16.5971	21.8727
ABHD4_3	223.798	4.12991e-06	0.00144267	0.380294	0.999907	253	209	202	262	231	162	294	212	244.158	214.766	216.434	232.662	222.108	168.358	271.087	220.81
ABHD5_3	80.9306	1.00561e-07	0.00144268	0.976136	0.999907	96	79	46	90	97	78	102	73	92.6451	81.1795	49.287	79.9221	93.266	81.0614	94.0505	76.0335
ABHD6_3	72.6663	3.65208e-08	0.00144268	0.992419	0.999907	53	57	68	97	101	67	78	71	51.1478	58.5725	72.859	86.1383	97.112	69.6297	71.921	73.9504
ABHD8_3	64.7237	9.19111e-08	0.00144268	0.978329	0.999907	53	44	77	88	53	65	82	64	51.1478	45.2139	82.5021	78.1461	50.9598	67.5512	75.6092	66.6595
ABI1_3	151.569	5.35514e-07	0.00144267	0.896533	0.999907	127	136	121	173	169	136	221	153	122.562	139.752	129.646	153.628	162.494	141.338	203.776	159.358
ABI2_3	142.804	4.73216e-06	0.00144268	0.146952	0.999907	178	121	133	152	170	156	187	68	171.779	124.338	142.504	134.98	163.456	162.123	172.426	70.8257
ABI3_3	4.57227	-4.48004e-07	0.00144269	0.549961	0.999907	0	0	10	11	1	5	4	6	0	0	10.7146	9.76826	0.961505	5.19625	3.68825	6.24933
ABI3BP_3	19.6918	-1.95237e-07	0.00144269	0.882052	0.999907	0	3	20	34	21	17	49	19	0	3.08276	21.4291	30.1928	20.1916	17.6672	45.1811	19.7895
ABITRAM_3	47.5067	1.6418e-06	0.00144269	0.499461	0.999907	61	28	47	39	34	43	71	62	58.8682	28.7725	50.3584	34.6329	32.6912	44.6877	65.4665	64.5764
ABL1_3	33.2457	6.43594e-07	0.00144269	0.793522	0.999907	22	24	39	40	38	35	43	29	21.2312	24.6621	41.7868	35.5209	36.5372	36.3737	39.6487	30.2051
ABL2_3	40.7762	-1.64195e-06	0.00144269	0.523262	0.999907	37	42	23	36	56	45	39	52	35.707	43.1587	24.6435	31.9688	53.8443	46.7662	35.9605	54.1608
ABLIM1_3	67.3776	-4.88338e-06	0.00144269	0.107193	0.999907	31	42	38	94	73	78	88	105	29.9166	43.1587	40.7153	83.4742	70.1899	81.0614	81.1416	109.363
ABLIM2_3	61.342	1.87887e-06	0.00144269	0.381112	0.999907	36	38	124	104	55	69	57	14	34.7419	39.0483	132.861	92.3545	52.8828	71.7082	52.5576	14.5818
ABLIM3_3	73.9052	4.3214e-07	0.00144269	0.846872	0.999907	28	24	106	90	178	89	25	57	27.0215	24.6621	113.574	79.9221	171.148	92.4932	23.0516	59.3686
ABO_3	28.31	-1.62538e-08	0.00144269	0.992122	0.999907	32	24	32	34	30	34	21	22	30.8817	24.6621	34.2866	30.1928	28.8452	35.3345	19.3633	22.9142
ABR_3	347.347	-4.96851e-06	0.00144266	0.371272	0.999907	466	472	315	404	192	215	373	380	449.715	485.022	337.509	358.762	184.609	223.439	343.93	395.791
ABRACL_3	271.459	2.10601e-06	0.00144267	0.652561	0.999907	262	182	78	111	326	294	527	427	252.844	187.021	83.5736	98.5706	313.451	305.539	485.928	444.744
ABRAXAS1_3	55.6179	-3.34736e-07	0.00144268	0.909745	0.999907	48	57	62	80	68	53	45	39	46.3225	58.5725	66.4303	71.0419	65.3824	55.0802	41.4929	40.6206
ABRAXAS2_3	99.3829	-2.02671e-06	0.00144268	0.566021	0.999907	80	98	111	108	118	131	73	82	77.2042	100.704	118.932	95.9065	113.458	136.142	67.3106	85.4075
ABT1_3	104.026	2.47225e-06	0.00144268	0.518861	0.999907	84	82	106	97	130	100	133	111	81.0644	84.2622	113.574	86.1383	124.996	103.925	122.634	115.613
ABTB1_3	22.3963	-7.84727e-07	0.00144269	0.647018	0.999907	24	32	19	11	16	32	21	24	23.1613	32.8828	20.3577	9.76826	15.3841	33.256	19.3633	24.9973
ABTB2_3	3.10821	-5.91763e-08	0.00144269	0.875447	0.999907	1	0	2	8	0	6	8	1	0.965053	0	2.14291	7.10419	0	6.2355	7.37651	1.04155
ACAA1_3	281.974	-5.59586e-06	0.00144268	0.171439	0.999907	374	566	171	181	218	223	219	313	360.93	581.615	183.219	160.732	209.608	231.753	201.932	326.007
ACAA2_3	365.898	-1.39789e-06	0.00144266	0.76351	0.999907	394	329	338	526	358	274	360	402	380.231	338.076	362.152	467.1	344.219	284.754	331.943	418.705
ACACA_3	360.979	-1.49807e-06	0.00144267	0.722467	0.999907	254	305	478	400	422	418	288	342	245.123	313.414	512.156	355.209	405.755	434.406	265.554	356.212
ACACB_3	53.1547	-3.90509e-06	0.00144269	0.0340615	0.999907	15	14	0	8	38	95	97	158	14.4758	14.3862	0	7.10419	36.5372	98.7287	89.4402	164.566
ACAD10_3	8.24195	4.43505e-07	0.00144269	0.709167	0.999907	10	3	7	7	6	10	14	10	9.65053	3.08276	7.50019	6.21616	5.76903	10.3925	12.9089	10.4155
ACAD11_3	73.8646	-1.29892e-06	0.00144268	0.681963	0.999907	56	78	78	82	87	74	68	74	54.043	80.1519	83.5736	72.8179	83.651	76.9044	62.7003	77.0751
ACAD8_3	129.898	-2.27067e-06	0.00144267	0.579543	0.999907	113	110	98	122	154	146	141	167	109.051	113.035	105.003	108.339	148.072	151.73	130.011	173.94
ACAD9_4	69.3971	1.99422e-06	0.00144268	0.486122	0.999907	94	67	54	72	107	52	59	60	90.715	68.8484	57.8586	63.9377	102.881	54.041	54.4018	62.4933
ACADL_3	295.285	8.74012e-07	0.00144267	0.847816	0.999907	325	355	334	324	243	175	306	327	313.642	364.794	357.866	287.72	233.646	181.869	282.151	340.588
ACADM_3	1272.22	-4.66476e-07	0.00144263	0.943335	0.999907	1521	1419	1474	1715	1024	920	1136	1115	1467.85	1458.15	1579.33	1522.96	984.582	956.109	1047.46	1161.33
ACADS_3	12.3176	-2.52514e-07	0.00144269	0.849813	0.999907	18	14	15	13	9	7	6	17	17.371	14.3862	16.0718	11.5443	8.65355	7.27474	5.53238	17.7064
ACADSB_3	648.522	6.52536e-06	0.00144265	0.265126	0.999907	865	786	700	724	757	518	495	413	834.771	807.684	750.019	642.929	727.86	538.331	456.422	430.162
ACADVL_3	437.175	-3.32658e-06	0.00144267	0.406457	0.999907	503	431	339	382	515	518	306	529	485.422	442.89	363.224	339.225	495.175	538.331	282.151	550.982
ACAN_3	0.444012	-8.31731e-08	0.0014427	0.742049	0.999907	0	0	0	4	0	0	0	0	0	0	0	3.55209	0	0	0	0
ACAP1_3	27.1234	-8.22994e-07	0.00144269	0.609797	0.999907	54	33	9	22	40	25	10	27	52.1129	33.9104	9.6431	19.5365	38.4602	25.9812	9.22064	28.122
ACAP2_3	168.153	2.07807e-06	0.00144268	0.483348	0.999907	151	143	119	235	181	90	306	160	145.723	146.945	127.503	208.686	174.032	93.5324	282.151	166.649
ACAP3_3	19.0973	-6.33369e-07	0.00144269	0.719807	0.999907	9	6	21	26	7	10	33	43	8.68548	6.16553	22.5006	23.0886	6.73054	10.3925	30.4281	44.7869
ACAT1_3	239.305	-2.19675e-06	0.00144267	0.586562	0.999907	361	257	154	285	206	217	236	233	348.384	264.09	165.004	253.087	198.07	225.517	217.607	242.682
ACAT2_3	44.8871	8.8699e-07	0.00144269	0.711254	0.999907	41	40	19	37	54	31	92	54	39.5672	41.1035	20.3577	32.8569	51.9213	32.2167	84.8299	56.244
ACBD3_3	235.297	-3.92434e-06	0.00144267	0.409367	0.999907	218	275	182	251	310	270	199	201	210.382	282.587	195.005	222.894	298.067	280.597	183.491	209.353
ACBD4_3	115.372	-8.41304e-06	0.00144269	0.0287519	0.999907	76	102	94	176	116	134	91	147	73.344	104.814	100.717	156.292	111.535	139.259	83.9078	153.109
ACBD5_3	189.594	-1.90271e-06	0.00144267	0.677884	0.999907	171	172	194	291	192	162	187	176	165.024	176.745	207.862	258.415	184.609	168.358	172.426	183.314
ACBD6_3	101.048	-1.52584e-09	0.00144268	0.998072	0.999907	117	131	62	99	133	92	107	81	112.911	134.614	66.4303	87.9143	127.88	95.6109	98.6608	84.3659
ACBD7_3	3.80904	8.48177e-07	0.00144269	0.29845	0.999907	6	4	2	0	5	2	8	4	5.79032	4.11035	2.14291	0	4.80753	2.0785	7.37651	4.16622
ACCS_3	76.4884	-3.73842e-07	0.00144268	0.906118	0.999907	76	53	64	74	82	92	84	94	73.344	54.4622	68.5732	65.7137	78.8434	95.6109	77.4533	97.9062
ACD_3	49.0032	-1.28482e-06	0.00144268	0.636497	0.999907	49	64	48	48	52	47	38	49	47.2876	65.7656	51.4299	42.6251	49.9983	48.8447	35.0384	51.0362
ACE_3	4.31925	-3.5136e-07	0.00144269	0.440199	0.999907	3	5	1	6	1	14	5	0	2.89516	5.13794	1.07146	5.32814	0.961505	14.5495	4.61032	0
ACE2_3	1.21727	-1.3171e-08	0.00144269	0.997908	0.999907	2	0	3	4	0	0	0	1	1.93011	0	3.21437	3.55209	0	0	0	1.04155
ACER1_3	1.16014	1.65549e-08	0.00144269	0.954485	0.999907	0	0	2	7	0	0	1	0	0	0	2.14291	6.21616	0	0	0.922064	0
ACER2_3	122.932	-4.53059e-06	0.00144269	0.100132	0.999907	90	145	89	138	56	151	190	138	86.8548	149	95.3596	122.547	53.8443	156.927	175.192	143.735
ACER3_3	117.371	2.50429e-06	0.00144268	0.441923	0.999907	80	35	104	128	96	86	224	204	77.2042	35.9656	111.431	113.667	92.3045	89.3754	206.542	212.477
ACHE_3	5.44058	4.42942e-07	0.00144269	0.465299	0.999907	5	1	15	19	0	1	4	0	4.82526	1.02759	16.0718	16.8724	0	1.03925	3.68825	0
ACIN1_3	431.79	-1.00074e-05	0.00144267	0.0668078	0.999907	326	329	319	474	506	656	393	488	314.607	338.076	341.794	420.923	486.522	681.748	362.371	508.279
ACKR1_3	10.3673	6.23864e-07	0.00144269	0.605738	0.999907	8	3	14	14	4	9	24	9	7.72042	3.08276	15.0004	12.4323	3.84602	9.35324	22.1295	9.37399
ACKR2_3	6.94148	1.17276e-06	0.00144269	0.149058	0.999907	9	7	8	5	9	4	15	0	8.68548	7.19312	8.57165	4.44012	8.65355	4.157	13.831	0
ACKR3_3	23.0841	1.50346e-06	0.00144269	0.333868	0.999907	20	11	19	46	32	11	38	15	19.3011	11.3035	20.3577	40.8491	30.7682	11.4317	35.0384	15.6233
ACKR4_3	1.21733	9.8822e-08	0.00144269	0.753842	0.999907	4	0	3	3	0	0	0	0	3.86021	0	3.21437	2.66407	0	0	0	0
ACLY_3	1257.87	2.98883e-06	0.00144264	0.634952	0.999907	981	1003	1268	1256	1426	1299	1637	1326	946.717	1030.67	1358.61	1115.36	1371.11	1349.98	1509.42	1381.1
ACO1_3	210.505	-7.43618e-07	0.00144267	0.86207	0.999907	164	175	241	218	184	207	261	251	158.269	179.828	258.221	193.589	176.917	215.125	240.659	261.43
ACO2_3	625.604	2.71979e-07	0.00144266	0.958098	0.999907	580	486	746	770	554	467	654	808	559.731	499.408	799.306	683.778	532.674	485.329	603.03	841.576
ACOD1_3	1.28804	-1.54364e-07	0.00144269	0.646582	0.999907	0	2	1	7	1	0	0	0	0	2.05518	1.07146	6.21616	0.961505	0	0	0
ACOT12_3	0.250094	-1.1706e-08	0.00144269	0.99342	0.999907	0	0	0	0	1	1	0	0	0	0	0	0	0.961505	1.03925	0	0
ACOT13_3	115.494	2.22397e-06	0.00144269	0.413772	0.999907	90	132	188	95	131	107	110	74	86.8548	135.642	201.434	84.3622	125.957	111.2	101.427	77.0751
ACOT4_3	8.57881	2.44988e-07	0.00144269	0.764727	0.999907	5	11	21	4	0	0	14	13	4.82526	11.3035	22.5006	3.55209	0	0	12.9089	13.5402
ACOT6_3	67.5474	9.33044e-07	0.00144268	0.768206	0.999907	68	73	72	59	82	73	62	56	65.6236	75.0139	77.1448	52.3934	78.8434	75.8652	57.1679	58.3271
ACOT7_3	7.06046	-1.62742e-07	0.00144269	0.878448	0.999907	2	5	2	1	8	7	16	16	1.93011	5.13794	2.14291	0.888024	7.69204	7.27474	14.753	16.6649
ACOT8_3	67.2661	3.33013e-07	0.00144268	0.911045	0.999907	100	82	66	55	59	83	52	45	96.5053	84.2622	70.7161	48.8413	56.7288	86.2577	47.9473	46.87
ACOT9_3	1.11419	2.11126e-08	0.00144269	0.97007	0.999907	0	0	4	3	0	0	1	1	0	0	4.28582	2.66407	0	0	0.922064	1.04155
ACOX1_3	675.018	1.40683e-06	0.00144265	0.804548	0.999907	702	669	687	722	692	542	712	742	677.467	687.456	736.09	641.153	665.362	563.273	656.509	772.834
ACOX2_3	16.0451	6.98784e-07	0.00144269	0.605359	0.999907	6	8	24	16	9	15	42	11	5.79032	8.2207	25.7149	14.2084	8.65355	15.5887	38.7267	11.4571
ACOX3_3	40.4679	-5.57497e-07	0.00144269	0.828615	0.999907	40	46	46	62	38	42	33	22	38.6021	47.2691	49.287	55.0575	36.5372	43.6485	30.4281	22.9142
ACOXL_3	0.772437	-1.44628e-07	0.0014427	0.591739	0.999907	0	5	0	0	0	0	0	1	0	5.13794	0	0	0	0	0	1.04155
ACP1_3	479.749	-2.89149e-07	0.00144266	0.948906	0.999907	872	760	324	450	436	298	346	404	841.526	780.967	347.152	399.611	419.216	309.696	319.034	420.788
ACP2_3	66.5954	5.32711e-07	0.00144268	0.843257	0.999907	69	87	93	80	49	64	63	33	66.5886	89.4002	99.6454	71.0419	47.1138	66.512	58.09	34.3713
ACP3_3	211.989	1.74535e-06	0.00144269	0.315675	0.999907	40	70	643	117	16	14	443	340	38.6021	71.9312	688.946	103.899	15.3841	14.5495	408.474	354.129
ACP5_3	80.5469	-9.92175e-07	0.00144268	0.743374	0.999907	29	31	66	82	47	69	199	135	27.9865	31.8552	70.7161	72.8179	45.1908	71.7082	183.491	140.61
ACP6_3	31.7607	7.58895e-07	0.00144269	0.660029	0.999907	49	47	4	13	43	28	58	18	47.2876	48.2966	4.28582	11.5443	41.3447	29.099	53.4797	18.748
ACRBP_3	2.03216	-4.4117e-07	0.00144269	0.413094	0.999907	0	1	3	2	2	7	0	1	0	1.02759	3.21437	1.77605	1.92301	7.27474	0	1.04155
ACRV1_3	1.54367	-3.75812e-08	0.00144269	0.902998	0.999907	0	0	3	0	0	0	2	7	0	0	3.21437	0	0	0	1.84413	7.29088
ACSBG1_3	331.186	4.07218e-06	0.00144269	0.0562013	0.999907	534	395	163	85	469	664	308	51	515.338	405.897	174.647	75.482	450.946	690.062	283.996	53.1193
ACSBG2_3	0.621774	-9.52996e-08	0.0014427	0.738801	0.999907	0	0	0	1	1	0	0	3	0	0	0	0.888024	0.961505	0	0	3.12466
ACSF2_3	12.223	-1.54459e-06	0.00144269	0.276311	0.999907	10	8	4	14	9	13	14	27	9.65053	8.2207	4.28582	12.4323	8.65355	13.5102	12.9089	28.122
ACSF3_3	41.5986	-2.91661e-06	0.00144269	0.230619	0.999907	42	58	37	38	27	50	34	48	40.5322	59.6001	39.6439	33.7449	25.9606	51.9625	31.3502	49.9946
ACSL1_3	52.0234	-2.09153e-06	0.00144269	0.426357	0.999907	45	69	27	54	55	40	67	66	43.4274	70.9036	28.9293	47.9533	52.8828	41.57	61.7783	68.7426
ACSL3_3	1280.58	-1.15345e-06	0.00144267	0.788799	0.999907	2010	1772	840	947	1252	914	1028	1576	1939.76	1820.89	900.023	840.958	1203.8	949.874	947.881	1641.49
ACSL4_3	534.697	1.9114e-06	0.00144268	0.508829	0.999907	413	516	643	791	312	330	1072	313	398.567	530.235	688.946	702.427	299.99	342.952	988.452	326.007
ACSL5_3	55.9325	5.10883e-07	0.00144269	0.805124	0.999907	97	93	21	61	32	20	97	39	93.6101	95.5657	22.5006	54.1694	30.7682	20.785	89.4402	40.6206
ACSL6_3	0.53199	4.8509e-08	0.0014427	0.986189	0.999907	0	0	3	0	0	0	0	1	0	0	3.21437	0	0	0	0	1.04155
ACSM3_3	0.461032	1.12344e-07	0.0014427	0.761404	0.999907	0	0	0	0	0	0	4	0	0	0	0	0	0	0	3.68825	0
ACSS1_3	223.704	-1.47534e-05	0.0014427	0.38947	0.999907	213	271	156	227	228	212	266	242	205.556	278.476	167.147	201.581	219.223	220.321	245.269	252.056
ACSS2_3	207.624	-4.575e-06	0.00144267	0.31021	0.999907	134	160	183	247	323	288	154	192	129.317	164.414	196.076	219.342	310.566	299.304	141.998	199.979
ACSS3_3	25.4618	3.24953e-07	0.00144269	0.843115	0.999907	17	15	29	33	18	5	31	58	16.4059	15.4138	31.0722	29.3048	17.3071	5.19625	28.584	60.4102
ACTA2_3	359.821	-2.42174e-07	0.00144269	0.900885	0.999907	58	70	300	1386	327	166	522	221	55.9731	71.9312	321.437	1230.8	314.412	172.515	481.317	230.184
ACTB_3	3208.27	-4.00591e-06	0.00144265	0.509885	0.999907	3273	3134	2960	3931	2970	2502	3331	3934	3158.62	3220.46	3171.51	3490.82	2855.67	2600.2	3071.39	4097.48
ACTG1_3	4074.71	5.09202e-06	0.00144266	0.362572	0.999907	4495	4434	4968	5369	4148	2522	3775	3382	4337.91	4556.33	5322.99	4767.8	3988.32	2620.99	3480.79	3522.54
ACTG2_3	38.1098	4.05885e-07	0.00144269	0.732789	0.999907	8	2	23	159	36	21	53	23	7.72042	2.05518	24.6435	141.196	34.6142	21.8242	48.8694	23.9558
ACTL6A_3	65.2658	2.1461e-06	0.00144268	0.460352	0.999907	103	57	54	80	71	47	66	55	99.4004	58.5725	57.8586	71.0419	68.2669	48.8447	60.8562	57.2855
ACTL6B_3	0.258355	-1.32063e-07	0.0014427	0.706914	0.999907	0	1	0	0	0	1	0	0	0	1.02759	0	0	0	1.03925	0	0
ACTL7A_3	5.17788	-8.85854e-09	0.00144269	0.98775	0.999907	11	4	4	4	1	6	7	5	10.6156	4.11035	4.28582	3.55209	0.961505	6.2355	6.45445	5.20777
ACTL7B_3	2.72153	-5.59695e-07	0.00144269	0.295937	0.999907	5	3	1	4	0	6	1	2	4.82526	3.08276	1.07146	3.55209	0	6.2355	0.922064	2.08311
ACTN1_3	793.976	9.06597e-06	0.00144269	0.0206646	0.999907	487	487	1580	1378	440	250	1370	498	469.981	500.435	1692.9	1223.7	423.062	259.812	1263.23	518.694
ACTN2_3	14.8243	3.51167e-07	0.00144269	0.0188082	0.999907	2	0	50	0	1	3	64	0	1.93011	0	53.5728	0	0.961505	3.11775	59.0121	0
ACTN3_3	1.50051	2.76335e-07	0.0014427	0.26595	0.999907	1	0	6	0	0	0	5	0	0.965053	0	6.42874	0	0	0	4.61032	0
ACTN4_3	940.498	1.49294e-06	0.00144266	0.758762	0.999907	730	890	1123	1055	683	699	1476	980	704.489	914.553	1203.24	936.865	656.708	726.435	1360.97	1020.72
ACTR10_3	136.562	-1.54853e-07	0.00144267	0.966249	0.999907	161	174	195	171	99	110	100	92	155.374	178.8	208.934	151.852	95.189	114.317	92.2064	95.823
ACTR1A_3	187.156	2.1057e-06	0.00144267	0.589097	0.999907	177	163	264	242	244	156	123	145	170.814	167.497	282.864	214.902	234.607	162.123	113.414	151.025
ACTR1B_3	306.177	4.02329e-06	0.00144267	0.375852	0.999907	412	274	400	386	250	193	273	294	397.602	281.559	428.582	342.777	240.376	200.575	251.723	306.217
ACTR2_3	853.113	3.03911e-06	0.00144265	0.58442	0.999907	947	828	908	1232	797	539	913	792	913.905	850.843	972.882	1094.05	766.32	560.155	841.844	824.911
ACTR3_3	568.263	3.15922e-07	0.00144265	0.95545	0.999907	551	622	520	643	736	560	530	450	531.744	639.16	557.157	570.999	707.668	581.98	488.694	468.7
ACTR3B_3	26.1838	1.55783e-06	0.00144269	0.394449	0.999907	49	22	29	14	18	23	29	27	47.2876	22.6069	31.0722	12.4323	17.3071	23.9027	26.7398	28.122
ACTR5_3	61.7903	-3.47714e-06	0.00144268	0.242881	0.999907	49	50	64	97	53	92	47	49	47.2876	51.3794	68.5732	86.1383	50.9598	95.6109	43.337	51.0362
ACTR6_3	68.3133	7.40613e-07	0.00144269	0.776245	0.999907	67	97	89	59	85	56	46	50	64.6585	99.676	95.3596	52.3934	81.728	58.198	42.4149	52.0777
ACTR8_3	118.617	-8.14405e-07	0.00144267	0.829079	0.999907	146	116	114	142	105	133	110	96	140.898	119.2	122.146	126.099	100.958	138.22	101.427	99.9893
ACVR1_3	118.556	2.66566e-07	0.00144268	0.941913	0.999907	68	86	164	214	122	105	129	80	65.6236	88.3726	175.719	190.037	117.304	109.121	118.946	83.3244
ACVR1B_3	198.557	3.58917e-06	0.00144267	0.38491	0.999907	193	114	279	324	142	148	246	174	186.255	117.145	298.936	287.72	136.534	153.809	226.828	181.231
ACVR1C_3	6.24259	3.77685e-07	0.00144269	0.560724	0.999907	4	6	18	17	0	0	6	0	3.86021	6.16553	19.2862	15.0964	0	0	5.53238	0
ACVR2A_3	63.4626	1.35169e-06	0.00144268	0.661487	0.999907	60	56	85	107	72	63	47	27	57.9032	57.5449	91.0737	95.0185	69.2284	65.4727	43.337	28.122
ACVR2B_3	66.7748	-2.28571e-06	0.00144268	0.475911	0.999907	60	67	76	88	59	79	55	56	57.9032	68.8484	81.4306	78.1461	56.7288	82.1007	50.7135	58.3271
ACVRL1_3	12.2337	3.54665e-07	0.00144269	0.803513	0.999907	7	7	12	25	19	9	14	8	6.75537	7.19312	12.8575	22.2006	18.2686	9.35324	12.9089	8.33244
ACYP1_3	26.1875	-4.11572e-08	0.00144269	0.982815	0.999907	25	32	25	27	30	19	26	28	24.1263	32.8828	26.7864	23.9766	28.8452	19.7457	23.9737	29.1635
ACYP2_3	35.8186	-7.56253e-07	0.00144269	0.70619	0.999907	42	40	64	43	14	21	23	40	40.5322	41.1035	68.5732	38.185	13.4611	21.8242	21.2075	41.6622
ADA_3	34.1967	-1.1872e-06	0.00144269	0.500168	0.999907	28	31	18	62	18	28	68	30	27.0215	31.8552	19.2862	55.0575	17.3071	29.099	62.7003	31.2466
ADA2_3	6.9137	1.20963e-07	0.00144269	0.906107	0.999907	6	1	9	18	6	6	5	6	5.79032	1.02759	9.6431	15.9844	5.76903	6.2355	4.61032	6.24933
ADAL_3	28.5747	-2.22528e-06	0.00144269	0.313377	0.999907	21	29	25	44	35	31	18	29	20.2661	29.8001	26.7864	39.073	33.6527	32.2167	16.5971	30.2051
ADAM10_3	53.62	-2.08692e-06	0.00144269	0.410485	0.999907	62	88	36	33	55	53	37	66	59.8333	90.4277	38.5724	29.3048	52.8828	55.0802	34.1164	68.7426
ADAM11_3	2.59333	-1.02427e-07	0.00144269	0.842998	0.999907	1	6	2	3	7	2	0	0	0.965053	6.16553	2.14291	2.66407	6.73054	2.0785	0	0
ADAM12_3	15.2033	-8.1059e-08	0.00144269	0.896638	0.999907	0	6	15	48	24	8	23	4	0	6.16553	16.0718	42.6251	23.0761	8.31399	21.2075	4.16622
ADAM15_3	33.9905	-4.41434e-06	0.00144269	0.0396734	0.999907	49	74	12	42	28	33	11	26	47.2876	76.0415	12.8575	37.297	26.9222	34.2952	10.1427	27.0804
ADAM17_3	119.281	-3.77392e-06	0.00144268	0.305371	0.999907	113	90	101	163	97	127	126	152	109.051	92.4829	108.217	144.748	93.266	131.985	116.18	158.316
ADAM18_3	0.754633	-1.02825e-07	0.00144269	0.735542	0.999907	1	1	0	0	0	1	1	2	0.965053	1.02759	0	0	0	1.03925	0.922064	2.08311
ADAM19_3	34.9788	-2.25222e-06	0.00144269	0.144757	0.999907	10	22	16	107	24	30	53	31	9.65053	22.6069	17.1433	95.0185	23.0761	31.1775	48.8694	32.2882
ADAM20_3	0.58122	6.59463e-08	0.0014427	0.601341	0.999907	0	0	0	0	1	0	4	0	0	0	0	0	0.961505	0	3.68825	0
ADAM22_3	9.7816	-1.84992e-07	0.00144269	0.848878	0.999907	6	4	0	5	5	4	37	20	5.79032	4.11035	0	4.44012	4.80753	4.157	34.1164	20.8311
ADAM28_3	7.70198	-2.10343e-07	0.00144269	0.812209	0.999907	0	2	5	13	11	8	19	6	0	2.05518	5.35728	11.5443	10.5766	8.31399	17.5192	6.24933
ADAM32_3	0.623802	1.2788e-08	0.00144269	0.967151	0.999907	0	0	3	2	0	0	0	0	0	0	3.21437	1.77605	0	0	0	0
ADAM33_3	13.5203	3.45645e-07	0.00144269	0.742011	0.999907	3	5	17	35	11	10	29	3	2.89516	5.13794	18.2147	31.0808	10.5766	10.3925	26.7398	3.12466
ADAM7_3	0.267864	6.66598e-08	0.0014427	0.80208	0.999907	0	0	2	0	0	0	0	0	0	0	2.14291	0	0	0	0	0
ADAM8_3	10.6236	-5.54153e-08	0.00144269	0.964434	0.999907	7	4	19	29	8	14	4	2	6.75537	4.11035	20.3577	25.7527	7.69204	14.5495	3.68825	2.08311
ADAM9_3	79.2489	1.61855e-06	0.00144268	0.615371	0.999907	83	63	53	84	108	70	105	81	80.0994	64.738	56.7872	74.594	103.843	72.7474	96.8167	84.3659
ADAMDEC1_3	1.76951	-1.7802e-07	0.00144269	0.551694	0.999907	0	0	0	8	0	0	2	5	0	0	0	7.10419	0	0	1.84413	5.20777
ADAMTS1_3	33.3352	-1.5349e-06	0.00144269	0.440604	0.999907	39	68	18	49	26	16	30	26	37.6371	69.876	19.2862	43.5132	24.9991	16.628	27.6619	27.0804
ADAMTS10_3	97.4039	-1.20502e-06	0.00144268	0.726804	0.999907	70	78	104	178	135	109	68	54	67.5537	80.1519	111.431	158.068	129.803	113.278	62.7003	56.244
ADAMTS12_3	4.42991	-8.11158e-07	0.00144269	0.0797276	0.999907	3	8	0	8	6	3	0	8	2.89516	8.2207	0	7.10419	5.76903	3.11775	0	8.33244
ADAMTS13_3	7.81471	-5.51347e-07	0.00144269	0.479059	0.999907	8	2	0	6	14	26	3	4	7.72042	2.05518	0	5.32814	13.4611	27.0205	2.76619	4.16622
ADAMTS14_3	0.383122	4.17871e-08	0.0014427	0.654126	0.999907	0	0	2	0	0	0	1	0	0	0	2.14291	0	0	0	0.922064	0
ADAMTS16_3	10.3849	1.25485e-06	0.00144269	0.307457	0.999907	8	10	18	8	10	8	18	4	7.72042	10.2759	19.2862	7.10419	9.61505	8.31399	16.5971	4.16622
ADAMTS17_3	7.24183	-5.01456e-07	0.00144269	0.578679	0.999907	1	4	7	20	12	3	5	8	0.965053	4.11035	7.50019	17.7605	11.5381	3.11775	4.61032	8.33244
ADAMTS19_3	0.865228	-1.04247e-07	0.00144269	0.805964	0.999907	0	0	2	2	0	1	1	1	0	0	2.14291	1.77605	0	1.03925	0.922064	1.04155
ADAMTS2_3	108.26	1.87127e-07	0.00144269	0.924517	0.999907	119	84	72	263	135	41	91	94	114.841	86.3174	77.1448	233.55	129.803	42.6092	83.9078	97.9062
ADAMTS3_3	1.64924	2.83219e-07	0.00144269	0.221654	0.999907	1	0	0	1	7	0	5	0	0.965053	0	0	0.888024	6.73054	0	4.61032	0
ADAMTS4_3	57.6516	-6.02942e-07	0.00144269	0.749631	0.999907	78	51	69	113	40	19	26	74	75.2741	52.407	73.9305	100.347	38.4602	19.7457	23.9737	77.0751
ADAMTS5_3	88.2556	2.21348e-06	0.00144269	0.330174	0.999907	91	34	71	165	140	71	94	63	87.8198	34.938	76.0734	146.524	134.611	73.7867	86.674	65.618
ADAMTS6_3	3.00353	8.59694e-08	0.00144269	0.627475	0.999907	3	0	0	15	5	0	1	2	2.89516	0	0	13.3204	4.80753	0	0.922064	2.08311
ADAMTS7_3	7.30984	6.34402e-07	0.00144269	0.461486	0.999907	9	2	12	10	6	1	5	14	8.68548	2.05518	12.8575	8.88024	5.76903	1.03925	4.61032	14.5818
ADAMTS8_3	0.230516	-4.23369e-08	0.0014427	0.785796	0.999907	0	0	0	0	0	0	2	0	0	0	0	0	0	0	1.84413	0
ADAMTS9_3	71.2362	-4.24906e-06	0.00144269	0.0099039	0.999907	1	0	9	22	8	21	97	404	0.965053	0	9.6431	19.5365	7.69204	21.8242	89.4402	420.788
ADAMTSL1_3	2.5309	8.50321e-07	0.00144269	0.0828916	0.999907	9	1	1	1	7	0	2	0	8.68548	1.02759	1.07146	0.888024	6.73054	0	1.84413	0
ADAMTSL2_3	0.982301	-9.8454e-08	0.00144269	0.528961	0.999907	2	1	0	2	0	0	0	3	1.93011	1.02759	0	1.77605	0	0	0	3.12466
ADAMTSL3_3	12.3366	1.96551e-06	0.00144269	0.046653	0.999907	13	1	10	19	26	5	24	5	12.5457	1.02759	10.7146	16.8724	24.9991	5.19625	22.1295	5.20777
ADAMTSL4_3	22.8186	3.88266e-06	0.00144269	0.0489621	0.999907	27	15	28	21	24	10	47	15	26.0564	15.4138	30.0008	18.6485	23.0761	10.3925	43.337	15.6233
ADAMTSL5_3	13.3131	3.8508e-07	0.00144269	0.661655	0.999907	18	1	27	20	4	5	8	24	17.371	1.02759	28.9293	17.7605	3.84602	5.19625	7.37651	24.9973
ADAP1_3	6.07662	2.97133e-07	0.00144269	0.685325	0.999907	7	6	2	15	10	3	7	1	6.75537	6.16553	2.14291	13.3204	9.61505	3.11775	6.45445	1.04155
ADAP2_3	33.7666	4.5758e-07	0.00144269	0.806843	0.999907	14	21	39	78	52	27	34	14	13.5107	21.5793	41.7868	69.2658	49.9983	28.0597	31.3502	14.5818
ADAR_3	599.486	1.19492e-06	0.00144265	0.833395	0.999907	726	636	587	659	507	564	672	513	700.628	653.546	628.945	585.208	487.483	586.137	619.627	534.318
ADARB1_3	31.3062	-4.08606e-07	0.00144269	0.797016	0.999907	9	1	23	59	41	56	31	36	8.68548	1.02759	24.6435	52.3934	39.4217	58.198	28.584	37.496
ADAT1_3	23.4519	2.85578e-07	0.00144269	0.288579	0.999907	24	13	14	18	38	26	41	18	23.1613	13.3586	15.0004	15.9844	36.5372	27.0205	37.8046	18.748
ADAT2_3	1.58712	2.83374e-08	0.00144269	0.958055	0.999907	0	0	1	2	4	3	2	1	0	0	1.07146	1.77605	3.84602	3.11775	1.84413	1.04155
ADAT3_3	0.509907	-7.70768e-08	0.0014427	0.898001	0.999907	0	0	0	0	1	3	0	0	0	0	0	0	0.961505	3.11775	0	0
ADCK1_3	8.87865	4.47621e-07	0.00144269	0.678535	0.999907	17	6	18	8	3	4	5	10	16.4059	6.16553	19.2862	7.10419	2.88452	4.157	4.61032	10.4155
ADCK2_3	30.0546	-3.31101e-07	0.00144269	0.874298	0.999907	30	32	24	16	36	47	26	30	28.9516	32.8828	25.7149	14.2084	34.6142	48.8447	23.9737	31.2466
ADCK5_3	34.8787	-6.88689e-07	0.00144269	0.774054	0.999907	26	20	24	41	40	47	47	39	25.0914	20.5518	25.7149	36.409	38.4602	48.8447	43.337	40.6206
ADCY1_3	4.2455	1.77799e-07	0.00144269	0.809959	0.999907	0	0	3	1	8	12	6	4	0	0	3.21437	0.888024	7.69204	12.471	5.53238	4.16622
ADCY10_3	4.74731	-6.83969e-07	0.00144269	0.307825	0.999907	0	1	1	5	10	21	0	0	0	1.02759	1.07146	4.44012	9.61505	21.8242	0	0
ADCY2_3	26.9771	7.84407e-08	0.00144269	0.805028	0.999907	75	110	1	8	11	5	7	0	72.379	113.035	1.07146	7.10419	10.5766	5.19625	6.45445	0
ADCY3_3	11.6611	1.01192e-06	0.00144269	0.409432	0.999907	11	15	17	9	26	6	5	5	10.6156	15.4138	18.2147	7.99221	24.9991	6.2355	4.61032	5.20777
ADCY4_3	9.00277	9.3423e-07	0.00144269	0.485982	0.999907	11	5	7	5	12	12	13	8	10.6156	5.13794	7.50019	4.44012	11.5381	12.471	11.9868	8.33244
ADCY5_3	4.12169	-6.20057e-07	0.00144269	0.349921	0.999907	1	1	0	8	2	2	8	12	0.965053	1.02759	0	7.10419	1.92301	2.0785	7.37651	12.4987
ADCY6_3	58.3779	-1.0752e-06	0.00144268	0.703744	0.999907	8	7	67	96	68	82	81	67	7.72042	7.19312	71.7875	85.2503	65.3824	85.2184	74.6872	69.7842
ADCY7_3	18.3986	-2.20027e-07	0.00144269	0.870019	0.999907	10	5	7	36	18	15	38	24	9.65053	5.13794	7.50019	31.9688	17.3071	15.5887	35.0384	24.9973
ADCY9_3	51.5275	-9.43673e-07	0.00144268	0.741799	0.999907	74	61	49	78	33	31	46	48	71.4139	62.6829	52.5013	69.2658	31.7297	32.2167	42.4149	49.9946
ADCYAP1R1_3	2.41795	4.40243e-07	0.00144269	0.429912	0.999907	0	0	1	0	4	1	10	4	0	0	1.07146	0	3.84602	1.03925	9.22064	4.16622
ADD1_3	223.671	-2.34364e-07	0.00144267	0.953028	0.999907	184	241	259	243	198	211	272	202	177.57	247.649	277.507	215.79	190.378	219.282	250.801	210.394
ADD2_3	1.17074	1.05308e-07	0.0014427	0.631552	0.999907	2	0	5	0	0	2	0	0	1.93011	0	5.35728	0	0	2.0785	0	0
ADD3_3	83.4817	-1.67832e-06	0.00144268	0.568301	0.999907	43	64	96	103	72	51	102	144	41.4973	65.7656	102.86	91.4664	69.2284	53.0017	94.0505	149.984
ADGB_3	3.8195	3.13565e-07	0.00144269	0.423405	0.999907	0	0	26	2	0	0	1	0	0	0	27.8579	1.77605	0	0	0.922064	0
ADGRA2_3	61.8347	2.76871e-06	0.00144269	0.142219	0.999907	52	11	66	134	59	36	110	46	50.1827	11.3035	70.7161	118.995	56.7288	37.413	101.427	47.9115
ADGRA3_3	54.1315	2.23411e-06	0.00144269	0.349536	0.999907	64	31	54	30	59	59	66	73	61.7634	31.8552	57.8586	26.6407	56.7288	61.3157	60.8562	76.0335
ADGRB1_3	0.256897	-8.73218e-08	0.0014427	0.779123	0.999907	0	2	0	0	0	0	0	0	0	2.05518	0	0	0	0	0	0
ADGRB2_3	1.02591	1.67555e-09	0.0014427	0.70511	0.999907	0	0	0	5	2	0	2	0	0	0	0	4.44012	1.92301	0	1.84413	0
ADGRB3_3	72.0172	8.0804e-07	0.00144269	0.0492984	0.999907	15	4	242	28	30	103	148	1	14.4758	4.11035	259.292	24.8647	28.8452	107.043	136.465	1.04155
ADGRD1_3	3.17066	1.50822e-07	0.00144269	0.836202	0.999907	0	1	6	6	3	1	6	3	0	1.02759	6.42874	5.32814	2.88452	1.03925	5.53238	3.12466
ADGRE1_3	2.69107	-4.82767e-07	0.00144269	0.457063	0.999907	5	4	1	4	0	2	3	3	4.82526	4.11035	1.07146	3.55209	0	2.0785	2.76619	3.12466
ADGRE2_3	0.991931	-1.14759e-07	0.00144269	0.695491	0.999907	0	2	2	2	0	1	1	0	0	2.05518	2.14291	1.77605	0	1.03925	0.922064	0
ADGRE3_3	0.666018	-7.96401e-08	0.0014427	0.733064	0.999907	0	0	0	6	0	0	0	0	0	0	0	5.32814	0	0	0	0
ADGRE5_3	354.775	-5.93783e-06	0.00144268	0.156055	0.999907	250	289	798	828	115	179	178	239	241.263	296.973	855.022	735.284	110.573	186.026	164.127	248.932
ADGRF1_3	0.505977	-4.72489e-08	0.00144269	0.897966	0.999907	1	3	0	0	0	0	0	0	0.965053	3.08276	0	0	0	0	0	0
ADGRF3_3	7.46427	-1.36036e-06	0.00144269	0.101656	0.999907	0	9	2	9	10	23	4	3	0	9.24829	2.14291	7.99221	9.61505	23.9027	3.68825	3.12466
ADGRF4_3	0.482526	9.15523e-08	0.0014427	0.765909	0.999907	4	0	0	0	0	0	0	0	3.86021	0	0	0	0	0	0	0
ADGRF5_3	82.0337	-1.76811e-06	0.00144268	0.602853	0.999907	44	54	116	161	83	66	70	75	42.4623	55.4898	124.289	142.972	79.8049	68.5905	64.5445	78.1166
ADGRG1_3	328.048	-4.8358e-06	0.00144266	0.383867	0.999907	309	341	283	368	284	304	396	376	298.201	350.408	303.222	326.793	273.068	315.932	365.137	391.625
ADGRG2_3	0.756877	4.57472e-08	0.0014427	0.624779	0.999907	0	1	2	0	3	0	0	0	0	1.02759	2.14291	0	2.88452	0	0	0
ADGRG3_3	17.9039	-1.7645e-06	0.00144269	0.147006	0.999907	22	34	20	13	3	16	7	27	21.2312	34.938	21.4291	11.5443	2.88452	16.628	6.45445	28.122
ADGRG5_3	0.491447	-3.22114e-08	0.0014427	0.748169	0.999907	1	0	0	1	0	2	0	0	0.965053	0	0	0.888024	0	2.0785	0	0
ADGRG6_3	77.8655	8.62659e-07	0.00144269	0.705251	0.999907	30	21	8	16	31	41	356	143	28.9516	21.5793	8.57165	14.2084	29.8067	42.6092	328.255	148.942
ADGRL1_3	493.445	-4.77513e-06	0.00144267	0.320091	0.999907	344	368	500	721	496	702	498	380	331.978	378.152	535.728	640.265	476.907	729.553	459.188	395.791
ADGRL2_3	37.1988	1.86785e-06	0.00144269	0.375454	0.999907	62	46	26	38	34	10	49	39	59.8333	47.2691	27.8579	33.7449	32.6912	10.3925	45.1811	40.6206
ADGRL3_3	39.0281	-2.38877e-06	0.00144269	0.268066	0.999907	34	37	24	22	26	44	40	85	32.8118	38.0208	25.7149	19.5365	24.9991	45.727	36.8825	88.5322
ADGRL4_3	79.8327	1.38244e-06	0.00144269	0.504669	0.999907	67	20	110	98	8	20	189	140	64.6585	20.5518	117.86	87.0263	7.69204	20.785	174.27	145.818
ADGRV1_3	11.9029	-5.17646e-07	0.00144269	0.636827	0.999907	2	11	14	7	25	19	6	11	1.93011	11.3035	15.0004	6.21616	24.0376	19.7457	5.53238	11.4571
ADH4_3	186.592	-1.84142e-06	0.00144268	0.614507	0.999907	215	177	26	57	250	195	282	309	207.486	181.883	27.8579	50.6173	240.376	202.654	260.022	321.84
ADH5_3	153.121	-2.16848e-07	0.00144267	0.953479	0.999907	127	122	51	90	227	198	255	176	122.562	125.366	54.6442	79.9221	218.262	205.771	235.126	183.314
ADHFE1_3	19.2324	4.32758e-07	0.00144269	0.74024	0.999907	19	20	13	18	7	13	59	10	18.336	20.5518	13.9289	15.9844	6.73054	13.5102	54.4018	10.4155
ADI1_3	1044.61	2.32942e-06	0.00144268	0.534565	0.999907	1817	1559	806	480	1080	934	745	975	1753.5	1602.01	863.593	426.251	1038.43	970.659	686.937	1015.52
ADIG_3	0.737032	-6.22288e-08	0.00144269	0.887306	0.999907	0	0	0	1	1	0	1	3	0	0	0	0.888024	0.961505	0	0.922064	3.12466
ADIPOR1_3	251.055	1.34997e-06	0.00144266	0.783085	0.999907	295	215	227	282	216	208	314	284	284.691	220.931	243.22	250.423	207.685	216.164	289.528	295.802
ADIPOR2_3	135.875	1.64067e-06	0.00144268	0.617698	0.999907	99	67	96	154	198	210	188	97	95.5402	68.8484	102.86	136.756	190.378	218.242	173.348	101.031
ADIRF_3	24.4315	1.59987e-06	0.00144269	0.237328	0.999907	21	9	17	52	48	14	33	10	20.2661	9.24829	18.2147	46.1772	46.1523	14.5495	30.4281	10.4155
ADK_3	22.7554	-1.44909e-06	0.00144269	0.438175	0.999907	10	24	32	50	15	16	22	17	9.65053	24.6621	34.2866	44.4012	14.4226	16.628	20.2854	17.7064
ADM_3	17.338	5.91604e-07	0.00144269	0.602143	0.999907	36	4	11	16	16	11	16	31	34.7419	4.11035	11.786	14.2084	15.3841	11.4317	14.753	32.2882
ADM2_3	132.76	2.06283e-06	0.00144267	0.608327	0.999907	154	119	146	134	187	176	79	77	148.618	122.283	156.433	118.995	179.802	182.908	72.843	80.1997
ADM5_3	25.1661	1.87221e-06	0.00144269	0.188487	0.999907	23	4	41	32	17	30	44	14	22.1962	4.11035	43.9297	28.4168	16.3456	31.1775	40.5708	14.5818
ADNP_3	292.24	-2.32763e-06	0.00144266	0.657171	0.999907	336	293	210	277	318	335	303	296	324.258	301.083	225.006	245.983	305.759	348.149	279.385	308.3
ADNP2_3	201.345	2.73667e-06	0.00144267	0.536382	0.999907	211	195	162	184	151	147	366	225	203.626	200.38	173.576	163.396	145.187	152.77	337.475	234.35
ADO_3	73.8376	-1.44895e-06	0.00144268	0.633127	0.999907	86	74	87	86	49	70	65	79	82.9945	76.0415	93.2167	76.37	47.1138	72.7474	59.9341	82.2828
ADORA1_3	0.444012	-8.31731e-08	0.0014427	0.742049	0.999907	0	0	0	4	0	0	0	0	0	0	0	3.55209	0	0	0	0
ADORA2A_3	2.82568	1.75717e-08	0.00144269	0.960665	0.999907	5	2	1	11	4	1	0	0	4.82526	2.05518	1.07146	9.76826	3.84602	1.03925	0	0
ADORA2B_3	5.37	-3.41032e-07	0.00144269	0.315806	0.999907	8	3	0	11	0	6	13	4	7.72042	3.08276	0	9.76826	0	6.2355	11.9868	4.16622
ADORA3_3	1.98358	-2.45198e-07	0.00144269	0.669029	0.999907	0	0	0	1	2	2	4	7	0	0	0	0.888024	1.92301	2.0785	3.68825	7.29088
ADPGK_3	154.091	-8.47261e-07	0.00144268	0.790773	0.999907	82	148	199	214	121	122	227	140	79.1343	152.083	213.22	190.037	116.342	126.788	209.308	145.818
ADPRH_3	55.3997	1.0521e-06	0.00144269	0.666214	0.999907	42	53	46	75	80	39	76	43	40.5322	54.4622	49.287	66.6018	76.9204	40.5307	70.0768	44.7869
ADPRHL1_3	1.78287	3.55768e-07	0.00144269	0.314358	0.999907	0	0	8	0	1	0	4	1	0	0	8.57165	0	0.961505	0	3.68825	1.04155
ADPRM_3	26.1601	3.46569e-08	0.00144269	0.985393	0.999907	29	41	25	23	20	37	27	9	27.9865	42.1311	26.7864	20.4245	19.2301	38.4522	24.8957	9.37399
ADPRS_3	37.2022	-4.21589e-06	0.00144269	0.0941624	0.999907	36	49	29	46	28	46	24	42	34.7419	50.3518	31.0722	40.8491	26.9222	47.8055	22.1295	43.7453
ADRA1D_3	0.611093	5.06552e-08	0.00144269	0.857558	0.999907	0	0	0	0	1	0	2	2	0	0	0	0	0.961505	0	1.84413	2.08311
ADRA2A_3	71.9246	2.06497e-06	0.00144269	0.287948	0.999907	13	10	63	143	180	85	80	22	12.5457	10.2759	67.5017	126.987	173.071	88.3362	73.7651	22.9142
ADRA2B_3	4.37679	-5.694e-07	0.00144269	0.06081	0.999907	0	10	1	5	7	1	0	11	0	10.2759	1.07146	4.44012	6.73054	1.03925	0	11.4571
ADRA2C_3	2.28797	-2.10665e-07	0.00144269	0.452662	0.999907	0	2	0	5	4	5	3	0	0	2.05518	0	4.44012	3.84602	5.19625	2.76619	0
ADRB1_3	34.3709	-1.14308e-06	0.00144269	0.280889	0.999907	2	16	30	126	8	10	81	19	1.93011	16.4414	32.1437	111.891	7.69204	10.3925	74.6872	19.7895
ADRB2_3	30.007	-1.57175e-06	0.00144269	0.0868934	0.999907	65	54	0	14	6	3	13	85	62.7284	55.4898	0	12.4323	5.76903	3.11775	11.9868	88.5322
ADRM1_3	252.691	-3.46248e-07	0.00144266	0.940486	0.999907	297	304	204	195	244	263	279	255	286.621	312.387	218.577	173.165	234.607	273.323	257.256	265.596
ADSL_3	81.1534	1.41019e-06	0.00144268	0.657343	0.999907	106	106	86	60	69	69	84	74	102.296	108.924	92.1452	53.2814	66.3439	71.7082	77.4533	77.0751
ADSS1_3	24.6508	3.23907e-07	0.00144269	0.555727	0.999907	2	0	2	23	73	88	12	0	1.93011	0	2.14291	20.4245	70.1899	91.4539	11.0648	0
ADSS2_3	209.577	5.98303e-08	0.00144268	0.988805	0.999907	192	214	179	245	251	137	233	253	185.29	219.904	191.791	217.566	241.338	142.377	214.841	263.513
ADTRP_3	0.370815	-1.4045e-07	0.0014427	0.646757	0.999907	0	0	0	1	0	2	0	0	0	0	0	0.888024	0	2.0785	0	0
AEBP1_3	79.9651	-3.28046e-07	0.00144269	0.864142	0.999907	21	38	65	189	120	50	117	65	20.2661	39.0483	69.6446	167.836	115.381	51.9625	107.881	67.7011
AEBP2_3	186.675	8.47832e-06	0.00144268	0.0591369	0.999907	220	170	235	180	256	160	165	125	212.312	174.69	251.792	159.844	246.145	166.28	152.141	130.194
AEN_3	59.1616	-3.27879e-06	0.00144269	0.172759	0.999907	66	64	52	66	34	98	42	54	63.6935	65.7656	55.7157	58.6096	32.6912	101.846	38.7267	56.244
AFAP1_3	44.4886	1.21548e-06	0.00144269	0.490302	0.999907	12	17	44	90	64	22	89	32	11.5806	17.469	47.1441	79.9221	61.5363	22.8635	82.0637	33.3298
AFAP1L1_3	4.44898	2.98408e-07	0.00144269	0.726698	0.999907	2	1	5	12	9	3	3	2	1.93011	1.02759	5.35728	10.6563	8.65355	3.11775	2.76619	2.08311
AFAP1L2_3	8.37055	-1.17838e-07	0.00144269	0.900534	0.999907	1	8	14	12	7	7	14	5	0.965053	8.2207	15.0004	10.6563	6.73054	7.27474	12.9089	5.20777
AFDN_3	405.376	9.42766e-07	0.00144267	0.804351	0.999907	411	446	122	213	591	486	687	347	396.637	458.304	130.718	189.149	568.25	505.075	633.458	361.42
AFF1_3	41.2225	-1.60076e-06	0.00144269	0.403231	0.999907	31	35	31	37	55	39	24	79	29.9166	35.9656	33.2151	32.8569	52.8828	40.5307	22.1295	82.2828
AFF2_3	1.62	-1.94015e-08	0.00144269	0.929408	0.999907	1	0	4	4	0	4	0	0	0.965053	0	4.28582	3.55209	0	4.157	0	0
AFF3_3	32.1643	6.27651e-07	0.00144269	0.580675	0.999907	33	6	77	91	23	8	4	21	31.8467	6.16553	82.5021	80.8101	22.1146	8.31399	3.68825	21.8727
AFF4_3	679.241	2.19502e-06	0.00144265	0.713934	0.999907	757	641	710	728	528	538	854	752	730.545	658.684	760.734	646.481	507.675	559.116	787.442	783.249
AFG1L_3	32.3695	-2.69633e-06	0.00144269	0.164728	0.999907	15	35	28	29	34	37	23	58	14.4758	35.9656	30.0008	25.7527	32.6912	38.4522	21.2075	60.4102
AFG3L2_3	114.951	-2.1379e-06	0.00144267	0.585461	0.999907	94	102	105	136	130	111	118	136	90.715	104.814	112.503	120.771	124.996	115.357	108.804	141.651
AFMID_3	5.5024	-8.09714e-07	0.00144269	0.304962	0.999907	0	5	2	8	8	7	8	7	0	5.13794	2.14291	7.10419	7.69204	7.27474	7.37651	7.29088
AFTPH_3	407.42	4.68951e-06	0.00144267	0.32709	0.999907	379	411	395	392	561	347	462	359	365.755	422.339	423.225	348.105	539.405	360.619	425.993	373.918
AGA_3	167.839	2.11246e-06	0.00144267	0.595155	0.999907	234	212	181	138	132	119	168	170	225.822	217.849	193.934	122.547	126.919	123.671	154.907	177.064
AGAP1_3	447.196	1.78829e-06	0.00144268	0.568189	0.999907	404	366	208	281	484	622	955	333	389.881	376.097	222.863	249.535	465.369	646.413	880.571	346.838
AGAP2_3	10.729	-7.93773e-07	0.00144269	0.164086	0.999907	3	10	0	24	26	6	6	14	2.89516	10.2759	0	21.3126	24.9991	6.2355	5.53238	14.5818
AGAP3_3	195.547	-3.03663e-06	0.00144267	0.463935	0.999907	141	198	202	205	202	202	206	223	136.072	203.462	216.434	182.045	194.224	209.928	189.945	232.267
AGBL2_3	17.0883	1.85778e-06	0.00144269	0.259637	0.999907	18	16	28	16	22	7	17	14	17.371	16.4414	30.0008	14.2084	21.1531	7.27474	15.6751	14.5818
AGBL3_3	30.3759	-1.28652e-07	0.00144269	0.896958	0.999907	47	73	1	11	80	11	13	11	45.3575	75.0139	1.07146	9.76826	76.9204	11.4317	11.9868	11.4571
AGBL4_3	25.8925	-3.13819e-06	0.00144269	0.0813663	0.999907	38	40	8	41	20	31	12	21	36.672	41.1035	8.57165	36.409	19.2301	32.2167	11.0648	21.8727
AGBL5_3	11.8086	-6.40902e-07	0.00144269	0.623598	0.999907	11	22	15	8	8	14	7	9	10.6156	22.6069	16.0718	7.10419	7.69204	14.5495	6.45445	9.37399
AGER_3	1.45627	-5.18273e-07	0.00144269	0.227537	0.999907	0	2	0	4	1	3	1	1	0	2.05518	0	3.55209	0.961505	3.11775	0.922064	1.04155
AGFG1_3	128.735	-6.97831e-07	0.00144267	0.860365	0.999907	118	92	105	158	138	136	158	143	113.876	94.5381	112.503	140.308	132.688	141.338	145.686	148.942
AGFG2_3	61.3312	-9.66889e-07	0.00144269	0.632493	0.999907	51	76	52	100	36	60	96	32	49.2177	78.0967	55.7157	88.8024	34.6142	62.355	88.5181	33.3298
AGGF1_3	231.947	1.73041e-06	0.00144268	0.632672	0.999907	215	225	329	230	187	238	264	182	207.486	231.207	352.509	204.245	179.802	247.341	243.425	189.563
AGK_3	61.5822	1.08033e-06	0.00144268	0.739155	0.999907	56	48	50	62	72	62	86	65	54.043	49.3242	53.5728	55.0575	69.2284	64.4335	79.2975	67.7011
AGL_3	240.963	1.74546e-06	0.00144267	0.653793	0.999907	303	268	97	127	254	286	412	213	292.411	275.394	103.931	112.779	244.222	297.225	379.89	221.851
AGMO_3	1.94781	-2.29459e-07	0.00144269	0.233546	0.999907	6	0	0	4	0	4	0	2	5.79032	0	0	3.55209	0	4.157	0	2.08311
AGO1_3	186.544	-3.31272e-06	0.00144267	0.477013	0.999907	154	156	121	155	208	247	243	226	148.618	160.304	129.646	137.644	199.993	256.695	224.061	235.391
AGO2_3	146.272	-6.6986e-07	0.00144267	0.877032	0.999907	118	101	125	155	184	177	163	163	113.876	103.786	133.932	137.644	176.917	183.947	150.296	169.773
AGO3_3	351.155	4.84492e-06	0.00144266	0.384666	0.999907	383	295	366	418	391	312	374	315	369.615	303.138	392.153	371.194	375.949	324.246	344.852	328.09
AGO4_3	140.94	7.35268e-07	0.00144268	0.828548	0.999907	93	123	90	121	193	164	240	125	89.7499	126.393	96.431	107.451	185.571	170.437	221.295	130.194
AGPAT1_3	105.526	-3.2346e-06	0.00144268	0.386132	0.999907	80	88	97	124	111	106	106	142	77.2042	90.4277	103.931	110.115	106.727	110.16	97.7387	147.901
AGPAT2_3	138.224	-2.97518e-06	0.00144267	0.46182	0.999907	201	190	128	169	136	133	70	92	193.976	195.242	137.146	150.076	130.765	138.22	64.5445	95.823
AGPAT3_3	102.79	-1.82301e-06	0.00144268	0.569531	0.999907	121	162	145	121	55	68	73	82	116.771	166.469	155.361	107.451	52.8828	70.669	67.3106	85.4075
AGPAT4_3	5.47662	-2.61869e-07	0.00144269	0.350328	0.999907	0	5	0	6	12	13	9	0	0	5.13794	0	5.32814	11.5381	13.5102	8.29857	0
AGPAT5_3	151.743	4.72856e-06	0.00144268	0.215657	0.999907	185	144	229	157	126	126	152	106	178.535	147.973	245.363	139.42	121.15	130.945	140.154	110.405
AGPS_3	288.073	-1.0217e-06	0.00144268	0.746733	0.999907	241	329	363	230	170	256	376	350	232.578	338.076	388.938	204.245	163.456	266.048	346.696	364.544
AGR2_3	234.96	-5.74513e-06	0.00144268	0.103025	0.999907	172	194	89	122	151	150	320	686	165.989	199.352	95.3596	108.339	145.187	155.887	295.06	714.507
AGRN_3	55.2231	-9.91624e-07	0.00144268	0.717096	0.999907	45	35	56	114	64	60	42	37	43.4274	35.9656	60.0015	101.235	61.5363	62.355	38.7267	38.5375
AGRP_3	10.9742	8.061e-07	0.00144269	0.258478	0.999907	2	15	18	2	24	8	15	4	1.93011	15.4138	19.2862	1.77605	23.0761	8.31399	13.831	4.16622
AGTPBP1_3	51.457	-1.00767e-06	0.00144268	0.710808	0.999907	46	54	27	52	72	58	62	48	44.3924	55.4898	28.9293	46.1772	69.2284	60.2765	57.1679	49.9946
AGTR1_3	14.1599	-3.21142e-07	0.00144269	0.528741	0.999907	0	3	21	2	9	6	7	62	0	3.08276	22.5006	1.77605	8.65355	6.2355	6.45445	64.5764
AGTRAP_3	225.92	1.96895e-07	0.00144268	0.948367	0.999907	374	297	451	258	92	123	86	128	360.93	305.194	483.227	229.11	88.4585	127.828	79.2975	133.319
AHCTF1_3	122.069	1.8876e-06	0.00144268	0.613128	0.999907	118	113	90	129	173	130	150	92	113.876	116.117	96.431	114.555	166.34	135.102	138.31	95.823
AHCY_3	145.444	-9.26192e-06	0.00144268	0.0319528	0.999907	141	210	77	136	165	200	111	134	136.072	215.793	82.5021	120.771	158.648	207.85	102.349	139.568
AHCYL1_3	810.397	3.68411e-06	0.00144266	0.46307	0.999907	817	670	953	746	867	866	831	790	788.448	688.484	1021.1	662.466	833.625	899.99	766.235	822.828
AHCYL2_3	14.2021	5.44689e-07	0.00144269	0.741949	0.999907	13	15	15	19	14	9	20	11	12.5457	15.4138	16.0718	16.8724	13.4611	9.35324	18.4413	11.4571
AHDC1_3	74.7983	-3.00892e-06	0.00144269	0.263248	0.999907	71	70	51	150	84	68	53	67	68.5188	71.9312	54.6442	133.204	80.7665	70.669	48.8694	69.7842
AHI1_3	143.822	-1.9414e-06	0.00144268	0.577547	0.999907	111	130	141	247	155	97	139	155	107.121	133.586	151.075	219.342	149.033	100.807	128.167	161.441
AHNAK_3	1210.08	1.59044e-07	0.00144266	0.977962	0.999907	1263	1331	856	1317	1681	1287	1215	896	1218.86	1367.72	917.166	1169.53	1616.29	1337.51	1120.31	933.233
AHNAK2_3	10.757	9.72061e-07	0.00144269	0.282296	0.999907	4	5	19	27	17	6	11	0	3.86021	5.13794	20.3577	23.9766	16.3456	6.2355	10.1427	0
AHR_3	63.2127	8.72534e-07	0.00144268	0.765443	0.999907	51	53	51	69	41	22	123	106	49.2177	54.4622	54.6442	61.2736	39.4217	22.8635	113.414	110.405
AHRR_3	0.230516	-4.23369e-08	0.0014427	0.785796	0.999907	0	0	0	0	0	0	2	0	0	0	0	0	0	0	1.84413	0
AHSA1_3	225.105	-1.13341e-06	0.00144267	0.795738	0.999907	185	168	240	250	284	264	190	238	178.535	172.635	257.149	222.006	273.068	274.362	175.192	247.89
AHSG_3	6.09573	-9.16321e-08	0.00144269	0.880559	0.999907	0	0	0	0	0	0	19	30	0	0	0	0	0	0	17.5192	31.2466
AHSP_3	0.505265	1.6016e-08	0.00144269	0.781484	0.999907	0	0	0	0	0	2	1	1	0	0	0	0	0	2.0785	0.922064	1.04155
AIDA_3	320.801	6.88539e-06	0.00144266	0.199087	0.999907	435	343	313	298	278	248	406	283	419.798	352.463	335.366	264.631	267.299	257.734	374.358	294.76
AIF1_3	42.8922	-3.45401e-06	0.00144269	0.117632	0.999907	11	25	42	98	24	44	63	46	10.6156	25.6897	45.0011	87.0263	23.0761	45.727	58.09	47.9115
AIF1L_3	9.11517	-1.62923e-07	0.00144269	0.806391	0.999907	5	0	4	4	10	15	3	31	4.82526	0	4.28582	3.55209	9.61505	15.5887	2.76619	32.2882
AIFM1_3	72.3614	-3.25053e-06	0.00144269	0.243362	0.999907	84	143	41	48	74	63	47	81	81.0644	146.945	43.9297	42.6251	71.1514	65.4727	43.337	84.3659
AIFM2_3	17.92	-1.70681e-06	0.00144269	0.2671	0.999907	8	5	8	30	24	28	14	29	7.72042	5.13794	8.57165	26.6407	23.0761	29.099	12.9089	30.2051
AIFM3_3	4.88414	8.81584e-07	0.00144269	0.13989	0.999907	9	0	18	7	4	1	0	0	8.68548	0	19.2862	6.21616	3.84602	1.03925	0	0
AIG1_3	596.288	4.46777e-06	0.00144266	0.378249	0.999907	830	726	546	604	569	342	623	600	800.994	746.029	585.015	536.366	547.097	355.423	574.446	624.933
AIMP1_3	168.76	-1.32549e-06	0.00144268	0.682608	0.999907	91	124	245	366	192	102	118	142	87.8198	127.421	262.507	325.017	184.609	106.003	108.804	147.901
AIMP2_3	104.536	1.08831e-06	0.00144267	0.779162	0.999907	108	108	106	114	87	84	140	102	104.226	110.98	113.574	101.235	83.651	87.2969	129.089	106.239
AIP_3	119.187	2.13714e-06	0.00144268	0.580464	0.999907	164	157	130	155	103	90	106	64	158.269	161.331	139.289	137.644	99.0351	93.5324	97.7387	66.6595
AIPL1_3	8.4085	-3.1323e-07	0.00144269	0.5637	0.999907	9	4	5	25	15	3	0	9	8.68548	4.11035	5.35728	22.2006	14.4226	3.11775	0	9.37399
AJM1_3	3.67715	-7.19335e-08	0.00144269	0.863351	0.999907	0	3	5	0	8	7	2	4	0	3.08276	5.35728	0	7.69204	7.27474	1.84413	4.16622
AJUBA_3	135.308	-3.23914e-06	0.00144267	0.42861	0.999907	156	151	94	159	148	164	120	107	150.548	155.166	100.717	141.196	142.303	170.437	110.648	111.446
AK1_3	25.7123	-8.98751e-07	0.00144269	0.512712	0.999907	18	23	43	33	37	27	3	22	17.371	23.6345	46.0726	29.3048	35.5757	28.0597	2.76619	22.9142
AK2_3	114.715	-3.63891e-06	0.00144267	0.374096	0.999907	103	111	83	116	125	131	124	136	99.4004	114.062	88.9308	103.011	120.188	136.142	114.336	141.651
AK3_3	70.0181	4.17382e-06	0.00144269	0.107037	0.999907	64	42	134	56	64	41	83	78	61.7634	43.1587	143.575	49.7293	61.5363	42.6092	76.5313	81.2413
AK4_3	361.85	6.72058e-06	0.00144268	0.129912	0.999907	401	358	358	408	392	194	497	343	386.986	367.877	383.581	362.314	376.91	201.614	458.266	357.253
AK5_3	45.0151	3.47595e-07	0.00144269	0.258579	0.999907	7	0	92	7	0	0	64	182	6.75537	0	98.5739	6.21616	0	0	59.0121	189.563
AK6_3	21.5185	6.85539e-07	0.00144269	0.6051	0.999907	20	16	32	9	20	12	18	44	19.3011	16.4414	34.2866	7.99221	19.2301	12.471	16.5971	45.8284
AK7_3	3.39767	-3.32634e-07	0.00144269	0.218288	0.999907	0	7	0	7	10	4	0	0	0	7.19312	0	6.21616	9.61505	4.157	0	0
AK8_3	0.241263	9.07986e-08	0.0014427	0.785172	0.999907	2	0	0	0	0	0	0	0	1.93011	0	0	0	0	0	0	0
AK9_3	7.5473	8.81087e-07	0.00144269	0.296606	0.999907	5	0	4	1	10	12	16	13	4.82526	0	4.28582	0.888024	9.61505	12.471	14.753	13.5402
AKAIN1_3	16.6203	6.28892e-08	0.00144269	0.97387	0.999907	14	11	17	25	11	12	27	19	13.5107	11.3035	18.2147	22.2006	10.5766	12.471	24.8957	19.7895
AKAP1_3	69.1491	-2.65342e-06	0.00144268	0.424266	0.999907	63	59	49	72	74	86	73	84	60.7983	60.6277	52.5013	63.9377	71.1514	89.3754	67.3106	87.4906
AKAP10_3	121.076	-1.22104e-06	0.00144268	0.709694	0.999907	170	125	84	163	148	113	84	100	164.059	128.449	90.0023	144.748	142.303	117.435	77.4533	104.155
AKAP11_3	219.981	-1.8959e-06	0.00144267	0.670012	0.999907	251	250	183	183	113	139	330	331	242.228	256.897	196.076	162.508	108.65	144.456	304.281	344.755
AKAP12_3	63.5485	7.03424e-07	0.00144269	0.716839	0.999907	39	18	35	124	102	55	92	62	37.6371	18.4966	37.501	110.115	98.0736	57.1587	84.8299	64.5764
AKAP13_3	223.284	-1.55495e-07	0.00144267	0.971405	0.999907	228	178	288	385	160	136	216	229	220.032	182.911	308.579	341.889	153.841	141.338	199.166	238.516
AKAP17A_3	165.47	-2.47183e-06	0.00144267	0.527054	0.999907	78	115	195	195	207	205	168	174	75.2741	118.173	208.934	173.165	199.032	213.046	154.907	181.231
AKAP3_3	4.39169	-6.76304e-07	0.00144269	0.31788	0.999907	0	0	0	2	5	7	5	16	0	0	0	1.77605	4.80753	7.27474	4.61032	16.6649
AKAP4_3	0.997421	-7.72512e-08	0.00144269	0.819412	0.999907	0	0	0	1	1	0	1	5	0	0	0	0.888024	0.961505	0	0.922064	5.20777
AKAP5_3	86.1026	-2.32802e-07	0.00144269	0.926132	0.999907	88	84	20	57	142	84	132	96	84.9247	86.3174	21.4291	50.6173	136.534	87.2969	121.712	99.9893
AKAP6_3	7.67709	-1.50385e-07	0.00144269	0.717531	0.999907	0	0	0	54	2	1	8	3	0	0	0	47.9533	1.92301	1.03925	7.37651	3.12466
AKAP7_3	81.8199	-4.28217e-06	0.00144268	0.209664	0.999907	55	63	53	108	90	103	97	97	53.0779	64.738	56.7872	95.9065	86.5355	107.043	89.4402	101.031
AKAP8_3	172.682	-6.68933e-06	0.00144268	0.113222	0.999907	131	134	116	229	180	238	187	189	126.422	137.697	124.289	203.357	173.071	247.341	172.426	196.854
AKAP8L_3	81.2461	-2.85812e-06	0.00144268	0.356259	0.999907	62	44	52	87	84	112	94	123	59.8333	45.2139	55.7157	77.258	80.7665	116.396	86.674	128.111
AKAP9_3	814.744	-1.09278e-07	0.00144264	0.984941	0.999907	728	710	636	815	1348	1120	655	592	702.558	729.588	681.446	723.739	1296.11	1163.96	603.952	616.6
AKIP1_3	85.1853	7.38192e-08	0.00144269	0.97525	0.999907	65	72	38	123	104	54	164	84	62.7284	73.9863	40.7153	109.227	99.9966	56.1195	151.218	87.4906
AKIRIN1_3	76.5804	2.98851e-06	0.00144269	0.268819	0.999907	64	57	124	68	96	53	73	81	61.7634	58.5725	132.861	60.3856	92.3045	55.0802	67.3106	84.3659
AKIRIN2_3	142.035	1.48373e-06	0.00144268	0.698112	0.999907	156	143	123	193	170	115	152	108	150.548	146.945	131.789	171.389	163.456	119.514	140.154	112.488
AKNA_3	29.786	-2.27198e-06	0.00144269	0.170766	0.999907	19	40	29	54	8	32	39	22	18.336	41.1035	31.0722	47.9533	7.69204	33.256	35.9605	22.9142
AKNAD1_3	5.46172	-4.87584e-07	0.00144269	0.465605	0.999907	3	8	0	8	11	4	6	5	2.89516	8.2207	0	7.10419	10.5766	4.157	5.53238	5.20777
AKR1A1_3	212.621	1.65969e-06	0.00144267	0.700712	0.999907	291	289	218	199	143	161	246	174	280.83	296.973	233.577	176.717	137.495	167.319	226.828	181.231
AKR1B1_3	24.3324	1.52555e-06	0.00144269	0.451309	0.999907	44	28	27	27	8	4	32	28	42.4623	28.7725	28.9293	23.9766	7.69204	4.157	29.506	29.1635
AKR1E2_3	42.3358	-9.50973e-07	0.00144269	0.694333	0.999907	41	44	26	21	44	46	47	71	39.5672	45.2139	27.8579	18.6485	42.3062	47.8055	43.337	73.9504
AKR7A2_3	159.445	2.90862e-07	0.00144268	0.939292	0.999907	186	132	134	123	153	196	178	185	179.5	135.642	143.575	109.227	147.11	203.693	164.127	192.688
AKT1_3	681.376	1.99252e-06	0.00144265	0.716144	0.999907	743	594	760	738	546	515	792	829	717.034	610.387	814.306	655.361	524.982	535.213	730.274	863.449
AKT1S1_3	205.38	2.79777e-06	0.00144269	0.310895	0.999907	113	115	398	178	154	206	310	176	109.051	118.173	426.439	158.068	148.072	214.085	285.84	183.314
AKT2_3	70.2983	1.26021e-06	0.00144268	0.662094	0.999907	48	62	75	92	78	59	106	54	46.3225	63.7105	80.3592	81.6982	74.9974	61.3157	97.7387	56.244
AKT3_3	11.4431	5.66153e-07	0.00144269	0.636884	0.999907	13	15	9	17	14	10	14	2	12.5457	15.4138	9.6431	15.0964	13.4611	10.3925	12.9089	2.08311
AKTIP_3	139.661	4.12114e-06	0.00144267	0.343321	0.999907	178	135	152	154	128	98	157	132	171.779	138.724	162.861	136.756	123.073	101.846	144.764	137.485
ALAD_3	153.899	-3.56933e-06	0.00144268	0.302643	0.999907	202	238	113	100	90	125	150	218	194.941	244.566	121.075	88.8024	86.5355	129.906	138.31	227.059
ALAS1_3	587.223	-2.54809e-06	0.00144267	0.518199	0.999907	686	474	483	640	538	525	531	874	662.026	487.077	517.513	568.335	517.29	545.606	489.616	910.319
ALB_3	1.17843	-1.65994e-08	0.0014427	0.962498	0.999907	0	0	7	1	0	1	0	0	0	0	7.50019	0.888024	0	1.03925	0	0
ALCAM_3	1031.96	-2.31459e-07	0.00144269	0.855016	0.999907	986	827	673	497	841	468	676	3239	951.542	849.815	721.09	441.348	808.626	486.369	623.315	3373.6
ALDH16A1_3	37.9346	-2.24856e-07	0.00144269	0.907114	0.999907	34	42	32	38	29	54	57	22	32.8118	43.1587	34.2866	33.7449	27.8837	56.1195	52.5576	22.9142
ALDH18A1_3	160.034	9.65849e-07	0.00144267	0.824128	0.999907	159	148	180	167	160	158	166	156	153.443	152.083	192.862	148.3	153.841	164.201	153.063	162.483
ALDH1A1_3	12.4919	-8.61391e-07	0.00144269	0.314018	0.999907	5	14	9	2	1	3	12	52	4.82526	14.3862	9.6431	1.77605	0.961505	3.11775	11.0648	54.1608
ALDH1A2_3	2.45727	-1.21951e-08	0.00144269	0.993721	0.999907	0	3	0	0	5	6	6	0	0	3.08276	0	0	4.80753	6.2355	5.53238	0
ALDH1A3_3	7.0797	-1.29529e-06	0.00144269	0.187624	0.999907	1	2	1	11	4	7	14	18	0.965053	2.05518	1.07146	9.76826	3.84602	7.27474	12.9089	18.748
ALDH1B1_3	0.361895	8.80431e-08	0.0014427	0.772942	0.999907	3	0	0	0	0	0	0	0	2.89516	0	0	0	0	0	0	0
ALDH1L2_3	6.59158	2.36568e-07	0.00144269	0.796882	0.999907	2	0	11	24	4	3	6	5	1.93011	0	11.786	21.3126	3.84602	3.11775	5.53238	5.20777
ALDH2_3	447.504	3.18406e-07	0.00144269	0.730685	0.999907	698	533	60	376	910	644	395	50	673.607	547.704	64.2874	333.897	874.97	669.277	364.215	52.0777
ALDH3A1_3	0.267864	6.66598e-08	0.0014427	0.80208	0.999907	0	0	2	0	0	0	0	0	0	0	2.14291	0	0	0	0	0
ALDH3A2_3	333.619	5.02103e-06	0.00144269	0.0301479	0.999907	37	23	570	342	511	629	495	90	35.707	23.6345	610.73	303.704	491.329	653.688	456.422	93.7399
ALDH3B1_3	3.83573	1.56306e-07	0.00144269	0.820052	0.999907	2	0	6	14	2	1	3	4	1.93011	0	6.42874	12.4323	1.92301	1.03925	2.76619	4.16622
ALDH4A1_3	142.13	2.92642e-07	0.00144267	0.980927	0.999907	151	104	121	150	158	193	145	130	145.723	106.869	129.646	133.204	151.918	200.575	133.699	135.402
ALDH5A1_3	177.385	1.06973e-06	0.00144268	0.764964	0.999907	201	160	100	133	223	286	219	117	193.976	164.414	107.146	118.107	214.416	297.225	201.932	121.862
ALDH6A1_3	217.263	5.90927e-06	0.00144267	0.186801	0.999907	260	186	283	238	187	186	252	169	250.914	191.131	303.222	211.35	179.802	193.3	232.36	176.023
ALDH7A1_3	562.586	-4.66231e-06	0.00144265	0.423693	0.999907	618	584	308	397	322	381	997	957	596.403	600.111	330.008	352.545	309.605	395.954	919.297	996.768
ALDH8A1_3	1.44734	1.32923e-07	0.00144269	0.724974	0.999907	0	0	0	0	4	1	5	2	0	0	0	0	3.84602	1.03925	4.61032	2.08311
ALDH9A1_3	112.933	1.23354e-06	0.00144269	0.605994	0.999907	66	105	116	74	152	195	145	57	63.6935	107.897	124.289	65.7137	146.149	202.654	133.699	59.3686
ALDOA_3	209.438	-2.25953e-06	0.00144268	0.494498	0.999907	185	174	185	202	185	152	204	400	178.535	178.8	198.219	179.381	177.879	157.966	188.101	416.622
ALDOC_3	45.9799	-1.00302e-06	0.00144269	0.609271	0.999907	53	42	34	72	64	32	24	54	51.1478	43.1587	36.4295	63.9377	61.5363	33.256	22.1295	56.244
ALG1_3	202.307	-6.06974e-06	0.00144267	0.215985	0.999907	168	194	152	221	258	271	179	195	162.129	199.352	162.861	196.253	248.068	281.637	165.049	203.103
ALG11_3	370.938	5.02976e-07	0.00144266	0.923392	0.999907	363	367	505	501	295	250	355	368	350.314	377.125	541.085	444.9	283.644	259.812	327.333	383.292
ALG12_3	44.956	1.16587e-07	0.00144269	0.963512	0.999907	39	19	37	47	38	49	67	69	37.6371	19.5242	39.6439	41.7371	36.5372	50.9232	61.7783	71.8673
ALG13_3	45.8581	-2.54646e-06	0.00144269	0.351256	0.999907	30	40	30	45	53	48	53	72	28.9516	41.1035	32.1437	39.9611	50.9598	49.884	48.8694	74.9919
ALG14_3	17.3247	-1.24002e-06	0.00144269	0.396881	0.999907	13	24	12	24	4	11	36	18	12.5457	24.6621	12.8575	21.3126	3.84602	11.4317	33.1943	18.748
ALG2_3	152.337	-2.76768e-06	0.00144268	0.400808	0.999907	138	134	163	165	76	152	202	201	133.177	137.697	174.647	146.524	73.0744	157.966	186.257	209.353
ALG3_3	46.0039	1.48034e-06	0.00144269	0.524332	0.999907	61	66	59	36	41	22	39	46	58.8682	67.8208	63.2159	31.9688	39.4217	22.8635	35.9605	47.9115
ALG5_3	228.389	-1.17671e-06	0.00144266	0.803676	0.999907	258	259	210	282	231	180	215	220	248.984	266.145	225.006	250.423	222.108	187.065	198.244	229.142
ALG6_3	65.3573	2.2524e-06	0.00144268	0.472401	0.999907	74	45	61	80	76	60	78	59	71.4139	46.2415	65.3588	71.0419	73.0744	62.355	71.921	61.4517
ALG8_3	33.7203	7.05621e-07	0.00144269	0.734543	0.999907	20	30	30	42	46	31	54	23	19.3011	30.8276	32.1437	37.297	44.2292	32.2167	49.7914	23.9558
ALG9_3	187.867	2.78374e-06	0.00144268	0.442983	0.999907	146	164	177	117	233	234	266	180	140.898	168.524	189.648	103.899	224.031	243.184	245.269	187.48
ALKAL2_3	1.0256	1.25249e-07	0.0014427	0.908404	0.999907	0	0	6	2	0	0	0	0	0	0	6.42874	1.77605	0	0	0	0
ALKBH1_3	7.0918	7.87318e-07	0.00144269	0.183604	0.999907	3	0	2	14	19	3	16	3	2.89516	0	2.14291	12.4323	18.2686	3.11775	14.753	3.12466
ALKBH2_3	12.8448	5.41853e-07	0.00144269	0.740868	0.999907	11	8	15	13	14	13	16	14	10.6156	8.2207	16.0718	11.5443	13.4611	13.5102	14.753	14.5818
ALKBH3_3	65.1003	2.08552e-06	0.00144268	0.501807	0.999907	106	62	67	73	53	48	64	56	102.296	63.7105	71.7875	64.8257	50.9598	49.884	59.0121	58.3271
ALKBH4_3	42.7934	-2.207e-06	0.00144269	0.428608	0.999907	39	47	39	56	39	43	40	44	37.6371	48.2966	41.7868	49.7293	37.4987	44.6877	36.8825	45.8284
ALKBH5_3	328.631	5.06375e-06	0.00144267	0.27833	0.999907	511	506	260	269	394	229	275	219	493.142	519.96	278.579	238.878	378.833	237.988	253.568	228.1
ALKBH6_3	115.972	4.31591e-06	0.00144268	0.259105	0.999907	129	116	132	100	130	109	131	91	124.492	119.2	141.432	88.8024	124.996	113.278	120.79	94.7815
ALKBH7_3	30.348	1.93464e-06	0.00144269	0.341426	0.999907	47	16	14	19	35	30	53	34	45.3575	16.4414	15.0004	16.8724	33.6527	31.1775	48.8694	35.4129
ALKBH8_3	12.6254	-1.05875e-06	0.00144269	0.484	0.999907	17	16	12	25	11	15	3	4	16.4059	16.4414	12.8575	22.2006	10.5766	15.5887	2.76619	4.16622
ALMS1_3	172.255	-4.75998e-07	0.00144267	0.898119	0.999907	259	174	70	126	189	182	210	190	249.949	178.8	75.0019	111.891	181.725	189.143	193.633	197.895
ALOX15_3	5.40991	-3.72442e-07	0.00144269	0.696696	0.999907	3	1	2	6	3	4	10	15	2.89516	1.02759	2.14291	5.32814	2.88452	4.157	9.22064	15.6233
ALOX15B_3	12.8579	5.97831e-07	0.00144269	0.530386	0.999907	25	11	19	12	3	0	7	26	24.1263	11.3035	20.3577	10.6563	2.88452	0	6.45445	27.0804
ALOX5_3	5.81332	1.16788e-07	0.00144269	0.914559	0.999907	5	2	5	6	11	11	3	4	4.82526	2.05518	5.35728	5.32814	10.5766	11.4317	2.76619	4.16622
ALOXE3_3	20.1071	2.94384e-06	0.00144269	0.0181379	0.999907	25	22	49	15	29	9	12	0	24.1263	22.6069	52.5013	13.3204	27.8837	9.35324	11.0648	0
ALPI_3	0.444012	-8.31731e-08	0.0014427	0.742049	0.999907	0	0	0	4	0	0	0	0	0	0	0	3.55209	0	0	0	0
ALPK1_3	6.49359	1.15771e-06	0.00144269	0.245641	0.999907	5	2	8	6	15	2	8	7	4.82526	2.05518	8.57165	5.32814	14.4226	2.0785	7.37651	7.29088
ALPK2_3	0.457895	1.18421e-07	0.0014427	0.86312	0.999907	1	0	0	2	0	0	1	0	0.965053	0	0	1.77605	0	0	0.922064	0
ALPK3_3	0.513028	6.57879e-08	0.0014427	0.75981	0.999907	0	0	2	0	0	1	1	0	0	0	2.14291	0	0	1.03925	0.922064	0
ALPL_3	3.61127	5.02012e-07	0.00144269	0.194215	0.999907	1	4	5	3	3	0	14	0	0.965053	4.11035	5.35728	2.66407	2.88452	0	12.9089	0
ALS2_3	31.3157	5.86856e-07	0.00144269	0.800956	0.999907	30	36	34	41	30	23	38	23	28.9516	36.9932	36.4295	36.409	28.8452	23.9027	35.0384	23.9558
ALS2CL_3	9.33154	-5.12495e-07	0.00144269	0.623108	0.999907	25	15	1	8	7	12	5	3	24.1263	15.4138	1.07146	7.10419	6.73054	12.471	4.61032	3.12466
ALX1_3	0.230516	-4.23369e-08	0.0014427	0.785796	0.999907	0	0	0	0	0	0	2	0	0	0	0	0	0	0	1.84413	0
ALX3_3	0.588156	1.56289e-07	0.0014427	0.749698	0.999907	3	0	0	1	0	0	1	0	2.89516	0	0	0.888024	0	0	0.922064	0
ALX4_3	2.61245	3.73925e-07	0.00144269	0.205958	0.999907	8	2	5	0	0	2	4	0	7.72042	2.05518	5.35728	0	0	2.0785	3.68825	0
ALYREF_3	446.374	7.6871e-06	0.00144267	0.119516	0.999907	522	373	562	444	394	392	555	374	503.758	383.29	602.158	394.282	378.833	407.386	511.745	389.541
AMACR_3	105.324	-1.81842e-06	0.00144269	0.491299	0.999907	36	66	155	216	164	86	55	81	34.7419	67.8208	166.076	191.813	157.687	89.3754	50.7135	84.3659
AMBRA1_3	63.2265	6.85846e-07	0.00144268	0.813446	0.999907	66	69	80	73	66	42	52	63	63.6935	70.9036	85.7165	64.8257	63.4594	43.6485	47.9473	65.618
AMD1_3	184.218	-1.6463e-06	0.00144268	0.633818	0.999907	77	101	147	135	298	232	200	294	74.3091	103.786	157.504	119.883	286.529	241.106	184.413	306.217
AMDHD1_3	149.22	-7.30056e-07	0.00144269	0.72259	0.999907	95	99	59	213	154	179	328	107	91.68	101.731	63.2159	189.149	148.072	186.026	302.437	111.446
AMDHD2_3	26.7798	1.10403e-06	0.00144269	0.547879	0.999907	33	14	22	23	32	17	30	46	31.8467	14.3862	23.572	20.4245	30.7682	17.6672	27.6619	47.9115
AMER1_3	14.263	-2.08444e-06	0.00144269	0.123602	0.999907	4	19	13	22	17	16	6	18	3.86021	19.5242	13.9289	19.5365	16.3456	16.628	5.53238	18.748
AMER2_3	2.113	-4.03059e-07	0.00144269	0.305318	0.999907	3	1	2	4	0	2	0	5	2.89516	1.02759	2.14291	3.55209	0	2.0785	0	5.20777
AMFR_3	523.329	2.54156e-06	0.00144267	0.518968	0.999907	534	341	443	702	593	636	670	359	515.338	350.408	474.655	623.393	570.173	660.963	617.783	373.918
AMH_3	1.7245	-3.46038e-07	0.00144269	0.274958	0.999907	0	0	0	4	2	5	0	3	0	0	0	3.55209	1.92301	5.19625	0	3.12466
AMHR2_3	14.2605	-1.66255e-07	0.00144269	0.840695	0.999907	0	0	3	0	15	48	20	27	0	0	3.21437	0	14.4226	49.884	18.4413	28.122
AMIGO1_3	9.64268	1.50046e-07	0.00144269	0.887765	0.999907	12	6	10	7	4	2	8	28	11.5806	6.16553	10.7146	6.21616	3.84602	2.0785	7.37651	29.1635
AMIGO2_3	307.772	9.43686e-07	0.00144269	0.0354989	0.999907	406	30	1782	120	0	3	20	2	391.811	30.8276	1909.33	106.563	0	3.11775	18.4413	2.08311
AMIGO3_3	40.5426	4.66425e-07	0.00144269	0.789121	0.999907	33	42	14	43	50	22	94	37	31.8467	43.1587	15.0004	38.185	48.0753	22.8635	86.674	38.5375
AMMECR1_3	99.7818	-3.5067e-07	0.00144267	0.925684	0.999907	129	118	114	129	97	102	62	57	124.492	121.255	122.146	114.555	93.266	106.003	57.1679	59.3686
AMMECR1L_3	98.9396	-9.60395e-07	0.00144268	0.797296	0.999907	104	97	85	106	120	139	82	68	100.365	99.676	91.0737	94.1305	115.381	144.456	75.6092	70.8257
AMN1_3	33.0929	-5.04776e-07	0.00144269	0.812652	0.999907	22	42	34	41	22	14	51	43	21.2312	43.1587	36.4295	36.409	21.1531	14.5495	47.0252	44.7869
AMOT_3	13.3181	-6.31935e-07	0.00144269	0.516598	0.999907	1	2	3	12	24	6	18	42	0.965053	2.05518	3.21437	10.6563	23.0761	6.2355	16.5971	43.7453
AMOTL1_3	266.425	1.80231e-06	0.00144266	0.719005	0.999907	272	276	247	286	302	221	298	261	262.494	283.614	264.65	253.975	290.375	229.674	274.775	271.846
AMOTL2_3	70.3699	2.52948e-07	0.00144268	0.929945	0.999907	81	56	78	149	77	50	44	43	78.1693	57.5449	83.5736	132.316	74.0359	51.9625	40.5708	44.7869
AMPD1_3	2.04942	1.81629e-07	0.00144269	0.467275	0.999907	0	2	3	4	5	0	3	0	0	2.05518	3.21437	3.55209	4.80753	0	2.76619	0
AMPD2_3	96.6449	-2.53487e-06	0.00144268	0.442702	0.999907	76	122	102	158	71	66	109	84	73.344	125.366	109.288	140.308	68.2669	68.5905	100.505	87.4906
AMPH_3	2.33802	-2.55107e-07	0.00144269	0.677043	0.999907	3	2	0	2	2	1	3	6	2.89516	2.05518	0	1.77605	1.92301	1.03925	2.76619	6.24933
AMT_3	288.087	-5.12246e-06	0.00144267	0.285509	0.999907	218	239	180	309	418	361	294	320	210.382	245.594	192.862	274.399	401.909	375.169	271.087	333.298
AMZ2_3	275.705	4.43247e-07	0.00144266	0.925769	0.999907	362	336	202	294	412	289	178	166	349.349	345.27	216.434	261.079	396.14	300.343	164.127	172.898
ANAPC1_3	49.2893	-2.38203e-06	0.00144269	0.0591643	0.999907	41	93	22	54	67	71	22	28	39.5672	95.5657	23.572	47.9533	64.4209	73.7867	20.2854	29.1635
ANAPC10_3	16.9433	-1.00021e-06	0.00144269	0.500268	0.999907	14	28	27	16	9	16	10	15	13.5107	28.7725	28.9293	14.2084	8.65355	16.628	9.22064	15.6233
ANAPC11_3	916.356	9.57872e-06	0.00144266	0.129789	0.999907	1188	995	1004	941	906	779	957	660	1146.48	1022.45	1075.74	835.63	871.124	809.575	882.415	687.426
ANAPC13_3	136.888	-1.04812e-06	0.00144268	0.778701	0.999907	154	106	120	184	131	126	138	155	148.618	108.924	128.575	163.396	125.957	130.945	127.245	161.441
ANAPC15_3	196.744	5.32475e-06	0.00144268	0.192159	0.999907	227	172	229	181	186	196	253	150	219.067	176.745	245.363	160.732	178.84	203.693	233.282	156.233
ANAPC16_3	94.2144	2.30885e-06	0.00144268	0.448591	0.999907	74	86	123	106	88	87	137	64	71.4139	88.3726	131.789	94.1305	84.6125	90.4147	126.323	66.6595
ANAPC2_3	126.943	1.95833e-06	0.00144269	0.442421	0.999907	124	123	248	107	112	78	94	128	119.667	126.393	265.721	95.0185	107.689	81.0614	86.674	133.319
ANAPC4_3	178.158	-6.01337e-07	0.00144267	0.8766	0.999907	211	167	124	221	231	177	163	158	203.626	171.607	132.861	196.253	222.108	183.947	150.296	164.566
ANAPC5_3	76.6808	-2.45027e-06	0.00144268	0.417705	0.999907	68	97	80	74	46	66	91	96	65.6236	99.676	85.7165	65.7137	44.2292	68.5905	83.9078	99.9893
ANAPC7_3	71.8334	2.52167e-06	0.00144268	0.435919	0.999907	47	43	98	87	143	97	35	31	45.3575	44.1863	105.003	77.258	137.495	100.807	32.2722	32.2882
ANGEL1_3	13.7278	-3.82001e-08	0.00144269	0.96935	0.999907	31	41	4	19	9	5	3	0	29.9166	42.1311	4.28582	16.8724	8.65355	5.19625	2.76619	0
ANGEL2_3	68.8502	6.34681e-07	0.00144268	0.843899	0.999907	68	76	79	71	86	71	54	51	65.6236	78.0967	84.645	63.0497	82.6895	73.7867	49.7914	53.1193
ANGPT1_3	13.518	7.59694e-07	0.00144269	0.599198	0.999907	12	10	24	9	13	12	13	15	11.5806	10.2759	25.7149	7.99221	12.4996	12.471	11.9868	15.6233
ANGPT2_3	11.7767	3.59948e-07	0.00144269	0.763105	0.999907	6	3	12	13	7	2	17	35	5.79032	3.08276	12.8575	11.5443	6.73054	2.0785	15.6751	36.4544
ANGPT4_3	11.7666	-7.31001e-07	0.00144269	0.588429	0.999907	1	2	11	20	12	8	17	25	0.965053	2.05518	11.786	17.7605	11.5381	8.31399	15.6751	26.0389
ANGPTL1_3	11.5166	1.01156e-06	0.00144269	0.384782	0.999907	0	0	15	17	19	11	26	7	0	0	16.0718	15.0964	18.2686	11.4317	23.9737	7.29088
ANGPTL2_3	204.712	5.57861e-09	0.00144268	0.998051	0.999907	462	275	59	88	96	153	314	218	445.854	282.587	63.2159	78.1461	92.3045	159.005	289.528	227.059
ANGPTL3_3	0.230516	-4.23369e-08	0.0014427	0.785796	0.999907	0	0	0	0	0	0	2	0	0	0	0	0	0	0	1.84413	0
ANGPTL4_3	46.5961	-6.45389e-07	0.00144268	0.816722	0.999907	52	63	29	38	66	56	39	34	50.1827	64.738	31.0722	33.7449	63.4594	58.198	35.9605	35.4129
ANGPTL6_3	15.5584	2.90315e-08	0.00144269	0.985177	0.999907	24	19	10	37	18	6	8	7	23.1613	19.5242	10.7146	32.8569	17.3071	6.2355	7.37651	7.29088
ANHX_3	0.360422	-3.26344e-08	0.0014427	0.965392	0.999907	0	0	0	0	0	1	2	0	0	0	0	0	0	1.03925	1.84413	0
ANK1_3	39.7373	-2.66754e-07	0.00144269	0.896114	0.999907	75	72	36	59	24	37	15	5	72.379	73.9863	38.5724	52.3934	23.0761	38.4522	13.831	5.20777
ANK2_3	9.39435	6.8114e-07	0.00144269	0.521032	0.999907	13	7	2	5	24	4	11	11	12.5457	7.19312	2.14291	4.44012	23.0761	4.157	10.1427	11.4571
ANK3_3	210.378	-2.38389e-06	0.00144268	0.396738	0.999907	219	196	161	463	262	153	116	162	211.347	201.407	172.504	411.155	251.914	159.005	106.959	168.732
ANKDD1A_3	29.7648	-2.47041e-06	0.00144269	0.17687	0.999907	9	11	3	17	25	39	71	67	8.68548	11.3035	3.21437	15.0964	24.0376	40.5307	65.4665	69.7842
ANKEF1_3	19.3831	3.68969e-07	0.00144269	0.807873	0.999907	26	30	22	41	25	8	4	3	25.0914	30.8276	23.572	36.409	24.0376	8.31399	3.68825	3.12466
ANKFY1_3	124.964	-2.31798e-06	0.00144268	0.533366	0.999907	99	117	90	151	134	143	166	118	95.5402	120.228	96.431	134.092	128.842	148.613	153.063	122.903
ANKH_3	338.537	1.37793e-06	0.00144268	0.71606	0.999907	654	534	340	330	301	187	158	232	631.145	548.732	364.295	293.048	289.413	194.34	145.686	241.641
ANKHD1_3	223.864	-1.86521e-06	0.00144268	0.606266	0.999907	154	196	157	319	332	260	244	168	148.618	201.407	168.219	283.28	319.22	270.205	224.984	174.981
ANKIB1_3	193.174	-1.05835e-06	0.00144267	0.795443	0.999907	152	192	192	266	237	227	184	121	146.688	197.297	205.72	236.214	227.877	235.91	169.66	126.028
ANKLE1_3	19.952	-7.03023e-07	0.00144269	0.591907	0.999907	23	15	18	17	32	31	3	21	22.1962	15.4138	19.2862	15.0964	30.7682	32.2167	2.76619	21.8727
ANKLE2_3	288.093	4.40364e-07	0.00144266	0.929396	0.999907	278	247	326	388	313	238	262	287	268.285	253.814	349.295	344.553	300.951	247.341	241.581	298.926
ANKMY1_3	2.79084	-6.53507e-07	0.00144269	0.328352	0.999907	0	1	2	8	4	3	1	4	0	1.02759	2.14291	7.10419	3.84602	3.11775	0.922064	4.16622
ANKMY2_3	141.049	5.44844e-06	0.00144268	0.138354	0.999907	201	126	153	100	164	126	139	130	193.976	129.476	163.933	88.8024	157.687	130.945	128.167	135.402
ANKRA2_3	65.4062	3.52233e-06	0.00144269	0.226635	0.999907	64	34	70	96	81	55	87	49	61.7634	34.938	75.0019	85.2503	77.8819	57.1587	80.2195	51.0362
ANKRD1_3	19.2967	4.53254e-07	0.0014427	0.107216	0.999907	0	0	71	8	5	0	72	0	0	0	76.0734	7.10419	4.80753	0	66.3886	0
ANKRD10_3	51.0216	6.16119e-07	0.00144268	0.836661	0.999907	63	47	60	72	38	35	52	48	60.7983	48.2966	64.2874	63.9377	36.5372	36.3737	47.9473	49.9946
ANKRD11_3	319.642	-7.91341e-06	0.00144267	0.119642	0.999907	228	311	259	321	394	451	286	330	220.032	319.58	277.507	285.056	378.833	468.701	263.71	343.713
ANKRD12_3	552.916	-6.80482e-06	0.00144267	0.145221	0.999907	231	326	549	1074	496	456	742	661	222.927	334.994	588.229	953.737	476.907	473.898	684.171	688.468
ANKRD13A_3	93.9504	1.1647e-06	0.00144268	0.703098	0.999907	67	96	116	95	93	58	124	111	64.6585	98.6485	124.289	84.3622	89.42	60.2765	114.336	115.613
ANKRD13B_3	5.54946	4.92768e-08	0.00144269	0.955142	0.999907	4	3	7	2	9	12	2	5	3.86021	3.08276	7.50019	1.77605	8.65355	12.471	1.84413	5.20777
ANKRD13C_3	210.274	2.56419e-06	0.00144267	0.587279	0.999907	170	158	230	248	263	189	233	216	164.059	162.359	246.435	220.23	252.876	196.418	214.841	224.976
ANKRD13D_3	40.2355	1.1779e-06	0.00144269	0.58725	0.999907	55	54	33	27	71	30	23	32	53.0779	55.4898	35.358	23.9766	68.2669	31.1775	21.2075	33.3298
ANKRD16_3	45.7119	-1.44549e-06	0.00144268	0.605306	0.999907	56	52	23	33	42	51	57	56	54.043	53.4346	24.6435	29.3048	40.3832	53.0017	52.5576	58.3271
ANKRD17_3	266.461	-1.90739e-06	0.00144267	0.676231	0.999907	230	271	218	218	316	285	288	325	221.962	278.476	233.577	193.589	303.836	296.186	265.554	338.505
ANKRD2_3	5.88871	3.48534e-07	0.00144269	0.600942	0.999907	2	2	2	3	1	2	36	2	1.93011	2.05518	2.14291	2.66407	0.961505	2.0785	33.1943	2.08311
ANKRD22_3	4.52837	-7.08637e-07	0.00144269	0.326345	0.999907	2	4	0	2	0	1	15	13	1.93011	4.11035	0	1.77605	0	1.03925	13.831	13.5402
ANKRD23_3	9.95889	-4.30669e-07	0.00144269	0.732441	0.999907	1	3	11	8	13	18	13	13	0.965053	3.08276	11.786	7.10419	12.4996	18.7065	11.9868	13.5402
ANKRD24_3	4.45623	6.01822e-07	0.00144269	0.310092	0.999907	2	0	4	2	5	13	9	1	1.93011	0	4.28582	1.77605	4.80753	13.5102	8.29857	1.04155
ANKRD26_6	188.072	-1.69962e-06	0.00144268	0.633387	0.999907	137	183	62	114	357	232	235	207	132.212	188.049	66.4303	101.235	343.257	241.106	216.685	215.602
ANKRD27_3	104.664	-8.44638e-07	0.00144268	0.821735	0.999907	104	86	96	112	94	95	123	138	100.365	88.3726	102.86	99.4586	90.3815	98.7287	113.414	143.735
ANKRD28_3	111.861	8.23763e-07	0.00144268	0.823526	0.999907	135	162	131	124	85	79	109	80	130.282	166.469	140.361	110.115	81.728	82.1007	100.505	83.3244
ANKRD29_3	199.827	-2.75413e-06	0.00144269	0.319882	0.999907	206	169	381	467	54	162	99	88	198.801	173.662	408.225	414.707	51.9213	168.358	91.2843	91.6568
ANKRD33B_3	284.318	3.46202e-06	0.00144268	0.345813	0.999907	417	366	199	330	268	141	382	224	402.427	376.097	213.22	293.048	257.683	146.534	352.228	233.308
ANKRD34A_3	0.832064	1.86667e-07	0.00144269	0.912435	0.999907	0	0	2	4	1	0	0	0	0	0	2.14291	3.55209	0.961505	0	0	0
ANKRD34B_3	4.78064	9.3052e-07	0.00144269	0.299257	0.999907	1	1	6	4	17	5	4	1	0.965053	1.02759	6.42874	3.55209	16.3456	5.19625	3.68825	1.04155
ANKRD35_3	2.27362	-1.68657e-07	0.00144269	0.758719	0.999907	0	1	4	8	0	0	4	2	0	1.02759	4.28582	7.10419	0	0	3.68825	2.08311
ANKRD37_3	21.3549	8.529e-08	0.00144269	0.965798	0.999907	23	19	15	31	23	13	27	24	22.1962	19.5242	16.0718	27.5287	22.1146	13.5102	24.8957	24.9973
ANKRD39_3	96.6979	2.46188e-06	0.00144268	0.461	0.999907	120	104	101	69	95	101	107	83	115.806	106.869	108.217	61.2736	91.343	104.964	98.6608	86.449
ANKRD40_3	83.4277	-7.62525e-07	0.00144268	0.821068	0.999907	89	91	59	99	87	73	102	80	85.8897	93.5105	63.2159	87.9143	83.651	75.8652	94.0505	83.3244
ANKRD42_3	70.1692	-2.45921e-06	0.00144268	0.40067	0.999907	52	85	52	50	94	96	59	76	50.1827	87.345	55.7157	44.4012	90.3815	99.7679	54.4018	79.1582
ANKRD44_3	19.9429	-1.30636e-06	0.00144269	0.301373	0.999907	11	47	9	25	15	23	24	8	10.6156	48.2966	9.6431	22.2006	14.4226	23.9027	22.1295	8.33244
ANKRD45_3	30.054	-6.37199e-07	0.00144269	0.669628	0.999907	31	24	5	28	46	64	34	13	29.9166	24.6621	5.35728	24.8647	44.2292	66.512	31.3502	13.5402
ANKRD46_3	202.315	6.53768e-06	0.00144267	0.174171	0.999907	241	163	205	218	212	168	255	184	232.578	167.497	219.648	193.589	203.839	174.594	235.126	191.646
ANKRD49_3	62.1372	-5.30548e-08	0.00144269	0.981785	0.999907	74	41	39	76	76	63	67	71	71.4139	42.1311	41.7868	67.4898	73.0744	65.4727	61.7783	73.9504
ANKRD50_3	1429.17	-7.40275e-09	0.00144269	0.980992	0.999907	1683	1533	2556	1902	1093	294	235	2144	1624.18	1575.29	2738.64	1689.02	1050.93	305.539	216.685	2233.09
ANKRD52_3	63.6022	-1.80992e-06	0.00144268	0.530133	0.999907	48	46	56	80	49	81	89	68	46.3225	47.2691	60.0015	71.0419	47.1138	84.1792	82.0637	70.8257
ANKRD54_3	133.164	-6.91996e-07	0.00144268	0.844201	0.999907	183	175	120	189	148	93	82	94	176.605	179.828	128.575	167.836	142.303	96.6502	75.6092	97.9062
ANKRD55_3	13.6124	-4.7141e-08	0.00144269	0.919299	0.999907	0	0	40	2	0	2	20	42	0	0	42.8582	1.77605	0	2.0785	18.4413	43.7453
ANKRD6_3	50.8942	2.00421e-06	0.00144269	0.350708	0.999907	69	25	35	55	45	51	96	42	66.5886	25.6897	37.501	48.8413	43.2677	53.0017	88.5181	43.7453
ANKRD9_3	107.454	8.84579e-07	0.00144268	0.793377	0.999907	91	53	96	123	124	152	131	103	87.8198	54.4622	102.86	109.227	119.227	157.966	120.79	107.28
ANKS1A_3	277.21	9.83698e-07	0.00144268	0.712916	0.999907	198	170	207	298	359	562	350	109	191.08	174.69	221.791	264.631	345.18	584.058	322.722	113.529
ANKS1B_3	98.0557	6.13233e-07	0.00144269	0.259046	0.999907	365	290	120	3	2	1	0	0	352.244	298.001	128.575	2.66407	1.92301	1.03925	0	0
ANKS3_3	16.5854	-1.299e-06	0.00144269	0.266454	0.999907	4	13	44	21	9	20	5	15	3.86021	13.3586	47.1441	18.6485	8.65355	20.785	4.61032	15.6233
ANKS4B_3	5.19843	-9.95353e-08	0.00144269	0.863615	0.999907	1	5	2	1	1	5	24	4	0.965053	5.13794	2.14291	0.888024	0.961505	5.19625	22.1295	4.16622
ANKS6_3	20.0339	-1.69115e-06	0.00144269	0.352871	0.999907	17	20	17	21	17	39	14	16	16.4059	20.5518	18.2147	18.6485	16.3456	40.5307	12.9089	16.6649
ANKUB1_3	7.24841	2.39305e-08	0.00144269	0.965067	0.999907	9	20	1	0	17	2	1	8	8.68548	20.5518	1.07146	0	16.3456	2.0785	0.922064	8.33244
ANKZF1_3	62.1809	1.51559e-06	0.00144268	0.606912	0.999907	69	40	44	55	83	89	73	52	66.5886	41.1035	47.1441	48.8413	79.8049	92.4932	67.3106	54.1608
ANLN_3	28.0558	-1.52379e-06	0.00144269	0.501338	0.999907	22	30	16	26	41	44	25	23	21.2312	30.8276	17.1433	23.0886	39.4217	45.727	23.0516	23.9558
ANO1_3	60.8901	3.67089e-07	0.00144269	0.0959766	0.999907	128	0	8	7	21	116	220	5	123.527	0	8.57165	6.21616	20.1916	120.553	202.854	5.20777
ANO10_2	94.8668	-2.00258e-06	0.00144268	0.533531	0.999907	94	112	79	67	104	124	79	103	90.715	115.09	84.645	59.4976	99.9966	128.867	72.843	107.28
ANO2_3	82.4463	5.27054e-06	0.00144269	0.0116022	0.999907	63	10	31	19	184	67	155	143	60.7983	10.2759	33.2151	16.8724	176.917	69.6297	142.92	148.942
ANO3_3	49.011	1.82561e-06	0.00144269	0.42674	0.999907	152	131	11	16	8	5	52	23	146.688	134.614	11.786	14.2084	7.69204	5.19625	47.9473	23.9558
ANO5_3	221.915	6.79012e-06	0.00144268	0.0770288	0.999907	280	254	297	241	269	217	169	69	270.215	261.007	318.222	214.014	258.645	225.517	155.829	71.8673
ANO6_3	247.566	-8.75267e-07	0.00144268	0.785299	0.999907	213	165	275	326	240	164	215	405	205.556	169.552	294.65	289.496	230.761	170.437	198.244	421.83
ANO8_3	58.1679	-1.56874e-06	0.00144269	0.493748	0.999907	51	58	67	75	61	42	33	82	49.2177	59.6001	71.7875	66.6018	58.6518	43.6485	30.4281	85.4075
ANO9_3	27.5983	-4.43997e-07	0.00144269	0.828209	0.999907	20	15	32	28	30	38	24	35	19.3011	15.4138	34.2866	24.8647	28.8452	39.4915	22.1295	36.4544
ANOS1_3	19.6191	-1.46732e-07	0.00144269	0.906432	0.999907	2	0	28	103	11	9	8	6	1.93011	0	30.0008	91.4664	10.5766	9.35324	7.37651	6.24933
ANP32A_3	196.646	-1.57927e-06	0.00144267	0.687593	0.999907	175	184	158	278	218	225	223	144	168.884	189.076	169.29	246.871	209.608	233.831	205.62	149.984
ANP32B_3	794.89	-1.44863e-06	0.00144267	0.723274	0.999907	926	924	608	558	505	832	1157	914	893.639	949.491	651.445	495.517	485.56	864.655	1066.83	951.981
ANP32E_3	205.663	3.17272e-06	0.00144266	0.511543	0.999907	296	257	183	175	188	172	216	178	285.656	264.09	196.076	155.404	180.763	178.751	199.166	185.397
ANPEP_3	2154	-9.83811e-06	0.00144268	0.0252512	0.999907	2474	2535	781	2218	3142	3510	1273	1527	2387.54	2604.94	836.807	1969.64	3021.05	3647.76	1173.79	1590.45
ANTKMT_3	133.587	1.20861e-06	0.00144268	0.714461	0.999907	165	144	162	116	141	114	99	134	159.234	147.973	173.576	103.011	135.572	118.474	91.2843	139.568
ANTXR1_3	104.732	2.14231e-06	0.00144269	0.227959	0.999907	60	23	97	336	116	48	149	53	57.9032	23.6345	103.931	298.376	111.535	49.884	137.387	55.2024
ANTXR2_3	283.644	1.1129e-06	0.00144268	0.736526	0.999907	674	410	146	114	93	89	300	462	650.446	421.311	156.433	101.235	89.42	92.4932	276.619	481.198
ANXA1_3	392.895	3.41373e-07	0.00144269	0.858164	0.999907	155	64	216	393	183	62	541	1544	149.583	65.7656	231.434	348.993	175.955	64.4335	498.836	1608.16
ANXA10_3	2.1135	1.59457e-07	0.0014427	0.367804	0.999907	12	0	4	0	0	0	0	1	11.5806	0	4.28582	0	0	0	0	1.04155
ANXA11_3	1111.74	6.90221e-07	0.00144264	0.917366	0.999907	1384	1160	768	942	1184	1184	1284	1108	1335.63	1192	822.878	836.518	1138.42	1230.47	1183.93	1154.04
ANXA13_3	11.3848	-5.40147e-07	0.00144269	0.549108	0.999907	6	2	0	8	3	3	32	39	5.79032	2.05518	0	7.10419	2.88452	3.11775	29.506	40.6206
ANXA2_3	834.484	-4.81584e-06	0.00144266	0.368977	0.999907	1304	1286	513	850	753	881	663	519	1258.43	1321.48	549.657	754.82	724.014	915.579	611.328	540.567
ANXA3_3	111.927	2.0593e-06	0.00144268	0.519888	0.999907	158	117	114	88	110	76	103	137	152.478	120.228	122.146	78.1461	105.766	78.9829	94.9726	142.693
ANXA4_3	93.7492	-2.68694e-06	0.00144268	0.449369	0.999907	96	87	65	119	72	73	125	127	92.6451	89.4002	69.6446	105.675	69.2284	75.8652	115.258	132.277
ANXA5_3	1446.9	3.72007e-06	0.00144266	0.494948	0.999907	1196	1008	2374	2818	1392	1466	948	579	1154.2	1035.81	2543.64	2502.45	1338.42	1523.54	874.116	603.06
ANXA6_3	166.636	3.28723e-06	0.00144267	0.425088	0.999907	161	124	196	270	182	116	176	137	155.374	127.421	210.005	239.766	174.994	120.553	162.283	142.693
ANXA7_3	76.8305	-1.4127e-06	0.00144268	0.669446	0.999907	72	64	81	125	77	64	66	77	69.4838	65.7656	86.7879	111.003	74.0359	66.512	60.8562	80.1997
ANXA8L1_3	9.70089	1.45366e-06	0.00144269	0.138083	0.999907	8	4	19	21	9	0	14	5	7.72042	4.11035	20.3577	18.6485	8.65355	0	12.9089	5.20777
ANXA9_3	96.5107	-9.99327e-07	0.00144269	0.659912	0.999907	223	174	75	52	26	32	56	136	215.207	178.8	80.3592	46.1772	24.9991	33.256	51.6356	141.651
AOAH_3	5.48231	-1.49792e-07	0.00144269	0.835097	0.999907	6	3	10	17	1	0	1	7	5.79032	3.08276	10.7146	15.0964	0.961505	0	0.922064	7.29088
AOC2_3	6.2902	-1.63432e-08	0.00144269	0.98558	0.999907	4	4	13	6	6	10	3	4	3.86021	4.11035	13.9289	5.32814	5.76903	10.3925	2.76619	4.16622
AOC3_3	0.485311	7.37605e-08	0.00144269	0.785306	0.999907	0	0	1	1	2	0	0	0	0	0	1.07146	0.888024	1.92301	0	0	0
AOC3_4	10.4139	-7.76994e-10	0.00144269	0.999666	0.999907	4	1	15	27	4	6	16	13	3.86021	1.02759	16.0718	23.9766	3.84602	6.2355	14.753	13.5402
AOX2_3	3.17924	9.97391e-07	0.00144269	0.112886	0.999907	6	0	4	2	11	0	1	2	5.79032	0	4.28582	1.77605	10.5766	0	0.922064	2.08311
AOX4_3	0.267864	6.66598e-08	0.0014427	0.80208	0.999907	0	0	2	0	0	0	0	0	0	0	2.14291	0	0	0	0	0
AP1AR_3	38.0506	3.09126e-06	0.00144269	0.221789	0.999907	41	30	63	43	32	27	46	26	39.5672	30.8276	67.5017	38.185	30.7682	28.0597	42.4149	27.0804
AP1B1_3	802.654	4.29198e-06	0.00144266	0.412266	0.999907	1026	927	1072	858	606	612	763	620	990.144	952.574	1148.6	761.924	582.672	636.021	703.535	645.764
AP1G1_3	420.843	7.26317e-08	0.00144265	0.990828	0.999907	365	386	416	437	506	442	438	417	352.244	396.649	445.726	388.066	486.522	459.348	403.864	434.328
AP1G2_3	52.7231	-4.01758e-06	0.00144269	0.11933	0.999907	26	58	40	54	35	61	76	76	25.0914	59.6001	42.8582	47.9533	33.6527	63.3942	70.0768	79.1582
AP1M1_3	112.751	7.43459e-07	0.00144268	0.831801	0.999907	86	86	136	205	106	62	130	112	82.9945	88.3726	145.718	182.045	101.92	64.4335	119.868	116.654
AP1M2_3	199.732	-7.75258e-07	0.00144268	0.793972	0.999907	229	212	235	152	187	219	137	229	220.997	217.849	251.792	134.98	179.802	227.596	126.323	238.516
AP1S1_3	214.472	-2.84364e-06	0.00144268	0.416185	0.999907	210	202	229	198	212	299	148	224	202.661	207.573	245.363	175.829	203.839	310.736	136.465	233.308
AP1S2_3	516.823	4.29471e-06	0.00144269	0.0373858	0.999907	764	1470	1038	298	161	67	217	82	737.3	1510.55	1112.17	264.631	154.802	69.6297	200.088	85.4075
AP2A1_3	64.8124	2.32978e-08	0.00144268	0.995635	0.999907	65	68	50	63	45	51	114	72	62.7284	69.876	53.5728	55.9455	43.2677	53.0017	105.115	74.9919
AP2A2_3	241.962	-3.60907e-06	0.00144267	0.419568	0.999907	260	271	214	239	253	250	198	268	250.914	278.476	229.292	212.238	243.261	259.812	182.569	279.137
AP2B1_3	598.944	-4.59079e-06	0.00144267	0.306628	0.999907	515	642	441	684	846	597	494	639	497.002	659.712	472.512	607.408	813.434	620.432	455.499	665.554
AP2M1_3	456.312	4.37811e-06	0.00144268	0.260667	0.999907	658	481	469	523	416	189	465	508	635.005	494.27	502.513	464.436	399.986	196.418	428.76	529.11
AP2S1_3	134.136	2.83195e-06	0.00144267	0.512238	0.999907	130	102	160	184	147	120	137	111	125.457	104.814	171.433	163.396	141.341	124.71	126.323	115.613
AP3B1_3	200.989	-3.29941e-06	0.00144267	0.414441	0.999907	148	157	194	285	297	228	135	188	142.828	161.331	207.862	253.087	285.567	236.949	124.479	195.812
AP3B2_3	2.12483	-2.00303e-07	0.00144269	0.606078	0.999907	0	4	0	0	2	6	4	1	0	4.11035	0	0	1.92301	6.2355	3.68825	1.04155
AP3D1_3	505.802	-1.12877e-06	0.00144265	0.837764	0.999907	436	429	572	583	539	543	489	500	420.763	440.835	612.873	517.718	518.251	564.312	450.889	520.777
AP3M1_3	178.933	2.08482e-06	0.00144267	0.656929	0.999907	226	187	189	217	167	135	173	159	218.102	192.159	202.505	192.701	160.571	140.299	159.517	165.607
AP3M2_3	9.43975	1.0642e-08	0.00144269	0.993985	0.999907	6	2	14	20	10	11	6	8	5.79032	2.05518	15.0004	17.7605	9.61505	11.4317	5.53238	8.33244
AP3S1_3	123.014	-2.56921e-06	0.00144269	0.348277	0.999907	78	65	165	510	42	35	68	70	75.2741	66.7932	176.79	452.892	40.3832	36.3737	62.7003	72.9088
AP3S2_3	230.442	-8.18336e-06	0.00144267	0.0950685	0.999907	173	218	177	271	319	330	168	209	166.954	224.014	189.648	240.654	306.72	342.952	154.907	217.685
AP4B1_3	72.4333	-5.85261e-07	0.00144268	0.856563	0.999907	85	92	52	78	73	69	82	58	82.0295	94.5381	55.7157	69.2658	70.1899	71.7082	75.6092	60.4102
AP4E1_3	57.1121	1.03801e-06	0.00144269	0.684174	0.999907	51	72	72	58	37	38	89	46	49.2177	73.9863	77.1448	51.5054	35.5757	39.4915	82.0637	47.9115
AP4M1_3	40.7843	1.47245e-06	0.00144269	0.4751	0.999907	46	50	40	47	78	23	25	23	44.3924	51.3794	42.8582	41.7371	74.9974	23.9027	23.0516	23.9558
AP4S1_3	34.8295	1.13169e-06	0.00144269	0.634247	0.999907	24	30	36	28	43	30	51	40	23.1613	30.8276	38.5724	24.8647	41.3447	31.1775	47.0252	41.6622
AP5B1_3	39.8774	-8.37274e-07	0.00144269	0.6721	0.999907	37	24	34	52	51	35	26	64	35.707	24.6621	36.4295	46.1772	49.0368	36.3737	23.9737	66.6595
AP5S1_3	88.9753	1.93316e-07	0.00144268	0.951078	0.999907	111	59	85	140	76	79	91	86	107.121	60.6277	91.0737	124.323	73.0744	82.1007	83.9078	89.5737
AP5Z1_3	124.747	2.69287e-07	0.00144268	0.938447	0.999907	140	134	135	116	102	148	134	98	135.107	137.697	144.647	103.011	98.0736	153.809	123.557	102.072
APAF1_3	73.6035	1.53565e-07	0.00144269	0.950162	0.999907	51	62	36	88	129	85	105	48	49.2177	63.7105	38.5724	78.1461	124.034	88.3362	96.8167	49.9946
APBA1_3	72.2953	2.98092e-06	0.00144268	0.339635	0.999907	80	73	58	71	88	60	106	54	77.2042	75.0139	62.1444	63.0497	84.6125	62.355	97.7387	56.244
APBA3_3	53.9995	1.10779e-06	0.00144269	0.624484	0.999907	39	38	94	56	53	85	44	24	37.6371	39.0483	100.717	49.7293	50.9598	88.3362	40.5708	24.9973
APBB1_3	116.171	1.615e-06	0.00144267	0.681552	0.999907	161	113	137	169	80	75	114	97	155.374	116.117	146.789	150.076	76.9204	77.9437	105.115	101.031
APBB1IP_3	34.7217	-5.3641e-06	0.00144269	0.0276955	0.999907	15	29	31	63	16	28	36	64	14.4758	29.8001	33.2151	55.9455	15.3841	29.099	33.1943	66.6595
APBB2_3	180.988	5.61886e-06	0.00144267	0.209302	0.999907	184	151	187	218	182	126	264	165	177.57	155.166	200.362	193.589	174.994	130.945	243.425	171.857
APBB3_3	53.2007	1.35136e-06	0.00144268	0.628152	0.999907	66	41	48	44	71	61	46	53	63.6935	42.1311	51.4299	39.073	68.2669	63.3942	42.4149	55.2024
APC_3	318.403	-3.2146e-06	0.00144267	0.461049	0.999907	235	274	248	283	341	277	384	530	226.787	281.559	265.721	251.311	327.873	287.872	354.072	552.024
APC2_3	2.79841	2.53886e-07	0.00144269	0.629283	0.999907	0	2	11	2	2	1	3	1	0	2.05518	11.786	1.77605	1.92301	1.03925	2.76619	1.04155
APCDD1_3	169.615	2.04614e-06	0.00144269	0.405024	0.999907	152	139	171	183	206	54	202	270	146.688	142.835	183.219	162.508	198.07	56.1195	186.257	281.22
APEH_3	53.8491	-1.44348e-06	0.00144268	0.621257	0.999907	62	63	38	61	70	57	40	46	59.8333	64.738	40.7153	54.1694	67.3054	59.2372	36.8825	47.9115
APEX1_3	886.942	3.85484e-06	0.00144266	0.482471	0.999907	1410	1192	800	691	762	669	820	821	1360.72	1224.88	857.165	613.624	732.667	695.258	756.092	855.116
APEX2_3	52.6746	1.47472e-07	0.00144269	0.954869	0.999907	48	53	47	31	78	66	42	58	46.3225	54.4622	50.3584	27.5287	74.9974	68.5905	38.7267	60.4102
APH1A_3	1131.13	-4.0485e-06	0.00144264	0.540067	0.999907	1678	1860	846	1041	862	818	1060	990	1619.36	1911.31	906.452	924.433	828.818	850.106	977.387	1031.14
APH1B_3	14.1059	5.32881e-07	0.00144269	0.543494	0.999907	19	17	19	10	4	19	24	2	18.336	17.469	20.3577	8.88024	3.84602	19.7457	22.1295	2.08311
API5_3	113.712	4.07836e-07	0.00144268	0.882201	0.999907	158	109	104	130	72	136	144	72	152.478	112.007	111.431	115.443	69.2284	141.338	132.777	74.9919
APIP_3	231.644	3.57609e-06	0.00144267	0.434124	0.999907	298	280	331	272	171	158	201	161	287.586	287.725	354.652	241.542	164.417	164.201	185.335	167.69
APLF_3	39.4772	-9.13222e-07	0.00144269	0.681641	0.999907	26	44	32	58	38	35	58	32	25.0914	45.2139	34.2866	51.5054	36.5372	36.3737	53.4797	33.3298
APLN_3	10.3022	-2.63349e-07	0.00144269	0.78927	0.999907	3	0	13	32	6	19	7	5	2.89516	0	13.9289	28.4168	5.76903	19.7457	6.45445	5.20777
APLNR_3	39.6221	-1.21276e-07	0.00144269	0.954436	0.999907	12	15	50	68	30	40	75	35	11.5806	15.4138	53.5728	60.3856	28.8452	41.57	69.1548	36.4544
APLP1_3	128.488	5.12083e-07	0.00144268	0.872606	0.999907	133	104	182	223	109	61	94	139	128.352	106.869	195.005	198.029	104.804	63.3942	86.674	144.776
APLP2_3	322.496	2.77404e-06	0.00144266	0.582892	0.999907	341	326	205	266	544	384	310	242	329.083	334.994	219.648	236.214	523.059	399.072	285.84	252.056
APMAP_3	269.648	-1.55878e-06	0.00144266	0.759588	0.999907	318	331	213	261	288	243	262	268	306.887	340.132	228.22	231.774	276.914	252.538	241.581	279.137
APOA1_3	31.0755	-2.9165e-06	0.00144269	0.11292	0.999907	40	36	29	41	13	35	14	42	38.6021	36.9932	31.0722	36.409	12.4996	36.3737	12.9089	43.7453
APOB_3	0.222006	-7.98627e-08	0.0014427	0.776427	0.999907	0	0	0	2	0	0	0	0	0	0	0	1.77605	0	0	0	0
APOBEC1_3	1.15258	9.1976e-08	0.0014427	0.745772	0.999907	0	0	0	0	0	0	10	0	0	0	0	0	0	0	9.22064	0
APOBEC3Z1_3	0.222006	-7.98627e-08	0.0014427	0.776427	0.999907	0	0	0	2	0	0	0	0	0	0	0	1.77605	0	0	0	0
APOBEC3Z3_4	43.2131	1.34138e-07	0.00144269	0.951273	0.999907	62	33	11	15	39	76	70	44	59.8333	33.9104	11.786	13.3204	37.4987	78.9829	64.5445	45.8284
APOBEC4_3	0.350704	1.28044e-07	0.0014427	0.65978	0.999907	0	0	0	0	1	0	2	0	0	0	0	0	0.961505	0	1.84413	0
APOBR_3	213.739	-6.91926e-07	0.00144269	0.785309	0.999907	418	400	101	194	213	81	122	205	403.392	411.035	108.217	172.277	204.801	84.1792	112.492	213.519
APOC1_3	98.9191	1.11283e-06	0.00144269	0.548627	0.999907	105	39	88	244	67	84	150	47	101.331	40.0759	94.2881	216.678	64.4209	87.2969	138.31	48.9531
APOC3_3	0.390583	-1.20657e-07	0.0014427	0.772021	0.999907	0	0	0	0	0	0	0	3	0	0	0	0	0	0	0	3.12466
APOC4_3	0.337264	4.86568e-07	0.0014427	0.958259	0.999907	0	0	0	2	0	0	1	0	0	0	0	1.77605	0	0	0.922064	0
APOD_3	279.994	5.33136e-07	0.00144269	0.821843	0.999907	64	19	35	29	70	109	772	1155	61.7634	19.5242	37.501	25.7527	67.3054	113.278	711.833	1203
APOE_3	445.218	1.57419e-06	0.00144269	0.435469	0.999907	360	280	220	800	908	244	586	301	347.419	287.725	235.72	710.419	873.047	253.577	540.329	313.508
APOF_3	3.61743	5.49886e-07	0.00144269	0.463189	0.999907	3	3	2	4	8	2	7	1	2.89516	3.08276	2.14291	3.55209	7.69204	2.0785	6.45445	1.04155
APOH_3	0.619806	2.74866e-08	0.00144269	0.946093	0.999907	2	1	0	0	1	1	0	0	1.93011	1.02759	0	0	0.961505	1.03925	0	0
APOL5_3	34.1081	-4.35117e-07	0.00144269	0.827631	0.999907	12	17	44	95	27	22	44	22	11.5806	17.469	47.1441	84.3622	25.9606	22.8635	40.5708	22.9142
APOL6_3	1.36006	-1.04956e-07	0.00144269	0.728119	0.999907	0	1	0	0	1	2	4	3	0	1.02759	0	0	0.961505	2.0785	3.68825	3.12466
APOLD1_3	47.0488	-1.20185e-06	0.00144269	0.575486	0.999907	28	20	30	99	63	48	49	51	27.0215	20.5518	32.1437	87.9143	60.5748	49.884	45.1811	53.1193
APOM_3	26.6321	1.71242e-06	0.00144269	0.31967	0.999907	33	17	44	15	28	24	23	29	31.8467	17.469	47.1441	13.3204	26.9222	24.942	21.2075	30.2051
APOO_3	11.7557	-8.12062e-08	0.00144269	0.955331	0.999907	13	14	13	14	18	14	4	5	12.5457	14.3862	13.9289	12.4323	17.3071	14.5495	3.68825	5.20777
APOOL_3	57.6814	2.54795e-07	0.00144268	0.931624	0.999907	51	68	54	57	75	66	57	39	49.2177	69.876	57.8586	50.6173	72.1129	68.5905	52.5576	40.6206
APP_3	1213.3	9.99066e-07	0.00144267	0.800709	0.999907	934	756	1069	2245	2208	1360	795	595	901.359	776.857	1145.39	1993.61	2123	1413.38	733.041	619.725
APPBP2_3	169.636	1.93418e-06	0.00144267	0.616857	0.999907	182	193	173	147	161	178	206	132	175.64	198.324	185.362	130.539	154.802	184.986	189.945	137.485
APPL1_3	359.464	5.04843e-06	0.00144266	0.334789	0.999907	386	373	384	358	449	325	346	290	372.51	383.29	411.439	317.912	431.716	337.756	319.034	302.051
APPL2_3	89.1448	5.11424e-06	0.00144268	0.148266	0.999907	93	58	117	124	90	52	111	82	89.7499	59.6001	125.36	110.115	86.5355	54.041	102.349	85.4075
APRT_3	228.98	2.46541e-06	0.00144267	0.601207	0.999907	249	213	240	243	229	245	253	184	240.298	218.876	257.149	215.79	220.185	254.616	233.282	191.646
APTX_3	37.5678	-4.45083e-07	0.00144269	0.845602	0.999907	33	48	41	36	20	27	58	41	31.8467	49.3242	43.9297	31.9688	19.2301	28.0597	53.4797	42.7037
AQP1_3	90.0269	2.97965e-06	0.00144269	0.143585	0.999907	110	40	105	162	74	79	141	32	106.156	41.1035	112.503	143.86	71.1514	82.1007	130.011	33.3298
AQP10_3	10.5501	-1.84491e-07	0.00144269	0.892391	0.999907	9	6	14	12	6	9	12	17	8.68548	6.16553	15.0004	10.6563	5.76903	9.35324	11.0648	17.7064
AQP11_3	3.78021	-2.75765e-07	0.00144269	0.597726	0.999907	0	13	2	1	3	5	4	2	0	13.3586	2.14291	0.888024	2.88452	5.19625	3.68825	2.08311
AQP5_3	603.051	-1.40339e-07	0.00144269	0.882306	0.999907	1543	1368	548	628	83	21	97	570	1489.08	1405.74	587.158	557.679	79.8049	21.8242	89.4402	593.686
AQP6_3	5.3423	-6.54982e-07	0.00144269	0.249761	0.999907	11	9	2	21	0	0	0	2	10.6156	9.24829	2.14291	18.6485	0	0	0	2.08311
AQP7_3	0.345774	8.80428e-08	0.0014427	0.76876	0.999907	0	0	0	0	0	0	3	0	0	0	0	0	0	0	2.76619	0
AQP9_3	13.5941	-2.63045e-07	0.00144269	0.801065	0.999907	31	24	10	23	7	1	3	12	29.9166	24.6621	10.7146	20.4245	6.73054	1.03925	2.76619	12.4987
AQR_3	81.5973	-1.59102e-06	0.00144268	0.563428	0.999907	73	72	88	68	80	133	61	79	70.4489	73.9863	94.2881	60.3856	76.9204	138.22	56.2459	82.2828
AR_3	22.6345	-1.34523e-06	0.00144269	0.416449	0.999907	5	11	10	7	39	77	15	16	4.82526	11.3035	10.7146	6.21616	37.4987	80.0222	13.831	16.6649
ARAF_3	35.4574	-5.10205e-07	0.00144269	0.81507	0.999907	34	27	28	38	28	51	50	32	32.8118	27.7449	30.0008	33.7449	26.9222	53.0017	46.1032	33.3298
ARAP1_3	44.1934	-5.24639e-07	0.00144269	0.822798	0.999907	26	35	25	52	59	42	75	48	25.0914	35.9656	26.7864	46.1772	56.7288	43.6485	69.1548	49.9946
ARAP2_3	36.6403	2.56143e-06	0.00144269	0.231513	0.999907	36	38	64	49	33	10	39	28	34.7419	39.0483	68.5732	43.5132	31.7297	10.3925	35.9605	29.1635
ARAP3_3	15.8898	-1.01104e-06	0.00144269	0.507242	0.999907	8	10	11	35	14	8	20	25	7.72042	10.2759	11.786	31.0808	13.4611	8.31399	18.4413	26.0389
ARCN1_3	218.522	-4.42515e-06	0.00144268	0.270196	0.999907	261	285	118	258	222	236	221	178	251.879	292.863	126.432	229.11	213.454	245.263	203.776	185.397
AREG_3	2.30589	-1.73284e-08	0.00144269	0.957966	0.999907	0	0	6	0	0	1	4	7	0	0	6.42874	0	0	1.03925	3.68825	7.29088
AREL1_3	68.7813	-1.68928e-06	0.00144268	0.610532	0.999907	70	77	61	72	79	77	56	64	67.5537	79.1243	65.3588	63.9377	75.9589	80.0222	51.6356	66.6595
ARF1_3	544.35	3.2534e-06	0.00144265	0.592847	0.999907	591	556	505	534	587	486	616	538	570.346	571.339	541.085	474.205	564.404	505.075	567.991	560.356
ARF3_3	291.677	2.29147e-06	0.00144267	0.617923	0.999907	221	142	315	368	318	272	360	374	213.277	145.918	337.509	326.793	305.759	282.676	331.943	389.541
ARF4_3	756.178	4.69838e-06	0.00144267	0.326022	0.999907	986	783	545	747	954	533	872	740	951.542	804.601	583.943	663.354	917.276	553.92	804.04	770.751
ARF5_3	100.669	2.467e-06	0.00144268	0.511844	0.999907	114	99	86	111	120	88	120	82	110.016	101.731	92.1452	98.5706	115.381	91.4539	110.648	85.4075
ARF6_3	353.395	3.53283e-06	0.00144266	0.489365	0.999907	346	302	338	296	376	326	450	425	333.908	310.332	362.152	262.855	361.526	338.795	414.929	442.661
ARFGAP1_3	56.2311	8.89095e-07	0.00144268	0.758341	0.999907	82	48	38	51	59	58	64	57	79.1343	49.3242	40.7153	45.2892	56.7288	60.2765	59.0121	59.3686
ARFGAP2_3	129.195	-2.87582e-06	0.00144268	0.441275	0.999907	145	112	116	163	121	164	106	120	139.933	115.09	124.289	144.748	116.342	170.437	97.7387	124.987
ARFGAP3_3	451.309	1.94581e-07	0.00144268	0.944104	0.999907	581	482	637	420	273	187	300	735	560.696	495.297	682.517	372.97	262.491	194.34	276.619	765.543
ARFGEF1_3	410.845	-8.25533e-07	0.00144266	0.867536	0.999907	378	342	371	374	335	412	583	531	364.79	351.435	397.51	332.121	322.104	428.171	537.563	553.066
ARFGEF2_3	44.8044	-9.62908e-08	0.00144269	0.964799	0.999907	37	41	52	38	57	42	35	58	35.707	42.1311	55.7157	33.7449	54.8058	43.6485	32.2722	60.4102
ARFGEF3_3	484.162	-4.69679e-06	0.00144266	0.386937	0.999907	331	345	621	934	352	297	512	562	319.433	354.518	665.374	829.414	338.45	308.657	472.097	585.354
ARFIP1_3	250.486	-1.67763e-06	0.00144266	0.740194	0.999907	211	196	195	230	213	233	390	364	203.626	201.407	208.934	204.245	204.801	242.145	359.605	379.126
ARFIP2_3	273.647	3.21565e-06	0.00144267	0.415603	0.999907	334	232	381	272	207	201	279	301	322.328	238.4	408.225	241.542	199.032	208.889	257.256	313.508
ARFRP1_3	261.797	9.84064e-07	0.00144266	0.838481	0.999907	243	182	265	299	263	292	310	270	234.508	187.021	283.936	265.519	252.876	303.461	285.84	281.22
ARG1_3	5.14939	1.09419e-07	0.00144269	0.875277	0.999907	2	9	6	5	3	4	12	1	1.93011	9.24829	6.42874	4.44012	2.88452	4.157	11.0648	1.04155
ARG2_3	5.58577	2.07554e-07	0.00144269	0.784936	0.999907	1	1	7	13	0	0	20	5	0.965053	1.02759	7.50019	11.5443	0	0	18.4413	5.20777
ARGLU1_3	702.294	-3.67636e-06	0.00144264	0.558512	0.999907	659	705	664	879	532	527	936	810	635.97	724.45	711.447	780.573	511.521	547.684	863.052	843.659
ARHGAP1_3	262.374	3.38695e-06	0.00144267	0.46998	0.999907	278	204	286	353	165	165	416	276	268.285	209.628	306.436	313.472	158.648	171.476	383.578	287.469
ARHGAP10_3	66.3847	-1.29409e-06	0.00144269	0.623404	0.999907	41	45	61	90	71	119	72	40	39.5672	46.2415	65.3588	79.9221	68.2669	123.671	66.3886	41.6622
ARHGAP12_3	182.259	-1.75149e-06	0.00144268	0.622371	0.999907	161	105	140	200	228	223	169	250	155.374	107.897	150.004	177.605	219.223	231.753	155.829	260.389
ARHGAP15_3	5.33	-4.47631e-07	0.00144269	0.559305	0.999907	1	13	6	8	3	1	5	6	0.965053	13.3586	6.42874	7.10419	2.88452	1.03925	4.61032	6.24933
ARHGAP17_3	125.187	-4.61256e-06	0.00144268	0.208379	0.999907	95	148	90	156	170	145	102	110	91.68	152.083	96.431	138.532	163.456	150.691	94.0505	114.571
ARHGAP18_3	76.9842	3.51612e-06	0.00144268	0.287991	0.999907	74	46	66	84	90	59	123	87	71.4139	47.2691	70.7161	74.594	86.5355	61.3157	113.414	90.6153
ARHGAP19_3	13.7785	-8.48697e-07	0.00144269	0.322817	0.999907	15	5	0	15	22	30	9	16	14.4758	5.13794	0	13.3204	21.1531	31.1775	8.29857	16.6649
ARHGAP20_3	136.357	-5.76208e-06	0.00144269	0.0347401	0.999907	4	18	20	50	361	372	120	152	3.86021	18.4966	21.4291	44.4012	347.103	386.601	110.648	158.316
ARHGAP21_3	14.9469	-5.75282e-07	0.00144269	0.70489	0.999907	12	21	7	6	12	8	21	33	11.5806	21.5793	7.50019	5.32814	11.5381	8.31399	19.3633	34.3713
ARHGAP22_3	2.8707	-3.24379e-07	0.00144269	0.47442	0.999907	1	0	1	4	4	4	0	9	0.965053	0	1.07146	3.55209	3.84602	4.157	0	9.37399
ARHGAP23_3	11.6086	1.54527e-07	0.00144269	0.8891	0.999907	1	1	8	21	22	6	19	18	0.965053	1.02759	8.57165	18.6485	21.1531	6.2355	17.5192	18.748
ARHGAP24_3	3.82494	-3.69154e-07	0.00144269	0.590662	0.999907	3	3	7	9	3	2	0	4	2.89516	3.08276	7.50019	7.99221	2.88452	2.0785	0	4.16622
ARHGAP25_3	9.36771	-7.882e-07	0.00144269	0.495541	0.999907	10	11	2	15	11	9	10	9	9.65053	11.3035	2.14291	13.3204	10.5766	9.35324	9.22064	9.37399
ARHGAP26_3	48.5666	2.23902e-06	0.00144269	0.367624	0.999907	148	74	52	46	15	12	23	24	142.828	76.0415	55.7157	40.8491	14.4226	12.471	21.2075	24.9973
ARHGAP27_3	121.696	2.28215e-06	0.00144268	0.509366	0.999907	182	196	166	127	71	74	102	64	175.64	201.407	177.862	112.779	68.2669	76.9044	94.0505	66.6595
ARHGAP28_3	25.1079	-1.86548e-06	0.00144269	0.09423	0.999907	1	17	17	87	22	31	24	11	0.965053	17.469	18.2147	77.258	21.1531	32.2167	22.1295	11.4571
ARHGAP29_3	177.792	3.74e-06	0.00144269	0.0452052	0.999907	29	14	28	53	186	104	955	130	27.9865	14.3862	30.0008	47.0652	178.84	108.082	880.571	135.402
ARHGAP30_3	11.1728	-1.54316e-06	0.00144269	0.219515	0.999907	6	8	7	17	3	16	18	16	5.79032	8.2207	7.50019	15.0964	2.88452	16.628	16.5971	16.6649
ARHGAP31_3	58.0466	2.13199e-06	0.00144269	0.264156	0.999907	44	17	53	108	56	50	121	33	42.4623	17.469	56.7872	95.9065	53.8443	51.9625	111.57	34.3713
ARHGAP32_3	381.173	-3.93745e-06	0.00144269	0.126899	0.999907	500	590	207	422	428	252	165	517	482.526	606.277	221.791	374.746	411.524	261.891	152.141	538.484
ARHGAP33_3	25.7384	-1.11832e-06	0.00144269	0.570635	0.999907	22	22	20	50	29	35	20	13	21.2312	22.6069	21.4291	44.4012	27.8837	36.3737	18.4413	13.5402
ARHGAP35_3	47.2922	-1.15001e-06	0.00144269	0.660204	0.999907	48	52	23	49	68	56	49	40	46.3225	53.4346	24.6435	43.5132	65.3824	58.198	45.1811	41.6622
ARHGAP36_3	2.5636	-2.42305e-07	0.00144269	0.541684	0.999907	1	1	0	13	1	0	2	4	0.965053	1.02759	0	11.5443	0.961505	0	1.84413	4.16622
ARHGAP39_3	20.48	1.29806e-06	0.00144269	0.410266	0.999907	18	26	12	12	36	22	33	8	17.371	26.7173	12.8575	10.6563	34.6142	22.8635	30.4281	8.33244
ARHGAP4_3	6.23029	-2.14048e-06	0.00144269	0.0292561	0.999907	1	4	1	8	2	12	6	16	0.965053	4.11035	1.07146	7.10419	1.92301	12.471	5.53238	16.6649
ARHGAP42_3	128.444	3.45774e-06	0.00144268	0.285379	0.999907	154	122	81	107	218	91	149	125	148.618	125.366	86.7879	95.0185	209.608	94.5717	137.387	130.194
ARHGAP44_3	5.64271	-2.29766e-07	0.00144269	0.737237	0.999907	1	7	0	1	14	3	11	9	0.965053	7.19312	0	0.888024	13.4611	3.11775	10.1427	9.37399
ARHGAP45_3	30.0946	-2.868e-06	0.00144269	0.154711	0.999907	23	18	29	66	14	35	25	36	22.1962	18.4966	31.0722	58.6096	13.4611	36.3737	23.0516	37.496
ARHGAP5_3	975.555	-1.10512e-05	0.00144267	0.0640282	0.999907	1089	1295	687	1167	984	938	807	946	1050.94	1330.73	736.09	1036.32	946.121	974.816	744.105	985.311
ARHGAP6_3	8.76405	1.30263e-06	0.00144269	0.262602	0.999907	8	6	7	8	23	4	11	5	7.72042	6.16553	7.50019	7.10419	22.1146	4.157	10.1427	5.20777
ARHGAP8_3	128.137	-1.68247e-06	0.00144268	0.643382	0.999907	138	174	155	138	87	97	118	126	133.177	178.8	166.076	122.547	83.651	100.807	108.804	131.236
ARHGAP9_3	6.21703	-8.67481e-07	0.00144269	0.408012	0.999907	1	1	5	15	8	9	4	8	0.965053	1.02759	5.35728	13.3204	7.69204	9.35324	3.68825	8.33244
ARHGDIA_3	211.375	1.19488e-06	0.00144267	0.778927	0.999907	260	191	210	226	180	226	237	184	250.914	196.269	225.006	200.693	173.071	234.87	218.529	191.646
ARHGDIB_3	163.339	-5.97206e-06	0.00144268	0.0856314	0.999907	80	115	170	261	105	215	208	174	77.2042	118.173	182.147	231.774	100.958	223.439	191.789	181.231
ARHGDIG_3	0.240376	6.17198e-08	0.0014427	0.784744	0.999907	0	0	0	0	2	0	0	0	0	0	0	0	1.92301	0	0	0
ARHGEF1_3	148.219	-5.32535e-07	0.00144268	0.879382	0.999907	127	157	140	169	126	153	211	122	122.562	161.331	150.004	150.076	121.15	159.005	194.555	127.07
ARHGEF10_3	25.7027	1.94289e-06	0.00144269	0.200019	0.999907	21	8	17	42	42	16	52	16	20.2661	8.2207	18.2147	37.297	40.3832	16.628	47.9473	16.6649
ARHGEF10L_3	107.801	7.76505e-07	0.00144269	0.532574	0.999907	139	160	48	151	90	68	224	14	134.142	164.414	51.4299	134.092	86.5355	70.669	206.542	14.5818
ARHGEF11_3	64.7439	9.45905e-07	0.00144269	0.556482	0.999907	73	41	28	70	73	100	126	22	70.4489	42.1311	30.0008	62.1616	70.1899	103.925	116.18	22.9142
ARHGEF12_3	370.425	4.44844e-06	0.00144266	0.404791	0.999907	269	259	367	416	540	378	440	343	259.599	266.145	393.224	369.418	519.213	392.836	405.708	357.253
ARHGEF15_3	4.89957	6.54467e-07	0.00144269	0.18675	0.999907	4	0	14	10	1	3	8	0	3.86021	0	15.0004	8.88024	0.961505	3.11775	7.37651	0
ARHGEF16_3	23.9438	-7.51117e-07	0.00144269	0.690802	0.999907	21	29	18	37	36	36	12	6	20.2661	29.8001	19.2862	32.8569	34.6142	37.413	11.0648	6.24933
ARHGEF17_3	99.5597	4.76411e-07	0.00144268	0.859179	0.999907	82	61	82	211	120	81	116	70	79.1343	62.6829	87.8594	187.373	115.381	84.1792	106.959	72.9088
ARHGEF18_3	104.515	-7.49755e-07	0.00144268	0.801273	0.999907	94	117	107	82	111	92	96	141	90.715	120.228	114.646	72.8179	106.727	95.6109	88.5181	146.859
ARHGEF19_3	17.3783	-2.19102e-07	0.00144269	0.901366	0.999907	12	15	30	38	8	8	18	13	11.5806	15.4138	32.1437	33.7449	7.69204	8.31399	16.5971	13.5402
ARHGEF2_3	37.8083	-4.63964e-06	0.00144269	0.0311343	0.999907	19	32	16	78	37	49	33	46	18.336	32.8828	17.1433	69.2658	35.5757	50.9232	30.4281	47.9115
ARHGEF25_3	13.4552	-1.06653e-06	0.00144269	0.349657	0.999907	4	13	4	10	13	33	24	8	3.86021	13.3586	4.28582	8.88024	12.4996	34.2952	22.1295	8.33244
ARHGEF26_3	16.7165	5.71725e-07	0.00144269	0.661156	0.999907	1	5	15	16	23	14	50	14	0.965053	5.13794	16.0718	14.2084	22.1146	14.5495	46.1032	14.5818
ARHGEF28_3	20.5816	1.17895e-06	0.00144269	0.480352	0.999907	15	17	17	17	28	26	38	10	14.4758	17.469	18.2147	15.0964	26.9222	27.0205	35.0384	10.4155
ARHGEF3_3	181.682	4.60439e-06	0.00144268	0.184739	0.999907	140	112	182	130	363	184	170	188	135.107	115.09	195.005	115.443	349.026	191.222	156.751	195.812
ARHGEF33_3	6.02494	7.71016e-07	0.00144269	0.186983	0.999907	7	14	10	0	5	3	8	1	6.75537	14.3862	10.7146	0	4.80753	3.11775	7.37651	1.04155
ARHGEF37_3	24.3658	-1.09529e-06	0.00144269	0.533069	0.999907	51	45	3	11	33	24	12	18	49.2177	46.2415	3.21437	9.76826	31.7297	24.942	11.0648	18.748
ARHGEF38_3	7.80245	-1.65824e-07	0.00144269	0.848893	0.999907	16	10	2	3	0	0	12	20	15.4408	10.2759	2.14291	2.66407	0	0	11.0648	20.8311
ARHGEF39_3	32.4842	-2.01719e-06	0.00144269	0.36525	0.999907	24	19	15	28	55	65	21	35	23.1613	19.5242	16.0718	24.8647	52.8828	67.5512	19.3633	36.4544
ARHGEF4_3	11.2567	1.42508e-06	0.00144269	0.30857	0.999907	8	5	8	10	11	4	33	14	7.72042	5.13794	8.57165	8.88024	10.5766	4.157	30.4281	14.5818
ARHGEF40_3	814.17	1.597e-06	0.00144266	0.76726	0.999907	865	761	809	942	833	952	863	583	834.771	781.995	866.808	836.518	800.934	989.365	795.741	607.226
ARHGEF5_3	56.786	5.06565e-07	0.00144269	0.835508	0.999907	46	45	56	29	74	86	55	64	44.3924	46.2415	60.0015	25.7527	71.1514	89.3754	50.7135	66.6595
ARHGEF6_3	61.7838	-1.06769e-06	0.00144268	0.719164	0.999907	55	67	57	94	66	48	62	55	53.0779	68.8484	61.073	83.4742	63.4594	49.884	57.1679	57.2855
ARHGEF7_3	109.398	6.44092e-07	0.00144268	0.82976	0.999907	170	115	79	146	79	92	141	74	164.059	118.173	84.645	129.651	75.9589	95.6109	130.011	77.0751
ARHGEF9_3	6.51049	-1.32238e-06	0.00144269	0.104674	0.999907	1	0	2	9	5	17	2	16	0.965053	0	2.14291	7.99221	4.80753	17.6672	1.84413	16.6649
ARID1A_3	288.857	2.8959e-07	0.00144266	0.955849	0.999907	299	276	260	289	312	346	312	246	288.551	283.614	278.579	256.639	299.99	359.58	287.684	256.222
ARID1B_3	350.889	4.14487e-06	0.00144268	0.286837	0.999907	389	336	230	266	388	387	606	259	375.406	345.27	246.435	236.214	373.064	402.189	558.771	269.763
ARID2_3	178.208	-2.15433e-06	0.00144267	0.602932	0.999907	142	112	156	264	290	300	95	90	137.038	115.09	167.147	234.438	278.837	311.775	87.596	93.7399
ARID3A_3	375.747	-4.55155e-06	0.00144266	0.396679	0.999907	254	269	324	463	455	524	415	347	245.123	276.421	347.152	411.155	437.485	544.567	382.656	361.42
ARID3B_3	70.8467	-1.452e-07	0.00144269	0.948539	0.999907	71	53	83	106	41	88	90	45	68.5188	54.4622	88.9308	94.1305	39.4217	91.4539	82.9857	46.87
ARID3C_3	0.520777	-1.07505e-07	0.0014427	0.765777	0.999907	0	0	0	0	0	0	0	4	0	0	0	0	0	0	0	4.16622
ARID4A_3	301.367	-2.33931e-06	0.00144267	0.614753	0.999907	274	310	258	377	344	376	301	209	264.424	318.552	276.436	334.785	330.758	390.758	277.541	217.685
ARID4B_3	532.801	-3.75071e-06	0.00144268	0.285209	0.999907	184	363	1151	1056	418	365	320	446	177.57	373.014	1233.25	937.753	401.909	379.326	295.06	464.533
ARID5A_3	13.7701	-8.78734e-08	0.00144269	0.953599	0.999907	12	13	13	24	12	12	18	9	11.5806	13.3586	13.9289	21.3126	11.5381	12.471	16.5971	9.37399
ARID5B_3	82.1835	1.21889e-07	0.00144268	0.968582	0.999907	67	80	96	111	91	48	79	95	64.6585	82.207	102.86	98.5706	87.497	49.884	72.843	98.9477
ARIH1_3	233.79	-1.63196e-06	0.00144267	0.719926	0.999907	208	216	244	273	232	290	239	191	200.731	221.959	261.435	242.43	223.069	301.382	220.373	198.937
ARIH2_3	286.419	1.33504e-06	0.00144267	0.773768	0.999907	315	235	249	298	252	297	392	290	303.992	241.483	266.793	264.631	242.299	308.657	361.449	302.051
ARL1_3	157.168	2.17974e-06	0.00144267	0.588594	0.999907	162	148	153	222	169	124	186	120	156.339	152.083	163.933	197.141	162.494	128.867	171.504	124.987
ARL10_3	37.5064	4.62515e-07	0.00144269	0.833879	0.999907	34	44	28	39	53	50	41	16	32.8118	45.2139	30.0008	34.6329	50.9598	51.9625	37.8046	16.6649
ARL13B_3	46.698	-1.38519e-06	0.00144269	0.591361	0.999907	48	37	18	34	73	66	44	58	46.3225	38.0208	19.2862	30.1928	70.1899	68.5905	40.5708	60.4102
ARL14EP_3	65.7554	-3.74924e-06	0.00144269	0.202407	0.999907	64	83	39	90	75	63	53	68	61.7634	85.2898	41.7868	79.9221	72.1129	65.4727	48.8694	70.8257
ARL15_3	50.125	1.15885e-06	0.00144269	0.657916	0.999907	32	37	53	70	59	46	76	37	30.8817	38.0208	56.7872	62.1616	56.7288	47.8055	70.0768	38.5375
ARL16_3	48.0601	-1.65863e-07	0.00144268	0.951653	0.999907	48	47	39	60	70	56	39	32	46.3225	48.2966	41.7868	53.2814	67.3054	58.198	35.9605	33.3298
ARL17A_3	60.3064	7.59347e-07	0.00144268	0.797092	0.999907	60	36	60	70	79	72	53	59	57.9032	36.9932	64.2874	62.1616	75.9589	74.8259	48.8694	61.4517
ARL2_3	53.6967	5.04702e-07	0.00144269	0.842961	0.999907	67	44	48	77	44	58	66	35	64.6585	45.2139	51.4299	68.3778	42.3062	60.2765	60.8562	36.4544
ARL2BP_3	675.52	9.99482e-06	0.00144266	0.11252	0.999907	950	744	678	646	717	538	668	536	916.8	764.526	726.447	573.663	689.399	559.116	615.939	558.273
ARL3_3	82.6604	8.64045e-07	0.00144269	0.664789	0.999907	91	53	18	73	138	85	154	69	87.8198	54.4622	19.2862	64.8257	132.688	88.3362	141.998	71.8673
ARL4A_3	30.5628	-1.3368e-06	0.00144269	0.428359	0.999907	28	24	52	44	26	36	7	28	27.0215	24.6621	55.7157	39.073	24.9991	37.413	6.45445	29.1635
ARL4C_3	203.704	1.98374e-06	0.00144268	0.517832	0.999907	161	128	175	326	321	133	234	195	155.374	131.531	187.505	289.496	308.643	138.22	215.763	203.103
ARL4D_3	3.72132	2.815e-07	0.00144269	0.586995	0.999907	1	0	8	13	1	3	5	0	0.965053	0	8.57165	11.5443	0.961505	3.11775	4.61032	0
ARL5B_3	371.111	-9.90943e-06	0.00144267	0.0814222	0.999907	275	325	274	426	425	457	387	439	265.39	333.966	293.579	378.298	408.64	474.937	356.839	457.243
ARL5C_3	24.2911	-2.00388e-06	0.00144269	0.279528	0.999907	34	43	21	39	12	9	11	28	32.8118	44.1863	22.5006	34.6329	11.5381	9.35324	10.1427	29.1635
ARL6_3	11.2611	-5.29006e-07	0.00144269	0.490744	0.999907	25	12	0	19	13	9	6	9	24.1263	12.3311	0	16.8724	12.4996	9.35324	5.53238	9.37399
ARL6IP1_3	454.046	-1.09794e-06	0.00144266	0.822762	0.999907	603	493	251	278	569	539	418	514	581.927	506.601	268.935	246.871	547.097	560.155	385.423	535.359
ARL6IP4_3	134.576	9.44623e-07	0.00144268	0.781694	0.999907	159	138	176	122	106	128	126	128	153.443	141.807	188.576	108.339	101.92	133.024	116.18	133.319
ARL6IP5_3	155.024	1.29469e-06	0.00144267	0.736565	0.999907	141	110	160	254	142	131	204	128	136.072	113.035	171.433	225.558	136.534	136.142	188.101	133.319
ARL8A_3	138.645	-3.32628e-06	0.00144267	0.431919	0.999907	117	126	138	163	129	140	144	165	112.911	129.476	147.861	144.748	124.034	145.495	132.777	171.857
ARL8B_3	193.016	-1.96303e-07	0.00144266	0.965605	0.999907	212	210	256	279	156	141	157	154	204.591	215.793	274.293	247.759	149.995	146.534	144.764	160.399
ARL9_3	1.45621	8.79244e-08	0.0014427	0.68752	0.999907	1	0	9	0	0	0	0	1	0.965053	0	9.6431	0	0	0	0	1.04155
ARMC1_3	216.827	-3.27315e-06	0.00144267	0.455119	0.999907	200	203	251	319	154	218	227	189	193.011	208.6	268.935	283.28	148.072	226.556	209.308	196.854
ARMC10_3	335.977	4.52243e-06	0.00144267	0.320476	0.999907	385	423	314	330	400	242	371	263	371.545	434.67	336.437	293.048	384.602	251.498	342.086	273.929
ARMC12_3	0.750776	4.48344e-08	0.00144269	0.892391	0.999907	0	0	1	1	0	0	1	3	0	0	1.07146	0.888024	0	0	0.922064	3.12466
ARMC2_3	0.360565	5.16609e-08	0.0014427	0.771881	0.999907	0	0	0	0	3	0	0	0	0	0	0	0	2.88452	0	0	0
ARMC5_3	12.4652	3.44127e-07	0.00144269	0.775666	0.999907	10	11	24	9	10	23	8	4	9.65053	11.3035	25.7149	7.99221	9.61505	23.9027	7.37651	4.16622
ARMC6_3	14.8714	-2.86681e-06	0.00144269	0.0803197	0.999907	4	8	10	29	14	22	11	23	3.86021	8.2207	10.7146	25.7527	13.4611	22.8635	10.1427	23.9558
ARMC8_3	109.606	-6.36529e-07	0.00144268	0.849701	0.999907	124	91	86	95	143	136	87	123	119.667	93.5105	92.1452	84.3622	137.495	141.338	80.2195	128.111
ARMC9_3	30.4398	1.17655e-06	0.00144269	0.558209	0.999907	15	18	42	51	39	32	39	13	14.4758	18.4966	45.0011	45.2892	37.4987	33.256	35.9605	13.5402
ARMCX1_3	17.2126	-4.81295e-07	0.00144269	0.774948	0.999907	17	18	10	26	23	18	17	12	16.4059	18.4966	10.7146	23.0886	22.1146	18.7065	15.6751	12.4987
ARMCX2_3	65.7108	8.85117e-07	0.00144269	0.692701	0.999907	54	60	40	77	118	97	70	21	52.1129	61.6553	42.8582	68.3778	113.458	100.807	64.5445	21.8727
ARMCX3_3	984.467	7.76803e-06	0.00144267	0.134191	0.999907	973	907	1176	1014	1344	788	951	822	938.996	932.022	1260.03	900.456	1292.26	818.928	876.883	856.158
ARMCX4_3	9.25245	2.02176e-06	0.00144269	0.116614	0.999907	11	3	18	9	10	7	13	4	10.6156	3.08276	19.2862	7.99221	9.61505	7.27474	11.9868	4.16622
ARMCX5_3	21.5504	9.38303e-07	0.00144269	0.5286	0.999907	43	13	11	32	24	13	25	17	41.4973	13.3586	11.786	28.4168	23.0761	13.5102	23.0516	17.7064
ARMH1_3	9.63955	-1.56579e-07	0.00144269	0.898835	0.999907	8	9	19	11	6	12	6	6	7.72042	9.24829	20.3577	9.76826	5.76903	12.471	5.53238	6.24933
ARMH3_3	51.5236	-1.37154e-06	0.00144269	0.606799	0.999907	41	49	45	59	45	69	66	44	39.5672	50.3518	48.2155	52.3934	43.2677	71.7082	60.8562	45.8284
ARMH4_3	8.91879	-1.93773e-07	0.00144269	0.731439	0.999907	3	4	2	40	4	5	18	1	2.89516	4.11035	2.14291	35.5209	3.84602	5.19625	16.5971	1.04155
ARMT1_3	46.8199	2.44821e-06	0.00144269	0.336345	0.999907	34	28	62	66	55	49	63	25	32.8118	28.7725	66.4303	58.6096	52.8828	50.9232	58.09	26.0389
ARNT_3	75.8762	-8.07311e-07	0.00144268	0.787104	0.999907	83	117	68	67	80	58	64	75	80.0994	120.228	72.859	59.4976	76.9204	60.2765	59.0121	78.1166
ARNT2_3	341.487	3.60764e-06	0.00144268	0.314118	0.999907	575	442	433	308	182	256	361	203	554.905	454.194	463.94	273.511	174.994	266.048	332.865	211.436
ARNTL_3	54.9516	-2.773e-06	0.00144269	0.330159	0.999907	60	74	50	101	37	31	45	51	57.9032	76.0415	53.5728	89.6904	35.5757	32.2167	41.4929	53.1193
ARNTL2_3	47.1052	5.42866e-07	0.00144269	0.820407	0.999907	38	35	17	35	28	22	140	73	36.672	35.9656	18.2147	31.0808	26.9222	22.8635	129.089	76.0335
ARPC1A_3	358.449	-5.17162e-07	0.00144267	0.909304	0.999907	525	495	340	302	326	340	262	299	506.653	508.656	364.295	268.183	313.451	353.345	241.581	311.425
ARPC1B_3	258.82	-3.01586e-06	0.00144266	0.542174	0.999907	291	254	142	202	212	240	390	369	280.83	261.007	152.147	179.381	203.839	249.42	359.605	384.334
ARPC2_3	477.572	3.26104e-06	0.00144265	0.557445	0.999907	544	389	488	593	457	404	534	475	524.989	399.732	522.87	526.598	439.408	419.857	492.382	494.739
ARPC3_3	348.381	-1.3454e-06	0.00144265	0.810947	0.999907	306	306	374	439	364	349	356	332	295.306	314.442	400.724	389.842	349.988	362.698	328.255	345.796
ARPC4_3	789.83	5.31993e-07	0.00144266	0.920265	0.999907	993	846	820	973	553	681	909	644	958.298	869.34	878.594	864.047	531.712	707.729	838.156	670.761
ARPC5_3	438.759	3.77585e-06	0.00144266	0.475003	0.999907	377	404	673	657	329	273	492	358	363.825	415.146	721.09	583.431	316.335	283.715	453.655	372.877
ARPC5L_3	286.838	1.05413e-06	0.00144267	0.805288	0.999907	301	274	207	299	369	220	332	332	290.481	281.559	221.791	265.519	354.795	228.635	306.125	345.796
ARPIN_3	191.05	4.15553e-06	0.00144267	0.378193	0.999907	205	180	198	180	224	184	206	170	197.836	184.966	212.148	159.844	215.377	191.222	189.945	177.064
ARPP19_3	181.679	-1.48023e-06	0.00144267	0.697387	0.999907	230	225	240	208	118	144	135	164	221.962	231.207	257.149	184.709	113.458	149.652	124.479	170.815
ARPP21_3	2.88967	1.84329e-07	0.00144269	0.266829	0.999907	0	0	12	0	0	1	10	0	0	0	12.8575	0	0	1.03925	9.22064	0
ARR3_3	2.68215	-4.58548e-08	0.00144269	0.911027	0.999907	5	7	5	0	1	2	0	1	4.82526	7.19312	5.35728	0	0.961505	2.0785	0	1.04155
ARRB1_3	524.762	6.06859e-06	0.00144268	0.160776	0.999907	572	474	902	659	430	470	468	263	552.01	487.077	966.453	585.208	413.447	488.447	431.526	273.929
ARRB2_3	45.0983	-1.04245e-06	0.00144268	0.705659	0.999907	43	48	42	62	41	45	49	37	41.4973	49.3242	45.0011	55.0575	39.4217	46.7662	45.1811	38.5375
ARRDC1_3	118.108	-5.01685e-08	0.00144268	0.933355	0.999907	143	109	169	138	56	87	121	130	138.003	112.007	181.076	122.547	53.8443	90.4147	111.57	135.402
ARRDC2_3	50.0936	-2.04888e-06	0.00144269	0.328726	0.999907	54	26	35	72	29	55	52	84	52.1129	26.7173	37.501	63.9377	27.8837	57.1587	47.9473	87.4906
ARRDC3_3	240.997	-2.2791e-07	0.00144269	0.89862	0.999907	318	242	221	274	223	74	122	469	306.887	248.676	236.792	243.318	214.416	76.9044	112.492	488.489
ARRDC4_3	32.8343	-5.47865e-07	0.00144269	0.758105	0.999907	31	32	17	63	48	25	31	24	29.9166	32.8828	18.2147	55.9455	46.1523	25.9812	28.584	24.9973
ARRDC5_3	0.25412	1.2402e-07	0.0014427	0.717613	0.999907	0	0	1	0	1	0	0	0	0	0	1.07146	0	0.961505	0	0	0
ARSA_3	141.355	-3.07206e-07	0.00144268	0.929984	0.999907	194	138	156	199	85	122	144	112	187.22	141.807	167.147	176.717	81.728	126.788	132.777	116.654
ARSB_3	5.63273	-2.41289e-07	0.00144269	0.651384	0.999907	1	2	4	10	1	9	19	1	0.965053	2.05518	4.28582	8.88024	0.961505	9.35324	17.5192	1.04155
ARSD_3	167.989	-4.44507e-06	0.00144267	0.28285	0.999907	162	168	125	150	153	228	181	189	156.339	172.635	133.932	133.204	147.11	236.949	166.894	196.854
ARSG_3	30.3433	1.21837e-06	0.00144269	0.574108	0.999907	65	37	21	33	22	20	32	18	62.7284	38.0208	22.5006	29.3048	21.1531	20.785	29.506	18.748
ARSH_3	0.999027	-8.78487e-08	0.0014427	0.726335	0.999907	0	0	0	9	0	0	0	0	0	0	0	7.99221	0	0	0	0
ARSI_3	1.18209	1.83163e-07	0.00144269	0.5625	0.999907	0	0	2	3	1	0	4	0	0	0	2.14291	2.66407	0.961505	0	3.68825	0
ARSJ_3	2.90186	-2.39072e-07	0.00144269	0.62415	0.999907	0	0	6	12	0	0	1	5	0	0	6.42874	10.6563	0	0	0.922064	5.20777
ARSK_3	15.1762	-1.32026e-06	0.00144269	0.316114	0.999907	14	20	1	6	20	11	15	35	13.5107	20.5518	1.07146	5.32814	19.2301	11.4317	13.831	36.4544
ARSL_3	1.28982	-3.87437e-08	0.00144269	0.906028	0.999907	0	0	3	8	0	0	0	0	0	0	3.21437	7.10419	0	0	0	0
ART1_3	0.245164	3.05387e-07	0.0014427	0.995064	0.999907	0	0	0	0	0	1	1	0	0	0	0	0	0	1.03925	0.922064	0
ART3_3	1.97226	2.30295e-07	0.00144269	0.38839	0.999907	0	4	4	1	1	0	6	0	0	4.11035	4.28582	0.888024	0.961505	0	5.53238	0
ART4_3	2.27578	-3.71924e-07	0.00144269	0.144183	0.999907	1	0	0	3	0	2	0	12	0.965053	0	0	2.66407	0	2.0785	0	12.4987
ART5_3	0.628057	7.63897e-08	0.00144269	0.764701	0.999907	0	0	3	1	0	0	1	0	0	0	3.21437	0.888024	0	0	0.922064	0
ARTN_3	5.77698	4.98556e-07	0.00144269	0.822297	0.999907	8	2	4	6	7	8	6	6	7.72042	2.05518	4.28582	5.32814	6.73054	8.31399	5.53238	6.24933
ARV1_3	34.2516	-2.98876e-07	0.00144269	0.85779	0.999907	56	20	42	45	18	40	23	33	54.043	20.5518	45.0011	39.9611	17.3071	41.57	21.2075	34.3713
ARVCF_3	37.011	-3.11449e-07	0.00144269	0.898284	0.999907	21	17	37	64	42	35	46	41	20.2661	17.469	39.6439	56.8335	40.3832	36.3737	42.4149	42.7037
AS3MT_3	47.7665	-1.18254e-06	0.00144269	0.376824	0.999907	48	38	1	23	68	119	63	27	46.3225	39.0483	1.07146	20.4245	65.3824	123.671	58.09	28.122
ASAH1_3	65.5423	-3.16509e-06	0.00144268	0.280668	0.999907	20	27	80	167	50	44	74	78	19.3011	27.7449	85.7165	148.3	48.0753	45.727	68.2327	81.2413
ASAH2_3	0.370815	-1.4045e-07	0.0014427	0.646757	0.999907	0	0	0	1	0	2	0	0	0	0	0	0.888024	0	2.0785	0	0
ASAP1_3	36.9755	-1.17166e-06	0.00144269	0.519652	0.999907	21	14	17	73	43	31	49	57	20.2661	14.3862	18.2147	64.8257	41.3447	32.2167	45.1811	59.3686
ASAP2_3	119.46	-2.53636e-07	0.00144268	0.926637	0.999907	135	122	76	159	150	172	111	50	130.282	125.366	81.4306	141.196	144.226	178.751	102.349	52.0777
ASAP3_3	82.9015	-4.68351e-06	0.00144268	0.148706	0.999907	92	87	66	104	90	121	41	69	88.7849	89.4002	70.7161	92.3545	86.5355	125.749	37.8046	71.8673
ASB1_3	133.703	6.61488e-07	0.00144267	0.872549	0.999907	163	145	113	160	147	108	133	119	157.304	149	121.075	142.084	141.341	112.239	122.634	123.945
ASB10_3	2.08976	-1.96507e-08	0.0014427	0.696292	0.999907	0	1	0	0	0	8	8	0	0	1.02759	0	0	0	8.31399	7.37651	0
ASB11_3	0.711269	1.39224e-07	0.0014427	0.544327	0.999907	0	0	0	0	4	0	2	0	0	0	0	0	3.84602	0	1.84413	0
ASB13_3	62.8967	-1.49573e-06	0.00144268	0.598202	0.999907	45	63	23	31	80	100	100	67	43.4274	64.738	24.6435	27.5287	76.9204	103.925	92.2064	69.7842
ASB14_3	0.230516	-4.23369e-08	0.0014427	0.785796	0.999907	0	0	0	0	0	0	2	0	0	0	0	0	0	0	1.84413	0
ASB15_3	2.85514	-6.10362e-07	0.00144269	0.204413	0.999907	5	2	0	3	0	2	2	9	4.82526	2.05518	0	2.66407	0	2.0785	1.84413	9.37399
ASB16_3	0.260389	-8.12815e-08	0.0014427	0.783073	0.999907	0	0	0	0	0	0	0	2	0	0	0	0	0	0	0	2.08311
ASB2_3	2.2267	5.01323e-07	0.00144269	0.212383	0.999907	1	0	2	0	4	0	5	6	0.965053	0	2.14291	0	3.84602	0	4.61032	6.24933
ASB3_3	87.3857	-1.26683e-06	0.00144268	0.716611	0.999907	79	88	101	156	91	73	66	59	76.2392	90.4277	108.217	138.532	87.497	75.8652	60.8562	61.4517
ASB5_3	17.4684	4.21927e-07	0.00144269	0.466416	0.999907	8	1	34	12	17	6	1	58	7.72042	1.02759	36.4295	10.6563	16.3456	6.2355	0.922064	60.4102
ASB6_3	49.7304	-1.18412e-06	0.00144269	0.656536	0.999907	68	55	41	51	47	45	37	58	65.6236	56.5173	43.9297	45.2892	45.1908	46.7662	34.1164	60.4102
ASB7_3	51.3917	-1.57859e-06	0.00144269	0.512876	0.999907	47	63	40	79	67	37	37	49	45.3575	64.738	42.8582	70.1539	64.4209	38.4522	34.1164	51.0362
ASB8_3	44.1059	5.47073e-07	0.00144269	0.795951	0.999907	38	54	41	47	53	18	51	56	36.672	55.4898	43.9297	41.7371	50.9598	18.7065	47.0252	58.3271
ASB9_3	13.2101	-5.21536e-08	0.00144269	0.947741	0.999907	30	20	17	4	12	18	0	4	28.9516	20.5518	18.2147	3.55209	11.5381	18.7065	0	4.16622
ASCC1_3	34.7707	1.33484e-07	0.00144269	0.955861	0.999907	31	29	29	55	42	27	41	31	29.9166	29.8001	31.0722	48.8413	40.3832	28.0597	37.8046	32.2882
ASCC2_3	144.191	5.97731e-07	0.00144268	0.867256	0.999907	159	131	116	182	122	70	192	204	153.443	134.614	124.289	161.62	117.304	72.7474	177.036	212.477
ASCC3_3	115.229	-7.18689e-07	0.00144267	0.85496	0.999907	129	123	133	140	111	118	89	89	124.492	126.393	142.504	124.323	106.727	122.631	82.0637	92.6984
ASCL2_3	7.37405	-7.99343e-07	0.00144269	0.357848	0.999907	2	7	4	1	6	24	5	9	1.93011	7.19312	4.28582	0.888024	5.76903	24.942	4.61032	9.37399
ASCL4_3	0.478903	-1.44743e-07	0.0014427	0.591662	0.999907	0	2	0	2	0	0	0	0	0	2.05518	0	1.77605	0	0	0	0
ASF1A_3	57.7761	2.32442e-06	0.00144268	0.448146	0.999907	66	41	46	54	74	60	73	56	63.6935	42.1311	49.287	47.9533	71.1514	62.355	67.3106	58.3271
ASF1B_3	61.5523	-2.51216e-06	0.00144269	0.256665	0.999907	84	58	18	76	68	78	54	66	81.0644	59.6001	19.2862	67.4898	65.3824	81.0614	49.7914	68.7426
ASGR2_3	13.4614	-5.0886e-07	0.00144269	0.667109	0.999907	7	11	39	38	3	1	2	8	6.75537	11.3035	41.7868	33.7449	2.88452	1.03925	1.84413	8.33244
ASH1L_3	618.003	5.20484e-07	0.00144266	0.919579	0.999907	577	659	511	703	784	653	683	457	556.836	677.181	547.514	624.281	753.82	678.63	629.769	475.991
ASH2L_3	88.0453	4.84339e-06	0.00144268	0.155723	0.999907	105	75	103	72	88	81	117	72	101.331	77.0691	110.36	63.9377	84.6125	84.1792	107.881	74.9919
ASIC2_3	25.5762	1.44835e-06	0.00144269	0.150262	0.999907	111	62	2	9	9	1	14	1	107.121	63.7105	2.14291	7.99221	8.65355	1.03925	12.9089	1.04155
ASIC3_3	15.0399	-9.57185e-07	0.00144269	0.527091	0.999907	8	11	16	17	27	23	5	14	7.72042	11.3035	17.1433	15.0964	25.9606	23.9027	4.61032	14.5818
ASIC5_3	23.7017	-1.45877e-07	0.00144269	0.583565	0.999907	0	0	3	91	10	39	59	1	0	0	3.21437	80.8101	9.61505	40.5307	54.4018	1.04155
ASL_3	32.263	3.71648e-06	0.00144269	0.0701784	0.999907	44	26	22	6	58	38	42	25	42.4623	26.7173	23.572	5.32814	55.7673	39.4915	38.7267	26.0389
ASMTL_3	45.2064	1.7078e-06	0.00144269	0.459153	0.999907	38	52	46	24	71	49	48	36	36.672	53.4346	49.287	21.3126	68.2669	50.9232	44.2591	37.496
ASNS_3	77.4472	1.53064e-06	0.00144269	0.551886	0.999907	64	48	81	45	97	76	86	125	61.7634	49.3242	86.7879	39.9611	93.266	78.9829	79.2975	130.194
ASNSD1_3	160.93	-1.91755e-06	0.00144267	0.647578	0.999907	163	196	127	189	204	167	140	121	157.304	201.407	136.075	167.836	196.147	173.555	129.089	126.028
ASPA_3	6.37278	1.05499e-06	0.00144269	0.199776	0.999907	8	0	5	6	4	3	21	6	7.72042	0	5.35728	5.32814	3.84602	3.11775	19.3633	6.24933
ASPG_3	0.635883	-9.45903e-08	0.00144269	0.751556	0.999907	1	3	0	0	0	1	0	0	0.965053	3.08276	0	0	0	1.03925	0	0
ASPH_3	102.24	-2.62413e-06	0.00144268	0.381647	0.999907	102	97	83	115	55	116	147	115	98.4354	99.676	88.9308	102.123	52.8828	120.553	135.543	119.779
ASPHD2_3	2.22584	-3.18706e-07	0.00144269	0.283257	0.999907	0	0	0	4	4	3	0	7	0	0	0	3.55209	3.84602	3.11775	0	7.29088
ASPM_3	57.0502	-2.18295e-06	0.00144269	0.308282	0.999907	35	34	25	38	132	103	22	70	33.7769	34.938	26.7864	33.7449	126.919	107.043	20.2854	72.9088
ASPN_3	57.1811	2.01698e-07	0.00144269	0.863599	0.999907	14	18	36	267	45	14	76	21	13.5107	18.4966	38.5724	237.102	43.2677	14.5495	70.0768	21.8727
ASPRV1_3	1.7176	1.30818e-07	0.00144269	0.781163	0.999907	1	0	0	0	2	3	5	3	0.965053	0	0	0	1.92301	3.11775	4.61032	3.12466
ASPSCR1_3	26.3198	-1.02797e-06	0.00144269	0.617362	0.999907	28	47	27	28	25	21	16	20	27.0215	48.2966	28.9293	24.8647	24.0376	21.8242	14.753	20.8311
ASRGL1_3	64.3188	4.71272e-06	0.00144269	0.721686	0.999907	42	48	54	57	110	94	50	64	40.5322	49.3242	57.8586	50.6173	105.766	97.6894	46.1032	66.6595
ASTE1_3	13.179	-6.94292e-07	0.00144269	0.523497	0.999907	14	10	2	18	24	11	10	19	13.5107	10.2759	2.14291	15.9844	23.0761	11.4317	9.22064	19.7895
ASTL_3	0.263838	-6.34016e-09	0.0014427	0.98	0.999907	0	0	1	0	0	1	0	0	0	0	1.07146	0	0	1.03925	0	0
ASTN1_3	1.33204	-9.33371e-08	0.0014427	0.722701	0.999907	0	0	0	12	0	0	0	0	0	0	0	10.6563	0	0	0	0
ASTN2_3	0.848123	-4.05237e-08	0.0014427	0.910214	0.999907	0	2	0	0	0	0	4	1	0	2.05518	0	0	0	0	3.68825	1.04155
ASXL1_3	95.1439	-3.13941e-06	0.00144268	0.348708	0.999907	68	80	86	92	128	137	69	106	65.6236	82.207	92.1452	81.6982	123.073	142.377	63.6224	110.405
ASXL2_3	198.049	-5.82438e-07	0.00144267	0.894949	0.999907	221	261	184	184	234	219	155	141	213.277	268.2	197.148	163.396	224.992	227.596	142.92	146.859
ATAD1_3	273.312	-1.58951e-06	0.00144267	0.731671	0.999907	316	276	234	323	268	215	269	318	304.957	283.614	250.721	286.832	257.683	223.439	248.035	331.214
ATAD2_3	82.707	-4.71887e-06	0.00144269	0.0641228	0.999907	47	94	31	100	157	118	51	74	45.3575	96.5933	33.2151	88.8024	150.956	122.631	47.0252	77.0751
ATAD2B_3	105.306	-7.80955e-07	0.00144268	0.766572	0.999907	76	144	105	157	172	86	62	55	73.344	147.973	112.503	139.42	165.379	89.3754	57.1679	57.2855
ATAD3A_3	103.195	-2.0284e-06	0.00144268	0.558548	0.999907	131	157	74	75	82	115	106	92	126.422	161.331	79.2877	66.6018	78.8434	119.514	97.7387	95.823
ATAD5_3	60.3027	-1.75479e-06	0.00144269	0.49197	0.999907	43	53	39	58	123	78	34	60	41.4973	54.4622	41.7868	51.5054	118.265	81.0614	31.3502	62.4933
ATAT1_3	134.436	-4.17322e-06	0.00144267	0.314736	0.999907	80	90	120	170	172	164	132	162	77.2042	92.4829	128.575	150.964	165.379	170.437	121.712	168.732
ATE1_3	134.608	4.62993e-06	0.00144268	0.248352	0.999907	139	137	171	150	156	117	136	85	134.142	140.78	183.219	133.204	149.995	121.592	125.401	88.5322
ATF1_3	556.037	8.67659e-06	0.00144268	0.0508433	0.999907	622	649	453	319	851	576	672	361	600.263	666.905	485.37	283.28	818.241	598.608	619.627	376.001
ATF2_3	582.635	5.25008e-06	0.00144265	0.363544	0.999907	558	493	569	677	823	570	578	469	538.5	506.601	609.658	601.192	791.319	592.372	532.953	488.489
ATF3_3	12.2642	-7.91394e-07	0.00144269	0.565416	0.999907	9	4	10	22	8	11	13	23	8.68548	4.11035	10.7146	19.5365	7.69204	11.4317	11.9868	23.9558
ATF4_3	1901.29	-1.22632e-06	0.00144265	0.829726	0.999907	1980	2185	1963	1903	1592	1756	2130	1864	1910.8	2245.28	2103.27	1689.91	1530.72	1824.92	1964	1941.46
ATF5_3	50.2261	1.42336e-06	0.00144269	0.549116	0.999907	27	25	81	46	50	67	65	43	26.0564	25.6897	86.7879	40.8491	48.0753	69.6297	59.9341	44.7869
ATF6_3	126.62	-2.05337e-06	0.00144268	0.591648	0.999907	117	118	114	115	141	154	117	145	112.911	121.255	122.146	102.123	135.572	160.044	107.881	151.025
ATF6B_3	224.15	2.4442e-06	0.00144266	0.621778	0.999907	246	225	193	231	227	170	287	243	237.403	231.207	206.791	205.133	218.262	176.672	264.632	253.098
ATF7IP_3	251.851	3.41129e-07	0.00144266	0.943017	0.999907	216	215	200	292	385	339	237	164	208.451	220.931	214.291	259.303	370.18	352.306	218.529	170.815
ATF7IP2_3	13.1912	-9.89386e-07	0.00144269	0.149458	0.999907	18	20	1	11	2	0	3	50	17.371	20.5518	1.07146	9.76826	1.92301	0	2.76619	52.0777
ATG10_3	41.9896	-1.30368e-06	0.00144269	0.557809	0.999907	60	46	20	50	48	34	34	50	57.9032	47.2691	21.4291	44.4012	46.1523	35.3345	31.3502	52.0777
ATG101_3	318.941	1.29653e-06	0.00144267	0.777572	0.999907	354	307	294	262	353	305	324	376	341.629	315.47	315.008	232.662	339.411	316.971	298.749	391.625
ATG12_3	151.126	-2.85962e-06	0.00144267	0.509721	0.999907	155	148	166	261	115	115	140	133	149.583	152.083	177.862	231.774	110.573	119.514	129.089	138.527
ATG13_3	423.993	6.77217e-06	0.00144266	0.207093	0.999907	527	382	421	419	327	316	628	428	508.583	392.539	451.083	372.082	314.412	328.403	579.056	445.785
ATG14_3	88.5065	-1.28159e-08	0.00144268	0.994355	0.999907	113	64	78	125	91	115	75	60	109.051	65.7656	83.5736	111.003	87.497	119.514	69.1548	62.4933
ATG16L1_3	113.51	2.27998e-06	0.00144268	0.520746	0.999907	100	91	190	160	96	64	104	113	96.5053	93.5105	203.577	142.084	92.3045	66.512	95.8946	117.696
ATG16L2_3	151.53	-2.2507e-06	0.00144267	0.595241	0.999907	84	89	120	175	210	229	181	143	81.0644	91.4553	128.575	155.404	201.916	237.988	166.894	148.942
ATG2A_3	12.4243	-6.99466e-08	0.00144269	0.954142	0.999907	13	4	16	16	12	24	6	9	12.5457	4.11035	17.1433	14.2084	11.5381	24.942	5.53238	9.37399
ATG2B_3	88.6129	2.37115e-06	0.00144268	0.474744	0.999907	133	95	69	65	121	80	72	82	128.352	97.6209	73.9305	57.7215	116.342	83.1399	66.3886	85.4075
ATG3_3	171.98	-2.60918e-06	0.00144268	0.486038	0.999907	209	199	153	194	167	138	128	203	201.696	204.49	163.933	172.277	160.571	143.416	118.024	211.436
ATG4A_3	12.9265	7.12237e-07	0.00144269	0.635304	0.999907	21	18	11	6	17	10	9	12	20.2661	18.4966	11.786	5.32814	16.3456	10.3925	8.29857	12.4987
ATG4B_3	136.125	-1.18272e-07	0.00144268	0.968114	0.999907	141	93	121	157	113	187	175	119	136.072	95.5657	129.646	139.42	108.65	194.34	161.361	123.945
ATG4C_3	71.9772	-4.0317e-07	0.00144268	0.88448	0.999907	75	63	38	82	134	89	55	51	72.379	64.738	40.7153	72.8179	128.842	92.4932	50.7135	53.1193
ATG4D_3	63.9228	1.72218e-07	0.00144268	0.951683	0.999907	100	73	74	62	62	59	33	52	96.5053	75.0139	79.2877	55.0575	59.6133	61.3157	30.4281	54.1608
ATG5_3	145.808	1.34567e-06	0.00144267	0.760891	0.999907	166	150	126	130	150	132	170	157	160.199	154.138	135.003	115.443	144.226	137.181	156.751	163.524
ATG7_3	32.7136	1.0632e-06	0.00144269	0.660144	0.999907	32	22	30	35	39	40	41	27	30.8817	22.6069	32.1437	31.0808	37.4987	41.57	37.8046	28.122
ATG9A_3	23.5202	-3.28133e-07	0.00144269	0.856754	0.999907	23	16	23	25	19	40	25	19	22.1962	16.4414	24.6435	22.2006	18.2686	41.57	23.0516	19.7895
ATG9B_3	0.735781	-3.67281e-08	0.00144269	0.887043	0.999907	0	0	0	0	0	2	3	1	0	0	0	0	0	2.0785	2.76619	1.04155
ATIC_3	143.081	3.12273e-06	0.00144268	0.353474	0.999907	161	137	101	79	124	153	268	139	155.374	140.78	108.217	70.1539	119.227	159.005	247.113	144.776
ATL1_3	76.6407	-7.21996e-07	0.00144269	0.745664	0.999907	40	30	260	191	17	22	17	39	38.6021	30.8276	278.579	169.613	16.3456	22.8635	15.6751	40.6206
ATL2_3	50.6309	-8.31799e-07	0.00144269	0.72648	0.999907	20	22	51	96	48	63	77	39	19.3011	22.6069	54.6442	85.2503	46.1523	65.4727	70.9989	40.6206
ATL3_3	302.575	6.86212e-06	0.00144267	0.163377	0.999907	354	323	348	378	356	230	288	184	341.629	331.911	372.867	335.673	342.296	239.027	265.554	191.646
ATM_3	50.4662	-3.37187e-07	0.00144268	0.906363	0.999907	61	59	30	46	59	51	57	47	58.8682	60.6277	32.1437	40.8491	56.7288	53.0017	52.5576	48.9531
ATMIN_3	178.013	-1.30917e-06	0.00144267	0.747583	0.999907	252	224	168	164	100	115	191	224	243.193	230.18	180.005	145.636	96.1505	119.514	176.114	233.308
ATN1_3	357.587	3.604e-07	0.00144267	0.937512	0.999907	346	302	320	406	410	509	372	237	333.908	310.332	342.866	360.538	394.217	528.978	343.008	246.848
ATOH1_3	0.500189	-9.09453e-09	0.00144269	0.993138	0.999907	0	0	0	0	2	2	0	0	0	0	0	0	1.92301	2.0785	0	0
ATOH7_3	2.73989	-1.17072e-07	0.00144269	0.647268	0.999907	3	8	0	10	2	0	0	0	2.89516	8.2207	0	8.88024	1.92301	0	0	0
ATOH8_3	4.56973	3.38362e-07	0.00144269	0.604563	0.999907	1	3	8	5	6	7	7	0	0.965053	3.08276	8.57165	4.44012	5.76903	7.27474	6.45445	0
ATOX1_3	100.53	-5.50894e-06	0.00144268	0.147142	0.999907	117	128	58	94	110	130	75	100	112.911	131.531	62.1444	83.4742	105.766	135.102	69.1548	104.155
ATP10A_3	34.682	-7.95146e-08	0.00144269	0.962838	0.999907	35	23	23	42	41	17	35	66	33.7769	23.6345	24.6435	37.297	39.4217	17.6672	32.2722	68.7426
ATP10B_3	209.016	7.1423e-07	0.00144269	0.384484	0.999907	6	0	81	69	152	501	693	204	5.79032	0	86.7879	61.2736	146.149	520.664	638.99	212.477
ATP10D_2	214.984	-1.15736e-06	0.00144267	0.77949	0.999907	127	147	200	184	312	279	222	263	122.562	151.055	214.291	163.396	299.99	289.951	204.698	273.929
ATP11A_3	216.42	2.64658e-06	0.00144268	0.422703	0.999907	370	253	445	286	96	79	89	122	357.07	259.98	476.798	253.975	92.3045	82.1007	82.0637	127.07
ATP11B_3	514.673	5.35991e-06	0.00144267	0.27676	0.999907	612	626	454	531	494	308	703	463	590.612	643.27	486.441	471.541	474.984	320.089	648.211	482.24
ATP11C_3	96.9812	8.19129e-07	0.00144268	0.819433	0.999907	120	96	46	68	161	116	93	87	115.806	98.6485	49.287	60.3856	154.802	120.553	85.7519	90.6153
ATP12A_3	9.93929	-3.26499e-08	0.00144269	0.966814	0.999907	37	21	4	2	6	8	0	2	35.707	21.5793	4.28582	1.77605	5.76903	8.31399	0	2.08311
ATP13A1_3	112.302	-5.96778e-07	0.00144268	0.853742	0.999907	125	130	126	95	95	105	101	126	120.632	133.586	135.003	84.3622	91.343	109.121	93.1284	131.236
ATP13A2_3	63.5761	-3.97949e-06	0.00144269	0.181161	0.999907	40	38	45	89	54	88	79	84	38.6021	39.0483	48.2155	79.0341	51.9213	91.4539	72.843	87.4906
ATP13A3_3	38.8105	7.52849e-07	0.00144269	0.737847	0.999907	56	23	35	48	37	42	39	36	54.043	23.6345	37.501	42.6251	35.5757	43.6485	35.9605	37.496
ATP1A1_3	1214.6	-1.86413e-06	0.00144267	0.639588	0.999907	2906	2566	510	465	568	538	822	1395	2804.44	2636.79	546.442	412.931	546.135	559.116	757.936	1452.97
ATP1A3_3	0.977365	-2.09789e-07	0.00144269	0.589581	0.999907	0	0	0	2	1	3	1	1	0	0	0	1.77605	0.961505	3.11775	0.922064	1.04155
ATP1A4_3	1688.63	3.99473e-06	0.00144269	0.107901	0.999907	6	2	5561	7622	408	326	39	7	5.79032	2.05518	5958.37	6768.52	392.294	338.795	35.9605	7.29088
ATP1B1_3	1163.6	-6.70778e-07	0.00144269	0.601514	0.999907	1097	774	711	1677	596	233	894	3422	1058.66	795.353	761.805	1489.22	573.057	242.145	824.325	3564.2
ATP1B2_3	7.09743	-1.51508e-06	0.00144269	0.0953356	0.999907	0	0	3	18	4	17	5	11	0	0	3.21437	15.9844	3.84602	17.6672	4.61032	11.4571
ATP1B3_3	156.338	3.96002e-06	0.00144267	0.362134	0.999907	240	162	140	161	170	148	142	107	231.613	166.469	150.004	142.972	163.456	153.809	130.933	111.446
ATP23_3	60.221	5.4746e-06	0.00144269	0.0668442	0.999907	76	42	61	36	75	55	86	57	73.344	43.1587	65.3588	31.9688	72.1129	57.1587	79.2975	59.3686
ATP2A1_3	10.891	6.7491e-07	0.00144269	0.635158	0.999907	16	7	7	10	8	5	19	17	15.4408	7.19312	7.50019	8.88024	7.69204	5.19625	17.5192	17.7064
ATP2A2_3	27.4704	9.93617e-07	0.00144269	0.627907	0.999907	33	24	19	27	22	24	53	23	31.8467	24.6621	20.3577	23.9766	21.1531	24.942	48.8694	23.9558
ATP2A3_3	174.059	-6.09894e-06	0.00144268	0.0847704	0.999907	130	182	16	26	220	400	226	196	125.457	187.021	17.1433	23.0886	211.531	415.7	208.386	204.145
ATP2B1_3	237.576	-2.37705e-06	0.00144268	0.489698	0.999907	156	161	190	425	358	224	204	229	150.548	165.442	203.577	377.41	344.219	232.792	188.101	238.516
ATP2B2_3	861.358	1.45435e-06	0.00144268	0.697371	0.999907	1026	826	819	503	892	1000	830	1023	990.144	848.788	877.522	446.676	857.663	1039.25	765.313	1065.51
ATP2B3_3	4.98623	9.89963e-08	0.00144269	0.878875	0.999907	0	0	4	16	7	1	8	6	0	0	4.28582	14.2084	6.73054	1.03925	7.37651	6.24933
ATP2B4_3	48.3948	3.67135e-07	0.00144269	0.860679	0.999907	16	13	37	99	71	53	77	35	15.4408	13.3586	39.6439	87.9143	68.2669	55.0802	70.9989	36.4544
ATP2C1_3	23.3836	1.66894e-06	0.00144269	0.392247	0.999907	40	16	18	18	30	21	24	23	38.6021	16.4414	19.2862	15.9844	28.8452	21.8242	22.1295	23.9558
ATP2C2_3	112.801	-5.65898e-06	0.00144268	0.0932275	0.999907	160	145	76	130	46	86	115	156	154.408	149	81.4306	115.443	44.2292	89.3754	106.037	162.483
ATP4A_3	1.13173	-1.44701e-08	0.0014427	0.678003	0.999907	0	1	0	8	0	0	1	0	0	1.02759	0	7.10419	0	0	0.922064	0
ATP4B_3	0.385346	-8.88124e-08	0.0014427	0.767596	0.999907	0	3	0	0	0	0	0	0	0	3.08276	0	0	0	0	0	0
ATP5F1A_3	1035.77	-1.22286e-06	0.00144266	0.814776	0.999907	1239	1032	1033	1208	994	853	897	1134	1195.7	1060.47	1106.81	1072.73	955.736	886.48	827.091	1181.12
ATP5F1B_3	2301.82	-1.30492e-06	0.00144267	0.764845	0.999907	2372	2371	2651	2393	2317	1937	1805	2706	2289.11	2436.41	2840.43	2125.04	2227.81	2013.03	1664.32	2818.45
ATP5F1C_3	850.184	1.02128e-06	0.00144265	0.853663	0.999907	990	964	724	694	815	678	964	1043	955.402	990.595	775.734	616.288	783.627	704.611	888.869	1086.34
ATP5F1D_3	659.708	-1.67673e-06	0.00144267	0.65876	0.999907	757	790	639	546	654	564	506	849	730.545	811.795	684.66	484.861	628.825	586.137	466.564	884.28
ATP5F1E_3	1965.51	1.27598e-06	0.00144264	0.841385	0.999907	2260	2055	1944	2195	1926	1531	1975	2050	2181.02	2111.69	2082.91	1949.21	1851.86	1591.09	1821.08	2135.19
ATP5IF1_3	435.432	9.46185e-07	0.00144265	0.865992	0.999907	511	481	314	435	516	422	478	382	493.142	494.27	336.437	386.29	496.137	438.563	440.746	397.874
ATP5J2_3	488.333	2.05364e-06	0.00144265	0.709693	0.999907	527	439	533	550	486	416	493	512	508.583	451.111	571.086	488.413	467.292	432.328	454.577	533.276
ATP5MC1_3	670.267	1.8984e-06	0.00144267	0.647166	0.999907	853	616	704	580	581	488	670	915	823.19	632.994	754.305	515.054	558.635	507.154	617.783	953.023
ATP5MC2_3	349.631	-3.60049e-06	0.00144266	0.481587	0.999907	500	509	224	269	366	338	278	339	482.526	523.042	240.006	238.878	351.911	351.266	256.334	353.087
ATP5MC3_3	1081.23	1.58574e-06	0.00144266	0.769721	0.999907	1311	1192	802	890	1310	924	1099	1226	1265.18	1224.88	859.308	790.341	1259.57	960.266	1013.35	1276.95
ATP5ME_3	0.226261	-9.97418e-08	0.0014427	0.995961	0.999907	0	0	0	1	0	0	1	0	0	0	0	0.888024	0	0	0.922064	0
ATP5MG_3	1352.56	2.00295e-06	0.00144265	0.736627	0.999907	1713	1653	1086	1314	1336	940	1499	1435	1653.14	1698.6	1163.6	1166.86	1284.57	976.894	1382.17	1494.63
ATP5MJ_3	703.19	3.62513e-06	0.00144265	0.515368	0.999907	917	692	645	621	693	641	746	736	884.953	711.091	691.089	551.463	666.323	666.159	687.859	766.584
ATP5MK_3	424.285	-2.11077e-06	0.00144266	0.652208	0.999907	455	414	392	443	397	347	417	566	439.099	425.421	420.011	393.394	381.718	360.619	384.501	589.52
ATP5PF_3	432.903	-5.51131e-07	0.00144267	0.892569	0.999907	532	496	449	444	464	352	307	451	513.408	509.684	481.084	394.282	446.139	365.816	283.074	469.741
ATP5PO_3	459.856	-1.40328e-06	0.00144265	0.813528	0.999907	617	600	355	419	469	446	418	398	595.438	616.553	380.367	372.082	450.946	463.505	385.423	414.539
ATP6AP1_3	568.709	-3.10973e-06	0.00144268	0.395566	0.999907	574	613	936	777	378	431	312	551	553.94	629.911	1002.88	689.994	363.449	447.916	287.684	573.897
ATP6AP1L_3	2.04046	1.20593e-07	0.00144269	0.796575	0.999907	1	0	0	3	6	3	3	1	0.965053	0	0	2.66407	5.76903	3.11775	2.76619	1.04155
ATP6AP2_3	980.108	1.06906e-06	0.00144266	0.839125	0.999907	960	852	1165	1447	914	618	955	1060	926.451	875.505	1248.25	1284.97	878.816	642.256	880.571	1104.05
ATP6V0A1_3	91.0377	-1.45195e-06	0.00144268	0.626837	0.999907	97	56	84	140	90	112	74	88	93.6101	57.5449	90.0023	124.323	86.5355	116.396	68.2327	91.6568
ATP6V0A2_3	121.652	9.03651e-07	0.00144268	0.805612	0.999907	108	124	137	123	154	111	111	115	104.226	127.421	146.789	109.227	148.072	115.357	102.349	119.779
ATP6V0A4_3	1.12523	3.49623e-08	0.00144269	0.911376	0.999907	3	1	0	0	0	4	1	0	2.89516	1.02759	0	0	0	4.157	0.922064	0
ATP6V0B_3	344.751	2.03029e-06	0.00144266	0.674003	0.999907	358	336	460	419	365	289	270	290	345.489	345.27	492.87	372.082	350.949	300.343	248.957	302.051
ATP6V0C_3	601.326	7.59209e-07	0.00144266	0.88867	0.999907	734	619	645	627	604	590	501	540	708.349	636.077	691.089	556.791	580.749	613.157	461.954	562.44
ATP6V0D1_3	159.944	2.76408e-06	0.00144267	0.530271	0.999907	206	156	203	206	140	119	137	130	198.801	160.304	217.506	182.933	134.611	123.671	126.323	135.402
ATP6V0D2_3	3.05262	-2.13847e-07	0.00144269	0.55069	0.999907	0	1	0	4	0	0	17	4	0	1.02759	0	3.55209	0	0	15.6751	4.16622
ATP6V0E1_3	127.211	3.57101e-06	0.00144268	0.329675	0.999907	159	108	140	153	150	86	118	120	153.443	110.98	150.004	135.868	144.226	89.3754	108.804	124.987
ATP6V0E2_3	109.169	9.02224e-07	0.00144268	0.799644	0.999907	111	121	150	118	105	106	90	79	107.121	124.338	160.718	104.787	100.958	110.16	82.9857	82.2828
ATP6V1A_3	67.126	2.09709e-06	0.00144269	0.423072	0.999907	105	76	59	110	54	30	78	40	101.331	78.0967	63.2159	97.6826	51.9213	31.1775	71.921	41.6622
ATP6V1B2_3	201.471	-4.44005e-06	0.00144267	0.345678	0.999907	180	182	161	266	238	244	187	180	173.71	187.021	172.504	236.214	228.838	253.577	172.426	187.48
ATP6V1C1_3	15.1084	-7.7064e-08	0.00144269	0.930802	0.999907	45	8	3	14	9	17	16	12	43.4274	8.2207	3.21437	12.4323	8.65355	17.6672	14.753	12.4987
ATP6V1C2_3	3159.63	-1.46112e-07	0.00144269	0.914968	0.999907	7216	4792	1550	2434	2894	1098	1421	4160	6963.82	4924.2	1660.76	2161.45	2782.6	1141.1	1310.25	4332.87
ATP6V1D_3	409.474	6.98998e-06	0.00144266	0.226901	0.999907	525	401	488	492	415	359	364	278	506.653	412.063	522.87	436.908	399.025	373.09	335.631	289.552
ATP6V1E1_3	242.132	2.12577e-06	0.00144266	0.659416	0.999907	282	231	283	287	218	182	236	243	272.145	237.373	303.222	254.863	209.608	189.143	217.607	253.098
ATP6V1E2_3	0.222006	-7.98627e-08	0.0014427	0.776427	0.999907	0	0	0	2	0	0	0	0	0	0	0	1.77605	0	0	0	0
ATP6V1F_3	400.984	2.94212e-06	0.00144266	0.58664	0.999907	567	472	418	405	385	342	332	323	547.185	485.022	447.869	359.65	370.18	355.423	306.125	336.422
ATP6V1FNB_3	0.465712	-4.59201e-08	0.0014427	0.752261	0.999907	0	1	0	2	0	0	1	0	0	1.02759	0	1.77605	0	0	0.922064	0
ATP6V1G1_3	780.391	7.33639e-07	0.00144265	0.904115	0.999907	986	897	898	908	596	594	735	704	951.542	921.746	962.167	806.325	573.057	617.314	677.717	733.255
ATP6V1G2_3	28.0302	-3.48488e-07	0.00144269	0.863261	0.999907	23	17	14	17	66	54	13	22	22.1962	17.469	15.0004	15.0964	63.4594	56.1195	11.9868	22.9142
ATP6V1H_3	191.982	1.40682e-06	0.00144267	0.760704	0.999907	236	210	230	238	122	131	219	172	227.752	215.793	246.435	211.35	117.304	136.142	201.932	179.147
ATP7A_3	65.7582	2.61473e-06	0.00144269	0.320876	0.999907	82	40	74	124	66	48	70	37	79.1343	41.1035	79.2877	110.115	63.4594	49.884	64.5445	38.5375
ATP7B_3	17.5913	4.71091e-07	0.00144269	0.751879	0.999907	13	30	20	20	15	8	26	11	12.5457	30.8276	21.4291	17.7605	14.4226	8.31399	23.9737	11.4571
ATP8A1_3	62.4477	-6.21609e-07	0.00144268	0.830032	0.999907	69	57	78	101	43	63	56	41	66.5886	58.5725	83.5736	89.6904	41.3447	65.4727	51.6356	42.7037
ATP8A2_3	0.235446	2.49892e-07	0.0014427	0.721475	0.999907	0	0	0	0	1	0	1	0	0	0	0	0	0.961505	0	0.922064	0
ATP8B1_3	359.735	-6.21154e-06	0.00144268	0.126287	0.999907	111	90	174	268	346	415	554	940	107.121	92.4829	186.433	237.99	332.681	431.288	510.823	979.062
ATP8B2_3	108.069	2.47068e-06	0.00144268	0.473161	0.999907	107	65	126	178	91	86	143	89	103.261	66.7932	135.003	158.068	87.497	89.3754	131.855	92.6984
ATP8B3_3	0.500721	-1.67748e-07	0.0014427	0.609557	0.999907	0	0	0	1	0	3	0	0	0	0	0	0.888024	0	3.11775	0	0
ATP8B4_3	13.0977	-4.2034e-07	0.00144269	0.556539	0.999907	11	6	18	22	10	7	0	31	10.6156	6.16553	19.2862	19.5365	9.61505	7.27474	0	32.2882
ATP9A_3	168.263	3.30601e-06	0.00144267	0.431917	0.999907	160	137	186	147	206	194	178	151	154.408	140.78	199.291	130.539	198.07	201.614	164.127	157.275
ATP9B_3	45.5798	2.6367e-07	0.00144269	0.916044	0.999907	51	29	36	71	38	36	64	49	49.2177	29.8001	38.5724	63.0497	36.5372	37.413	59.0121	51.0362
ATPAF1_3	228.362	1.32969e-06	0.00144267	0.743545	0.999907	192	210	280	308	202	220	285	160	185.29	215.793	300.008	273.511	194.224	228.635	262.788	166.649
ATPAF2_3	47.9859	3.12268e-06	0.00144269	0.222236	0.999907	86	44	63	40	52	50	29	23	82.9945	45.2139	67.5017	35.5209	49.9983	51.9625	26.7398	23.9558
ATPSCKMT_3	76.2584	-9.6626e-07	0.00144268	0.763776	0.999907	64	69	44	58	136	100	67	79	61.7634	70.9036	47.1441	51.5054	130.765	103.925	61.7783	82.2828
ATR_3	54.3286	-3.5307e-06	0.00144269	0.136087	0.999907	49	47	24	70	74	68	35	74	47.2876	48.2966	25.7149	62.1616	71.1514	70.669	32.2722	77.0751
ATRAID_3	18.6125	-1.72374e-06	0.00144269	0.302406	0.999907	28	29	11	13	19	34	4	11	27.0215	29.8001	11.786	11.5443	18.2686	35.3345	3.68825	11.4571
ATRIP_3	30.5961	6.54155e-07	0.00144269	0.561947	0.999907	18	22	52	5	49	34	20	42	17.371	22.6069	55.7157	4.44012	47.1138	35.3345	18.4413	43.7453
ATRN_3	133.389	-1.01865e-06	0.00144267	0.806344	0.999907	121	118	131	179	166	136	116	117	116.771	121.255	140.361	158.956	159.61	141.338	106.959	121.862
ATRNL1_3	5.15639	1.3115e-06	0.00144269	0.157301	0.999907	16	2	5	2	6	3	5	3	15.4408	2.05518	5.35728	1.77605	5.76903	3.11775	4.61032	3.12466
ATRX_3	500.42	-4.64509e-06	0.00144265	0.420854	0.999907	381	367	341	526	692	698	549	508	367.685	377.125	365.366	467.1	665.362	725.396	506.213	529.11
ATXN1_3	80.1059	-2.39217e-06	0.00144269	0.354163	0.999907	54	58	67	110	85	55	70	150	52.1129	59.6001	71.7875	97.6826	81.728	57.1587	64.5445	156.233
ATXN10_3	258.572	1.00078e-06	0.00144267	0.820006	0.999907	307	303	306	271	197	236	266	204	296.271	311.359	327.865	240.654	189.417	245.263	245.269	212.477
ATXN1L_3	95.9986	5.16716e-07	0.00144268	0.890452	0.999907	114	111	83	93	98	104	102	73	110.016	114.062	88.9308	82.5862	94.2275	108.082	94.0505	76.0335
ATXN2_3	128.971	-5.01109e-06	0.00144268	0.13494	0.999907	116	98	69	136	170	188	96	170	111.946	100.704	73.9305	120.771	163.456	195.379	88.5181	177.064
ATXN2L_3	175.093	-3.95224e-06	0.00144268	0.298816	0.999907	223	175	88	182	215	240	140	158	215.207	179.828	94.2881	161.62	206.724	249.42	129.089	164.566
ATXN3_3	16.0062	-1.00534e-07	0.00144269	0.942062	0.999907	17	10	13	8	13	16	16	35	16.4059	10.2759	13.9289	7.10419	12.4996	16.628	14.753	36.4544
ATXN7_3	267.423	-2.15937e-06	0.00144267	0.604485	0.999907	245	212	239	312	248	201	292	418	236.438	217.849	256.078	277.063	238.453	208.889	269.243	435.37
ATXN7L1_3	52.9584	-1.29473e-06	0.00144269	0.626376	0.999907	69	59	47	48	39	66	48	51	66.5886	60.6277	50.3584	42.6251	37.4987	68.5905	44.2591	53.1193
ATXN7L2_3	32.0589	-1.8634e-06	0.00144269	0.421141	0.999907	12	10	28	51	35	44	37	44	11.5806	10.2759	30.0008	45.2892	33.6527	45.727	34.1164	45.8284
ATXN7L3_3	135.281	-5.95813e-06	0.00144268	0.0896239	0.999907	146	146	83	205	131	134	105	152	140.898	150.028	88.9308	182.045	125.957	139.259	96.8167	158.316
ATXN7L3B_3	234.329	1.10902e-07	0.00144266	0.983776	0.999907	276	254	236	270	217	228	229	190	266.355	261.007	252.864	239.766	208.647	236.949	211.153	197.895
AUH_3	122.938	3.54e-06	0.00144268	0.281775	0.999907	137	154	142	124	70	58	217	99	132.212	158.249	152.147	110.115	67.3054	60.2765	200.088	103.114
AUNIP_3	8.67855	5.11985e-07	0.00144269	0.662211	0.999907	12	3	12	9	8	9	7	10	11.5806	3.08276	12.8575	7.99221	7.69204	9.35324	6.45445	10.4155
AUP1_3	176.087	-2.11966e-06	0.00144267	0.599513	0.999907	304	265	141	147	118	151	136	159	293.376	272.311	151.075	130.539	113.458	156.927	125.401	165.607
AURKA_3	41.0467	-3.92347e-06	0.00144269	0.0954921	0.999907	24	28	10	32	72	83	30	52	23.1613	28.7725	10.7146	28.4168	69.2284	86.2577	27.6619	54.1608
AURKAIP1_3	167.092	-5.2002e-06	0.00144268	0.874797	0.999907	204	189	171	145	187	146	130	175	196.871	194.214	183.219	128.763	179.802	151.73	119.868	182.272
AURKB_3	400.024	-4.82306e-06	0.00144266	0.363438	0.999907	392	375	298	486	564	524	297	312	378.301	385.346	319.294	431.579	542.289	544.567	273.853	324.965
AURKC_3	2.1802	7.12156e-08	0.00144269	0.776707	0.999907	0	2	0	0	10	0	4	2	0	2.05518	0	0	9.61505	0	3.68825	2.08311
AUTS2_3	246.049	1.86567e-07	0.00144267	0.965562	0.999907	326	334	144	179	199	237	363	216	314.607	343.214	154.29	158.956	191.34	246.302	334.709	224.976
AVEN_3	49.7912	-2.49645e-06	0.00144269	0.370092	0.999907	31	34	54	64	31	48	65	76	29.9166	34.938	57.8586	56.8335	29.8067	49.884	59.9341	79.1582
AVIL_3	61.4172	-4.56527e-06	0.00144269	0.0967599	0.999907	50	48	35	100	73	110	38	46	48.2526	49.3242	37.501	88.8024	70.1899	114.317	35.0384	47.9115
AVL9_3	201.19	-1.00574e-06	0.00144267	0.824961	0.999907	217	251	224	234	174	176	188	164	209.416	257.925	240.006	207.798	167.302	182.908	173.348	170.815
AVPI1_3	56.3234	7.3479e-08	0.00144269	0.97835	0.999907	72	52	40	74	55	34	64	69	69.4838	53.4346	42.8582	65.7137	52.8828	35.3345	59.0121	71.8673
AVPR1A_3	2.46088	-9.17425e-09	0.00144269	0.981692	0.999907	0	0	1	11	5	3	1	0	0	0	1.07146	9.76826	4.80753	3.11775	0.922064	0
AVPR2_3	0.621099	-3.06862e-08	0.00144269	0.955636	0.999907	0	0	0	0	0	0	2	3	0	0	0	0	0	0	1.84413	3.12466
AXDND1_3	2.61171	-5.40072e-08	0.00144269	0.958695	0.999907	5	5	0	0	5	3	1	2	4.82526	5.13794	0	0	4.80753	3.11775	0.922064	2.08311
AXIN1_3	88.9415	-3.05191e-06	0.00144268	0.37108	0.999907	82	77	60	119	110	106	81	89	79.1343	79.1243	64.2874	105.675	105.766	110.16	74.6872	92.6984
AXIN2_3	87.3858	-1.60607e-06	0.00144269	0.544342	0.999907	78	76	34	106	105	88	132	97	75.2741	78.0967	36.4295	94.1305	100.958	91.4539	121.712	101.031
AXL_3	26.5768	1.31502e-06	0.00144269	0.470924	0.999907	18	22	33	33	29	26	44	12	17.371	22.6069	35.358	29.3048	27.8837	27.0205	40.5708	12.4987
AZGP1_3	885.679	-3.09282e-07	0.00144269	0.631214	0.999907	1202	1110	1110	2124	568	108	52	963	1159.99	1140.62	1189.32	1886.16	546.135	112.239	47.9473	1003.02
AZI2_3	83.2005	-9.88828e-07	0.00144268	0.747713	0.999907	107	78	68	134	65	70	88	71	103.261	80.1519	72.859	118.995	62.4979	72.7474	81.1416	73.9504
AZIN1_3	155.813	2.88209e-06	0.00144267	0.476276	0.999907	158	153	164	183	203	120	152	133	152.478	157.221	175.719	162.508	195.186	124.71	140.154	138.527
AZIN2_3	1.3991	-9.63336e-08	0.00144269	0.806022	0.999907	1	2	5	2	0	1	0	0	0.965053	2.05518	5.35728	1.77605	0	1.03925	0	0
B2M_3	2737.29	-1.94061e-06	0.00144267	0.627514	0.999907	3057	2874	2356	4210	1154	1596	4638	2580	2950.17	2953.29	2524.35	3738.58	1109.58	1658.64	4276.53	2687.21
B3GALNT1_3	21.6544	4.49417e-06	0.00144269	0.0133475	0.999907	49	17	52	19	12	6	14	5	47.2876	17.469	55.7157	16.8724	11.5381	6.2355	12.9089	5.20777
B3GALNT2_3	36.0744	3.22505e-06	0.00144269	0.163874	0.999907	32	26	27	18	49	39	74	29	30.8817	26.7173	28.9293	15.9844	47.1138	40.5307	68.2327	30.2051
B3GALT1_3	7.28158	5.43422e-07	0.00144269	0.555643	0.999907	20	19	0	0	7	3	7	3	19.3011	19.5242	0	0	6.73054	3.11775	6.45445	3.12466
B3GALT2_3	903.031	-3.44236e-06	0.00144269	0.147813	0.999907	1005	1227	1781	1622	57	56	281	1222	969.878	1260.85	1908.26	1440.37	54.8058	58.198	259.1	1272.78
B3GALT4_3	14.7999	-1.01979e-06	0.00144269	0.55667	0.999907	12	15	9	15	14	15	19	21	11.5806	15.4138	9.6431	13.3204	13.4611	15.5887	17.5192	21.8727
B3GALT6_3	110.311	1.70936e-06	0.00144268	0.634328	0.999907	131	105	108	105	109	76	120	139	126.422	107.897	115.717	93.2425	104.804	78.9829	110.648	144.776
B3GAT2_3	1.18089	-7.55941e-08	0.0014427	0.606475	0.999907	0	3	4	0	0	2	0	0	0	3.08276	4.28582	0	0	2.0785	0	0
B3GAT3_3	83.0594	-4.15783e-06	0.00144268	0.231774	0.999907	102	105	48	90	69	87	85	88	98.4354	107.897	51.4299	79.9221	66.3439	90.4147	78.3754	91.6568
B3GLCT_3	39.1808	-1.1595e-06	0.00144269	0.614036	0.999907	54	89	28	40	24	28	34	20	52.1129	91.4553	30.0008	35.5209	23.0761	29.099	31.3502	20.8311
B3GNT2_3	36.0248	4.66316e-08	0.00144269	0.975696	0.999907	30	8	12	69	67	51	34	27	28.9516	8.2207	12.8575	61.2736	64.4209	53.0017	31.3502	28.122
B3GNT4_3	3.47142	-1.75189e-07	0.00144269	0.814713	0.999907	2	3	2	10	5	2	3	2	1.93011	3.08276	2.14291	8.88024	4.80753	2.0785	2.76619	2.08311
B3GNT5_3	4.92566	-1.24462e-06	0.00144269	0.106538	0.999907	0	2	7	14	2	4	1	10	0	2.05518	7.50019	12.4323	1.92301	4.157	0.922064	10.4155
B3GNT7_3	1.63073	1.63758e-07	0.00144269	0.427692	0.999907	0	0	1	5	4	0	4	0	0	0	1.07146	4.44012	3.84602	0	3.68825	0
B3GNT8_3	1.02618	1.28945e-07	0.0014427	0.418581	0.999907	2	0	5	0	0	0	1	0	1.93011	0	5.35728	0	0	0	0.922064	0
B3GNT9_3	10.0709	2.56338e-07	0.00144269	0.70598	0.999907	0	0	7	32	18	12	15	1	0	0	7.50019	28.4168	17.3071	12.471	13.831	1.04155
B3GNTL1_3	77.5464	-2.70999e-06	0.00144268	0.43231	0.999907	82	81	55	91	73	85	84	79	79.1343	83.2346	58.9301	80.8101	70.1899	88.3362	77.4533	82.2828
B4GALNT1_3	8.2311	5.97261e-08	0.0014427	0.817353	0.999907	0	0	0	0	62	6	0	0	0	0	0	0	59.6133	6.2355	0	0
B4GALNT2_3	0.728343	1.60343e-07	0.0014427	0.542965	0.999907	0	1	1	0	1	0	3	0	0	1.02759	1.07146	0	0.961505	0	2.76619	0
B4GALNT3_3	75.9229	-3.7484e-07	0.00144269	0.824888	0.999907	76	67	27	47	55	160	145	40	73.344	68.8484	28.9293	41.7371	52.8828	166.28	133.699	41.6622
B4GALNT4_3	40.6596	-9.693e-07	0.00144269	0.690398	0.999907	34	56	63	67	32	26	25	26	32.8118	57.5449	67.5017	59.4976	30.7682	27.0205	23.0516	27.0804
B4GALT1_3	695.903	-1.19766e-05	0.00144268	0.02195	0.999907	566	647	555	736	310	478	978	1355	546.22	664.849	594.658	653.585	298.067	496.761	901.778	1411.31
B4GALT2_3	57.3543	2.39227e-07	0.00144269	0.928289	0.999907	45	52	62	61	51	72	80	42	43.4274	53.4346	66.4303	54.1694	49.0368	74.8259	73.7651	43.7453
B4GALT3_3	105.708	-1.60349e-06	0.00144268	0.661306	0.999907	100	94	137	144	86	110	90	94	96.5053	96.5933	146.789	127.875	82.6895	114.317	82.9857	97.9062
B4GALT4_3	111.625	3.26911e-06	0.00144268	0.378624	0.999907	93	97	79	74	130	104	206	125	89.7499	99.676	84.645	65.7137	124.996	108.082	189.945	130.194
B4GALT5_3	38.4222	-3.47607e-07	0.00144269	0.883188	0.999907	37	27	19	38	54	42	48	48	35.707	27.7449	20.3577	33.7449	51.9213	43.6485	44.2591	49.9946
B4GALT6_3	285.045	7.2669e-07	0.00144269	0.343054	0.999907	18	15	52	1	522	346	615	732	17.371	15.4138	55.7157	0.888024	501.906	359.58	567.069	762.418
B4GALT7_3	39.6659	1.17035e-06	0.00144269	0.560893	0.999907	61	31	39	24	47	36	29	52	58.8682	31.8552	41.7868	21.3126	45.1908	37.413	26.7398	54.1608
B4GAT1_3	117.231	-8.92016e-11	0.00144268	0.998254	0.999907	126	121	150	130	131	124	74	89	121.597	124.338	160.718	115.443	125.957	128.867	68.2327	92.6984
B9D1_3	42.2429	-1.87108e-06	0.00144269	0.428096	0.999907	62	58	12	36	52	54	36	33	59.8333	59.6001	12.8575	31.9688	49.9983	56.1195	33.1943	34.3713
B9D2_3	43.5293	5.16518e-07	0.00144269	0.794622	0.999907	51	60	27	62	57	39	46	15	49.2177	61.6553	28.9293	55.0575	54.8058	40.5307	42.4149	15.6233
BAALC_3	1.61853	1.49694e-08	0.00144269	0.901073	0.999907	0	3	5	3	0	0	2	0	0	3.08276	5.35728	2.66407	0	0	1.84413	0
BAAT_3	0.259812	-8.24799e-08	0.0014427	0.780116	0.999907	0	0	0	0	0	2	0	0	0	0	0	0	0	2.0785	0	0
BABAM1_3	234.845	1.50155e-06	0.00144266	0.772337	0.999907	270	237	236	282	219	192	254	218	260.564	243.538	252.864	250.423	210.57	199.536	234.204	227.059
BABAM2_3	144.21	-2.73397e-07	0.00144268	0.931724	0.999907	203	117	152	171	91	128	146	161	195.906	120.228	162.861	151.852	87.497	133.024	134.621	167.69
BACE1_3	220.878	-1.79809e-06	0.00144268	0.598428	0.999907	164	201	200	209	110	192	434	285	158.269	206.545	214.291	185.597	105.766	199.536	400.176	296.843
BACE2_3	522.333	-2.02424e-06	0.00144269	0.350502	0.999907	454	521	920	807	119	82	234	1044	438.134	535.373	985.739	716.635	114.419	85.2184	215.763	1087.38
BACH1_3	53.6439	4.14062e-06	0.00144269	0.153926	0.999907	40	32	74	69	75	48	67	32	38.6021	32.8828	79.2877	61.2736	72.1129	49.884	61.7783	33.3298
BACH2_3	71.1965	5.40914e-07	0.00144269	0.783797	0.999907	85	124	97	30	54	67	55	55	82.0295	127.421	103.931	26.6407	51.9213	69.6297	50.7135	57.2855
BAD_3	37.0046	1.88749e-06	0.00144269	0.421603	0.999907	63	28	38	44	43	40	26	19	60.7983	28.7725	40.7153	39.073	41.3447	41.57	23.9737	19.7895
BAG1_3	201.335	-6.40543e-09	0.00144267	0.99711	0.999907	239	208	265	238	103	120	223	232	230.648	213.738	283.936	211.35	99.0351	124.71	205.62	241.641
BAG2_3	21.4427	2.80169e-06	0.00144269	0.141841	0.999907	12	8	32	27	36	20	30	10	11.5806	8.2207	34.2866	23.9766	34.6142	20.785	27.6619	10.4155
BAG3_3	106.919	2.65512e-06	0.00144268	0.467189	0.999907	55	63	125	120	146	109	151	100	53.0779	64.738	133.932	106.563	140.38	113.278	139.232	104.155
BAG4_3	158.932	2.01959e-06	0.00144267	0.634366	0.999907	177	140	177	169	130	142	194	159	170.814	143.862	189.648	150.076	124.996	147.573	178.88	165.607
BAG5_3	366.562	2.39554e-06	0.00144266	0.635094	0.999907	409	414	333	346	368	369	439	294	394.707	425.421	356.795	307.256	353.834	383.483	404.786	306.217
BAG6_3	220.388	4.12369e-07	0.00144266	0.935885	0.999907	246	225	216	264	210	205	234	190	237.403	231.207	231.434	234.438	201.916	213.046	215.763	197.895
BAHCC1_3	7.67398	-8.7165e-08	0.00144269	0.922129	0.999907	0	0	4	14	6	4	23	13	0	0	4.28582	12.4323	5.76903	4.157	21.2075	13.5402
BAHD1_3	66.736	-1.86235e-06	0.00144268	0.548568	0.999907	69	80	87	90	49	52	49	63	66.5886	82.207	93.2167	79.9221	47.1138	54.041	45.1811	65.618
BAIAP2_3	71.4483	-2.81733e-06	0.00144268	0.331102	0.999907	60	60	91	135	36	31	60	108	57.9032	61.6553	97.5025	119.883	34.6142	32.2167	55.3238	112.488
BAIAP2L1_3	145.319	-1.9665e-06	0.00144267	0.63445	0.999907	126	122	113	140	182	160	150	183	121.597	125.366	121.075	124.323	174.994	166.28	138.31	190.605
BAIAP3_3	21.9026	1.25947e-06	0.00144269	0.440761	0.999907	8	4	12	17	11	12	88	30	7.72042	4.11035	12.8575	15.0964	10.5766	12.471	81.1416	31.2466
BAK1_3	65.4086	1.41295e-06	0.00144268	0.6163	0.999907	65	50	60	42	63	83	93	72	62.7284	51.3794	64.2874	37.297	60.5748	86.2577	85.7519	74.9919
BAMBI_3	3.40905	9.1376e-07	0.00144269	0.0465968	0.999907	5	0	2	0	9	5	7	0	4.82526	0	2.14291	0	8.65355	5.19625	6.45445	0
BANF1_3	485.975	1.46949e-06	0.00144265	0.803542	0.999907	522	466	410	448	514	446	575	557	503.758	478.856	439.297	397.835	494.214	463.505	530.187	580.146
BANK1_3	20.2449	1.75682e-06	0.00144269	0.34063	0.999907	10	11	37	33	25	13	25	11	9.65053	11.3035	39.6439	29.3048	24.0376	13.5102	23.0516	11.4571
BANP_3	765.42	1.82517e-06	0.00144269	0.188444	0.999907	846	754	1520	277	880	1210	420	160	816.435	774.801	1628.61	245.983	846.125	1257.49	387.267	166.649
BAP1_3	91.4211	1.02549e-06	0.00144268	0.731692	0.999907	90	113	111	98	76	88	108	56	86.8548	116.117	118.932	87.0263	73.0744	91.4539	99.5829	58.3271
BARD1_3	178.219	3.12819e-07	0.00144268	0.934592	0.999907	193	162	137	220	252	152	162	174	186.255	166.469	146.789	195.365	242.299	157.966	149.374	181.231
BARX2_3	2.08685	-1.1642e-07	0.0014427	0.926475	0.999907	0	0	1	0	0	0	0	15	0	0	1.07146	0	0	0	0	15.6233
BASP1_3	255.029	1.64534e-06	0.00144269	0.372266	0.999907	77	105	408	231	291	542	333	63	74.3091	107.897	437.154	205.133	279.798	563.273	307.047	65.618
BATF_3	5.55754	1.64358e-06	0.00144269	0.79484	0.999907	8	10	5	6	2	4	6	4	7.72042	10.2759	5.35728	5.32814	1.92301	4.157	5.53238	4.16622
BATF2_3	31.0362	-9.09511e-08	0.00144269	0.964054	0.999907	24	23	44	36	27	45	29	22	23.1613	23.6345	47.1441	31.9688	25.9606	46.7662	26.7398	22.9142
BATF3_3	5.25842	-1.05974e-06	0.00144269	0.148923	0.999907	2	10	5	6	0	7	5	7	1.93011	10.2759	5.35728	5.32814	0	7.27474	4.61032	7.29088
BAX_3	18.8406	-1.77537e-07	0.00144269	0.915649	0.999907	19	17	10	15	19	31	28	14	18.336	17.469	10.7146	13.3204	18.2686	32.2167	25.8178	14.5818
BAZ1A_3	114.644	-3.40481e-07	0.00144269	0.888742	0.999907	86	133	127	215	94	33	122	128	82.9945	136.669	136.075	190.925	90.3815	34.2952	112.492	133.319
BAZ1B_3	442.296	-2.92956e-06	0.00144265	0.602377	0.999907	469	529	359	412	507	530	407	363	452.61	543.594	384.653	365.866	487.483	550.802	375.28	378.084
BAZ2A_3	821.365	2.77763e-06	0.00144265	0.624309	0.999907	814	597	790	822	925	960	913	832	785.553	613.47	846.45	729.955	889.393	997.679	841.844	866.574
BAZ2B_3	2074.53	-2.69436e-08	0.00144268	0.991071	0.999907	756	323	1021	1580	3437	5131	2353	2142	729.58	331.911	1093.96	1403.08	3304.69	5332.39	2169.62	2231.01
BBC3_3	131.719	-3.14945e-06	0.00144268	0.323911	0.999907	185	126	154	246	83	101	66	112	178.535	129.476	165.004	218.454	79.8049	104.964	60.8562	116.654
BBIP1_3	97.3351	-2.25084e-06	0.00144268	0.427348	0.999907	151	96	85	135	83	92	52	96	145.723	98.6485	91.0737	119.883	79.8049	95.6109	47.9473	99.9893
BBLN_3	428.451	-2.00597e-07	0.00144267	0.959013	0.999907	608	586	458	404	280	419	399	304	586.752	602.167	490.727	358.762	269.222	435.445	367.903	316.633
BBOF1_3	1.97237	1.31854e-07	0.0014427	0.440352	0.999907	4	0	0	2	0	0	11	0	3.86021	0	0	1.77605	0	0	10.1427	0
BBOX1_3	0.364448	1.31356e-07	0.0014427	0.65714	0.999907	0	0	1	0	0	0	2	0	0	0	1.07146	0	0	0	1.84413	0
BBS1_3	2.24196	9.98864e-08	0.00144269	0.75131	0.999907	0	2	1	0	4	7	4	0	0	2.05518	1.07146	0	3.84602	7.27474	3.68825	0
BBS10_2	55.9449	-2.31442e-06	0.00144269	0.35336	0.999907	44	52	50	73	28	63	85	60	42.4623	53.4346	53.5728	64.8257	26.9222	65.4727	78.3754	62.4933
BBS12_3	8.47463	-6.07872e-08	0.00144269	0.933498	0.999907	12	3	1	14	22	14	2	2	11.5806	3.08276	1.07146	12.4323	21.1531	14.5495	1.84413	2.08311
BBS2_3	192.53	-1.33464e-06	0.00144268	0.681684	0.999907	200	227	101	230	187	168	294	169	193.011	233.262	108.217	204.245	179.802	174.594	271.087	176.023
BBS4_3	114.654	9.22635e-07	0.00144268	0.757045	0.999907	118	87	121	150	90	138	154	76	113.876	89.4002	129.646	133.204	86.5355	143.416	141.998	79.1582
BBS5_3	23.7191	1.48143e-06	0.00144269	0.464321	0.999907	34	31	14	17	36	23	26	12	32.8118	31.8552	15.0004	15.0964	34.6142	23.9027	23.9737	12.4987
BBS7_3	21.7287	-3.4154e-07	0.00144269	0.847554	0.999907	20	28	23	21	24	14	17	28	19.3011	28.7725	24.6435	18.6485	23.0761	14.5495	15.6751	29.1635
BBS9_3	15.0981	-6.3043e-08	0.00144269	0.95895	0.999907	10	9	10	8	26	12	11	35	9.65053	9.24829	10.7146	7.10419	24.9991	12.471	10.1427	36.4544
BBX_3	1388.92	-1.25585e-06	0.00144267	0.768869	0.999907	1296	1458	1324	1500	2045	1296	968	1350	1250.71	1498.22	1418.61	1332.04	1966.28	1346.87	892.558	1406.1
BCAM_3	500.529	-4.5253e-07	0.00144268	0.858664	0.999907	666	614	164	610	741	466	542	304	642.725	630.939	175.719	541.694	712.476	484.29	499.759	316.633
BCAP29_3	135.056	-3.03106e-07	0.00144267	0.940321	0.999907	135	116	116	167	181	151	119	113	130.282	119.2	124.289	148.3	174.032	156.927	109.726	117.696
BCAP31_3	1228.76	-8.60776e-06	0.00144266	0.140886	0.999907	1384	1451	1155	1385	934	1230	1111	1282	1335.63	1491.03	1237.53	1229.91	898.046	1278.28	1024.41	1335.27
BCAR1_3	252.151	-1.31005e-06	0.00144267	0.759027	0.999907	181	228	226	328	214	148	386	345	174.675	234.29	242.149	291.272	205.762	153.809	355.917	359.336
BCAR3_3	5.21462	-1.16001e-06	0.00144269	0.189322	0.999907	0	1	8	19	3	8	1	3	0	1.02759	8.57165	16.8724	2.88452	8.31399	0.922064	3.12466
BCAS1_3	308.553	2.03734e-06	0.00144269	0.257424	0.999907	32	32	139	21	434	682	700	447	30.8817	32.8828	148.932	18.6485	417.293	708.768	645.445	465.575
BCAS2_3	226.865	1.06727e-06	0.00144267	0.788385	0.999907	295	281	160	250	236	220	263	144	284.691	288.752	171.433	222.006	226.915	228.635	242.503	149.984
BCAS3_3	98.0534	4.01049e-07	0.00144268	0.907825	0.999907	120	73	83	118	94	100	110	100	115.806	75.0139	88.9308	104.787	90.3815	103.925	101.427	104.155
BCAS4_3	134.39	3.92471e-06	0.00144268	0.299834	0.999907	214	208	78	62	147	130	155	93	206.521	213.738	83.5736	55.0575	141.341	135.102	142.92	96.8646
BCAT1_3	20.7603	9.31767e-07	0.00144269	0.497946	0.999907	10	3	24	60	24	7	24	21	9.65053	3.08276	25.7149	53.2814	23.0761	7.27474	22.1295	21.8727
BCAT2_3	242.247	-5.35485e-06	0.00144268	0.15349	0.999907	150	204	135	133	230	406	325	363	144.758	209.628	144.647	118.107	221.146	421.935	299.671	378.084
BCCIP_3	203.667	-3.02874e-07	0.00144268	0.925603	0.999907	263	184	169	244	244	158	154	238	253.809	189.076	181.076	216.678	234.607	164.201	141.998	247.89
BCDIN3D_3	48.8854	-1.65924e-06	0.00144269	0.51509	0.999907	48	51	20	50	48	48	76	58	46.3225	52.407	21.4291	44.4012	46.1523	49.884	70.0768	60.4102
BCHE_3	1856.47	1.43273e-06	0.00144269	0.099408	0.999907	970	503	1840	63	480	206	5744	5184	936.101	516.877	1971.48	55.9455	461.523	214.085	5296.33	5399.42
BCKDHA_3	510.627	-3.10946e-07	0.00144266	0.947977	0.999907	686	770	474	421	427	392	463	485	662.026	791.243	507.87	373.858	410.563	407.386	426.915	505.154
BCKDHB_3	120.015	2.16931e-06	0.00144268	0.550017	0.999907	97	83	236	271	67	71	100	55	93.6101	85.2898	252.864	240.654	64.4209	73.7867	92.2064	57.2855
BCKDK_3	211.702	3.54893e-07	0.00144266	0.94098	0.999907	215	222	254	265	179	188	220	173	207.486	228.125	272.15	235.326	172.109	195.379	202.854	180.189
BCL10_3	56.4478	1.99735e-06	0.00144268	0.48275	0.999907	75	41	48	53	45	34	82	81	72.379	42.1311	51.4299	47.0652	43.2677	35.3345	75.6092	84.3659
BCL11A_3	4.20679	-3.1699e-07	0.00144269	0.513602	0.999907	5	3	10	3	0	5	1	6	4.82526	3.08276	10.7146	2.66407	0	5.19625	0.922064	6.24933
BCL2_3	108.34	1.52396e-06	0.00144269	0.548525	0.999907	146	125	90	182	76	61	159	54	140.898	128.449	96.431	161.62	73.0744	63.3942	146.608	56.244
BCL2A1_3	35.492	7.02245e-09	0.00144269	0.998807	0.999907	23	13	29	69	30	15	51	62	22.1962	13.3586	31.0722	61.2736	28.8452	15.5887	47.0252	64.5764
BCL2L1_3	53.8186	2.75718e-06	0.00144269	0.256679	0.999907	61	28	69	43	33	43	94	65	58.8682	28.7725	73.9305	38.185	31.7297	44.6877	86.674	67.7011
BCL2L11_3	220.68	1.8121e-06	0.00144267	0.684549	0.999907	439	470	166	151	168	162	128	95	423.658	482.966	177.862	134.092	161.533	168.358	118.024	98.9477
BCL2L12_3	83.0623	2.13651e-06	0.00144268	0.467203	0.999907	70	68	70	110	112	68	122	61	67.5537	69.876	75.0019	97.6826	107.689	70.669	112.492	63.5348
BCL2L13_3	164.89	1.67185e-06	0.00144267	0.674464	0.999907	159	171	199	155	181	166	158	141	153.443	175.718	213.22	137.644	174.032	172.515	145.686	146.859
BCL2L14_3	10.5037	-1.83135e-07	0.00144269	0.828308	0.999907	1	4	18	4	3	11	25	18	0.965053	4.11035	19.2862	3.55209	2.88452	11.4317	23.0516	18.748
BCL2L15_3	0.649531	-8.64455e-08	0.0014427	0.758044	0.999907	0	0	0	0	0	5	0	0	0	0	0	0	0	5.19625	0	0
BCL2L2_3	113.172	-4.6911e-06	0.00144268	0.237806	0.999907	129	139	98	147	113	120	75	96	124.492	142.835	105.003	130.539	108.65	124.71	69.1548	99.9893
BCL3_3	337.605	-3.80909e-06	0.00144267	0.350551	0.999907	302	247	222	405	372	545	360	290	291.446	253.814	237.863	359.65	357.68	566.391	331.943	302.051
BCL6_3	139.414	6.06691e-07	0.00144268	0.845329	0.999907	208	138	116	218	124	68	127	142	200.731	141.807	124.289	193.589	119.227	70.669	117.102	147.901
BCL6B_3	21.5428	2.44507e-07	0.00144269	0.899421	0.999907	22	11	26	31	18	18	22	27	21.2312	11.3035	27.8579	27.5287	17.3071	18.7065	20.2854	28.122
BCL7A_3	55.5699	4.50271e-07	0.00144268	0.882317	0.999907	55	53	57	78	55	50	63	42	53.0779	54.4622	61.073	69.2658	52.8828	51.9625	58.09	43.7453
BCL7B_3	124.444	3.86413e-06	0.00144268	0.327846	0.999907	142	104	155	127	120	111	136	112	137.038	106.869	166.076	112.779	115.381	115.357	125.401	116.654
BCL7C_3	45.1229	2.40458e-06	0.00144269	0.346327	0.999907	56	46	40	36	66	30	47	45	54.043	47.2691	42.8582	31.9688	63.4594	31.1775	43.337	46.87
BCL9_3	176.537	3.67026e-06	0.00144268	0.218795	0.999907	245	212	158	113	142	181	277	104	236.438	217.849	169.29	100.347	136.534	188.104	255.412	108.322
BCL9L_3	401.916	-1.54813e-06	0.00144266	0.751925	0.999907	492	453	440	488	349	305	322	404	474.806	465.497	471.441	433.355	335.565	316.971	296.904	420.788
BCLAF1_3	392.253	1.05946e-06	0.00144267	0.820095	0.999907	319	400	381	408	407	374	541	355	307.852	411.035	408.225	362.314	391.333	388.679	498.836	369.752
BCLAF3_3	37.7866	9.76729e-07	0.00144269	0.586693	0.999907	36	59	31	36	40	33	59	14	34.7419	60.6277	33.2151	31.9688	38.4602	34.2952	54.4018	14.5818
BCO2_3	19.9854	-1.23009e-06	0.00144269	0.261239	0.999907	13	26	0	15	31	19	31	28	12.5457	26.7173	0	13.3204	29.8067	19.7457	28.584	29.1635
BCOR_3	76.0062	-2.41645e-06	0.00144268	0.390997	0.999907	11	13	108	102	78	106	79	115	10.6156	13.3586	115.717	90.5784	74.9974	110.16	72.843	119.779
BCORL1_3	66.179	-1.01883e-06	0.00144268	0.714699	0.999907	47	49	56	96	96	121	47	26	45.3575	50.3518	60.0015	85.2503	92.3045	125.749	43.337	27.0804
BCR_3	35.802	-1.07303e-06	0.00144269	0.649514	0.999907	24	21	26	26	44	63	38	46	23.1613	21.5793	27.8579	23.0886	42.3062	65.4727	35.0384	47.9115
BCS1L_3	34.2054	-4.96539e-07	0.00144269	0.830373	0.999907	28	26	26	32	37	55	43	30	27.0215	26.7173	27.8579	28.4168	35.5757	57.1587	39.6487	31.2466
BDH1_3	70.8435	-3.94443e-07	0.00144268	0.892019	0.999907	86	80	40	31	102	112	52	66	82.9945	82.207	42.8582	27.5287	98.0736	116.396	47.9473	68.7426
BDH2_3	0.837363	1.48003e-07	0.00144269	0.684242	0.999907	1	0	0	1	3	1	1	0	0.965053	0	0	0.888024	2.88452	1.03925	0.922064	0
BDKRB2_3	2.25965	1.753e-07	0.00144269	0.397527	0.999907	6	0	0	4	5	0	2	2	5.79032	0	0	3.55209	4.80753	0	1.84413	2.08311
BDNF_3	9.24029	1.17368e-06	0.00144269	0.203227	0.999907	22	7	30	14	0	0	1	0	21.2312	7.19312	32.1437	12.4323	0	0	0.922064	0
BDP1_3	405.08	-4.75258e-06	0.00144267	0.312589	0.999907	296	430	340	510	456	373	452	435	285.656	441.863	364.295	452.892	438.446	387.64	416.773	453.076
BEAN1_3	0.841249	1.54385e-08	0.00144269	0.827625	0.999907	0	0	2	3	2	0	0	0	0	0	2.14291	2.66407	1.92301	0	0	0
BECN1_3	150.365	2.2433e-06	0.00144267	0.596093	0.999907	167	165	183	179	120	87	166	152	161.164	169.552	196.076	158.956	115.381	90.4147	153.063	158.316
BECN2_3	3.50313	3.36175e-09	0.00144269	0.996979	0.999907	3	2	4	7	0	5	8	0	2.89516	2.05518	4.28582	6.21616	0	5.19625	7.37651	0
BEGAIN_3	2.19082	2.96957e-07	0.00144269	0.595016	0.999907	5	3	0	0	1	0	6	3	4.82526	3.08276	0	0	0.961505	0	5.53238	3.12466
BEND3_3	14.4586	7.23755e-07	0.00144269	0.599079	0.999907	24	19	8	6	6	12	33	10	23.1613	19.5242	8.57165	5.32814	5.76903	12.471	30.4281	10.4155
BEND4_3	0.267864	6.66598e-08	0.0014427	0.80208	0.999907	0	0	2	0	0	0	0	0	0	0	2.14291	0	0	0	0	0
BEND6_3	8.28055	1.17495e-06	0.00144269	0.33129	0.999907	8	6	14	15	7	3	12	3	7.72042	6.16553	15.0004	13.3204	6.73054	3.11775	11.0648	3.12466
BEND7_3	72.3449	1.22822e-06	0.00144269	0.53356	0.999907	89	59	24	11	36	88	184	97	85.8897	60.6277	25.7149	9.76826	34.6142	91.4539	169.66	101.031
BET1_3	267.822	1.71264e-06	0.00144267	0.69766	0.999907	314	273	146	232	346	284	357	230	303.027	280.532	156.433	206.021	332.681	295.147	329.177	239.558
BET1L_3	239.765	-2.71043e-06	0.00144266	0.590675	0.999907	297	293	215	270	207	195	224	242	286.621	301.083	230.363	239.766	199.032	202.654	206.542	252.056
BEX3_3	186.248	3.5557e-06	0.00144267	0.409584	0.999907	200	124	123	136	280	236	214	197	193.011	127.421	131.789	120.771	269.222	245.263	197.322	205.186
BEX4_3	291.582	5.04797e-06	0.00144267	0.29556	0.999907	404	364	259	216	337	246	279	252	389.881	374.042	277.507	191.813	324.027	255.655	257.256	262.472
BEX5_3	0.862498	6.30859e-08	0.00144269	0.85829	0.999907	3	3	0	0	0	0	1	0	2.89516	3.08276	0	0	0	0	0.922064	0
BFAR_3	98.7934	-1.58526e-06	0.00144268	0.674543	0.999907	116	123	86	96	81	80	104	113	111.946	126.393	92.1452	85.2503	77.8819	83.1399	95.8946	117.696
BFSP1_3	13.3544	-4.07013e-08	0.00144269	0.963497	0.999907	19	17	13	32	13	1	4	11	18.336	17.469	13.9289	28.4168	12.4996	1.03925	3.68825	11.4571
BGLAP_3	16.6204	4.09863e-07	0.00144269	0.752863	0.999907	15	10	26	18	8	27	22	8	14.4758	10.2759	27.8579	15.9844	7.69204	28.0597	20.2854	8.33244
BGN_3	268.845	7.14931e-07	0.00144269	0.698513	0.999907	51	80	245	802	347	117	463	156	49.2177	82.207	262.507	712.195	333.642	121.592	426.915	162.483
BHLHA15_3	110.792	-1.25333e-06	0.00144269	0.619082	0.999907	167	157	170	107	44	70	63	109	161.164	161.331	182.147	95.0185	42.3062	72.7474	58.09	113.529
BHLHB9_3	40.0306	2.27034e-06	0.00144269	0.362052	0.999907	62	30	52	56	34	32	36	24	59.8333	30.8276	55.7157	49.7293	32.6912	33.256	33.1943	24.9973
BHLHE22_3	2.62868	-1.06798e-07	0.0014427	0.329606	0.999907	0	0	0	19	0	4	0	0	0	0	0	16.8724	0	4.157	0	0
BHLHE40_3	1114.33	6.46076e-06	0.00144266	0.252598	0.999907	1370	1198	1030	1190	1424	871	1073	900	1322.12	1231.05	1103.6	1056.75	1369.18	905.186	989.374	937.399
BHLHE41_3	76.8159	7.49517e-06	0.00144269	0.0170541	0.999907	61	32	96	91	132	53	106	57	58.8682	32.8828	102.86	80.8101	126.919	55.0802	97.7387	59.3686
BHMT_3	160.644	-1.93431e-07	0.00144269	0.817407	0.999907	9	11	0	1	130	368	683	122	8.68548	11.3035	0	0.888024	124.996	382.444	629.769	127.07
BHMT2_3	450.137	2.60534e-06	0.00144269	0.190659	0.999907	61	58	23	6	465	866	1721	498	58.8682	59.6001	24.6435	5.32814	447.1	899.99	1586.87	518.694
BICC1_3	78.1453	5.07966e-06	0.00144269	0.0315985	0.999907	40	16	78	115	144	44	146	63	38.6021	16.4414	83.5736	102.123	138.457	45.727	134.621	65.618
BICD1_3	2.57062	2.95827e-08	0.00144269	0.856436	0.999907	0	5	0	0	8	0	5	3	0	5.13794	0	0	7.69204	0	4.61032	3.12466
BICD2_3	78.2022	-1.97181e-06	0.00144268	0.496456	0.999907	108	79	45	106	83	82	65	70	104.226	81.1795	48.2155	94.1305	79.8049	85.2184	59.9341	72.9088
BICDL1_3	23.9719	-2.41916e-07	0.00144269	0.864	0.999907	14	15	2	9	28	36	71	22	13.5107	15.4138	2.14291	7.99221	26.9222	37.413	65.4665	22.9142
BICDL2_3	63.1185	-2.13986e-06	0.00144269	0.299646	0.999907	62	72	69	62	53	54	29	104	59.8333	73.9863	73.9305	55.0575	50.9598	56.1195	26.7398	108.322
BICRA_3	59.7798	-3.42372e-06	0.00144269	0.0230356	0.999907	36	53	29	110	61	63	46	90	34.7419	54.4622	31.0722	97.6826	58.6518	65.4727	42.4149	93.7399
BICRAL_3	97.4411	3.02345e-07	0.00144268	0.929062	0.999907	76	93	119	98	115	93	93	99	73.344	95.5657	127.503	87.0263	110.573	96.6502	85.7519	103.114
BID_3	78.7243	-3.02669e-07	0.00144269	0.883134	0.999907	59	77	103	49	107	90	46	97	56.9381	79.1243	110.36	43.5132	102.881	93.5324	42.4149	101.031
BIK_3	34.1786	-1.41168e-06	0.00144269	0.518976	0.999907	35	24	38	61	36	38	16	30	33.7769	24.6621	40.7153	54.1694	34.6142	39.4915	14.753	31.2466
BIN1_3	418.907	6.50166e-07	0.00144269	0.433094	0.999907	818	426	588	35	180	346	460	486	789.413	437.753	630.016	31.0808	173.071	359.58	424.149	506.196
BIN2_3	27.3471	-1.60112e-06	0.00144269	0.307755	0.999907	36	19	17	53	13	41	23	22	34.7419	19.5242	18.2147	47.0652	12.4996	42.6092	21.2075	22.9142
BIN3_3	26.5949	-1.8933e-06	0.00144269	0.382784	0.999907	36	34	24	39	13	21	22	27	34.7419	34.938	25.7149	34.6329	12.4996	21.8242	20.2854	28.122
BIRC2_3	127	2.0532e-06	0.00144268	0.564102	0.999907	148	132	100	135	140	133	164	83	142.828	135.642	107.146	119.883	134.611	138.22	151.218	86.449
BIRC3_3	14.9641	-3.34198e-06	0.00144269	0.0197843	0.999907	3	14	6	38	12	19	11	20	2.89516	14.3862	6.42874	33.7449	11.5381	19.7457	10.1427	20.8311
BIRC5_3	124.868	-4.15384e-07	0.00144267	0.917636	0.999907	106	96	89	111	181	197	128	103	102.296	98.6485	95.3596	98.5706	174.032	204.732	118.024	107.28
BIRC6_3	241.525	-6.18077e-07	0.00144266	0.897156	0.999907	258	275	206	288	260	215	255	207	248.984	282.587	220.72	255.751	249.991	223.439	235.126	215.602
BIRC7_3	0.361829	-9.23001e-08	0.0014427	0.82637	0.999907	1	0	0	1	0	0	0	1	0.965053	0	0	0.888024	0	0	0	1.04155
BIVM_3	73.3196	2.63667e-06	0.00144268	0.37251	0.999907	84	86	118	72	66	50	62	52	81.0644	88.3726	126.432	63.9377	63.4594	51.9625	57.1679	54.1608
BLCAP_3	134.985	-9.04144e-07	0.00144267	0.81148	0.999907	150	167	110	172	122	113	158	108	144.758	171.607	117.86	152.74	117.304	117.435	145.686	112.488
BLID_3	37.1063	-4.63665e-07	0.00144269	0.767464	0.999907	0	0	127	114	1	2	24	33	0	0	136.075	101.235	0.961505	2.0785	22.1295	34.3713
BLK_3	2.28229	-2.96435e-07	0.00144269	0.346598	0.999907	0	4	3	1	0	5	3	2	0	4.11035	3.21437	0.888024	0	5.19625	2.76619	2.08311
BLM_3	18.2105	-4.16831e-07	0.00144269	0.719606	0.999907	18	7	16	11	26	42	4	21	17.371	7.19312	17.1433	9.76826	24.9991	43.6485	3.68825	21.8727
BLMH_3	94.714	1.45758e-06	0.00144268	0.624731	0.999907	57	75	131	92	99	105	128	78	55.008	77.0691	140.361	81.6982	95.189	109.121	118.024	81.2413
BLNK_3	24.9267	-6.12002e-07	0.00144269	0.722906	0.999907	7	13	14	36	43	25	40	27	6.75537	13.3586	15.0004	31.9688	41.3447	25.9812	36.8825	28.122
BLOC1S1_3	47.7849	-5.4986e-07	0.00144269	0.82491	0.999907	44	28	26	56	60	60	62	54	42.4623	28.7725	27.8579	49.7293	57.6903	62.355	57.1679	56.244
BLOC1S2_3	58.0148	3.34771e-06	0.00144269	0.197454	0.999907	61	65	58	43	62	24	92	66	58.8682	66.7932	62.1444	38.185	59.6133	24.942	84.8299	68.7426
BLOC1S3_3	62.2123	1.96663e-06	0.00144269	0.473659	0.999907	90	77	39	61	59	43	96	44	86.8548	79.1243	41.7868	54.1694	56.7288	44.6877	88.5181	45.8284
BLOC1S4_3	314.238	5.32093e-06	0.00144266	0.296124	0.999907	383	273	347	384	272	259	379	260	369.615	280.532	371.795	341.001	261.529	269.166	349.462	270.804
BLOC1S5_3	89.7777	1.51843e-06	0.00144268	0.625211	0.999907	79	69	73	121	102	81	139	72	76.2392	70.9036	78.2163	107.451	98.0736	84.1792	128.167	74.9919
BLOC1S6_3	83.8679	-4.33611e-06	0.00144268	0.197889	0.999907	64	64	97	150	61	100	70	76	61.7634	65.7656	103.931	133.204	58.6518	103.925	64.5445	79.1582
BLVRA_3	75.3386	4.12523e-06	0.00144268	0.231016	0.999907	74	52	94	80	88	62	89	72	71.4139	53.4346	100.717	71.0419	84.6125	64.4335	82.0637	74.9919
BLVRB_3	271.277	-4.06713e-06	0.00144266	0.413446	0.999907	486	524	259	317	116	112	176	205	469.016	538.456	277.507	281.503	111.535	116.396	162.283	213.519
BLZF1_3	81.9387	-3.022e-06	0.00144268	0.377424	0.999907	79	109	84	130	83	76	53	52	76.2392	112.007	90.0023	115.443	79.8049	78.9829	48.8694	54.1608
BMERB1_3	0.385346	-8.88124e-08	0.0014427	0.767596	0.999907	0	3	0	0	0	0	0	0	0	3.08276	0	0	0	0	0	0
BMF_3	82.0042	1.75246e-06	0.00144268	0.533438	0.999907	138	105	95	60	48	69	84	62	133.177	107.897	101.788	53.2814	46.1523	71.7082	77.4533	64.5764
BMI1_3	433.103	5.25288e-06	0.00144267	0.275394	0.999907	637	420	789	675	305	290	201	186	614.739	431.587	845.379	599.416	293.259	301.382	185.335	193.729
BMP1_3	19.1182	2.19382e-07	0.00144269	0.88519	0.999907	13	14	15	38	24	7	26	21	12.5457	14.3862	16.0718	33.7449	23.0761	7.27474	23.9737	21.8727
BMP15_3	1.49044	5.88073e-08	0.00144269	0.911213	0.999907	3	0	4	3	0	2	0	0	2.89516	0	4.28582	2.66407	0	2.0785	0	0
BMP2_3	9.89115	-8.06085e-08	0.00144269	0.937862	0.999907	0	1	5	11	11	9	32	13	0	1.02759	5.35728	9.76826	10.5766	9.35324	29.506	13.5402
BMP2K_3	138.058	-2.28676e-06	0.00144268	0.479063	0.999907	64	109	106	173	230	148	148	146	61.7634	112.007	113.574	153.628	221.146	153.809	136.465	152.067
BMP4_3	45.6648	3.65013e-06	0.00144269	0.0429465	0.999907	70	17	28	14	149	50	18	25	67.5537	17.469	30.0008	12.4323	143.264	51.9625	16.5971	26.0389
BMP5_3	0.374752	1.90082e-07	0.0014427	0.596994	0.999907	1	0	1	0	1	0	0	0	0.965053	0	1.07146	0	0.961505	0	0	0
BMP6_3	19.3725	-7.26853e-07	0.00144269	0.633527	0.999907	8	9	28	51	21	9	10	23	7.72042	9.24829	30.0008	45.2892	20.1916	9.35324	9.22064	23.9558
BMP7_3	0.666018	-7.96401e-08	0.0014427	0.733064	0.999907	0	0	0	6	0	0	0	0	0	0	0	5.32814	0	0	0	0
BMPER_3	12.6732	9.18097e-07	0.00144269	0.151085	0.999907	4	6	22	42	22	1	9	0	3.86021	6.16553	23.572	37.297	21.1531	1.03925	8.29857	0
BMPR1A_3	50.9661	5.08649e-07	0.00144269	0.798013	0.999907	39	72	66	32	43	56	65	36	37.6371	73.9863	70.7161	28.4168	41.3447	58.198	59.9341	37.496
BMPR1B_3	0.599535	-8.6089e-08	0.00144269	0.723307	0.999907	1	2	0	2	0	0	0	0	0.965053	2.05518	0	1.77605	0	0	0	0
BMPR2_3	145.769	3.21652e-06	0.00144268	0.312033	0.999907	149	163	136	188	170	90	202	95	143.793	167.497	145.718	166.948	163.456	93.5324	186.257	98.9477
BMS1_3	137.975	1.0457e-07	0.00144267	0.9818	0.999907	131	124	166	171	168	162	98	96	126.422	127.421	177.862	151.852	161.533	168.358	90.3622	99.9893
BMT2_3	46.1421	-4.28589e-07	0.00144269	0.814589	0.999907	69	33	32	86	57	33	25	44	66.5886	33.9104	34.2866	76.37	54.8058	34.2952	23.0516	45.8284
BMX_3	2.7282	-4.907e-08	0.00144269	0.745704	0.999907	6	0	0	2	4	1	0	9	5.79032	0	0	1.77605	3.84602	1.03925	0	9.37399
BNC1_3	0.226261	-9.97418e-08	0.0014427	0.995961	0.999907	0	0	0	1	0	0	1	0	0	0	0	0.888024	0	0	0.922064	0
BNC2_3	42.9643	9.03931e-07	0.00144269	0.553019	0.999907	9	4	32	121	58	34	77	26	8.68548	4.11035	34.2866	107.451	55.7673	35.3345	70.9989	27.0804
BNIP1_3	65.2159	-1.30242e-06	0.00144268	0.67113	0.999907	64	47	50	81	76	83	63	66	61.7634	48.2966	53.5728	71.9299	73.0744	86.2577	58.09	68.7426
BNIP2_3	188.65	2.9097e-06	0.00144267	0.524105	0.999907	260	237	179	172	166	163	204	147	250.914	243.538	191.791	152.74	159.61	169.398	188.101	153.109
BNIP3_3	180.524	3.20105e-06	0.00144267	0.483122	0.999907	203	148	224	256	145	114	199	180	195.906	152.083	240.006	227.334	139.418	118.474	183.491	187.48
BNIP3L_3	138.386	-1.51054e-06	0.00144268	0.6442	0.999907	162	110	148	246	126	103	94	140	156.339	113.035	158.575	218.454	121.15	107.043	86.674	145.818
BNIPL_3	48.4785	2.54437e-06	0.00144269	0.215608	0.999907	97	129	37	34	32	10	38	15	93.6101	132.559	39.6439	30.1928	30.7682	10.3925	35.0384	15.6233
BOC_3	6.70376	4.15317e-07	0.00144269	0.348848	0.999907	0	1	2	6	10	0	34	4	0	1.02759	2.14291	5.32814	9.61505	0	31.3502	4.16622
BOD1_3	335.381	6.69772e-06	0.00144266	0.162943	0.999907	389	322	265	240	360	257	489	399	375.406	330.883	283.936	213.126	346.142	267.087	450.889	415.58
BOD1L1_3	461.148	-7.97736e-06	0.00144266	0.150369	0.999907	329	399	427	565	558	556	404	495	317.502	410.008	457.512	501.733	536.52	577.823	372.514	515.57
BOK_3	89.3201	-4.81561e-07	0.00144268	0.889915	0.999907	69	78	84	82	100	89	107	113	66.5886	80.1519	90.0023	72.8179	96.1505	92.4932	98.6608	117.696
BOLA1_3	0.867916	-5.26196e-08	0.00144269	0.899643	0.999907	1	2	1	1	0	0	1	1	0.965053	2.05518	1.07146	0.888024	0	0	0.922064	1.04155
BOLA2B_3	198.093	-3.96058e-07	0.00144268	0.887372	0.999907	278	222	175	143	208	164	128	274	268.285	228.125	187.505	126.987	199.993	170.437	118.024	285.386
BOLA3_3	320.961	4.25435e-06	0.00144266	0.392796	0.999907	543	392	232	308	260	222	387	270	524.024	402.815	248.578	273.511	249.991	230.713	356.839	281.22
BOP1_3	24.4727	-1.01908e-06	0.00144269	0.599549	0.999907	44	28	18	31	12	17	21	28	42.4623	28.7725	19.2862	27.5287	11.5381	17.6672	19.3633	29.1635
BORA_3	9.96118	-3.69793e-07	0.00144269	0.670284	0.999907	17	12	0	10	4	2	20	17	16.4059	12.3311	0	8.88024	3.84602	2.0785	18.4413	17.7064
BORCS5_3	169.205	2.71996e-06	0.00144268	0.353653	0.999907	175	140	202	105	98	143	306	198	168.884	143.862	216.434	93.2425	94.2275	148.613	282.151	206.228
BORCS6_3	77.3248	-2.10449e-06	0.00144268	0.50579	0.999907	81	80	74	74	67	95	69	83	78.1693	82.207	79.2877	65.7137	64.4209	98.7287	63.6224	86.449
BORCS7_3	59.1005	1.46478e-06	0.00144269	0.582097	0.999907	68	48	48	81	63	31	78	67	65.6236	49.3242	51.4299	71.9299	60.5748	32.2167	71.921	69.7842
BORCS8_3	47.3814	-2.94717e-07	0.00144269	0.892435	0.999907	51	51	51	40	36	75	46	31	49.2177	52.407	54.6442	35.5209	34.6142	77.9437	42.4149	32.2882
BPGM_3	70.5443	2.36344e-06	0.00144269	0.386186	0.999907	71	64	141	75	53	56	60	46	68.5188	65.7656	151.075	66.6018	50.9598	58.198	55.3238	47.9115
BPHL_3	370.448	1.55315e-06	0.00144267	0.733274	0.999907	478	543	286	282	341	358	435	275	461.295	557.98	306.436	250.423	327.873	372.051	401.098	286.428
BPI_3	123.254	3.51369e-06	0.00144268	0.272526	0.999907	69	63	163	236	145	81	174	83	66.5886	64.738	174.647	209.574	139.418	84.1792	160.439	86.449
BPIFA1_3	0.260389	-8.12815e-08	0.0014427	0.783073	0.999907	0	0	0	0	0	0	0	2	0	0	0	0	0	0	0	2.08311
BPIFB2_3	193.786	-1.63305e-07	0.00144269	0.788524	0.999907	6	0	3	2	40	129	214	1123	5.79032	0	3.21437	1.77605	38.4602	134.063	197.322	1169.67
BPIFB3_3	3.12712	-1.42114e-07	0.00144269	0.755812	0.999907	0	0	0	0	2	11	7	5	0	0	0	0	1.92301	11.4317	6.45445	5.20777
BPIFB4_3	1.10635	2.59545e-09	0.00144269	0.964107	0.999907	0	0	0	0	2	2	3	2	0	0	0	0	1.92301	2.0785	2.76619	2.08311
BPIFB6_3	49.8845	-1.50584e-06	0.00144269	0.348344	0.999907	1	0	0	0	33	79	140	149	0.965053	0	0	0	31.7297	82.1007	129.089	155.192
BPIFC_3	3.21458	2.19986e-08	0.00144269	0.969221	0.999907	3	0	2	4	4	9	2	2	2.89516	0	2.14291	3.55209	3.84602	9.35324	1.84413	2.08311
BPNT1_3	82.9888	9.71452e-07	0.00144268	0.760573	0.999907	77	81	65	63	147	91	69	78	74.3091	83.2346	69.6446	55.9455	141.341	94.5717	63.6224	81.2413
BPNT2_3	416.75	1.24792e-08	0.00144267	0.999582	0.999907	421	399	476	461	277	380	552	411	406.287	410.008	510.013	409.379	266.337	394.915	508.979	428.079
BPTF_3	504.73	-3.51205e-06	0.00144266	0.512156	0.999907	407	398	502	558	667	674	396	476	392.777	408.98	537.871	495.517	641.324	700.454	365.137	495.78
BRAF_3	29.17	1.59442e-06	0.00144269	0.37448	0.999907	28	32	39	18	28	34	41	15	27.0215	32.8828	41.7868	15.9844	26.9222	35.3345	37.8046	15.6233
BRAP_3	59.1564	-9.19957e-07	0.00144268	0.757486	0.999907	64	51	60	69	45	50	63	77	61.7634	52.407	64.2874	61.2736	43.2677	51.9625	58.09	80.1997
BRCA1_3	26.7687	-2.45257e-06	0.00144269	0.174514	0.999907	8	14	14	13	45	70	13	36	7.72042	14.3862	15.0004	11.5443	43.2677	72.7474	11.9868	37.496
BRCA2_3	54.4011	-1.2036e-06	0.00144269	0.619378	0.999907	35	60	50	41	91	73	35	52	33.7769	61.6553	53.5728	36.409	87.497	75.8652	32.2722	54.1608
BRCC3_3	212.309	-3.52614e-06	0.00144267	0.433219	0.999907	196	176	159	279	228	221	235	235	189.15	180.855	170.361	247.759	219.223	229.674	216.685	244.765
BRD1_3	79.3125	3.5079e-07	0.00144268	0.917578	0.999907	55	63	87	77	94	83	93	89	53.0779	64.738	93.2167	68.3778	90.3815	86.2577	85.7519	92.6984
BRD2_3	718.955	-1.11439e-06	0.00144264	0.851588	0.999907	724	716	701	860	653	698	834	653	698.698	735.753	751.091	763.7	627.863	725.396	769.001	680.135
BRD3_3	481.448	-2.89592e-06	0.00144265	0.626567	0.999907	450	482	469	574	566	526	425	410	434.274	495.297	502.513	509.726	544.212	546.645	391.877	427.037
BRD3OS_3	35.6125	2.82188e-06	0.00144269	0.15601	0.999907	74	59	36	24	32	29	28	6	71.4139	60.6277	38.5724	21.3126	30.7682	30.1382	25.8178	6.24933
BRD4_3	894.646	1.76338e-06	0.00144265	0.757952	0.999907	836	734	777	753	1079	1194	1010	850	806.784	754.25	832.521	668.682	1037.46	1240.86	931.284	885.322
BRD7_3	244.431	-1.75146e-06	0.00144266	0.714331	0.999907	235	226	269	309	248	223	217	253	226.787	232.235	288.222	274.399	238.453	231.753	200.088	263.513
BRD8_3	27.2668	-6.62604e-07	0.00144269	0.762843	0.999907	20	17	24	27	40	44	21	27	19.3011	17.469	25.7149	23.9766	38.4602	45.727	19.3633	28.122
BRD9_3	331.868	9.5707e-07	0.00144267	0.805261	0.999907	365	428	437	351	291	197	274	332	352.244	439.808	468.226	311.696	279.798	204.732	252.645	345.796
BRF1_3	25.2898	-2.01101e-07	0.00144269	0.914129	0.999907	12	20	45	30	26	30	21	19	11.5806	20.5518	48.2155	26.6407	24.9991	31.1775	19.3633	19.7895
BRF2_3	17.2833	6.58482e-07	0.00144269	0.69502	0.999907	34	27	7	12	15	14	23	9	32.8118	27.7449	7.50019	10.6563	14.4226	14.5495	21.2075	9.37399
BRI3_3	256.319	2.468e-07	0.00144267	0.95199	0.999907	368	346	188	280	316	182	192	211	355.139	355.545	201.434	248.647	303.836	189.143	177.036	219.768
BRI3BP_3	114.574	-1.36169e-06	0.00144268	0.687549	0.999907	71	81	89	114	189	127	110	147	68.5188	83.2346	95.3596	101.235	181.725	131.985	101.427	153.109
BRICD5_3	0.777771	2.20954e-08	0.00144269	0.908047	0.999907	0	0	2	0	1	3	0	0	0	0	2.14291	0	0.961505	3.11775	0	0
BRINP1_3	1.61149	-1.54597e-07	0.00144269	0.635726	0.999907	3	8	0	2	0	0	0	0	2.89516	8.2207	0	1.77605	0	0	0	0
BRINP2_3	227.462	-4.34723e-07	0.00144268	0.867292	0.999907	297	293	476	273	75	163	126	117	286.621	301.083	510.013	242.43	72.1129	169.398	116.18	121.862
BRIP1_3	5.82036	-2.64924e-07	0.00144269	0.5523	0.999907	0	7	1	8	16	8	7	1	0	7.19312	1.07146	7.10419	15.3841	8.31399	6.45445	1.04155
BRIX1_3	116.203	-1.54498e-06	0.00144268	0.599199	0.999907	94	128	126	120	145	101	82	140	90.715	131.531	135.003	106.563	139.418	104.964	75.6092	145.818
BRK1_3	834.418	3.60272e-06	0.00144265	0.541863	0.999907	1140	988	930	866	668	662	804	694	1100.16	1015.26	996.454	769.028	642.286	687.983	741.339	722.839
BRME1_3	3.08276	3.50065e-07	0.00144269	0.340871	0.999907	1	0	8	1	1	11	2	0	0.965053	0	8.57165	0.888024	0.961505	11.4317	1.84413	0
BRMS1_3	32.4122	-2.91267e-07	0.00144269	0.891642	0.999907	32	41	28	34	28	38	41	21	30.8817	42.1311	30.0008	30.1928	26.9222	39.4915	37.8046	21.8727
BRMS1L_3	39.4611	6.54682e-08	0.00144269	0.980137	0.999907	48	29	62	61	34	46	18	21	46.3225	29.8001	66.4303	54.1694	32.6912	47.8055	16.5971	21.8727
BROX_3	465.619	1.28724e-08	0.00144265	0.99938	0.999907	483	527	434	457	513	495	468	391	466.121	541.539	465.012	405.827	493.252	514.428	431.526	407.248
BRPF1_3	74.8831	3.22819e-06	0.00144268	0.300172	0.999907	85	42	79	91	88	63	87	75	82.0295	43.1587	84.645	80.8101	84.6125	65.4727	80.2195	78.1166
BRPF3_3	19.485	-1.14953e-06	0.00144269	0.440583	0.999907	5	25	18	19	26	27	20	17	4.82526	25.6897	19.2862	16.8724	24.9991	28.0597	18.4413	17.7064
BRSK1_3	20.6495	9.20226e-07	0.00144269	0.567101	0.999907	25	11	36	21	13	25	20	15	24.1263	11.3035	38.5724	18.6485	12.4996	25.9812	18.4413	15.6233
BRSK2_3	19.013	-1.1251e-06	0.00144269	0.347192	0.999907	1	0	50	95	4	7	0	2	0.965053	0	53.5728	84.3622	3.84602	7.27474	0	2.08311
BRWD1_3	89.5657	1.20475e-06	0.00144268	0.737367	0.999907	68	74	90	93	131	96	93	81	65.6236	76.0415	96.431	82.5862	125.957	99.7679	85.7519	84.3659
BRWD3_3	91.7844	1.36807e-06	0.00144268	0.714169	0.999907	85	72	69	84	112	105	127	92	82.0295	73.9863	73.9305	74.594	107.689	109.121	117.102	95.823
BSCL2_3	269.301	-2.01047e-06	0.00144266	0.683214	0.999907	260	242	258	333	262	312	285	234	250.914	248.676	276.436	295.712	251.914	324.246	262.788	243.724
BSDC1_3	232.223	4.44014e-06	0.00144267	0.328864	0.999907	247	192	310	251	216	210	248	204	238.368	197.297	332.151	222.894	207.685	218.242	228.672	212.477
BSG_3	998.175	-3.20575e-06	0.00144266	0.544916	0.999907	1107	858	1076	1366	720	912	1016	1049	1068.31	881.671	1152.89	1213.04	692.284	947.795	936.817	1092.59
BSN_3	1.79842	2.32956e-07	0.00144269	0.537334	0.999907	0	0	7	0	2	2	2	1	0	0	7.50019	0	1.92301	2.0785	1.84413	1.04155
BSND_3	0.79554	-2.60827e-09	0.0014427	0.988676	0.999907	0	0	4	0	0	2	0	0	0	0	4.28582	0	0	2.0785	0	0
BSPRY_3	64.8568	7.71237e-07	0.00144268	0.787756	0.999907	66	81	51	43	59	66	99	60	63.6935	83.2346	54.6442	38.185	56.7288	68.5905	91.2843	62.4933
BST1_3	87.0021	-5.87017e-07	0.00144268	0.870402	0.999907	68	70	70	97	94	88	123	98	65.6236	71.9312	75.0019	86.1383	90.3815	91.4539	113.414	102.072
BST2_3	495.55	4.86745e-07	0.00144268	0.893857	0.999907	461	423	575	988	167	192	879	404	444.889	434.67	616.087	877.367	160.571	199.536	810.494	420.788
BTAF1_3	92.5099	1.64666e-07	0.00144268	0.957969	0.999907	86	84	114	76	92	114	85	92	82.9945	86.3174	122.146	67.4898	88.4585	118.474	78.3754	95.823
BTBD1_3	837.146	1.19299e-06	0.00144266	0.805246	0.999907	704	636	433	610	1099	1182	1353	793	679.397	653.546	463.94	541.694	1056.69	1228.39	1247.55	825.953
BTBD10_3	101.189	-1.71781e-06	0.00144268	0.581073	0.999907	117	94	61	111	120	88	95	136	112.911	96.5933	65.3588	98.5706	115.381	91.4539	87.596	141.651
BTBD11_3	7.80141	1.00176e-06	0.00144269	0.215019	0.999907	3	1	27	29	3	0	1	0	2.89516	1.02759	28.9293	25.7527	2.88452	0	0.922064	0
BTBD16_3	0.267864	6.66598e-08	0.0014427	0.80208	0.999907	0	0	2	0	0	0	0	0	0	0	2.14291	0	0	0	0	0
BTBD19_3	21.5154	1.28714e-06	0.00144269	0.43875	0.999907	25	13	24	47	18	6	27	18	24.1263	13.3586	25.7149	41.7371	17.3071	6.2355	24.8957	18.748
BTBD2_3	142.013	-7.41958e-07	0.00144268	0.811927	0.999907	131	162	160	140	108	175	163	107	126.422	166.469	171.433	124.323	103.843	181.869	150.296	111.446
BTBD3_3	48.2807	-2.03519e-06	0.00144269	0.453494	0.999907	35	47	49	53	69	71	27	38	33.7769	48.2966	52.5013	47.0652	66.3439	73.7867	24.8957	39.5791
BTBD6_3	97.006	3.16818e-06	0.00144268	0.314569	0.999907	70	41	108	157	110	93	144	73	67.5537	42.1311	115.717	139.42	105.766	96.6502	132.777	76.0335
BTBD7_3	58.8998	-4.90173e-07	0.00144268	0.854644	0.999907	52	55	48	65	54	76	83	46	50.1827	56.5173	51.4299	57.7215	51.9213	78.9829	76.5313	47.9115
BTBD8_3	17.5621	-6.27876e-07	0.00144269	0.643573	0.999907	18	32	6	11	40	14	7	14	17.371	32.8828	6.42874	9.76826	38.4602	14.5495	6.45445	14.5818
BTBD9_3	64.4139	-3.07472e-07	0.00144268	0.918958	0.999907	72	61	60	71	57	46	69	86	69.4838	62.6829	64.2874	63.0497	54.8058	47.8055	63.6224	89.5737
BTC_3	0.36071	1.43543e-08	0.00144269	0.945412	0.999907	0	0	0	0	0	0	2	1	0	0	0	0	0	0	1.84413	1.04155
BTD_3	175.435	-2.16292e-06	0.00144268	0.570479	0.999907	137	136	161	160	133	130	228	330	132.212	139.752	172.504	142.084	127.88	135.102	210.231	343.713
BTF3_3	347.394	5.12728e-06	0.00144266	0.31906	0.999907	554	482	294	287	324	310	341	222	534.639	495.297	315.008	254.863	311.528	322.167	314.424	231.225
BTF3L4_3	456.896	-3.46631e-07	0.00144265	0.952418	0.999907	606	577	487	604	400	351	356	328	584.822	592.918	521.799	536.366	384.602	364.776	328.255	341.63
BTG1_3	2251.09	3.76757e-06	0.00144266	0.466692	0.999907	1087	894	4090	5946	1086	662	2580	2177	1049.01	918.664	4382.25	5280.19	1044.19	687.983	2378.92	2267.46
BTG2_3	176.298	-1.96564e-06	0.00144268	0.531791	0.999907	142	105	76	170	76	112	454	312	137.038	107.897	81.4306	150.964	73.0744	116.396	418.617	324.965
BTG3_3	20.4025	5.07924e-07	0.00144269	0.698969	0.999907	34	26	12	50	16	5	19	8	32.8118	26.7173	12.8575	44.4012	15.3841	5.19625	17.5192	8.33244
BTG4_3	0.258355	-1.32063e-07	0.0014427	0.706914	0.999907	0	1	0	0	0	1	0	0	0	1.02759	0	0	0	1.03925	0	0
BTK_3	7.68699	5.41657e-07	0.00144269	0.606882	0.999907	12	4	6	18	8	4	8	4	11.5806	4.11035	6.42874	15.9844	7.69204	4.157	7.37651	4.16622
BTLA_3	4.03544	-4.24841e-07	0.00144269	0.410488	0.999907	4	1	1	13	0	3	7	5	3.86021	1.02759	1.07146	11.5443	0	3.11775	6.45445	5.20777
BTN1A1_3	6.66637	7.50728e-07	0.00144269	0.495197	0.999907	6	8	9	6	9	6	8	2	5.79032	8.2207	9.6431	5.32814	8.65355	6.2355	7.37651	2.08311
BTNL2_3	49.828	2.14893e-07	0.00144269	0.86026	0.999907	1	2	0	0	202	192	2	0	0.965053	2.05518	0	0	194.224	199.536	1.84413	0
BTNL9_3	4.84998	-1.26122e-06	0.00144269	0.110136	0.999907	1	8	0	4	5	9	5	7	0.965053	8.2207	0	3.55209	4.80753	9.35324	4.61032	7.29088
BTRC_3	133.702	-8.45416e-07	0.00144267	0.365638	0.999907	141	125	134	112	196	137	122	114	136.072	128.449	143.575	99.4586	188.455	142.377	112.492	118.737
BUB1_3	52.5317	-2.82399e-06	0.00144269	0.289164	0.999907	29	56	26	43	97	102	38	33	27.9865	57.5449	27.8579	38.185	93.266	106.003	35.0384	34.3713
BUB1B_3	29.3277	-1.74247e-06	0.00144269	0.253843	0.999907	23	23	25	19	38	74	5	26	22.1962	23.6345	26.7864	16.8724	36.5372	76.9044	4.61032	27.0804
BUB3_3	668.972	-1.37953e-06	0.00144265	0.808005	0.999907	673	663	643	691	823	740	559	617	649.481	681.291	688.946	613.624	791.319	769.044	515.434	642.639
BUD13_3	111.819	-1.46171e-06	0.00144268	0.687175	0.999907	114	102	75	139	145	134	110	92	110.016	104.814	80.3592	123.435	139.418	139.259	101.427	95.823
BUD23_3	171.782	4.27057e-06	0.00144267	0.306829	0.999907	190	172	168	210	197	132	207	125	183.36	176.745	180.005	186.485	189.417	137.181	190.867	130.194
BUD31_3	285.802	-1.39229e-06	0.00144266	0.772752	0.999907	316	372	210	281	302	234	318	286	304.957	382.263	225.006	249.535	290.375	243.184	293.216	297.885
BVES_3	261.413	6.72047e-07	0.00144269	0.708548	0.999907	7	13	241	457	546	552	286	43	6.75537	13.3586	258.221	405.827	524.982	573.666	263.71	44.7869
BYSL_3	38.9822	4.8044e-07	0.00144269	0.844373	0.999907	34	19	40	52	43	35	43	51	32.8118	19.5242	42.8582	46.1772	41.3447	36.3737	39.6487	53.1193
BZW1_3	839.243	-3.46699e-06	0.00144266	0.478698	0.999907	929	831	580	1023	820	642	941	1066	896.534	853.926	621.444	908.448	788.434	667.198	867.662	1110.3
BZW2_3	419.352	1.64831e-06	0.00144266	0.732943	0.999907	310	315	452	373	586	537	408	402	299.166	323.69	484.298	331.233	563.442	558.077	376.202	418.705
C10H12orf45_3	96.9571	2.78917e-06	0.00144268	0.458351	0.999907	115	79	112	119	84	69	112	98	110.981	81.1795	120.003	105.675	80.7665	71.7082	103.271	102.072
C10H12orf56_3	51.3787	-4.78447e-08	0.00144269	0.978832	0.999907	57	51	122	73	13	13	28	54	55.008	52.407	130.718	64.8257	12.4996	13.5102	25.8178	56.244
C10H12orf66_3	38.5115	-1.48246e-06	0.00144269	0.482898	0.999907	33	50	44	31	34	40	27	49	31.8467	51.3794	47.1441	27.5287	32.6912	41.57	24.8957	51.0362
C10H12orf75_3	4.62244	-8.60129e-08	0.00144269	0.879358	0.999907	3	2	1	16	3	0	6	8	2.89516	2.05518	1.07146	14.2084	2.88452	0	5.53238	8.33244
C10H22orf23_3	8.24678	1.37417e-06	0.00144269	0.205181	0.999907	19	10	16	4	4	1	6	6	18.336	10.2759	17.1433	3.55209	3.84602	1.03925	5.53238	6.24933
C10H2orf15_3	28.669	1.10181e-06	0.00144269	0.615384	0.999907	34	22	34	25	38	37	20	21	32.8118	22.6069	36.4295	22.2006	36.5372	38.4522	18.4413	21.8727
C10H2orf42_3	90.1557	1.06641e-06	0.00144268	0.758527	0.999907	112	124	72	91	112	74	83	64	108.086	127.421	77.1448	80.8101	107.689	76.9044	76.5313	66.6595
C10H2orf49_3	121.762	-4.81617e-06	0.00144268	0.168262	0.999907	117	133	76	189	132	131	107	109	112.911	136.669	81.4306	167.836	126.919	136.142	98.6608	113.529
C10H2orf73_3	5.12825	1.43395e-07	0.00144269	0.865093	0.999907	3	5	8	4	8	2	3	8	2.89516	5.13794	8.57165	3.55209	7.69204	2.0785	2.76619	8.33244
C11H5orf15_3	125.608	1.35822e-06	0.00144267	0.740291	0.999907	148	150	139	158	94	85	145	102	142.828	154.138	148.932	140.308	90.3815	88.3362	133.699	106.239
C11H5orf24_3	278.396	-1.17106e-06	0.00144266	0.805696	0.999907	347	262	280	400	234	237	255	251	334.873	269.228	300.008	355.209	224.992	246.302	235.126	261.43
C11H5orf63_3	10.3331	8.67529e-07	0.00144269	0.555806	0.999907	14	11	6	5	12	9	17	10	13.5107	11.3035	6.42874	4.44012	11.5381	9.35324	15.6751	10.4155
C11H9orf152_3	259.846	-2.83813e-06	0.00144268	0.309504	0.999907	206	215	349	356	114	98	198	552	198.801	220.931	373.938	316.136	109.612	101.846	182.569	574.938
C11H9orf43_3	13.2944	-1.43017e-06	0.00144269	0.254212	0.999907	14	26	0	5	16	24	13	9	13.5107	26.7173	0	4.44012	15.3841	24.942	11.9868	9.37399
C11H9orf72_3	76.9797	-2.62104e-06	0.00144269	0.29765	0.999907	36	33	101	90	61	112	64	120	34.7419	33.9104	108.217	79.9221	58.6518	116.396	59.0121	124.987
C12H6orf120_3	177.523	4.9018e-06	0.00144268	0.155313	0.999907	194	133	203	269	137	110	295	117	187.22	136.669	217.506	238.878	131.726	114.317	272.009	121.862
C12H6orf132_3	5.72397	-8.34714e-07	0.00144269	0.342205	0.999907	4	9	2	2	0	3	12	14	3.86021	9.24829	2.14291	1.77605	0	3.11775	11.0648	14.5818
C12H6orf136_3	109.003	-1.34021e-06	0.00144267	0.725102	0.999907	107	95	100	148	105	89	117	126	103.261	97.6209	107.146	131.427	100.958	92.4932	107.881	131.236
C12H6orf141_3	269.419	2.74803e-07	0.00144269	0.557385	0.999907	273	894	763	13	1	2	109	39	263.459	918.664	817.521	11.5443	0.961505	2.0785	100.505	40.6206
C12H6orf163_3	0.649531	-8.64455e-08	0.0014427	0.758044	0.999907	0	0	0	0	0	5	0	0	0	0	0	0	0	5.19625	0	0
C12H6orf226_3	415.681	5.66621e-06	0.00144266	0.30121	0.999907	636	520	408	367	310	289	468	369	613.774	534.346	437.154	325.905	298.067	300.343	431.526	384.334
C12H6orf47_3	170.183	1.49053e-06	0.00144268	0.657063	0.999907	144	141	268	163	155	147	164	185	138.968	144.89	287.15	144.748	149.033	152.77	151.218	192.688
C12H6orf89_3	162.068	-3.6331e-06	0.00144267	0.415275	0.999907	137	170	180	235	138	132	161	163	132.212	174.69	192.862	208.686	132.688	137.181	148.452	169.773
C13H8orf33_3	166.09	-4.09862e-06	0.00144267	0.336109	0.999907	176	195	154	171	132	156	161	196	169.849	200.38	165.004	151.852	126.919	162.123	148.452	204.145
C13H8orf76_3	9.23415	-1.41526e-07	0.00144269	0.90634	0.999907	15	20	5	3	6	12	8	5	14.4758	20.5518	5.35728	2.66407	5.76903	12.471	7.37651	5.20777
C14H1orf35_3	244.19	2.20125e-06	0.00144267	0.602288	0.999907	280	235	152	203	324	334	292	164	270.215	241.483	162.861	180.269	311.528	347.109	269.243	170.815
C15H12orf29_3	54.3499	-3.63463e-07	0.00144268	0.901617	0.999907	41	36	44	50	47	56	89	78	39.5672	36.9932	47.1441	44.4012	45.1908	58.198	82.0637	81.2413
C15H12orf50_3	0.803592	7.5e-08	0.0014427	0.779945	0.999907	0	0	6	0	0	0	0	0	0	0	6.42874	0	0	0	0	0
C15H12orf73_3	84.3347	3.35127e-06	0.00144268	0.289103	0.999907	97	101	108	104	87	42	85	61	93.6101	103.786	115.717	92.3545	83.651	43.6485	78.3754	63.5348
C15H16orf87_3	46.7624	7.40959e-09	0.00144269	0.999559	0.999907	43	38	23	38	52	71	79	37	41.4973	39.0483	24.6435	33.7449	49.9983	73.7867	72.843	38.5375
C15H1orf109_3	64.4979	-7.20139e-07	0.00144268	0.802731	0.999907	74	61	58	54	56	81	66	70	71.4139	62.6829	62.1444	47.9533	53.8443	84.1792	60.8562	72.9088
C15H1orf122_2	354.966	6.60793e-06	0.00144266	0.221058	0.999907	417	331	341	362	462	314	355	300	402.427	340.132	365.366	321.465	444.216	326.324	327.333	312.466
C15H1orf210_3	71.4753	-2.92997e-07	0.00144268	0.912687	0.999907	58	36	52	78	102	74	72	108	55.9731	36.9932	55.7157	69.2658	98.0736	76.9044	66.3886	112.488
C15H1orf216_3	44.3033	9.18927e-07	0.00144269	0.703163	0.999907	31	20	29	53	61	57	73	39	29.9166	20.5518	31.0722	47.0652	58.6518	59.2372	67.3106	40.6206
C15H1orf50_3	15.6139	3.5779e-07	0.00144269	0.823024	0.999907	26	10	12	17	16	14	14	18	25.0914	10.2759	12.8575	15.0964	15.3841	14.5495	12.9089	18.748
C15H4orf45_3	0.241263	9.07986e-08	0.0014427	0.785172	0.999907	2	0	0	0	0	0	0	0	1.93011	0	0	0	0	0	0	0
C15H4orf46_3	94.4159	4.67494e-06	0.00144268	0.184023	0.999907	90	63	101	72	120	86	124	108	86.8548	64.738	108.217	63.9377	115.381	89.3754	114.336	112.488
C15H4orf51_2	0.509907	-7.70768e-08	0.0014427	0.898001	0.999907	0	0	0	0	1	3	0	0	0	0	0	0	0.961505	3.11775	0	0
C16H4orf47_3	5.78774	4.17807e-07	0.00144269	0.432862	0.999907	12	2	5	0	7	6	2	12	11.5806	2.05518	5.35728	0	6.73054	6.2355	1.84413	12.4987
C17H1orf162_3	2.33466	1.40814e-08	0.00144269	0.976818	0.999907	2	0	1	2	1	2	5	6	1.93011	0	1.07146	1.77605	0.961505	2.0785	4.61032	6.24933
C17H1orf54_3	797.206	5.0638e-06	0.00144266	0.31503	0.999907	1606	1347	673	864	608	347	560	474	1549.87	1384.16	721.09	767.252	584.595	360.619	516.356	493.697
C17H1orf56_3	25.6937	2.6072e-06	0.00144269	0.176035	0.999907	60	32	23	27	21	6	25	16	57.9032	32.8828	24.6435	23.9766	20.1916	6.2355	23.0516	16.6649
C17H2orf16_1	0.260101	-1.38344e-07	0.0014427	0.706176	0.999907	0	0	0	0	0	1	0	1	0	0	0	0	0	1.03925	0	1.04155
C17H2orf50_3	0.235446	2.49892e-07	0.0014427	0.721475	0.999907	0	0	0	0	1	0	1	0	0	0	0	0	0.961505	0	0.922064	0
C17H2orf68_3	678.684	-4.65851e-06	0.00144266	0.38543	0.999907	792	1007	631	664	584	634	579	586	764.322	1034.78	676.089	589.648	561.519	658.884	533.875	610.351
C17H2orf81_3	86.3563	-6.10286e-07	0.00144268	0.835361	0.999907	114	116	91	120	32	17	89	122	110.016	119.2	97.5025	106.563	30.7682	17.6672	82.0637	127.07
C18H11orf24_3	56.9432	-3.83285e-07	0.00144269	0.877122	0.999907	33	58	50	74	44	31	109	67	31.8467	59.6001	53.5728	65.7137	42.3062	32.2167	100.505	69.7842
C18H11orf68_3	263.17	1.59351e-06	0.00144266	0.747682	0.999907	223	220	355	364	189	193	339	255	215.207	226.069	380.367	323.241	181.725	200.575	312.58	265.596
C18H11orf80_3	5.82589	-8.46183e-07	0.00144269	0.325996	0.999907	2	14	2	7	9	10	2	1	1.93011	14.3862	2.14291	6.21616	8.65355	10.3925	1.84413	1.04155
C18H11orf91_3	1.01947	7.49104e-09	0.00144269	0.927297	0.999907	0	3	1	0	2	2	0	0	0	3.08276	1.07146	0	1.92301	2.0785	0	0
C18H11orf95_3	1.35071	1.0157e-07	0.00144269	0.780639	0.999907	0	0	1	1	2	4	3	0	0	0	1.07146	0.888024	1.92301	4.157	2.76619	0
C18H11orf96_3	13.886	-1.07524e-06	0.00144269	0.487642	0.999907	3	4	16	33	12	10	15	21	2.89516	4.11035	17.1433	29.3048	11.5381	10.3925	13.831	21.8727
C18H11orf98_3	130.634	7.65209e-07	0.00144267	0.8511	0.999907	164	134	112	112	142	157	124	111	158.269	137.697	120.003	99.4586	136.534	163.162	114.336	115.613
C18H7orf25_3	28.7564	-9.79297e-07	0.00144269	0.641834	0.999907	37	23	20	32	29	41	23	28	35.707	23.6345	21.4291	28.4168	27.8837	42.6092	21.2075	29.1635
C18H7orf57_3	8.2109	2.75074e-07	0.00144269	0.79717	0.999907	0	0	14	16	18	9	5	5	0	0	15.0004	14.2084	17.3071	9.35324	4.61032	5.20777
C19H2orf76_3	146.631	7.08482e-07	0.00144267	0.861676	0.999907	95	104	185	174	161	128	169	171	91.68	106.869	198.219	154.516	154.802	133.024	155.829	178.106
C19H4orf33_3	84.3948	6.38855e-07	0.00144268	0.814096	0.999907	100	102	63	95	128	53	69	77	96.5053	104.814	67.5017	84.3622	123.073	55.0802	63.6224	80.1997
C1D_3	104.403	4.95549e-06	0.00144268	0.178833	0.999907	113	66	126	148	99	71	139	91	109.051	67.8208	135.003	131.427	95.189	73.7867	128.167	94.7815
C1GALT1_3	648.431	-3.0395e-06	0.00144267	0.451227	0.999907	666	821	736	706	702	586	387	619	642.725	843.65	788.592	626.945	674.977	609	356.839	644.722
C1GALT1C1_3	124.021	2.58152e-06	0.00144268	0.47635	0.999907	142	97	164	138	99	82	133	148	137.038	99.676	175.719	122.547	95.189	85.2184	122.634	154.15
C1H18orf54_3	46.771	-2.16718e-06	0.00144269	0.424078	0.999907	16	17	38	66	52	68	66	58	15.4408	17.469	40.7153	58.6096	49.9983	70.669	60.8562	60.4102
C1H18orf63_3	2.4311	2.00377e-07	0.00144269	0.550545	0.999907	9	1	0	0	1	1	5	3	8.68548	1.02759	0	0	0.961505	1.03925	4.61032	3.12466
C1H19orf12_3	39.5527	1.88553e-07	0.00144269	0.945153	0.999907	26	25	38	50	50	45	50	38	25.0914	25.6897	40.7153	44.4012	48.0753	46.7662	46.1032	39.5791
C1H19orf18_3	0.385346	-8.88124e-08	0.0014427	0.767596	0.999907	0	3	0	0	0	0	0	0	0	3.08276	0	0	0	0	0	0
C1H19orf33_3	21.0021	-4.00883e-07	0.00144269	0.700129	0.999907	8	4	2	6	16	77	42	14	7.72042	4.11035	2.14291	5.32814	15.3841	80.0222	38.7267	14.5818
C1H19orf47_3	33.0614	1.03452e-07	0.00144269	0.954928	0.999907	31	27	16	44	48	53	40	12	29.9166	27.7449	17.1433	39.073	46.1523	55.0802	36.8825	12.4987
C1H19orf54_3	22.0329	-4.18004e-07	0.00144269	0.82841	0.999907	21	21	26	21	25	31	14	18	20.2661	21.5793	27.8579	18.6485	24.0376	32.2167	12.9089	18.748
C1H19orf81_3	1.85825	1.17498e-07	0.00144269	0.786981	0.999907	3	0	0	0	2	4	3	3	2.89516	0	0	0	1.92301	4.157	2.76619	3.12466
C1H19orf85_3	0.352266	1.68425e-08	0.0014427	0.980013	0.999907	2	0	0	1	0	0	0	0	1.93011	0	0	0.888024	0	0	0	0
C1H9orf135_3	1.5006	-5.01078e-07	0.00144269	0.249599	0.999907	1	2	0	2	1	1	0	5	0.965053	2.05518	0	1.77605	0.961505	1.03925	0	5.20777
C1H9orf3_3	71.5724	1.46964e-06	0.00144269	0.488423	0.999907	36	37	73	134	97	74	112	28	34.7419	38.0208	78.2163	118.995	93.266	76.9044	103.271	29.1635
C1H9orf40_3	65.347	4.15817e-06	0.00144268	0.191721	0.999907	73	64	70	53	97	66	65	41	70.4489	65.7656	75.0019	47.0652	93.266	68.5905	59.9341	42.7037
C1H9orf64_3	227.856	-5.23603e-08	0.00144268	0.985177	0.999907	223	232	198	431	230	185	248	127	215.207	238.4	212.148	382.738	221.146	192.261	228.672	132.277
C1H9orf85_3	33.5267	4.05342e-09	0.00144269	0.999863	0.999907	32	53	40	30	27	28	35	25	30.8817	54.4622	42.8582	26.6407	25.9606	29.099	32.2722	26.0389
C1QA_3	276.73	6.5025e-06	0.00144268	0.130828	0.999907	216	133	388	520	283	168	333	228	208.451	136.669	415.725	461.772	272.106	174.594	307.047	237.474
C1QB_3	146.399	-1.85727e-06	0.00144268	0.625473	0.999907	91	121	171	266	98	87	211	154	87.8198	124.338	183.219	236.214	94.2275	90.4147	194.555	160.399
C1QBP_3	940.624	3.34139e-06	0.00144266	0.501419	0.999907	1077	956	1071	834	904	782	958	1008	1039.36	982.374	1147.53	740.612	869.201	812.693	883.337	1049.89
C1QC_3	219.047	5.69133e-07	0.00144268	0.880902	0.999907	157	129	266	506	164	130	274	181	151.513	132.559	285.007	449.34	157.687	135.102	252.645	188.521
C1QL1_3	0.780878	-2.04055e-07	0.0014427	0.595925	0.999907	0	0	0	0	0	1	0	5	0	0	0	0	0	1.03925	0	5.20777
C1QL3_3	2.80792	-4.16482e-07	0.00144269	0.412148	0.999907	0	1	10	4	0	1	1	5	0	1.02759	10.7146	3.55209	0	1.03925	0.922064	5.20777
C1QL4_3	86.9992	3.13017e-06	0.00144268	0.289651	0.999907	104	80	43	34	106	124	147	68	100.365	82.207	46.0726	30.1928	101.92	128.867	135.543	70.8257
C1QTNF1_3	52.3361	1.17001e-06	0.00144269	0.567864	0.999907	23	28	75	124	49	13	70	50	22.1962	28.7725	80.3592	110.115	47.1138	13.5102	64.5445	52.0777
C1QTNF2_3	9.42511	2.91687e-07	0.00144269	0.660792	0.999907	10	7	3	23	14	10	12	0	9.65053	7.19312	3.21437	20.4245	13.4611	10.3925	11.0648	0
C1QTNF3_3	59.9622	7.84959e-07	0.00144269	0.0914012	0.999907	25	15	68	262	76	5	60	1	24.1263	15.4138	72.859	232.662	73.0744	5.19625	55.3238	1.04155
C1QTNF4_3	0.507723	-8.94814e-08	0.00144269	0.78438	0.999907	1	2	0	0	0	0	0	1	0.965053	2.05518	0	0	0	0	0	1.04155
C1QTNF5_3	47.4686	-1.35268e-07	0.00144269	0.931053	0.999907	59	66	21	99	41	20	61	27	56.9381	67.8208	22.5006	87.9143	39.4217	20.785	56.2459	28.122
C1QTNF6_3	18.8352	1.05744e-06	0.00144269	0.381631	0.999907	3	2	27	58	18	11	34	5	2.89516	2.05518	28.9293	51.5054	17.3071	11.4317	31.3502	5.20777
C1QTNF7_3	10.1273	6.57133e-07	0.00144269	0.609252	0.999907	2	4	22	13	7	5	19	10	1.93011	4.11035	23.572	11.5443	6.73054	5.19625	17.5192	10.4155
C1R_3	152.088	1.33102e-06	0.00144269	0.582961	0.999907	76	70	158	397	166	62	213	124	73.344	71.9312	169.29	352.545	159.61	64.4335	196.4	129.153
C1RL_3	86.9928	5.59626e-07	0.00144268	0.854992	0.999907	79	52	79	114	66	88	144	89	76.2392	53.4346	84.645	101.235	63.4594	91.4539	132.777	92.6984
C1S_3	710.92	2.75366e-06	0.00144268	0.333031	0.999907	475	338	744	1856	655	326	1062	469	458.4	347.325	797.163	1648.17	629.786	338.795	979.232	488.489
C2_3	129.106	2.90799e-06	0.00144268	0.431059	0.999907	98	66	153	229	155	112	146	99	94.5752	67.8208	163.933	203.357	149.033	116.396	134.621	103.114
C20H19orf25_3	33.5984	-3.50814e-07	0.00144269	0.883733	0.999907	38	32	35	49	36	42	23	18	36.672	32.8828	37.501	43.5132	34.6142	43.6485	21.2075	18.748
C20H19orf38_3	2.82909	-1.70951e-07	0.00144269	0.670711	0.999907	1	3	2	8	0	1	9	0	0.965053	3.08276	2.14291	7.10419	0	1.03925	8.29857	0
C20H19orf44_3	25.4507	-2.22577e-06	0.00144269	0.195508	0.999907	16	22	6	36	37	39	26	26	15.4408	22.6069	6.42874	31.9688	35.5757	40.5307	23.9737	27.0804
C20H19orf53_3	190.667	2.61219e-07	0.00144267	0.953417	0.999907	153	166	178	172	190	208	268	209	147.653	170.58	190.719	152.74	182.686	216.164	247.113	217.685
C20H19orf67_3	3.87188	-1.57401e-08	0.00144269	0.949209	0.999907	3	0	12	2	1	6	0	6	2.89516	0	12.8575	1.77605	0.961505	6.2355	0	6.24933
C20H19orf71_3	0.245164	3.05387e-07	0.0014427	0.995064	0.999907	0	0	0	0	0	1	1	0	0	0	0	0	0	1.03925	0.922064	0
C20H3orf14_3	1.62655	-9.57644e-08	0.00144269	0.849653	0.999907	0	0	0	0	2	4	3	4	0	0	0	0	1.92301	4.157	2.76619	4.16622
C20H3orf18_3	13.8874	-6.58029e-07	0.00144269	0.682878	0.999907	9	10	12	27	15	13	15	13	8.68548	10.2759	12.8575	23.9766	14.4226	13.5102	13.831	13.5402
C20H3orf62_3	17.4577	-6.19746e-08	0.00144269	0.957275	0.999907	28	16	16	6	16	30	8	19	27.0215	16.4414	17.1433	5.32814	15.3841	31.1775	7.37651	19.7895
C21H11orf16_3	1.29019	-8.21201e-08	0.0014427	0.693211	0.999907	0	1	0	0	1	0	0	8	0	1.02759	0	0	0.961505	0	0	8.33244
C21H11orf54_3	56.3677	-9.23931e-07	0.00144269	0.725884	0.999907	22	40	44	60	72	51	93	77	21.2312	41.1035	47.1441	53.2814	69.2284	53.0017	85.7519	80.1997
C21H11orf58_3	191.034	2.67434e-06	0.00144267	0.558998	0.999907	262	191	161	195	197	155	203	188	252.844	196.269	172.504	173.165	189.417	161.084	187.179	195.812
C21H11orf97_3	7.05153	-5.11507e-07	0.00144269	0.587837	0.999907	17	22	2	6	6	3	0	1	16.4059	22.6069	2.14291	5.32814	5.76903	3.11775	0	1.04155
C23H3orf33_3	211.256	-4.05149e-06	0.00144267	0.34456	0.999907	199	194	108	214	308	291	204	198	192.046	199.352	115.717	190.037	296.144	302.422	188.101	206.228
C24H20orf194_3	6.89519	1.80996e-07	0.00144269	0.847845	0.999907	15	4	2	11	11	7	4	3	14.4758	4.11035	2.14291	9.76826	10.5766	7.27474	3.68825	3.12466
C24H20orf202_3	2.08627	-2.55572e-07	0.00144269	0.413368	0.999907	0	8	0	2	0	0	5	2	0	8.2207	0	1.77605	0	0	4.61032	2.08311
C24H20orf204_3	0.230516	-4.23369e-08	0.0014427	0.785796	0.999907	0	0	0	0	0	0	2	0	0	0	0	0	0	0	1.84413	0
C24H20orf27_3	66.0988	-3.43512e-06	0.00144268	0.28988	0.999907	77	87	41	57	72	99	48	52	74.3091	89.4002	43.9297	50.6173	69.2284	102.886	44.2591	54.1608
C24H20orf96_3	13.1141	2.52312e-07	0.00144269	0.819828	0.999907	8	3	45	46	2	1	0	2	7.72042	3.08276	48.2155	40.8491	1.92301	1.03925	0	2.08311
C25H2orf72_3	263.092	5.76582e-07	0.00144269	0.761362	0.999907	13	3	144	106	159	517	692	492	12.5457	3.08276	154.29	94.1305	152.879	537.292	638.068	512.445
C25H8orf58_3	56.6251	2.69182e-07	0.00144269	0.882403	0.999907	60	87	29	44	49	67	104	22	57.9032	89.4002	31.0722	39.073	47.1138	69.6297	95.8946	22.9142
C26H12orf43_3	36.5142	1.04055e-07	0.00144269	0.961843	0.999907	38	43	35	18	28	43	46	42	36.672	44.1863	37.501	15.9844	26.9222	44.6877	42.4149	43.7453
C26H12orf65_3	72.1369	2.8204e-06	0.00144268	0.381533	0.999907	76	65	69	52	100	71	78	72	73.344	66.7932	73.9305	46.1772	96.1505	73.7867	71.921	74.9919
C26H22orf39_3	58.1534	-7.91047e-07	0.00144269	0.729874	0.999907	65	31	42	75	40	71	79	71	62.7284	31.8552	45.0011	66.6018	38.4602	73.7867	72.843	73.9504
C27H12orf4_3	25.4925	-1.76523e-06	0.00144269	0.215982	0.999907	32	15	21	40	19	40	7	32	30.8817	15.4138	22.5006	35.5209	18.2686	41.57	6.45445	33.3298
C27H12orf40_3	0.696921	1.36625e-07	0.0014427	0.594885	0.999907	1	0	0	0	0	0	5	0	0.965053	0	0	0	0	0	4.61032	0
C27H12orf60_3	6.22715	3.27156e-07	0.00144269	0.768003	0.999907	9	5	7	4	9	8	3	5	8.68548	5.13794	7.50019	3.55209	8.65355	8.31399	2.76619	5.20777
C27H12orf71_3	0.444012	-8.31731e-08	0.0014427	0.742049	0.999907	0	0	0	4	0	0	0	0	0	0	0	3.55209	0	0	0	0
C28H10orf143_1	30.4482	1.16362e-07	0.00144269	0.958112	0.999907	22	30	25	34	38	37	42	20	21.2312	30.8276	26.7864	30.1928	36.5372	38.4522	38.7267	20.8311
C28H10orf71_3	40.2597	3.68595e-07	0.00144269	0.842604	0.999907	28	13	124	75	15	26	16	25	27.0215	13.3586	132.861	66.6018	14.4226	27.0205	14.753	26.0389
C28H10orf88_3	86.6794	1.95232e-06	0.00144268	0.575839	0.999907	94	66	78	78	106	114	94	72	90.715	67.8208	83.5736	69.2658	101.92	118.474	86.674	74.9919
C28H10orf95_3	6.45891	6.26887e-07	0.00144269	0.493863	0.999907	11	6	6	3	10	2	4	10	10.6156	6.16553	6.42874	2.66407	9.61505	2.0785	3.68825	10.4155
C29H8orf34_3	3.2005	1.22079e-07	0.00144269	0.824874	0.999907	8	2	0	0	0	0	7	9	7.72042	2.05518	0	0	0	0	6.45445	9.37399
C29H8orf37_3	59.2691	2.06364e-07	0.00144269	0.925355	0.999907	75	59	60	47	29	74	86	49	72.379	60.6277	64.2874	41.7371	27.8837	76.9044	79.2975	51.0362
C29H8orf88_3	2.10157	-2.26517e-07	0.00144269	0.753231	0.999907	2	4	2	3	2	2	1	1	1.93011	4.11035	2.14291	2.66407	1.92301	2.0785	0.922064	1.04155
C2CD2_3	86.0544	-3.08664e-06	0.00144269	0.166659	0.999907	113	78	48	108	110	112	30	98	109.051	80.1519	51.4299	95.9065	105.766	116.396	27.6619	102.072
C2CD2L_3	64.3243	-1.84059e-06	0.00144268	0.523485	0.999907	43	62	68	107	83	57	49	55	41.4973	63.7105	72.859	95.0185	79.8049	59.2372	45.1811	57.2855
C2CD3_3	24.3068	-8.19335e-07	0.00144269	0.641438	0.999907	22	20	8	24	43	24	24	33	21.2312	20.5518	8.57165	21.3126	41.3447	24.942	22.1295	34.3713
C2CD4A_3	4.31059	1.59269e-07	0.00144269	0.717582	0.999907	12	0	0	4	2	2	11	5	11.5806	0	0	3.55209	1.92301	2.0785	10.1427	5.20777
C2CD4B_3	29.476	1.45254e-06	0.00144269	0.533132	0.999907	60	40	27	27	26	20	21	18	57.9032	41.1035	28.9293	23.9766	24.9991	20.785	19.3633	18.748
C2CD4C_3	3.53074	3.06692e-07	0.00144269	0.64755	0.999907	0	0	16	7	1	1	2	1	0	0	17.1433	6.21616	0.961505	1.03925	1.84413	1.04155
C2CD4D_3	1.60435	-5.26964e-08	0.00144269	0.85779	0.999907	2	5	0	0	0	2	4	0	1.93011	5.13794	0	0	0	2.0785	3.68825	0
C2CD5_3	132.087	3.1272e-07	0.00144267	0.9412	0.999907	137	151	106	111	180	155	121	107	132.212	155.166	113.574	98.5706	173.071	161.084	111.57	111.446
C2CD6_3	28.6306	-9.19057e-07	0.00144269	0.681933	0.999907	17	18	29	50	29	23	33	35	16.4059	18.4966	31.0722	44.4012	27.8837	23.9027	30.4281	36.4544
C2H10orf67_3	1.53215	-1.39981e-07	0.00144269	0.592988	0.999907	0	3	0	0	1	0	1	7	0	3.08276	0	0	0.961505	0	0.922064	7.29088
C2H1orf158_3	3.3137	1.81266e-07	0.00144269	0.585611	0.999907	6	1	0	3	2	3	13	0	5.79032	1.02759	0	2.66407	1.92301	3.11775	11.9868	0
C2H1orf167_3	180.019	-1.72705e-06	0.00144269	0.512469	0.999907	410	396	232	188	57	55	29	80	395.672	406.925	248.578	166.948	54.8058	57.1587	26.7398	83.3244
C2H5orf46_3	0.260389	-8.12815e-08	0.0014427	0.783073	0.999907	0	0	0	0	0	0	0	2	0	0	0	0	0	0	0	2.08311
C3_3	105.208	3.5451e-06	0.00144269	0.0282986	0.999907	74	61	138	217	181	40	145	17	71.4139	62.6829	147.861	192.701	174.032	41.57	133.699	17.7064
C30H15orf39_3	148.968	-2.93545e-07	0.00144269	0.896781	0.999907	194	277	132	80	76	172	171	94	187.22	284.642	141.432	71.0419	73.0744	178.751	157.673	97.9062
C30H15orf61_3	72.6815	-4.67309e-06	0.00144269	0.13523	0.999907	88	98	43	80	63	65	56	95	84.9247	100.704	46.0726	71.0419	60.5748	67.5512	51.6356	98.9477
C30H15orf62_3	14.4258	-4.76359e-07	0.00144269	0.769749	0.999907	21	26	8	14	14	9	12	13	20.2661	26.7173	8.57165	12.4323	13.4611	9.35324	11.0648	13.5402
C30H15orf65_3	3.93469	-3.9343e-07	0.00144269	0.372692	0.999907	3	9	6	4	0	9	0	0	2.89516	9.24829	6.42874	3.55209	0	9.35324	0	0
C31H21orf58_3	20.2078	-2.57499e-06	0.00144269	0.176491	0.999907	13	17	11	30	28	38	11	16	12.5457	17.469	11.786	26.6407	26.9222	39.4915	10.1427	16.6649
C31H21orf62_3	1.27652	2.50037e-08	0.00144269	0.963136	0.999907	1	0	2	8	0	0	0	0	0.965053	0	2.14291	7.10419	0	0	0	0
C31H21orf91_3	63.336	-2.21088e-06	0.00144268	0.481804	0.999907	32	34	44	75	87	81	79	83	30.8817	34.938	47.1441	66.6018	83.651	84.1792	72.843	86.449
C32H4orf3_3	2711.91	3.13245e-06	0.00144268	0.406845	0.999907	3187	2958	3491	2998	2426	1155	2448	3252	3075.62	3039.61	3740.45	2662.29	2332.61	1200.33	2257.21	3387.14
C32H4orf36_3	0.860471	4.92296e-08	0.00144269	0.838551	0.999907	2	1	0	0	3	0	0	1	1.93011	1.02759	0	0	2.88452	0	0	1.04155
C32H4orf54_3	2.89107	5.53881e-07	0.00144269	0.222346	0.999907	1	0	4	0	0	0	16	3	0.965053	0	4.28582	0	0	0	14.753	3.12466
C33H3orf38_3	47.3843	-1.87913e-06	0.00144269	0.462462	0.999907	26	44	60	58	45	46	45	58	25.0914	45.2139	64.2874	51.5054	43.2677	47.8055	41.4929	60.4102
C33H3orf38_4	10.3603	-6.36242e-08	0.00144269	0.954377	0.999907	21	13	3	9	5	8	18	8	20.2661	13.3586	3.21437	7.99221	4.80753	8.31399	16.5971	8.33244
C33H3orf52_3	44.0967	4.3606e-06	0.00144269	0.0110801	0.999907	61	12	27	17	45	44	134	24	58.8682	12.3311	28.9293	15.0964	43.2677	45.727	123.557	24.9973
C34H3orf70_3	20.8444	1.49677e-06	0.00144269	0.438367	0.999907	25	20	45	31	16	11	11	9	24.1263	20.5518	48.2155	27.5287	15.3841	11.4317	10.1427	9.37399
C34H3orf80_3	69.0646	-4.44497e-07	0.00144269	0.413583	0.999907	56	83	57	275	96	10	0	5	54.043	85.2898	61.073	244.206	92.3045	10.3925	0	5.20777
C34H5orf49_3	2.46777	9.07838e-08	0.00144269	0.783775	0.999907	10	6	0	0	3	0	0	1	9.65053	6.16553	0	0	2.88452	0	0	1.04155
C35H6orf52_3	1.28638	-7.72761e-09	0.00144269	0.925229	0.999907	0	2	0	3	1	0	5	0	0	2.05518	0	2.66407	0.961505	0	4.61032	0
C35H6orf62_3	938.381	4.63757e-06	0.00144265	0.433118	0.999907	873	736	1418	1281	906	860	809	711	842.491	756.305	1519.32	1137.56	871.124	893.754	745.95	740.545
C37H2orf69_3	137.629	2.03902e-06	0.00144268	0.595859	0.999907	123	136	118	127	183	164	168	98	118.702	139.752	126.432	112.779	175.955	170.437	154.907	102.072
C37H2orf88_3	105.733	1.54715e-06	0.00144268	0.596156	0.999907	129	141	26	47	206	125	124	62	124.492	144.89	27.8579	41.7371	198.07	129.906	114.336	64.5764
C3AR1_3	58.5159	6.909e-07	0.00144269	0.724065	0.999907	50	27	47	127	88	32	55	58	48.2526	27.7449	50.3584	112.779	84.6125	33.256	50.7135	60.4102
C3H15orf40_3	175.892	7.10072e-07	0.00144268	0.815958	0.999907	308	319	32	64	218	196	204	86	297.236	327.801	34.2866	56.8335	209.608	203.693	188.101	89.5737
C3H4orf19_3	16.9266	-2.56201e-07	0.00144269	0.618283	0.999907	7	5	9	0	1	30	22	59	6.75537	5.13794	9.6431	0	0.961505	31.1775	20.2854	61.4517
C3H4orf48_3	398.641	-1.27016e-07	0.00144266	0.978888	0.999907	539	432	294	400	490	413	328	338	520.163	443.918	315.008	355.209	471.138	429.21	302.437	352.046
C3H4orf50_3	0.643059	1.47785e-07	0.0014427	0.562444	0.999907	2	0	3	0	0	0	0	0	1.93011	0	3.21437	0	0	0	0	0
C4BPA_3	0.23589	1.58294e-07	0.0014427	0.721301	0.999907	1	0	0	0	0	0	1	0	0.965053	0	0	0	0	0	0.922064	0
C4BPB_3	1.26699	3.67406e-08	0.0014427	0.940476	0.999907	0	0	0	0	2	0	1	7	0	0	0	0	1.92301	0	0.922064	7.29088
C4H10orf105_3	0.520777	-1.07505e-07	0.0014427	0.765777	0.999907	0	0	0	0	0	0	0	4	0	0	0	0	0	0	0	4.16622
C4H1orf131_3	267.998	-4.13684e-06	0.00144268	0.283763	0.999907	214	337	237	240	271	247	256	356	206.521	346.297	253.935	213.126	260.568	256.695	236.048	370.794
C4H1orf198_3	99.3681	1.20963e-06	0.00144269	0.603431	0.999907	94	82	67	159	110	82	171	56	90.715	84.2622	71.7875	141.196	105.766	85.2184	157.673	58.3271
C4H5orf22_3	48.0477	1.65939e-06	0.00144269	0.456272	0.999907	43	42	55	71	31	29	95	29	41.4973	43.1587	58.9301	63.0497	29.8067	30.1382	87.596	30.2051
C4H5orf34_3	95.1626	-7.96445e-07	0.00144268	0.796453	0.999907	66	78	102	99	142	102	73	106	63.6935	80.1519	109.288	87.9143	136.534	106.003	67.3106	110.405
C4H5orf47_3	1.82432	2.97333e-07	0.00144269	0.484504	0.999907	4	0	0	0	3	2	4	2	3.86021	0	0	0	2.88452	2.0785	3.68825	2.08311
C4H5orf51_3	153.188	-1.43353e-07	0.00144268	0.960958	0.999907	125	194	109	172	210	165	182	91	120.632	199.352	116.789	152.74	201.916	171.476	167.816	94.7815
C4H5orf58_3	20.0768	1.34816e-06	0.00144269	0.414916	0.999907	19	12	16	6	36	43	17	12	18.336	12.3311	17.1433	5.32814	34.6142	44.6877	15.6751	12.4987
C5_3	45.2926	3.04807e-08	0.00144269	0.961845	0.999907	15	0	0	0	0	1	157	194	14.4758	0	0	0	0	1.03925	144.764	202.062
C5AR1_3	34.9364	2.57348e-06	0.00144269	0.140586	0.999907	39	12	45	76	39	10	41	27	37.6371	12.3311	48.2155	67.4898	37.4987	10.3925	37.8046	28.122
C5AR2_3	29.1288	1.13924e-07	0.00144269	0.943384	0.999907	41	44	11	27	6	8	83	21	39.5672	45.2139	11.786	23.9766	5.76903	8.31399	76.5313	21.8727
C5H11orf1_3	65.6736	-9.78278e-08	0.00144268	0.969604	0.999907	98	73	34	72	74	70	69	46	94.5752	75.0139	36.4295	63.9377	71.1514	72.7474	63.6224	47.9115
C5H11orf52_3	59.9836	1.11127e-06	0.00144268	0.686903	0.999907	45	55	71	60	59	64	85	47	43.4274	56.5173	76.0734	53.2814	56.7288	66.512	78.3754	48.9531
C5H11orf53_3	0.786896	-2.38295e-07	0.0014427	0.715174	0.999907	0	1	2	0	0	0	0	3	0	1.02759	2.14291	0	0	0	0	3.12466
C5H11orf65_3	0.862074	1.29439e-07	0.00144269	0.969021	0.999907	2	0	0	0	0	1	2	2	1.93011	0	0	0	0	1.03925	1.84413	2.08311
C5H11orf71_3	3.89796	-6.92676e-07	0.00144269	0.420065	0.999907	4	7	2	2	4	6	1	5	3.86021	7.19312	2.14291	1.77605	3.84602	6.2355	0.922064	5.20777
C5H11orf87_3	2.50674	2.80317e-07	0.00144269	0.545017	0.999907	5	1	4	9	2	0	0	0	4.82526	1.02759	4.28582	7.99221	1.92301	0	0	0
C5H16orf46_3	0.985219	2.65093e-07	0.0014427	0.494712	0.999907	0	4	0	1	0	1	2	0	0	4.11035	0	0.888024	0	1.03925	1.84413	0
C5H16orf70_3	38.0608	-2.56755e-07	0.00144269	0.917303	0.999907	38	39	53	59	42	49	16	12	36.672	40.0759	56.7872	52.3934	40.3832	50.9232	14.753	12.4987
C5H16orf95_3	63.4652	2.67987e-06	0.00144268	0.405483	0.999907	66	46	60	67	86	73	71	47	63.6935	47.2691	64.2874	59.4976	82.6895	75.8652	65.4665	48.9531
C5H17orf49_3	436.218	4.12459e-06	0.00144266	0.412299	0.999907	748	553	450	395	346	318	362	355	721.86	568.256	482.155	350.769	332.681	330.481	333.787	369.752
C5H1orf141_3	0.492089	2.38702e-08	0.0014427	0.956383	0.999907	3	0	0	0	0	0	0	1	2.89516	0	0	0	0	0	0	1.04155
C5H1orf159_3	43.6609	7.19979e-07	0.00144269	0.706875	0.999907	50	14	38	48	55	46	39	64	48.2526	14.3862	40.7153	42.6251	52.8828	47.8055	35.9605	66.6595
C5H1orf174_3	54.3172	-6.6642e-07	0.00144269	0.758135	0.999907	62	68	35	30	71	45	38	87	59.8333	69.876	37.501	26.6407	68.2669	46.7662	35.0384	90.6153
C6H16orf54_3	9.25779	-8.58766e-07	0.00144269	0.156268	0.999907	0	9	1	20	13	8	16	10	0	9.24829	1.07146	17.7605	12.4996	8.31399	14.753	10.4155
C6H16orf71_3	8.60144	-1.85894e-07	0.00144269	0.777673	0.999907	3	16	28	13	5	1	0	2	2.89516	16.4414	30.0008	11.5443	4.80753	1.03925	0	2.08311
C6H16orf72_3	120.37	-1.44183e-06	0.00144268	0.67814	0.999907	114	140	108	123	158	112	94	124	110.016	143.862	115.717	109.227	151.918	116.396	86.674	129.153
C6H16orf91_3	266.413	2.83575e-06	0.00144267	0.534119	0.999907	323	300	218	291	300	186	304	247	311.712	308.276	233.577	258.415	288.452	193.3	280.307	257.264
C6H16orf92_3	4.9372	-1.78174e-07	0.00144269	0.690098	0.999907	0	7	4	0	5	12	6	5	0	7.19312	4.28582	0	4.80753	12.471	5.53238	5.20777
C6H16orf96_3	0.983248	-1.93046e-07	0.0014427	0.751498	0.999907	4	0	0	1	0	3	0	0	3.86021	0	0	0.888024	0	3.11775	0	0
C6H1orf194_3	20.6778	-3.21911e-07	0.00144269	0.835817	0.999907	13	36	26	35	25	13	12	8	12.5457	36.9932	27.8579	31.0808	24.0376	13.5102	11.0648	8.33244
C6H1orf52_3	64.5846	2.46536e-06	0.00144268	0.408342	0.999907	55	62	72	72	90	51	74	49	53.0779	63.7105	77.1448	63.9377	86.5355	53.0017	68.2327	51.0362
C6H7orf26_3	105.136	-5.44752e-07	0.00144268	0.877308	0.999907	133	145	107	115	79	99	101	72	128.352	149	114.646	102.123	75.9589	102.886	93.1284	74.9919
C6H7orf50_3	73.3898	4.62072e-06	0.00144269	0.0705331	0.999907	140	155	88	54	54	23	55	23	135.107	159.276	94.2881	47.9533	51.9213	23.9027	50.7135	23.9558
C6H7orf61_3	23.6273	3.67426e-07	0.00144269	0.792871	0.999907	33	9	13	44	28	34	23	11	31.8467	9.24829	13.9289	39.073	26.9222	35.3345	21.2075	11.4571
C7_3	138.899	-5.29633e-06	0.00144268	0.149004	0.999907	64	52	103	205	88	114	222	284	61.7634	53.4346	110.36	182.045	84.6125	118.474	204.698	295.802
C7H18orf21_3	43.2782	4.92506e-07	0.00144268	0.861633	0.999907	48	42	40	52	47	42	46	35	46.3225	43.1587	42.8582	46.1772	45.1908	43.6485	42.4149	36.4544
C7H18orf25_3	71.3653	3.51942e-06	0.00144268	0.245102	0.999907	69	65	79	91	109	60	72	37	66.5886	66.7932	84.645	80.8101	104.804	62.355	66.3886	38.5375
C7H18orf32_3	228.655	1.27717e-06	0.00144266	0.793437	0.999907	247	212	213	296	210	181	285	220	238.368	217.849	228.22	262.855	201.916	188.104	262.788	229.142
C7H1orf100_3	0.230516	-4.23369e-08	0.0014427	0.785796	0.999907	0	0	0	0	0	0	2	0	0	0	0	0	0	0	1.84413	0
C7H1orf105_3	26.0028	3.60601e-06	0.00144269	0.0614052	0.999907	44	29	35	30	32	12	24	6	42.4623	29.8001	37.501	26.6407	30.7682	12.471	22.1295	6.24933
C7H1orf112_3	42.2993	-2.75213e-06	0.00144269	0.278852	0.999907	32	35	25	52	51	79	37	32	30.8817	35.9656	26.7864	46.1772	49.0368	82.1007	34.1164	33.3298
C7H1orf116_3	49.3819	-4.37984e-07	0.00144269	0.319878	0.999907	0	3	0	2	0	0	195	202	0	3.08276	0	1.77605	0	0	179.802	210.394
C7H1orf21_3	10.5459	5.78757e-07	0.00144269	0.690708	0.999907	8	4	15	17	10	10	13	9	7.72042	4.11035	16.0718	15.0964	9.61505	10.3925	11.9868	9.37399
C7H1orf43_3	309.38	-2.60742e-06	0.00144267	0.579308	0.999907	306	311	299	330	302	272	298	383	295.306	319.58	320.365	293.048	290.375	282.676	274.775	398.915
C7H1orf53_3	69.482	3.34103e-07	0.00144269	0.901317	0.999907	90	71	74	64	67	47	54	93	86.8548	72.9588	79.2877	56.8335	64.4209	48.8447	49.7914	96.8646
C8G_3	1.6532	1.93133e-07	0.0014427	0.471194	0.999907	0	0	0	0	5	0	8	1	0	0	0	0	4.80753	0	7.37651	1.04155
C8H14orf119_3	95.6088	1.77404e-06	0.00144268	0.53549	0.999907	106	74	103	72	106	75	95	139	102.296	76.0415	110.36	63.9377	101.92	77.9437	87.596	144.776
C8H14orf132_3	0.63523	-1.35856e-07	0.00144269	0.637027	0.999907	0	0	1	1	0	1	0	2	0	0	1.07146	0.888024	0	1.03925	0	2.08311
C8H14orf28_3	19.1851	-2.37954e-07	0.00144269	0.886694	0.999907	13	19	24	17	30	22	11	18	12.5457	19.5242	25.7149	15.0964	28.8452	22.8635	10.1427	18.748
C8H14orf39_3	25.4394	5.21518e-07	0.00144269	0.739111	0.999907	36	32	5	1	21	43	42	25	34.7419	32.8828	5.35728	0.888024	20.1916	44.6877	38.7267	26.0389
C8H14orf93_3	31.0976	-2.21072e-06	0.00144269	0.335842	0.999907	37	50	18	30	44	42	12	18	35.707	51.3794	19.2862	26.6407	42.3062	43.6485	11.0648	18.748
C9_3	0.222006	-7.98627e-08	0.0014427	0.776427	0.999907	0	0	0	2	0	0	0	0	0	0	0	1.77605	0	0	0	0
C9H17orf58_3	670.175	1.81644e-06	0.00144266	0.730432	0.999907	40	28	834	944	1146	974	730	744	38.6021	28.7725	893.594	838.294	1101.89	1012.23	673.106	774.917
C9H17orf64_3	3.94609	-4.8622e-07	0.00144269	0.389185	0.999907	1	4	0	8	3	3	10	4	0.965053	4.11035	0	7.10419	2.88452	3.11775	9.22064	4.16622
C9H17orf67_3	0.230516	-4.23369e-08	0.0014427	0.785796	0.999907	0	0	0	0	0	0	2	0	0	0	0	0	0	0	1.84413	0
C9H17orf75_3	64.085	3.37854e-06	0.00144269	0.238737	0.999907	111	82	77	65	67	31	43	43	107.121	84.2622	82.5021	57.7215	64.4209	32.2167	39.6487	44.7869
C9H17orf80_3	101.381	-1.54761e-06	0.00144268	0.622514	0.999907	78	135	82	115	126	96	107	84	75.2741	138.724	87.8594	102.123	121.15	99.7679	98.6608	87.4906
C9H17orf98_3	3.83524	-1.52678e-07	0.00144269	0.763222	0.999907	14	3	0	1	1	9	2	1	13.5107	3.08276	0	0.888024	0.961505	9.35324	1.84413	1.04155
C9H17orf99_3	4.18644	-6.23656e-07	0.00144269	0.321383	0.999907	5	4	0	12	1	2	5	6	4.82526	4.11035	0	10.6563	0.961505	2.0785	4.61032	6.24933
C9H9orf116_3	41.3104	-1.3425e-06	0.00144269	0.556241	0.999907	47	59	19	15	42	41	39	69	45.3575	60.6277	20.3577	13.3204	40.3832	42.6092	35.9605	71.8673
C9H9orf50_3	0.390583	-1.20657e-07	0.0014427	0.772021	0.999907	0	0	0	0	0	0	0	3	0	0	0	0	0	0	0	3.12466
C9H9orf78_3	300.524	-3.38595e-06	0.00144266	0.498542	0.999907	277	292	312	410	305	258	270	315	267.32	300.056	334.294	364.09	293.259	268.126	248.957	328.09
CA11_3	42.5455	-8.98877e-07	0.00144269	0.719874	0.999907	51	47	52	59	54	49	12	20	49.2177	48.2966	55.7157	52.3934	51.9213	50.9232	11.0648	20.8311
CA12_3	1.9455	3.12874e-07	0.00144269	0.39894	0.999907	0	0	4	3	8	0	1	0	0	0	4.28582	2.66407	7.69204	0	0.922064	0
CA13_3	6.05356	5.93189e-08	0.00144269	0.945333	0.999907	5	7	8	17	4	0	4	5	4.82526	7.19312	8.57165	15.0964	3.84602	0	3.68825	5.20777
CA14_3	66.4066	3.10031e-06	0.00144269	0.234141	0.999907	113	64	19	22	62	66	141	56	109.051	65.7656	20.3577	19.5365	59.6133	68.5905	130.011	58.3271
CA15_3	6.33249	-2.56703e-07	0.00144269	0.811484	0.999907	8	8	4	12	7	7	4	2	7.72042	8.2207	4.28582	10.6563	6.73054	7.27474	3.68825	2.08311
CA2_3	30.9241	-4.10256e-08	0.00144269	0.968683	0.999907	19	2	9	47	34	68	49	26	18.336	2.05518	9.6431	41.7371	32.6912	70.669	45.1811	27.0804
CA4_3	138.983	-2.87386e-08	0.0014427	0.5983	0.999907	0	2	0	0	82	410	656	0	0	2.05518	0	0	78.8434	426.092	604.874	0
CA5A_3	25.6834	5.33752e-07	0.00144269	0.620405	0.999907	33	17	19	2	7	25	50	53	31.8467	17.469	20.3577	1.77605	6.73054	25.9812	46.1032	55.2024
CA5B_3	41.7681	3.70492e-06	0.00144269	0.112994	0.999907	73	34	74	87	29	14	21	10	70.4489	34.938	79.2877	77.258	27.8837	14.5495	19.3633	10.4155
CA6_3	0.259812	-8.24799e-08	0.0014427	0.780116	0.999907	0	0	0	0	0	2	0	0	0	0	0	0	0	2.0785	0	0
CA8_3	16.8354	-5.85957e-07	0.00144269	0.683643	0.999907	40	17	5	15	15	19	11	15	38.6021	17.469	5.35728	13.3204	14.4226	19.7457	10.1427	15.6233
CA9_3	18.9884	2.89914e-07	0.00144269	0.793578	0.999907	23	14	3	0	9	37	40	27	22.1962	14.3862	3.21437	0	8.65355	38.4522	36.8825	28.122
CAAP1_3	44.9194	3.08506e-06	0.00144269	0.175289	0.999907	59	44	67	25	38	30	55	43	56.9381	45.2139	71.7875	22.2006	36.5372	31.1775	50.7135	44.7869
CAB39_3	305.928	2.83641e-06	0.00144267	0.485705	0.999907	300	260	246	228	431	256	344	410	289.516	267.173	263.578	202.469	414.409	266.048	317.19	427.037
CAB39L_3	89.8659	1.71576e-06	0.00144269	0.410949	0.999907	214	166	94	79	73	19	28	53	206.521	170.58	100.717	70.1539	70.1899	19.7457	25.8178	55.2024
CABCOCO1_3	4.66527	-5.15341e-07	0.00144269	0.151968	0.999907	0	6	0	1	1	12	16	2	0	6.16553	0	0.888024	0.961505	12.471	14.753	2.08311
CABIN1_3	81.0546	-3.82291e-06	0.00144269	0.193459	0.999907	70	64	61	129	57	106	92	82	67.5537	65.7656	65.3588	114.555	54.8058	110.16	84.8299	85.4075
CABLES1_3	37.7424	-9.56742e-07	0.00144269	0.69309	0.999907	50	35	36	63	30	36	29	29	48.2526	35.9656	38.5724	55.9455	28.8452	37.413	26.7398	30.2051
CABLES2_3	56.0296	1.02951e-06	0.00144268	0.734937	0.999907	56	38	67	75	58	56	55	50	54.043	39.0483	71.7875	66.6018	55.7673	58.198	50.7135	52.0777
CABP1_3	2.89111	-4.54464e-07	0.00144269	0.421871	0.999907	0	0	5	5	1	4	1	7	0	0	5.35728	4.44012	0.961505	4.157	0.922064	7.29088
CABP5_3	6.02844	2.20861e-07	0.00144269	0.692159	0.999907	10	0	2	12	7	11	6	2	9.65053	0	2.14291	10.6563	6.73054	11.4317	5.53238	2.08311
CABP7_3	0.824211	-1.11807e-08	0.00144269	0.959147	0.999907	1	0	0	3	2	0	0	1	0.965053	0	0	2.66407	1.92301	0	0	1.04155
CABYR_3	36.5181	-1.07133e-06	0.00144269	0.55185	0.999907	6	25	43	33	50	45	45	47	5.79032	25.6897	46.0726	29.3048	48.0753	46.7662	41.4929	48.9531
CACFD1_3	34.1971	2.48123e-06	0.00144269	0.296236	0.999907	32	31	48	42	39	26	41	19	30.8817	31.8552	51.4299	37.297	37.4987	27.0205	37.8046	19.7895
CACHD1_3	0.855681	2.11518e-08	0.00144269	0.870051	0.999907	0	0	0	0	1	3	3	0	0	0	0	0	0.961505	3.11775	2.76619	0
CACNA1A_3	129.165	-8.92409e-07	0.00144267	0.816867	0.999907	129	170	112	119	104	96	171	145	124.492	174.69	120.003	105.675	99.9966	99.7679	157.673	151.025
CACNA1C_3	5.27156	-5.11211e-07	0.00144269	0.627037	0.999907	2	2	4	8	3	4	9	11	1.93011	2.05518	4.28582	7.10419	2.88452	4.157	8.29857	11.4571
CACNA1D_3	5.97924	-6.91113e-07	0.00144269	0.206272	0.999907	2	0	0	8	5	9	3	21	1.93011	0	0	7.10419	4.80753	9.35324	2.76619	21.8727
CACNA1E_3	0.267864	6.66598e-08	0.0014427	0.80208	0.999907	0	0	2	0	0	0	0	0	0	0	2.14291	0	0	0	0	0
CACNA1G_3	0.836102	-2.64364e-08	0.0014427	0.966749	0.999907	0	0	0	0	0	2	5	0	0	0	0	0	0	2.0785	4.61032	0
CACNA1H_3	0.250094	-1.1706e-08	0.00144269	0.99342	0.999907	0	0	0	0	1	1	0	0	0	0	0	0	0.961505	1.03925	0	0
CACNA1S_3	1.68509	1.86807e-07	0.0014427	0.49187	0.999907	0	0	10	0	0	0	3	0	0	0	10.7146	0	0	0	2.76619	0
CACNA2D1_3	8.40984	8.07697e-07	0.00144269	0.516887	0.999907	3	1	16	12	12	10	8	6	2.89516	1.02759	17.1433	10.6563	11.5381	10.3925	7.37651	6.24933
CACNA2D2_3	14.6224	-8.50742e-07	0.00144269	0.611275	0.999907	20	18	13	16	12	17	9	13	19.3011	18.4966	13.9289	14.2084	11.5381	17.6672	8.29857	13.5402
CACNA2D3_3	0.389718	-8.22921e-08	0.0014427	0.768711	0.999907	0	0	0	0	0	3	0	0	0	0	0	0	0	3.11775	0	0
CACNB1_3	17.6707	-3.20059e-07	0.00144269	0.851205	0.999907	28	17	18	21	13	16	12	18	27.0215	17.469	19.2862	18.6485	12.4996	16.628	11.0648	18.748
CACNB2_3	15.1618	6.03669e-07	0.00144269	0.603956	0.999907	9	8	13	4	3	1	29	54	8.68548	8.2207	13.9289	3.55209	2.88452	1.03925	26.7398	56.244
CACNB3_3	14.6735	-2.61286e-07	0.00144269	0.858237	0.999907	4	2	18	46	14	13	14	11	3.86021	2.05518	19.2862	40.8491	13.4611	13.5102	12.9089	11.4571
CACNG1_3	0.728896	1.48069e-07	0.0014427	0.540958	0.999907	0	0	2	0	0	0	4	0	0	0	2.14291	0	0	0	3.68825	0
CACNG4_3	0.345774	8.80428e-08	0.0014427	0.76876	0.999907	0	0	0	0	0	0	3	0	0	0	0	0	0	0	2.76619	0
CACNG5_3	0.345774	8.80428e-08	0.0014427	0.76876	0.999907	0	0	0	0	0	0	3	0	0	0	0	0	0	0	2.76619	0
CACNG6_3	0.23589	1.58294e-07	0.0014427	0.721301	0.999907	1	0	0	0	0	0	1	0	0.965053	0	0	0	0	0	0.922064	0
CACTIN_3	52.4229	-1.89558e-06	0.00144269	0.474057	0.999907	51	63	40	83	51	59	49	32	49.2177	64.738	42.8582	73.706	49.0368	61.3157	45.1811	33.3298
CACUL1_3	372.668	6.06999e-06	0.00144267	0.176152	0.999907	482	367	313	293	389	406	508	268	465.155	377.125	335.366	260.191	374.026	421.935	468.408	279.137
CACYBP_3	371.895	-1.26753e-06	0.00144267	0.778084	0.999907	358	350	253	386	372	428	535	346	345.489	359.656	271.078	342.777	357.68	444.799	493.304	360.378
CAD_3	138.917	9.28871e-07	0.00144267	0.813032	0.999907	237	215	130	109	114	116	99	100	228.718	220.931	139.289	96.7946	109.612	120.553	91.2843	104.155
CADM1_3	175.762	5.64345e-06	0.00144268	0.156945	0.999907	205	198	138	133	329	172	148	103	197.836	203.462	147.861	118.107	316.335	178.751	136.465	107.28
CADM2_3	100.681	1.28838e-07	0.00144269	0.940556	0.999907	137	185	126	183	41	5	49	92	132.212	190.104	135.003	162.508	39.4217	5.19625	45.1811	95.823
CADM3_3	0.972029	-1.43712e-07	0.0014427	0.525474	0.999907	0	3	0	1	0	1	3	0	0	3.08276	0	0.888024	0	1.03925	2.76619	0
CADM4_3	6.09633	5.93586e-07	0.00144269	0.584569	0.999907	7	6	5	8	11	5	6	2	6.75537	6.16553	5.35728	7.10419	10.5766	5.19625	5.53238	2.08311
CADPS_3	0.519625	-8.61622e-08	0.0014427	0.762235	0.999907	0	0	0	0	0	4	0	0	0	0	0	0	0	4.157	0	0
CADPS2_3	210.028	-3.12468e-06	0.00144267	0.442595	0.999907	119	182	239	243	258	265	194	196	114.841	187.021	256.078	215.79	248.068	275.401	178.88	204.145
CAECAM1_3	1.04493	2.08798e-07	0.0014427	0.580226	0.999907	3	0	0	2	0	0	4	0	2.89516	0	0	1.77605	0	0	3.68825	0
CALB2_3	2.98663	3.29902e-07	0.00144269	0.377492	0.999907	4	4	14	0	0	0	1	0	3.86021	4.11035	15.0004	0	0	0	0.922064	0
CALCA_3	66.4517	-2.05697e-06	0.00144269	0.173754	0.999907	138	325	15	49	4	1	0	0	133.177	333.966	16.0718	43.5132	3.84602	1.03925	0	0
CALCB_3	3.10808	-9.51952e-08	0.0014427	0.708387	0.999907	0	0	0	28	0	0	0	0	0	0	0	24.8647	0	0	0	0
CALCOCO1_3	145.101	-3.38218e-06	0.00144268	0.340155	0.999907	129	136	157	214	137	112	108	183	124.492	139.752	168.219	190.037	131.726	116.396	99.5829	190.605
CALCOCO2_3	778.232	6.13989e-06	0.00144266	0.284866	0.999907	1217	1054	518	642	778	620	916	582	1174.47	1083.08	555.014	570.111	748.051	644.335	844.61	606.185
CALD1_3	278.3	-8.74797e-07	0.00144268	0.737503	0.999907	117	90	171	590	422	235	354	324	112.911	92.4829	183.219	523.934	405.755	244.224	326.411	337.464
CALHM2_3	10.4161	-5.27342e-07	0.00144269	0.708142	0.999907	4	7	17	24	11	11	6	5	3.86021	7.19312	18.2147	21.3126	10.5766	11.4317	5.53238	5.20777
CALHM3_3	0.465962	2.24559e-07	0.0014427	0.623062	0.999907	0	0	0	0	1	0	3	0	0	0	0	0	0.961505	0	2.76619	0
CALHM5_3	32.1775	1.02261e-06	0.00144269	0.187491	0.999907	13	4	17	162	45	4	26	7	12.5457	4.11035	18.2147	143.86	43.2677	4.157	23.9737	7.29088
CALHM6_3	13.8845	9.40622e-07	0.00144269	0.468952	0.999907	21	10	7	20	18	11	22	6	20.2661	10.2759	7.50019	17.7605	17.3071	11.4317	20.2854	6.24933
CALM1_3	522.793	-1.59867e-06	0.00144266	0.749594	0.999907	560	520	456	504	618	531	458	579	540.43	534.346	488.584	447.564	594.21	551.841	422.305	603.06
CALM2_3	792.374	1.02327e-05	0.00144268	0.0510771	0.999907	984	816	886	1000	1072	599	680	416	949.612	838.512	949.31	888.024	1030.73	622.51	627.003	433.287
CALM3_3	358.322	2.28576e-06	0.00144267	0.55484	0.999907	236	252	300	327	428	470	615	289	227.752	258.952	321.437	290.384	411.524	488.447	567.069	301.009
CALML4_3	412.314	-3.0581e-06	0.00144268	0.344379	0.999907	292	258	152	335	430	765	701	419	281.795	265.118	162.861	297.488	413.447	795.026	646.367	436.411
CALML6_3	0.721644	2.79364e-07	0.00144269	0.455988	0.999907	2	0	1	1	1	0	1	0	1.93011	0	1.07146	0.888024	0.961505	0	0.922064	0
CALR_3	2535.77	-1.94716e-06	0.00144264	0.763748	0.999907	2454	2034	2847	3575	1789	1753	3025	3141	2368.24	2090.11	3050.43	3174.68	1720.13	1821.8	2789.24	3271.52
CALR3_3	0.222006	-7.98627e-08	0.0014427	0.776427	0.999907	0	0	0	2	0	0	0	0	0	0	0	1.77605	0	0	0	0
CALU_3	532.07	5.95752e-06	0.00144266	0.249134	0.999907	396	364	561	694	630	399	774	527	382.161	374.042	601.087	616.288	605.748	414.66	713.677	548.899
CALY_3	2.07518	-1.03347e-07	0.00144269	0.782234	0.999907	4	1	0	2	0	0	4	6	3.86021	1.02759	0	1.77605	0	0	3.68825	6.24933
CAMK1_3	136.911	1.11895e-06	0.00144267	0.775611	0.999907	133	98	206	237	131	102	96	110	128.352	100.704	220.72	210.462	125.957	106.003	88.5181	114.571
CAMK1D_3	26.5646	7.89561e-07	0.00144269	0.689836	0.999907	13	6	32	45	20	24	49	29	12.5457	6.16553	34.2866	39.9611	19.2301	24.942	45.1811	30.2051
CAMK2A_3	8.271	1.18006e-06	0.00144269	0.0749384	0.999907	5	1	17	15	2	1	28	0	4.82526	1.02759	18.2147	13.3204	1.92301	1.03925	25.8178	0
CAMK2B_3	0.974348	9.15688e-08	0.0014427	0.655214	0.999907	0	0	2	0	0	0	5	1	0	0	2.14291	0	0	0	4.61032	1.04155
CAMK2D_3	76.0108	4.0371e-06	0.00144269	0.115671	0.999907	83	83	87	78	85	56	116	32	80.0994	85.2898	93.2167	69.2658	81.728	58.198	106.959	33.3298
CAMK2G_3	95.4532	-7.43623e-07	0.00144268	0.813327	0.999907	110	93	90	83	62	98	121	114	106.156	95.5657	96.431	73.706	59.6133	101.846	111.57	118.737
CAMK2N1_3	13.4175	-6.28629e-07	0.00144269	0.593806	0.999907	7	2	8	41	8	10	17	19	6.75537	2.05518	8.57165	36.409	7.69204	10.3925	15.6751	19.7895
CAMK2N2_3	1.99714	5.4993e-08	0.00144269	0.868317	0.999907	0	0	4	11	2	0	0	0	0	0	4.28582	9.76826	1.92301	0	0	0
CAMK4_3	10.3132	1.23689e-06	0.00144269	0.333921	0.999907	24	11	3	1	8	9	19	9	23.1613	11.3035	3.21437	0.888024	7.69204	9.35324	17.5192	9.37399
CAMKK1_3	17.0624	9.61682e-07	0.00144269	0.536429	0.999907	17	21	22	10	19	22	18	8	16.4059	21.5793	23.572	8.88024	18.2686	22.8635	16.5971	8.33244
CAMKK2_3	107.748	-1.74542e-06	0.00144268	0.610187	0.999907	63	78	110	163	102	123	146	94	60.7983	80.1519	117.86	144.748	98.0736	127.828	134.621	97.9062
CAMKMT_3	41.5824	3.85417e-07	0.00144268	0.888394	0.999907	40	30	44	48	46	48	42	39	38.6021	30.8276	47.1441	42.6251	44.2292	49.884	38.7267	40.6206
CAMLG_3	68.8636	-1.88615e-06	0.00144268	0.494948	0.999907	65	47	82	104	47	88	60	65	62.7284	48.2966	87.8594	92.3545	45.1908	91.4539	55.3238	67.7011
CAMP_3	4.68411	-3.5747e-07	0.0014427	0.12837	0.999907	0	0	0	0	0	10	0	26	0	0	0	0	0	10.3925	0	27.0804
CAMSAP1_3	79.6542	9.25298e-08	0.00144268	0.977295	0.999907	68	40	52	94	124	110	83	78	65.6236	41.1035	55.7157	83.4742	119.227	114.317	76.5313	81.2413
CAMSAP2_3	175.372	-8.18556e-07	0.00144267	0.837883	0.999907	124	169	214	269	200	176	160	114	119.667	173.662	229.292	238.878	192.301	182.908	147.53	118.737
CAMSAP3_3	167.368	-1.53649e-06	0.00144268	0.610851	0.999907	128	172	136	88	178	271	178	190	123.527	176.745	145.718	78.1461	171.148	281.637	164.127	197.895
CAMTA1_3	12.9002	-6.17342e-07	0.00144269	0.633224	0.999907	10	11	4	19	15	7	19	21	9.65053	11.3035	4.28582	16.8724	14.4226	7.27474	17.5192	21.8727
CAMTA2_3	104.303	1.08331e-06	0.00144267	0.779688	0.999907	116	111	121	129	77	78	124	91	111.946	114.062	129.646	114.555	74.0359	81.0614	114.336	94.7815
CAND1_3	287.792	5.22873e-06	0.00144266	0.682018	0.999907	281	236	259	313	394	328	279	246	271.18	242.511	277.507	277.951	378.833	340.874	257.256	256.222
CAND2_3	6.30063	-2.6655e-07	0.00144269	0.601517	0.999907	1	1	0	10	5	10	23	3	0.965053	1.02759	0	8.88024	4.80753	10.3925	21.2075	3.12466
CANT1_3	396.9	1.9226e-06	0.00144266	0.697881	0.999907	439	325	535	518	323	328	369	377	423.658	333.966	573.229	459.996	310.566	340.874	340.241	392.666
CANX_3	1654.55	8.91772e-07	0.00144267	0.830327	0.999907	2068	1898	2257	1588	859	1202	1834	1628	1995.73	1950.36	2418.28	1410.18	825.933	1249.18	1691.06	1695.65
CAP1_3	432.175	-5.24097e-07	0.00144265	0.92465	0.999907	521	460	367	517	416	363	459	412	502.793	472.691	393.224	459.108	399.986	377.247	423.227	429.121
CAP2_3	13.8384	4.61723e-07	0.00144269	0.180095	0.999907	2	7	9	31	17	0	51	1	1.93011	7.19312	9.6431	27.5287	16.3456	0	47.0252	1.04155
CAPG_3	289.061	-8.51355e-07	0.00144267	0.829258	0.999907	661	682	258	217	125	175	109	98	637.9	700.815	276.436	192.701	120.188	181.869	100.505	102.072
CAPN1_3	29.6557	-8.59551e-07	0.00144269	0.599528	0.999907	26	38	18	41	19	35	50	16	25.0914	39.0483	19.2862	36.409	18.2686	36.3737	46.1032	16.6649
CAPN10_3	45.6679	-1.00962e-06	0.00144269	0.605419	0.999907	54	35	26	60	79	47	22	49	52.1129	35.9656	27.8579	53.2814	75.9589	48.8447	20.2854	51.0362
CAPN11_3	1.87991	1.81116e-07	0.00144269	0.553967	0.999907	4	2	0	4	1	0	5	0	3.86021	2.05518	0	3.55209	0.961505	0	4.61032	0
CAPN12_3	1.44132	-2.76603e-07	0.00144269	0.550331	0.999907	1	2	2	6	0	1	0	0	0.965053	2.05518	2.14291	5.32814	0	1.03925	0	0
CAPN13_3	0.260389	-8.12815e-08	0.0014427	0.783073	0.999907	0	0	0	0	0	0	0	2	0	0	0	0	0	0	0	2.08311
CAPN15_3	44.8772	-8.52198e-07	0.00144269	0.749279	0.999907	36	30	34	58	45	52	62	49	34.7419	30.8276	36.4295	51.5054	43.2677	54.041	57.1679	51.0362
CAPN2_3	148.332	-5.47695e-07	0.00144269	0.810001	0.999907	147	177	74	256	152	98	218	103	141.863	181.883	79.2877	227.334	146.149	101.846	201.01	107.28
CAPN3_3	11.9077	-7.43627e-09	0.00144269	0.993068	0.999907	6	10	20	18	9	21	10	2	5.79032	10.2759	21.4291	15.9844	8.65355	21.8242	9.22064	2.08311
CAPN5_3	218.961	5.24258e-06	0.00144267	0.266026	0.999907	220	171	205	176	250	233	296	223	212.312	175.718	219.648	156.292	240.376	242.145	272.931	232.267
CAPN6_3	0.845201	2.17637e-07	0.0014427	0.443075	0.999907	0	0	1	0	4	0	2	0	0	0	1.07146	0	3.84602	0	1.84413	0
CAPN7_3	78.912	5.05e-07	0.00144268	0.883531	0.999907	64	60	53	76	88	64	129	109	61.7634	61.6553	56.7872	67.4898	84.6125	66.512	118.946	113.529
CAPNS1_3	682.545	5.59702e-07	0.00144267	0.905025	0.999907	674	622	564	947	787	717	786	479	650.446	639.16	604.301	840.958	756.705	745.142	724.742	498.905
CAPNS2_3	4.78945	3.95475e-06	0.0014427	0.261871	0.999907	3	0	1	2	7	4	19	4	2.89516	0	1.07146	1.77605	6.73054	4.157	17.5192	4.16622
CAPRIN1_3	762.037	-1.47508e-06	0.00144268	0.691331	0.999907	607	681	508	1170	1201	917	706	450	585.787	699.787	544.3	1038.99	1154.77	952.992	650.977	468.7
CAPRIN2_3	62.1178	7.70697e-07	0.00144269	0.763453	0.999907	48	29	21	34	48	63	172	94	46.3225	29.8001	22.5006	30.1928	46.1523	65.4727	158.595	97.9062
CAPS_3	17.6953	-1.39434e-06	0.00144269	0.382479	0.999907	17	12	16	40	8	8	14	30	16.4059	12.3311	17.1433	35.5209	7.69204	8.31399	12.9089	31.2466
CAPS2_3	8.84628	3.23461e-07	0.00144269	0.783046	0.999907	8	3	11	15	9	16	7	3	7.72042	3.08276	11.786	13.3204	8.65355	16.628	6.45445	3.12466
CAPSL_3	11.6782	6.93379e-07	0.00144269	0.356805	0.999907	32	20	19	0	1	2	10	9	30.8817	20.5518	20.3577	0	0.961505	2.0785	9.22064	9.37399
CAPZA1_3	223.01	-4.64959e-07	0.00144267	0.918411	0.999907	294	296	242	234	196	192	170	177	283.726	304.166	259.292	207.798	188.455	199.536	156.751	184.355
CAPZA2_3	331.004	3.22587e-06	0.00144266	0.517175	0.999907	408	330	306	429	318	228	382	299	393.742	339.104	327.865	380.962	305.759	236.949	352.228	311.425
CAPZB_3	554.383	-3.60609e-06	0.00144266	0.494314	0.999907	700	594	395	488	531	556	548	671	675.537	610.387	423.225	433.355	510.559	577.823	505.291	698.883
CARD10_3	16.6109	-1.28607e-07	0.00144269	0.926106	0.999907	14	12	20	21	20	9	10	28	13.5107	12.3311	21.4291	18.6485	19.2301	9.35324	9.22064	29.1635
CARD11_3	4.59243	-4.70947e-07	0.00144269	0.606618	0.999907	2	1	6	8	4	10	2	4	1.93011	1.02759	6.42874	7.10419	3.84602	10.3925	1.84413	4.16622
CARD14_3	9.92514	1.3467e-07	0.00144269	0.971503	0.999907	0	11	36	30	3	0	0	0	0	11.3035	38.5724	26.6407	2.88452	0	0	0
CARD19_3	109.617	1.90391e-06	0.00144268	0.539306	0.999907	112	122	100	153	107	69	158	77	108.086	125.366	107.146	135.868	102.881	71.7082	145.686	80.1997
CARD6_3	141.105	-1.95165e-06	0.00144269	0.44198	0.999907	105	115	139	245	125	60	114	245	101.331	118.173	148.932	217.566	120.188	62.355	105.115	255.181
CARD8_3	3.29988	-6.79441e-07	0.00144269	0.174666	0.999907	0	3	0	6	2	1	5	10	0	3.08276	0	5.32814	1.92301	1.03925	4.61032	10.4155
CARD9_3	2.06938	-4.37821e-07	0.00144269	0.268344	0.999907	0	4	0	4	3	1	2	3	0	4.11035	0	3.55209	2.88452	1.03925	1.84413	3.12466
CARF_3	74.9281	-8.49265e-08	0.00144268	0.97702	0.999907	70	54	56	66	68	90	114	90	67.5537	55.4898	60.0015	58.6096	65.3824	93.5324	105.115	93.7399
CARHSP1_3	848.027	2.22017e-06	0.00144268	0.508271	0.999907	966	746	1180	611	605	825	950	925	932.241	766.581	1264.32	542.582	581.711	857.381	875.96	963.438
CARM1_3	43.042	-1.05207e-06	0.00144269	0.686393	0.999907	40	55	42	46	39	48	44	34	38.6021	56.5173	45.0011	40.8491	37.4987	49.884	40.5708	35.4129
CARMIL1_3	129.638	-1.94936e-06	0.00144268	0.562002	0.999907	81	141	142	150	130	142	149	114	78.1693	144.89	152.147	133.204	124.996	147.573	137.387	118.737
CARMIL2_3	2.72631	9.76602e-08	0.00144269	0.899914	0.999907	4	2	1	1	5	3	2	4	3.86021	2.05518	1.07146	0.888024	4.80753	3.11775	1.84413	4.16622
CARNMT1_3	57.856	4.79974e-06	0.00144269	0.0760501	0.999907	41	42	78	49	82	40	93	45	39.5672	43.1587	83.5736	43.5132	78.8434	41.57	85.7519	46.87
CARNS1_3	2.77916	-1.269e-07	0.00144269	0.556395	0.999907	0	2	3	3	0	4	11	0	0	2.05518	3.21437	2.66407	0	4.157	10.1427	0
CARS1_3	19.7135	4.93156e-07	0.00144269	0.800555	0.999907	18	15	21	17	28	25	17	18	17.371	15.4138	22.5006	15.0964	26.9222	25.9812	15.6751	18.748
CARS2_3	138.958	2.74549e-06	0.00144268	0.437683	0.999907	192	144	197	150	60	77	178	127	185.29	147.973	211.077	133.204	57.6903	80.0222	164.127	132.277
CASC3_3	355.558	1.19191e-06	0.00144265	0.826521	0.999907	386	344	420	428	298	303	370	332	372.51	353.49	450.011	380.074	286.529	314.893	341.164	345.796
CASD1_3	112.281	1.46371e-06	0.00144268	0.641874	0.999907	162	127	119	77	109	106	91	112	156.339	130.504	127.503	68.3778	104.804	110.16	83.9078	116.654
CASK_3	146.078	-1.15812e-06	0.00144268	0.717225	0.999907	286	253	75	132	155	92	80	112	276.005	259.98	80.3592	117.219	149.033	95.6109	73.7651	116.654
CASKIN1_3	21.0795	-3.0685e-07	0.00144269	0.848916	0.999907	10	15	30	18	17	34	26	19	9.65053	15.4138	32.1437	15.9844	16.3456	35.3345	23.9737	19.7895
CASKIN2_3	74.3123	-2.98997e-06	0.00144269	0.290125	0.999907	53	62	69	98	84	68	56	111	51.1478	63.7105	73.9305	87.0263	80.7665	70.669	51.6356	115.613
CASP10_3	56.5804	-1.08813e-06	0.00144269	0.675803	0.999907	54	32	38	77	48	56	78	79	52.1129	32.8828	40.7153	68.3778	46.1523	58.198	71.921	82.2828
CASP12_3	7.20008	-5.21555e-07	0.00144269	0.470051	0.999907	3	7	1	26	7	4	9	4	2.89516	7.19312	1.07146	23.0886	6.73054	4.157	8.29857	4.16622
CASP14_3	0.757734	-3.36039e-07	0.0014427	0.941905	0.999907	0	0	4	2	0	0	0	0	0	0	4.28582	1.77605	0	0	0	0
CASP2_3	198.672	4.21106e-06	0.00144267	0.339807	0.999907	219	210	188	149	241	207	223	169	211.347	215.793	201.434	132.316	231.723	215.125	205.62	176.023
CASP3_3	76.3083	2.20468e-06	0.00144268	0.472597	0.999907	72	44	78	61	70	65	111	116	69.4838	45.2139	83.5736	54.1694	67.3054	67.5512	102.349	120.82
CASP4_3	22.4608	-1.49487e-06	0.00144269	0.329379	0.999907	4	19	22	52	23	16	27	22	3.86021	19.5242	23.572	46.1772	22.1146	16.628	24.8957	22.9142
CASP6_3	261.227	9.90748e-07	0.00144267	0.809995	0.999907	283	226	148	270	340	255	353	258	273.11	232.235	158.575	239.766	326.912	265.009	325.488	268.721
CASP7_3	27.1149	-8.41638e-07	0.00144269	0.685954	0.999907	32	22	14	26	31	29	28	38	30.8817	22.6069	15.0004	23.0886	29.8067	30.1382	25.8178	39.5791
CASP8_3	17.1501	-2.08368e-06	0.00144269	0.0879323	0.999907	14	25	0	11	17	14	17	40	13.5107	25.6897	0	9.76826	16.3456	14.5495	15.6751	41.6622
CASP8AP2_3	147.51	-1.42521e-07	0.00144267	0.970878	0.999907	132	129	150	142	224	236	89	87	127.387	132.559	160.718	126.099	215.377	245.263	82.0637	90.6153
CASP9_3	34.3779	1.50185e-06	0.00144269	0.533671	0.999907	33	20	58	63	28	19	30	29	31.8467	20.5518	62.1444	55.9455	26.9222	19.7457	27.6619	30.2051
CASQ1_3	2.068	2.94996e-07	0.00144269	0.349017	0.999907	2	2	10	0	0	0	2	0	1.93011	2.05518	10.7146	0	0	0	1.84413	0
CASQ2_3	3.66315	2.7861e-07	0.0014427	0.178047	0.999907	0	0	11	0	0	0	19	0	0	0	11.786	0	0	0	17.5192	0
CASS4_3	1.79925	2.45178e-07	0.00144269	0.246567	0.999907	0	2	8	0	2	0	2	0	0	2.05518	8.57165	0	1.92301	0	1.84413	0
CAST_3	911.052	-4.59493e-06	0.00144266	0.403324	0.999907	991	808	749	1214	581	640	1231	1212	956.367	830.291	802.52	1078.06	558.635	665.12	1135.06	1262.36
CASTOR1_3	76.341	-6.91403e-07	0.00144268	0.827577	0.999907	66	54	32	58	127	106	91	86	63.6935	55.4898	34.2866	51.5054	122.111	110.16	83.9078	89.5737
CASTOR2_3	186.542	-1.32771e-06	0.00144267	0.751757	0.999907	182	152	260	298	154	146	141	180	175.64	156.193	278.579	264.631	148.072	151.73	130.011	187.48
CASZ1_3	10.4946	1.10189e-06	0.00144269	0.43495	0.999907	9	5	12	8	14	15	15	7	8.68548	5.13794	12.8575	7.10419	13.4611	15.5887	13.831	7.29088
CAT_3	146.164	4.15844e-07	0.00144267	0.914945	0.999907	166	137	110	184	192	134	142	127	160.199	140.78	117.86	163.396	184.609	139.259	130.933	132.277
CATIP_3	4.85136	4.56555e-07	0.00144269	0.623622	0.999907	5	6	9	6	7	5	1	0	4.82526	6.16553	9.6431	5.32814	6.73054	5.19625	0.922064	0
CATSPER2_3	11.8948	-2.06102e-07	0.00144269	0.885537	0.999907	13	14	7	5	4	6	23	24	12.5457	14.3862	7.50019	4.44012	3.84602	6.2355	21.2075	24.9973
CATSPER3_3	2.06805	7.9925e-07	0.00144269	0.0623889	0.999907	6	0	3	1	5	0	2	0	5.79032	0	3.21437	0.888024	4.80753	0	1.84413	0
CATSPERD_3	2.57453	-4.36769e-07	0.00144269	0.213626	0.999907	0	2	2	8	1	0	0	8	0	2.05518	2.14291	7.10419	0.961505	0	0	8.33244
CATSPERE_3	0.482526	9.15523e-08	0.0014427	0.765909	0.999907	4	0	0	0	0	0	0	0	3.86021	0	0	0	0	0	0	0
CATSPERG_3	31.7726	-7.36522e-07	0.00144269	0.718504	0.999907	44	28	26	35	35	32	19	38	42.4623	28.7725	27.8579	31.0808	33.6527	33.256	17.5192	39.5791
CAV1_3	127.634	4.91936e-06	0.00144269	0.0179535	0.999907	37	31	193	227	149	48	323	52	35.707	31.8552	206.791	201.581	143.264	49.884	297.827	54.1608
CAV2_3	23.208	6.9817e-07	0.00144269	0.664238	0.999907	8	14	24	40	26	12	50	18	7.72042	14.3862	25.7149	35.5209	24.9991	12.471	46.1032	18.748
CAV3_3	1.40349	2.60539e-07	0.0014427	0.309655	0.999907	0	0	7	0	1	0	3	0	0	0	7.50019	0	0.961505	0	2.76619	0
CAVIN1_3	318.145	4.70472e-07	0.00144268	0.897145	0.999907	300	289	196	406	433	254	422	306	289.516	296.973	210.005	360.538	416.332	263.969	389.111	318.716
CAVIN2_3	24.3803	1.67764e-06	0.00144269	0.386056	0.999907	14	11	45	32	38	17	19	21	13.5107	11.3035	48.2155	28.4168	36.5372	17.6672	17.5192	21.8727
CAVIN3_3	330.972	9.4104e-06	0.00144268	0.0341822	0.999907	356	248	394	392	432	196	386	292	343.559	254.842	422.154	348.105	415.37	203.693	355.917	304.134
CAVIN4_3	2.14613	2.17087e-07	0.0014427	0.356821	0.999907	0	0	10	0	0	0	7	0	0	0	10.7146	0	0	0	6.45445	0
CBARP_3	15.8996	-1.24357e-06	0.00144269	0.401713	0.999907	21	19	7	29	6	10	22	17	20.2661	19.5242	7.50019	25.7527	5.76903	10.3925	20.2854	17.7064
CBD108_3	9.42307	3.77212e-07	0.00144269	0.184507	0.999907	15	3	16	6	7	12	13	4	14.4758	3.08276	17.1433	5.32814	6.73054	12.471	11.9868	4.16622
CBFA2T2_4	66.6482	-1.52244e-06	0.00144268	0.608207	0.999907	64	81	43	81	79	67	73	55	61.7634	83.2346	46.0726	71.9299	75.9589	69.6297	67.3106	57.2855
CBFA2T3_3	9.1378	-1.04097e-06	0.00144269	0.295281	0.999907	7	4	0	5	4	10	19	25	6.75537	4.11035	0	4.44012	3.84602	10.3925	17.5192	26.0389
CBFB_3	279.562	3.3429e-06	0.00144267	0.467027	0.999907	385	300	245	358	248	196	333	218	371.545	308.276	262.507	317.912	238.453	203.693	307.047	227.059
CBL_3	386.946	5.42514e-06	0.00144266	0.33349	0.999907	392	318	388	464	458	375	441	313	378.301	326.773	415.725	412.043	440.369	389.718	406.63	326.007
CBLB_3	139.941	-1.88068e-06	0.00144267	0.645182	0.999907	88	112	169	211	158	132	135	132	84.9247	115.09	181.076	187.373	151.918	137.181	124.479	137.485
CBLC_3	43.2563	1.63748e-06	0.00144269	0.391336	0.999907	41	28	27	21	48	82	80	24	39.5672	28.7725	28.9293	18.6485	46.1523	85.2184	73.7651	24.9973
CBLL1_3	63.2193	-2.11656e-06	0.00144268	0.497811	0.999907	58	56	45	75	92	84	47	56	55.9731	57.5449	48.2155	66.6018	88.4585	87.2969	43.337	58.3271
CBLN2_3	1336.72	5.07352e-07	0.00144269	0.395597	0.999907	1209	1020	1210	6	227	150	3212	3688	1166.75	1048.14	1296.46	5.32814	218.262	155.887	2961.67	3841.25
CBLN3_3	2.94148	-1.65275e-07	0.00144269	0.806133	0.999907	6	7	1	3	0	0	4	3	5.79032	7.19312	1.07146	2.66407	0	0	3.68825	3.12466
CBR3_3	10.7861	1.13775e-06	0.00144269	0.087736	0.999907	14	16	19	18	16	0	5	0	13.5107	16.4414	20.3577	15.9844	15.3841	0	4.61032	0
CBR4_3	106.53	1.4128e-06	0.00144268	0.678658	0.999907	74	75	104	89	139	164	132	84	71.4139	77.0691	111.431	79.0341	133.649	170.437	121.712	87.4906
CBS_3	180.808	8.16884e-07	0.00144269	0.673664	0.999907	109	102	76	17	188	359	299	298	105.191	104.814	81.4306	15.0964	180.763	373.09	275.697	310.383
CBWD1_3	115.36	-5.9944e-07	0.00144267	0.877043	0.999907	105	123	84	90	116	101	162	153	101.331	126.393	90.0023	79.9221	111.535	104.964	149.374	159.358
CBX1_3	113.812	-1.58144e-06	0.00144268	0.626054	0.999907	127	109	67	148	134	142	118	84	122.562	112.007	71.7875	131.427	128.842	147.573	108.804	87.4906
CBX2_3	2.51642	-8.90033e-07	0.00144269	0.0475533	0.999907	0	5	0	3	2	4	0	6	0	5.13794	0	2.66407	1.92301	4.157	0	6.24933
CBX3_3	382.211	1.97181e-07	0.00144266	0.970113	0.999907	426	470	405	447	453	335	278	281	411.113	482.966	433.94	396.947	435.562	348.149	256.334	292.677
CBX4_3	376.857	4.4536e-06	0.00144267	0.290255	0.999907	504	437	408	258	410	373	339	306	486.387	449.056	437.154	229.11	394.217	387.64	312.58	318.716
CBX5_3	245.917	-2.88718e-06	0.00144266	0.569071	0.999907	183	182	295	405	270	245	207	214	176.605	187.021	316.079	359.65	259.606	254.616	190.867	222.893
CBX6_3	665.604	-8.42266e-06	0.00144267	0.113385	0.999907	576	548	346	508	722	1059	786	830	555.87	563.118	370.724	451.116	694.207	1100.56	724.742	864.49
CBX7_3	267.135	2.81489e-06	0.00144267	0.497799	0.999907	331	251	171	268	327	281	350	201	319.433	257.925	183.219	237.99	314.412	292.029	322.722	209.353
CBX8_3	18.1048	-1.59358e-06	0.00144269	0.351248	0.999907	19	20	5	18	23	22	17	23	18.336	20.5518	5.35728	15.9844	22.1146	22.8635	15.6751	23.9558
CBY1_3	39.8221	3.01641e-06	0.00144269	0.207137	0.999907	42	26	36	50	53	28	63	29	40.5322	26.7173	38.5724	44.4012	50.9598	29.099	58.09	30.2051
CBY3_3	1.1859	8.05402e-08	0.0014427	0.675866	0.999907	0	0	1	0	0	1	8	0	0	0	1.07146	0	0	1.03925	7.37651	0
CC2D1A_3	55.2823	8.48383e-07	0.00144269	0.705531	0.999907	54	63	65	30	68	92	40	30	52.1129	64.738	69.6446	26.6407	65.3824	95.6109	36.8825	31.2466
CC2D1B_3	160.044	2.44934e-06	0.00144267	0.584403	0.999907	188	164	162	166	170	166	161	120	181.43	168.524	173.576	147.412	163.456	172.515	148.452	124.987
CC2D2A_3	128.808	-2.6988e-07	0.00144268	0.938653	0.999907	146	173	102	164	155	114	115	80	140.898	177.773	109.288	145.636	149.033	118.474	106.037	83.3244
CC2D2B_3	54.5207	4.82731e-07	0.00144269	0.841487	0.999907	12	7	45	32	84	106	71	81	11.5806	7.19312	48.2155	28.4168	80.7665	110.16	65.4665	84.3659
CCAR1_3	501.194	-1.1106e-05	0.00144268	0.0321481	0.999907	292	450	413	569	675	727	396	526	281.795	462.415	442.511	505.285	649.016	755.534	365.137	547.858
CCAR2_3	85.2814	-2.81613e-06	0.00144268	0.441446	0.999907	101	102	60	87	77	82	87	95	97.4703	104.814	64.2874	77.258	74.0359	85.2184	80.2195	98.9477
CCBE1_3	2.01849	-1.28956e-07	0.00144269	0.577804	0.999907	0	2	0	4	1	0	7	3	0	2.05518	0	3.55209	0.961505	0	6.45445	3.12466
CCDC102A_3	56.8162	-6.6788e-07	0.00144268	0.805857	0.999907	44	43	35	42	62	94	84	56	42.4623	44.1863	37.501	37.297	59.6133	97.6894	77.4533	58.3271
CCDC103_3	14.1828	8.80383e-07	0.00144269	0.562399	0.999907	19	15	12	6	18	24	13	7	18.336	15.4138	12.8575	5.32814	17.3071	24.942	11.9868	7.29088
CCDC106_3	65.4622	1.24512e-06	0.00144269	0.644094	0.999907	102	65	58	80	50	65	76	38	98.4354	66.7932	62.1444	71.0419	48.0753	67.5512	70.0768	39.5791
CCDC107_3	50.7045	-1.22204e-06	0.00144269	0.616496	0.999907	74	87	32	34	21	42	71	49	71.4139	89.4002	34.2866	30.1928	20.1916	43.6485	65.4665	51.0362
CCDC112_3	124.451	-7.51846e-07	0.00144268	0.822285	0.999907	138	170	107	94	74	103	183	137	133.177	174.69	114.646	83.4742	71.1514	107.043	168.738	142.693
CCDC113_3	11.5269	-1.32357e-07	0.00144269	0.910672	0.999907	33	21	7	15	5	9	3	1	31.8467	21.5793	7.50019	13.3204	4.80753	9.35324	2.76619	1.04155
CCDC115_3	488.273	1.11756e-05	0.00144268	0.0347116	0.999907	843	575	452	455	662	371	342	265	813.54	590.863	484.298	404.051	636.517	385.561	315.346	276.012
CCDC117_3	199.29	-1.44908e-08	0.00144267	0.995761	0.999907	159	123	173	238	257	297	213	159	153.443	126.393	185.362	211.35	247.107	308.657	196.4	165.607
CCDC12_3	66.3651	-9.96301e-07	0.00144268	0.722127	0.999907	63	57	92	78	33	46	73	93	60.7983	58.5725	98.5739	69.2658	31.7297	47.8055	67.3106	96.8646
CCDC120_3	59.7786	2.21014e-06	0.00144269	0.40712	0.999907	61	53	66	43	59	72	83	46	58.8682	54.4622	70.7161	38.185	56.7288	74.8259	76.5313	47.9115
CCDC122_3	147.619	4.93854e-06	0.00144268	0.207905	0.999907	235	203	171	117	114	97	147	108	226.787	208.6	183.219	103.899	109.612	100.807	135.543	112.488
CCDC124_3	44.472	9.47991e-07	0.00144269	0.71054	0.999907	72	50	40	35	43	58	35	26	69.4838	51.3794	42.8582	31.0808	41.3447	60.2765	32.2722	27.0804
CCDC125_3	19.6119	-4.64029e-08	0.00144269	0.978246	0.999907	17	12	23	21	24	31	14	16	16.4059	12.3311	24.6435	18.6485	23.0761	32.2167	12.9089	16.6649
CCDC126_3	15.8902	1.60751e-06	0.00144269	0.32818	0.999907	21	17	11	8	29	10	18	15	20.2661	17.469	11.786	7.10419	27.8837	10.3925	16.5971	15.6233
CCDC127_2	119.621	2.44379e-06	0.00144268	0.512633	0.999907	165	120	108	153	115	74	131	110	159.234	123.311	115.717	135.868	110.573	76.9044	120.79	114.571
CCDC130_3	24.5763	2.25839e-06	0.00144269	0.248431	0.999907	47	16	22	20	26	18	28	23	45.3575	16.4414	23.572	17.7605	24.9991	18.7065	25.8178	23.9558
CCDC136_3	6.15141	2.77068e-07	0.00144269	0.745273	0.999907	2	0	13	7	6	12	4	5	1.93011	0	13.9289	6.21616	5.76903	12.471	3.68825	5.20777
CCDC137_3	56.3292	9.7245e-07	0.00144268	0.738965	0.999907	74	54	61	52	50	54	55	55	71.4139	55.4898	65.3588	46.1772	48.0753	56.1195	50.7135	57.2855
CCDC138_3	17.1472	1.06495e-07	0.00144269	0.947423	0.999907	6	5	23	13	27	36	12	15	5.79032	5.13794	24.6435	11.5443	25.9606	37.413	11.0648	15.6233
CCDC14_3	69.5659	3.35926e-07	0.00144268	0.911255	0.999907	91	54	49	80	102	87	51	52	87.8198	55.4898	52.5013	71.0419	98.0736	90.4147	47.0252	54.1608
CCDC141_3	19.0926	7.53347e-08	0.00144269	0.957631	0.999907	1	1	33	20	9	8	31	50	0.965053	1.02759	35.358	17.7605	8.65355	8.31399	28.584	52.0777
CCDC142_3	0.886421	-8.85461e-08	0.00144269	0.741656	0.999907	2	3	0	0	0	2	0	0	1.93011	3.08276	0	0	0	2.0785	0	0
CCDC146_3	65.0567	-9.38065e-07	0.00144268	0.739032	0.999907	62	72	96	110	51	76	37	23	59.8333	73.9863	102.86	97.6826	49.0368	78.9829	34.1164	23.9558
CCDC148_3	8.69983	2.36331e-07	0.00144269	0.846141	0.999907	5	10	16	11	9	9	7	3	4.82526	10.2759	17.1433	9.76826	8.65355	9.35324	6.45445	3.12466
CCDC149_3	106.867	8.38345e-07	0.00144268	0.441056	0.999907	168	127	93	74	109	123	98	71	162.129	130.504	99.6454	65.7137	104.804	127.828	90.3622	73.9504
CCDC15_3	105.341	-1.19977e-06	0.00144268	0.746952	0.999907	105	85	109	166	110	120	87	76	101.331	87.345	116.789	147.412	105.766	124.71	80.2195	79.1582
CCDC150_3	15.3851	5.26453e-07	0.00144269	0.659935	0.999907	10	5	7	2	26	60	7	5	9.65053	5.13794	7.50019	1.77605	24.9991	62.355	6.45445	5.20777
CCDC153_3	0.674528	6.98436e-08	0.0014427	0.964525	0.999907	0	0	0	4	0	0	2	0	0	0	0	3.55209	0	0	1.84413	0
CCDC154_3	0.72528	-7.15357e-08	0.00144269	0.821326	0.999907	0	1	0	1	2	0	1	1	0	1.02759	0	0.888024	1.92301	0	0.922064	1.04155
CCDC157_3	2.01751	1.73917e-07	0.00144269	0.707781	0.999907	1	1	2	0	6	6	0	0	0.965053	1.02759	2.14291	0	5.76903	6.2355	0	0
CCDC158_3	35.3614	2.83652e-06	0.00144269	0.177462	0.999907	40	22	37	50	53	35	41	12	38.6021	22.6069	39.6439	44.4012	50.9598	36.3737	37.8046	12.4987
CCDC159_3	12.6626	-1.40055e-06	0.00144269	0.17248	0.999907	19	25	1	18	6	3	8	23	18.336	25.6897	1.07146	15.9844	5.76903	3.11775	7.37651	23.9558
CCDC160_3	6.79721	-3.44092e-08	0.00144269	0.958619	0.999907	5	6	0	4	3	0	22	16	4.82526	6.16553	0	3.55209	2.88452	0	20.2854	16.6649
CCDC163_3	25.0772	-3.57211e-07	0.00144269	0.851167	0.999907	14	22	11	19	50	29	32	27	13.5107	22.6069	11.786	16.8724	48.0753	30.1382	29.506	28.122
CCDC166_3	0.891323	-6.66427e-08	0.0014427	0.845791	0.999907	1	6	0	0	0	0	0	0	0.965053	6.16553	0	0	0	0	0	0
CCDC167_3	10.3771	2.36089e-07	0.00144269	0.852452	0.999907	17	14	3	4	20	7	7	12	16.4059	14.3862	3.21437	3.55209	19.2301	7.27474	6.45445	12.4987
CCDC168_3	3.93159	-8.51193e-07	0.00144269	0.191634	0.999907	0	1	0	6	7	10	3	5	0	1.02759	0	5.32814	6.73054	10.3925	2.76619	5.20777
CCDC169_3	0.626029	7.11075e-08	0.00144269	0.936743	0.999907	0	0	0	0	1	0	1	3	0	0	0	0	0.961505	0	0.922064	3.12466
CCDC17_3	22.611	1.24024e-06	0.00144269	0.456928	0.999907	18	4	22	19	28	34	31	27	17.371	4.11035	23.572	16.8724	26.9222	35.3345	28.584	28.122
CCDC170_3	3.95726	4.50838e-07	0.00144269	0.222808	0.999907	0	2	18	3	7	0	1	0	0	2.05518	19.2862	2.66407	6.73054	0	0.922064	0
CCDC171_3	16.1435	-1.12506e-06	0.00144269	0.297643	0.999907	5	18	17	26	6	30	22	7	4.82526	18.4966	18.2147	23.0886	5.76903	31.1775	20.2854	7.29088
CCDC172_3	7.79004	8.51173e-07	0.00144269	0.234276	0.999907	2	0	1	0	0	0	44	18	1.93011	0	1.07146	0	0	0	40.5708	18.748
CCDC173_3	41.6237	1.72266e-06	0.00144269	0.515257	0.999907	51	44	23	30	58	39	58	36	49.2177	45.2139	24.6435	26.6407	55.7673	40.5307	53.4797	37.496
CCDC174_3	158.301	3.58102e-07	0.00144267	0.934532	0.999907	165	185	159	159	158	155	167	133	159.234	190.104	170.361	141.196	151.918	161.084	153.985	138.527
CCDC175_3	0.241263	9.07986e-08	0.0014427	0.785172	0.999907	2	0	0	0	0	0	0	0	1.93011	0	0	0	0	0	0	0
CCDC177_3	5.52805	-7.93128e-07	0.00144269	0.325726	0.999907	0	6	8	13	4	3	4	7	0	6.16553	8.57165	11.5443	3.84602	3.11775	3.68825	7.29088
CCDC18_3	151.018	-2.80481e-06	0.00144268	0.45264	0.999907	85	113	151	178	183	144	157	211	82.0295	116.117	161.79	158.068	175.955	149.652	144.764	219.768
CCDC180_3	19.4617	-6.47699e-07	0.00144269	0.600193	0.999907	47	33	15	9	0	3	15	34	45.3575	33.9104	16.0718	7.99221	0	3.11775	13.831	35.4129
CCDC181_3	217.446	-2.32407e-06	0.00144268	0.523198	0.999907	194	207	258	335	222	152	152	244	187.22	212.711	276.436	297.488	213.454	157.966	140.154	254.139
CCDC183_3	0.574206	-1.44919e-07	0.0014427	0.587567	0.999907	0	0	0	4	0	0	0	1	0	0	0	3.55209	0	0	0	1.04155
CCDC184_3	12.4272	2.68655e-07	0.00144269	0.853825	0.999907	24	13	10	7	12	12	8	14	23.1613	13.3586	10.7146	6.21616	11.5381	12.471	7.37651	14.5818
CCDC186_3	282.631	1.14451e-06	0.00144267	0.78891	0.999907	230	284	336	298	354	258	265	259	221.962	291.835	360.009	264.631	340.373	268.126	244.347	269.763
CCDC187_3	2.1322	-2.31158e-07	0.00144269	0.278681	0.999907	0	2	0	3	0	3	10	0	0	2.05518	0	2.66407	0	3.11775	9.22064	0
CCDC189_3	32.1267	8.97702e-07	0.00144269	0.70792	0.999907	22	16	28	26	45	47	42	34	21.2312	16.4414	30.0008	23.0886	43.2677	48.8447	38.7267	35.4129
CCDC191_3	96.5333	-6.99325e-07	0.00144268	0.831557	0.999907	85	129	75	86	135	105	91	75	82.0295	132.559	80.3592	76.37	129.803	109.121	83.9078	78.1166
CCDC192_3	0.593086	9.02504e-08	0.0014427	0.748762	0.999907	3	0	0	1	1	0	0	0	2.89516	0	0	0.888024	0.961505	0	0	0
CCDC198_3	0.520777	-1.07505e-07	0.0014427	0.765777	0.999907	0	0	0	0	0	0	0	4	0	0	0	0	0	0	0	4.16622
CCDC22_3	20.6652	1.91812e-06	0.00144269	0.314523	0.999907	19	17	21	19	45	20	17	10	18.336	17.469	22.5006	16.8724	43.2677	20.785	15.6751	10.4155
CCDC24_3	2.06065	-3.35804e-07	0.00144269	0.473579	0.999907	0	2	4	8	1	2	0	0	0	2.05518	4.28582	7.10419	0.961505	2.0785	0	0
CCDC25_3	355.717	-1.11685e-06	0.00144265	0.842045	0.999907	378	357	372	435	351	335	332	324	364.79	366.849	398.582	386.29	337.488	348.149	306.125	337.464
CCDC28A_3	63.3853	1.479e-06	0.00144268	0.633239	0.999907	63	43	70	67	56	62	84	69	60.7983	44.1863	75.0019	59.4976	53.8443	64.4335	77.4533	71.8673
CCDC28B_3	43.4609	-1.65201e-06	0.00144269	0.514438	0.999907	46	40	32	57	61	52	26	39	44.3924	41.1035	34.2866	50.6173	58.6518	54.041	23.9737	40.6206
CCDC3_3	33.2766	3.48277e-07	0.00144269	0.855421	0.999907	27	17	53	59	35	17	20	42	26.0564	17.469	56.7872	52.3934	33.6527	17.6672	18.4413	43.7453
CCDC30_3	69.9045	-6.03942e-07	0.00144268	0.854465	0.999907	97	87	60	78	93	86	32	33	93.6101	89.4002	64.2874	69.2658	89.42	89.3754	29.506	34.3713
CCDC32_3	98.0555	-3.8458e-07	0.00144268	0.912725	0.999907	96	112	109	139	77	78	112	75	92.6451	115.09	116.789	123.435	74.0359	81.0614	103.271	78.1166
CCDC33_3	0.256897	-8.73218e-08	0.0014427	0.779123	0.999907	0	2	0	0	0	0	0	0	0	2.05518	0	0	0	0	0	0
CCDC34_3	0.263838	-6.34016e-09	0.0014427	0.98	0.999907	0	0	1	0	0	1	0	0	0	0	1.07146	0	0	1.03925	0	0
CCDC38_3	1.59426	2.72638e-07	0.00144269	0.68591	0.999907	6	0	0	0	4	3	0	0	5.79032	0	0	0	3.84602	3.11775	0	0
CCDC39_3	5.06219	9.54727e-07	0.00144269	0.156985	0.999907	6	3	14	0	6	2	5	4	5.79032	3.08276	15.0004	0	5.76903	2.0785	4.61032	4.16622
CCDC40_3	0.360083	-6.45073e-08	0.00144269	0.846267	0.999907	1	1	0	1	0	0	0	0	0.965053	1.02759	0	0.888024	0	0	0	0
CCDC43_3	82.2161	2.7421e-06	0.00144268	0.435243	0.999907	108	74	68	82	93	80	97	67	104.226	76.0415	72.859	72.8179	89.42	83.1399	89.4402	69.7842
CCDC47_3	162.708	6.69499e-06	0.00144268	0.114722	0.999907	181	149	188	199	176	100	203	130	174.675	153.111	201.434	176.717	169.225	103.925	187.179	135.402
CCDC50_3	278.327	7.82315e-07	0.00144268	0.83406	0.999907	286	302	198	327	300	154	377	328	276.005	310.332	212.148	290.384	288.452	160.044	347.618	341.63
CCDC51_3	51.1406	-2.34198e-06	0.00144269	0.33555	0.999907	61	52	24	68	36	53	68	56	58.8682	53.4346	25.7149	60.3856	34.6142	55.0802	62.7003	58.3271
[truncated: 21,207 more rows]
