# Supplementary material for: Extremes on the benign-malignant tumour spectrum: Distinct transcriptomic landscapes between two common canine perianal neoplasms based on the hallmarks of cancer
Source: PLoS One. 2026 Jun 22;21(6):e0351773. doi: 10.1371/journal.pone.0351773 (PMC13286202; doi:10.1371/journal.pone.0351773)
Supplement: S13 Table — (XLSX) [file pone.0351773.s013.xlsx]

## Sheet: AGASAC PT vs NM
gene	Log2 fold change	std error (log2)	Lower confidence limit (log2)	Upper confidence limit (log2)	Linear fold change	Lower confidence limit (linear)	Upper confidence limit (linear)	P-value	BY.p.value	method	Gene.sets	probe.ID
TREM2-mRNA	1.36	0.292	0.783	1.93	2.56	1.72	3.81	0.00166	1	lm.nb	Avoiding immune Destruction, Phenotypic Plasticity	XM_005627313.3:362
CCL3-mRNA	-1.49	0.427	-2.33	-0.655	0.356	0.199	0.635	0.00815	1	lm.nb	Avoiding immune Destruction, Tumor-promoting Inflammation	NM_001005251.1:111
TRAC-mRNA	-1.01	0.297	-1.59	-0.427	0.497	0.332	0.744	0.0094	1	lm.nb	Avoiding immune Destruction	Canis_TRAC.1:6
SELL-mRNA	-1.37	0.406	-2.16	-0.572	0.387	0.223	0.673	0.00982	1	lm.nb	Activating Invasion and Metastasis, Avoiding immune Destruction	XM_537201.5:795
IL10-mRNA	0.74	0.221	0.306	1.17	1.67	1.24	2.26	0.0102	1	lm.nb	Avoiding immune Destruction, Sustaining Proliferative Signaling, Tumor-promoting Inflammation	XM_850467.1:374
IKBKG-mRNA	0.608	0.185	0.246	0.97	1.52	1.19	1.96	0.011	1	lm.nb	Avoiding immune Destruction, Resisting Cell Death, Sustaining Proliferative Signaling, Tumor-promoting Inflammation	XM_003640238.4:2336
IGHM-mRNA	-1.94	0.648	-3.21	-0.673	0.26	0.108	0.627	0.0171	1	lm.nb	Tumor-promoting Inflammation	IGHM_01.1:111
PDCD1-mRNA	-1.33	0.446	-2.21	-0.459	0.397	0.216	0.727	0.0173	1	lm.nb	Activating Invasion and Metastasis, Avoiding immune Destruction	NM_001314097.1:539
IL2RB-mRNA	-0.955	0.334	-1.61	-0.299	0.516	0.328	0.813	0.0213	1	lm.nb	Nonmutational Epigenetic Reprogramming, Sustaining Proliferative Signaling, Tumor-promoting Inflammation	XM_847855.1:880
TRBC-mRNA	-1.01	0.359	-1.71	-0.307	0.497	0.305	0.809	0.0227	1	lm.nb	Avoiding immune Destruction	Canis_TRBC.1:255
ISG20-mRNA	-1.29	0.467	-2.21	-0.379	0.408	0.216	0.769	0.0242	1	lm.nb	Tumor-promoting Inflammation	XM_545847.5:603
ATG7-mRNA	0.241	0.0877	0.0689	0.413	1.18	1.05	1.33	0.0252	1	loglinear	Avoiding immune Destruction, Deregulating Cellular Energetics, Resisting Cell Death	XM_022406360.1:1119
ESR1-mRNA	1.49	0.552	0.405	2.57	2.8	1.32	5.93	0.0273	1	lm.nb	Activating Invasion and Metastasis, Phenotypic Plasticity, Sustaining Proliferative Signaling	NM_001286958.1:1275
CD3D-mRNA	-1.04	0.394	-1.81	-0.271	0.485	0.284	0.829	0.0293	1	lm.nb	Avoiding immune Destruction	XM_536556.2:435
GZMK-mRNA	-1.22	0.471	-2.14	-0.3	0.429	0.226	0.812	0.0317	1	lm.nb	Avoiding immune Destruction	XM_546318.2:195
CD3E-mRNA	-1.22	0.477	-2.16	-0.286	0.429	0.224	0.82	0.0337	1	lm.nb	Avoiding immune Destruction	NM_001003379.1:445
TNFSF18-mRNA	1.84	0.727	0.418	3.27	3.59	1.34	9.64	0.035	1	lm.nb	Avoiding immune Destruction, Tumor-promoting Inflammation	XM_005622966.1:396
IFI35-mRNA	-0.324	0.128	-0.575	-0.073	0.799	0.671	0.951	0.0353	1	lm.nb	Tumor-promoting Inflammation	XM_548077.6:464
KLRD1-mRNA	-1.91	0.786	-3.45	-0.366	0.267	0.0917	0.776	0.0415	1	lm.nb	Avoiding immune Destruction	NM_001048035.1:169
PIK3CD-mRNA	-0.915	0.38	-1.66	-0.17	0.53	0.316	0.889	0.0426	1	lm.nb	Activating Invasion and Metastasis, Avoiding immune Destruction, Deregulating Cellular Energetics, Enabling Replicative Immortality, Inducing Angiogenesis, Phenotypic Plasticity, Resisting Cell Death, Senescence, Sustaining Proliferative Signaling, Tumor-promoting Inflammation	XM_546764.6:2995
FCER2-mRNA	-1.05	0.437	-1.91	-0.196	0.482	0.266	0.873	0.0426	1	lm.nb	Sustaining Proliferative Signaling, Tumor-promoting Inflammation	XM_022407108.1:662
IL2RG-mRNA	-1.27	0.534	-2.32	-0.222	0.415	0.201	0.857	0.0448	1	lm.nb	Sustaining Proliferative Signaling, Tumor-promoting Inflammation	NM_001003201.1:534
CEBPA-mRNA	0.509	0.215	0.0876	0.931	1.42	1.06	1.91	0.0455	1	lm.nb	Nonmutational Epigenetic Reprogramming, Phenotypic Plasticity	XM_005616767.1:815
ITK-mRNA	-1.56	0.697	-2.92	-0.19	0.34	0.132	0.877	0.0561	1	lm.nb	Avoiding immune Destruction, Tumor-promoting Inflammation	XM_546277.2:400
CD79A-mRNA	-1.42	0.639	-2.67	-0.169	0.373	0.157	0.89	0.0568	1	lm.nb	Tumor-promoting Inflammation	NM_001313834.1:620
TNFRSF25-mRNA	-0.636	0.288	-1.2	-0.0705	0.644	0.435	0.952	0.0586	1	lm.nb	Tumor-promoting Inflammation	XM_022418989.2:504
MSR1-mRNA	0.479	0.219	0.0493	0.908	1.39	1.03	1.88	0.0604	1	lm.nb		XM_843168.1:21
CCL8-mRNA	-1.58	0.725	-3	-0.157	0.335	0.125	0.897	0.0612	1	lm.nb	Tumor-promoting Inflammation	NM_001005255.1:36
SYK-mRNA	-0.561	0.261	-1.07	-0.0486	0.678	0.475	0.967	0.0642	1	lm.nb	Avoiding immune Destruction, Sustaining Proliferative Signaling, Tumor-promoting Inflammation	XM_005615953.2:1452
ETS1-mRNA	-0.924	0.435	-1.78	-0.0725	0.527	0.292	0.951	0.0661	1	lm.nb	Enabling Replicative Immortality, Senescence	XM_546405.5:1440
BRAF-mRNA	0.297	0.143	0.0172	0.577	1.23	1.01	1.49	0.071	1	lm.nb	Activating Invasion and Metastasis, Deregulating Cellular Energetics, Sustaining Proliferative Signaling, Tumor-promoting Inflammation	XM_022403736.1:943
PTPRC-mRNA	-0.841	0.406	-1.64	-0.0449	0.558	0.322	0.969	0.0722	1	lm.nb	Activating Invasion and Metastasis, Avoiding immune Destruction, Phenotypic Plasticity	XM_005622278.1:1133
C3AR1-mRNA	0.577	0.28	0.0279	1.13	1.49	1.02	2.18	0.0734	1	lm.nb		XM_005637196.3:1341
TNF-mRNA	-1.14	0.567	-2.25	-0.0339	0.452	0.21	0.977	0.0781	1	lm.nb	Activating Invasion and Metastasis, Avoiding immune Destruction, Deregulating Cellular Energetics, Phenotypic Plasticity, Resisting Cell Death, Sustaining Proliferative Signaling, Tumor-promoting Inflammation	NM_001003244.4:185
CR1L-mRNA	-1.09	0.549	-2.17	-0.0174	0.469	0.222	0.988	0.0816	1	lm.nb		XM_005622317.2:370
MME-mRNA	2.09	1.06	0.0204	4.16	4.26	1.01	17.9	0.0831	1	lm.nb		NM_001289066.1:1104
CD81-mRNA	-0.236	0.12	-0.471	-0.00135	0.849	0.721	0.999	0.0842	1	lm.nb	Avoiding immune Destruction, Tumor-promoting Inflammation	XM_014120935.1:339
CD5-mRNA	-0.821	0.425	-1.65	0.0109	0.566	0.318	1.01	0.0891	1	lm.nb		XM_005631690.3:1585
CX3CL1-mRNA	-1.37	0.708	-2.76	0.0183	0.387	0.148	1.01	0.0891	1	lm.nb	Resisting Cell Death, Tumor-promoting Inflammation	NM_001284456.1:399
CCL2-mRNA	-1.02	0.533	-2.06	0.0261	0.493	0.239	1.02	0.0924	1	lm.nb	Activating Invasion and Metastasis, Phenotypic Plasticity, Resisting Cell Death, Tumor-promoting Inflammation	NM_001003297.1:39
TLR2-mRNA	0.547	0.286	-0.0143	1.11	1.46	0.99	2.16	0.0925	1	lm.nb	Avoiding immune Destruction, Sustaining Proliferative Signaling	NM_001005264.2:2110
CREB5-mRNA	1.24	0.662	-0.0596	2.53	2.36	0.96	5.79	0.0984	1	lm.nb	Deregulating Cellular Energetics, Resisting Cell Death, Sustaining Proliferative Signaling	XM_022427523.1:6595
CD3G-mRNA	-1.28	0.689	-2.63	0.0681	0.411	0.161	1.05	0.0997	1	lm.nb	Avoiding immune Destruction	XM_005619711.3:222
ICOSLG-mRNA	-0.415	0.228	-0.862	0.0323	0.75	0.55	1.02	0.106	1	lm.nb	Activating Invasion and Metastasis, Avoiding immune Destruction	XM_014109855.2:505
C1QB-mRNA	0.293	0.163	-0.0255	0.612	1.23	0.982	1.53	0.109	1	lm.nb		XM_544507.5:663
COLEC12-mRNA	0.562	0.313	-0.051	1.18	1.48	0.965	2.26	0.11	1	lm.nb	Avoiding immune Destruction	XM_022421537.1:1336
KDR-mRNA	-0.787	0.442	-1.65	0.0788	0.58	0.318	1.06	0.113	1	lm.nb	Activating Invasion and Metastasis, Inducing Angiogenesis, Sustaining Proliferative Signaling	NM_001048024.1:690
CXCL10-mRNA	-1.23	0.696	-2.59	0.14	0.428	0.166	1.1	0.117	1	lm.nb	Resisting Cell Death, Tumor-promoting Inflammation	NM_001010949.1:153
TBX21-mRNA	-1.05	0.6	-2.23	0.121	0.481	0.213	1.09	0.117	1	lm.nb		XM_548164.2:903
LGALS1-mRNA	0.632	0.362	-0.0778	1.34	1.55	0.947	2.53	0.119	1	lm.nb	Activating Invasion and Metastasis, Phenotypic Plasticity	NM_001201488.1:160
DLA-DOB-mRNA	-0.828	0.475	-1.76	0.103	0.563	0.295	1.07	0.12	1	lm.nb	Activating Invasion and Metastasis, Avoiding immune Destruction	NM_001048127.1:747
TLR8-mRNA	0.563	0.324	-0.0721	1.2	1.48	0.951	2.3	0.12	1	lm.nb		XM_005641119.3:1695
PTGER4-mRNA	-1.26	0.724	-2.68	0.162	0.418	0.156	1.12	0.121	1	lm.nb		NM_001003054.1:1150
ICAM2-mRNA	-0.646	0.373	-1.38	0.0842	0.639	0.385	1.06	0.121	1	lm.nb	Activating Invasion and Metastasis, Avoiding immune Destruction	XM_005624303.1:399
ITGAL-mRNA	-0.632	0.367	-1.35	0.0871	0.645	0.392	1.06	0.123	1	lm.nb	Activating Invasion and Metastasis, Avoiding immune Destruction	XM_547024.2:1880
TNFAIP3-mRNA	-0.707	0.411	-1.51	0.0981	0.612	0.35	1.07	0.124	1	lm.nb	Resisting Cell Death, Tumor-promoting Inflammation	XM_014112321.1:711
IL7R-mRNA	-1.01	0.591	-2.17	0.149	0.497	0.223	1.11	0.126	1	lm.nb	Sustaining Proliferative Signaling, Tumor-promoting Inflammation	XM_850315.1:385
NFKB2-mRNA	-0.408	0.242	-0.882	0.0661	0.754	0.543	1.05	0.13	1	lm.nb	Nonmutational Epigenetic Reprogramming, Sustaining Proliferative Signaling, Tumor-promoting Inflammation	XM_005637671.3:1230
IDO1-mRNA	-1.25	0.744	-2.71	0.207	0.42	0.153	1.15	0.131	1	lm.nb		XM_532793.2:390
SLAMF6-mRNA	-1	0.596	-2.17	0.169	0.5	0.222	1.12	0.132	1	lm.nb	Avoiding immune Destruction	XM_005640886.2:1515
CMKLR1-mRNA	0.633	0.378	-0.108	1.37	1.55	0.928	2.59	0.133	1	lm.nb		XM_022410212.1:560
TCF7-mRNA	-0.941	0.576	-2.07	0.188	0.521	0.238	1.14	0.141	1	lm.nb	Enabling Replicative Immortality, Sustaining Proliferative Signaling	XM_003639372.2:1860
CSF1R-mRNA	0.392	0.241	-0.0799	0.865	1.31	0.946	1.82	0.142	1	lm.nb	Nonmutational Epigenetic Reprogramming, Sustaining Proliferative Signaling, Tumor-promoting Inflammation	XM_546306.6:1077
VEGFA-mRNA	-0.584	0.361	-1.29	0.123	0.667	0.409	1.09	0.144	1	lm.nb	Activating Invasion and Metastasis, Inducing Angiogenesis, Phenotypic Plasticity, Sustaining Proliferative Signaling, Tumor-promoting Inflammation	NM_001003175.2:807
NOTCH1-mRNA	-0.448	0.279	-0.995	0.0997	0.733	0.502	1.07	0.148	1	lm.nb	Activating Invasion and Metastasis, Enabling Replicative Immortality, Phenotypic Plasticity, Sustaining Proliferative Signaling	XM_005625433.1:3623
C1QA-mRNA	0.237	0.148	-0.0531	0.527	1.18	0.964	1.44	0.148	1	lm.nb		XM_535367.6:572
CCL4-mRNA	-1.21	0.755	-2.69	0.272	0.433	0.155	1.21	0.148	1	lm.nb	Tumor-promoting Inflammation	NM_001005250.1:15
ZEB1-mRNA	0.527	0.33	-0.119	1.17	1.44	0.921	2.26	0.148	1	lm.nb	Activating Invasion and Metastasis, Nonmutational Epigenetic Reprogramming, Phenotypic Plasticity, Tumor-promoting Inflammation	XM_003638879.4:1935
CLEC4A-mRNA	-0.389	0.245	-0.87	0.0916	0.764	0.547	1.07	0.151	1	lm.nb		XM_014108320.2:528
MASP1-mRNA	0.871	0.553	-0.214	1.96	1.83	0.862	3.88	0.154	1	lm.nb		XM_005639816.3:623
C3-mRNA	0.864	0.549	-0.212	1.94	1.82	0.863	3.84	0.154	1	lm.nb	Avoiding immune Destruction	XM_022407130.1:3488
JAK3-mRNA	-0.65	0.424	-1.48	0.18	0.637	0.359	1.13	0.164	1	lm.nb	Sustaining Proliferative Signaling, Tumor-promoting Inflammation	XM_022406886.1:1418
CD28-mRNA	-1.05	0.688	-2.4	0.298	0.483	0.189	1.23	0.165	1	lm.nb	Activating Invasion and Metastasis, Avoiding immune Destruction, Sustaining Proliferative Signaling	NM_001003087.1:320
CXCR4-mRNA	-0.957	0.629	-2.19	0.276	0.515	0.219	1.21	0.167	1	lm.nb	Activating Invasion and Metastasis, Avoiding immune Destruction, Deregulating Cellular Energetics, Phenotypic Plasticity, Sustaining Proliferative Signaling, Tumor-promoting Inflammation	NM_001048026.1:575
ANGPT1-mRNA	0.386	0.254	-0.112	0.884	1.31	0.925	1.84	0.168	1	lm.nb	Inducing Angiogenesis, Sustaining Proliferative Signaling	NM_001005754.2:1110
TICAM1-mRNA	-0.504	0.333	-1.16	0.147	0.705	0.449	1.11	0.168	1	lm.nb	Resisting Cell Death, Tumor-promoting Inflammation	XM_005633023.3:1654
CXCR5-mRNA	0.435	0.288	-0.129	1	1.35	0.914	2	0.169	1	lm.nb	Tumor-promoting Inflammation	XM_546496.3:1426
F13A1-mRNA	0.666	0.443	-0.203	1.53	1.59	0.869	2.9	0.171	1	lm.nb	Tumor-promoting Inflammation	XM_022414421.1:1770
LTBR-mRNA	-0.376	0.251	-0.867	0.115	0.771	0.548	1.08	0.172	1	lm.nb	Inducing Angiogenesis, Tumor-promoting Inflammation	XM_005637256.3:422
PTEN-mRNA	0.152	0.102	-0.0488	0.353	1.11	0.967	1.28	0.176	1	lm.nb	Activating Invasion and Metastasis, Avoiding immune Destruction, Deregulating Cellular Energetics, Enabling Replicative Immortality, Genome Instability & Mutation, Phenotypic Plasticity, Resisting Cell Death, Senescence, Sustaining Proliferative Signaling	NM_001003192.1:721
MTOR-mRNA	-0.201	0.136	-0.468	0.0648	0.87	0.723	1.05	0.176	1	lm.nb	Activating Invasion and Metastasis, Deregulating Cellular Energetics, Enabling Replicative Immortality, Genome Instability & Mutation, Inducing Angiogenesis, Phenotypic Plasticity, Resisting Cell Death, Senescence, Sustaining Proliferative Signaling, Tumor-promoting Inflammation	XM_535407.2:7525
FADD-mRNA	0.171	0.118	-0.0592	0.402	1.13	0.96	1.32	0.183	1	lm.nb	Resisting Cell Death	XM_005631743.1:2035
CD44-mRNA	0.947	0.657	-0.341	2.23	1.93	0.789	4.71	0.188	1	lm.nb	Activating Invasion and Metastasis, Enabling Replicative Immortality, Phenotypic Plasticity, Tumor-promoting Inflammation	NM_001197022.1:455
CD8A-mRNA	-0.795	0.557	-1.89	0.297	0.576	0.27	1.23	0.192	1	lm.nb	Activating Invasion and Metastasis, Avoiding immune Destruction	XM_850452.1:530
CD6-mRNA	-0.897	0.633	-2.14	0.345	0.537	0.227	1.27	0.195	1	lm.nb	Activating Invasion and Metastasis	XM_014121151.1:1759
NFATC2-mRNA	-0.444	0.314	-1.06	0.171	0.735	0.48	1.13	0.195	1	lm.nb	Avoiding immune Destruction, Enabling Replicative Immortality, Inducing Angiogenesis, Senescence, Sustaining Proliferative Signaling, Tumor-promoting Inflammation	XM_005635184.1:1315
PTGS2-mRNA	-1.15	0.824	-2.77	0.464	0.45	0.147	1.38	0.2	1	lm.nb	Activating Invasion and Metastasis, Deregulating Cellular Energetics, Inducing Angiogenesis, Phenotypic Plasticity, Resisting Cell Death, Sustaining Proliferative Signaling, Tumor-promoting Inflammation	NM_001003354.1:1655
LOC100686511-mRNA	-0.57	0.413	-1.38	0.24	0.673	0.384	1.18	0.205	1	lm.nb	Avoiding immune Destruction	XM_005616249.2:1003
NFATC3-mRNA	0.206	0.15	-0.0883	0.5	1.15	0.941	1.41	0.207	1	lm.nb	Avoiding immune Destruction, Enabling Replicative Immortality, Senescence, Sustaining Proliferative Signaling, Tumor-promoting Inflammation	XM_536809.2:2630
LAG3-mRNA	1.01	0.741	-0.444	2.46	2.01	0.735	5.51	0.211	1	lm.nb	Avoiding immune Destruction	XM_005637438.2:1335
IL1R1-mRNA	0.449	0.33	-0.198	1.1	1.37	0.872	2.14	0.211	1	lm.nb	Sustaining Proliferative Signaling, Tumor-promoting Inflammation	XM_005625999.3:640
CDKN2B-mRNA	0.697	0.513	-0.31	1.7	1.62	0.807	3.26	0.212	1	lm.nb	Enabling Replicative Immortality, Evading Growth Suppressors, Senescence, Sustaining Proliferative Signaling, Tumor-promoting Inflammation	NM_001146269.1:94
CD53-mRNA	-0.506	0.377	-1.25	0.233	0.704	0.422	1.18	0.216	1	lm.nb		XM_003639132.2:424
PRKCD-mRNA	-0.38	0.284	-0.936	0.177	0.768	0.523	1.13	0.218	1	lm.nb	Deregulating Cellular Energetics, Inducing Angiogenesis, Resisting Cell Death, Sustaining Proliferative Signaling, Tumor-promoting Inflammation	NM_001008716.1:1305
ATG10-mRNA	0.345	0.26	-0.165	0.854	1.27	0.892	1.81	0.222	1	lm.nb	Deregulating Cellular Energetics, Resisting Cell Death	XM_005618157.3:657
KRT8-mRNA	-0.304	0.23	-0.755	0.148	0.81	0.593	1.11	0.224	1	lm.nb	Phenotypic Plasticity, Sustaining Proliferative Signaling, Tumor-promoting Inflammation	NM_001346039.1:1298
BAX-mRNA	0.214	0.162	-0.104	0.532	1.16	0.93	1.45	0.224	1	lm.nb	Genome Instability & Mutation, Nonmutational Epigenetic Reprogramming, Resisting Cell Death	NM_001003011.1:306
ITGA4-mRNA	-0.918	0.701	-2.29	0.456	0.529	0.204	1.37	0.227	1	lm.nb	Activating Invasion and Metastasis, Avoiding immune Destruction, Sustaining Proliferative Signaling	XM_545551.2:1895
PIK3CA-mRNA	0.326	0.249	-0.163	0.815	1.25	0.893	1.76	0.227	1	lm.nb	Activating Invasion and Metastasis, Avoiding immune Destruction, Deregulating Cellular Energetics, Enabling Replicative Immortality, Inducing Angiogenesis, Phenotypic Plasticity, Resisting Cell Death, Senescence, Sustaining Proliferative Signaling, Tumor-promoting Inflammation	XM_545208.2:2020
CMTM4-mRNA	0.327	0.255	-0.173	0.826	1.25	0.887	1.77	0.236	1	lm.nb		XM_038531390.1:5597
ADORA2A-mRNA	0.286	0.224	-0.153	0.725	1.22	0.899	1.65	0.238	1	lm.nb	Avoiding immune Destruction	NM_001003278.1:1110
ICAM1-mRNA	-0.754	0.598	-1.93	0.418	0.593	0.263	1.34	0.243	1	lm.nb	Activating Invasion and Metastasis, Avoiding immune Destruction, Resisting Cell Death, Tumor-promoting Inflammation	NM_001003291.1:1408
PIK3C2G-mRNA	-1.45	1.15	-3.71	0.817	0.367	0.0765	1.76	0.246	1	lm.nb	Deregulating Cellular Energetics	XM_014108746.2:2538
PDCD1LG2-mRNA	0.588	0.472	-0.337	1.51	1.5	0.791	2.86	0.248	1	lm.nb	Activating Invasion and Metastasis, Avoiding immune Destruction	XM_847012.5:337
TOLLIP-mRNA	-0.232	0.186	-0.598	0.133	0.851	0.661	1.1	0.248	1	lm.nb	Tumor-promoting Inflammation	XM_540778.5:431
CXCL14-mRNA	0.885	0.711	-0.509	2.28	1.85	0.703	4.85	0.249	1	lm.nb	Tumor-promoting Inflammation	XM_005626560.1:820
CD68-mRNA	0.398	0.321	-0.231	1.03	1.32	0.852	2.04	0.25	1	lm.nb		XM_022418524.1:1153
CCRL2-mRNA	-0.336	0.271	-0.867	0.195	0.792	0.548	1.15	0.251	1	lm.nb	Tumor-promoting Inflammation	XM_541904.5:575
APOE-mRNA	0.642	0.519	-0.376	1.66	1.56	0.771	3.16	0.252	1	lm.nb		XM_022425020.1:301
CCR1-mRNA	0.32	0.26	-0.188	0.829	1.25	0.878	1.78	0.252	1	lm.nb	Tumor-promoting Inflammation	NM_001038606.1:235
TNFRSF1B-mRNA	-0.308	0.251	-0.799	0.183	0.808	0.575	1.14	0.253	1	lm.nb	Resisting Cell Death, Tumor-promoting Inflammation	XM_005617982.1:200
LOC484306-mRNA	0.286	0.233	-0.171	0.744	1.22	0.888	1.67	0.255	1	lm.nb	Avoiding immune Destruction, Tumor-promoting Inflammation	XM_014118394.2:937
ITGB3-mRNA	1.04	0.848	-0.626	2.7	2.05	0.648	6.48	0.257	1	lm.nb	Activating Invasion and Metastasis, Inducing Angiogenesis, Phenotypic Plasticity, Sustaining Proliferative Signaling	NM_001003162.1:1915
TNFRSF11B-mRNA	-1.16	0.952	-3.03	0.704	0.447	0.123	1.63	0.257	1	lm.nb	Tumor-promoting Inflammation	XM_003639448.4:653
PDPN-mRNA	0.786	0.647	-0.482	2.05	1.72	0.716	4.15	0.259	1	lm.nb		NM_001003220.1:630
TFEB-mRNA	-0.446	0.368	-1.17	0.275	0.734	0.445	1.21	0.26	1	lm.nb		XM_014118431.2:780
AKT3-mRNA	0.702	0.582	-0.439	1.84	1.63	0.738	3.59	0.262	1	lm.nb	Activating Invasion and Metastasis, Avoiding immune Destruction, Deregulating Cellular Energetics, Enabling Replicative Immortality, Evading Growth Suppressors, Genome Instability & Mutation, Inducing Angiogenesis, Phenotypic Plasticity, Resisting Cell Death, Senescence, Sustaining Proliferative Signaling, Tumor-promoting Inflammation	XM_022421141.1:1185
PGR-mRNA	0.573	0.479	-0.366	1.51	1.49	0.776	2.85	0.266	1	lm.nb	Sustaining Proliferative Signaling	NM_001003074.1:2200
ALCAM-mRNA	-0.846	0.709	-2.24	0.543	0.556	0.212	1.46	0.267	1	lm.nb	Activating Invasion and Metastasis, Phenotypic Plasticity	NM_001313804.1:1000
TRAF6-mRNA	0.268	0.225	-0.172	0.709	1.2	0.887	1.63	0.267	1	lm.nb	Avoiding immune Destruction, Deregulating Cellular Energetics, Resisting Cell Death, Sustaining Proliferative Signaling, Tumor-promoting Inflammation	XM_003432322.4:1052
IGHG-mRNA	-0.831	0.702	-2.21	0.545	0.562	0.217	1.46	0.27	1	lm.nb	Tumor-promoting Inflammation	IGHG1_01.1:146
LCK-mRNA	-0.568	0.481	-1.51	0.375	0.674	0.351	1.3	0.272	1	lm.nb	Avoiding immune Destruction, Sustaining Proliferative Signaling, Tumor-promoting Inflammation	XM_005617639.1:1116
KLRK1-mRNA	0.437	0.37	-0.289	1.16	1.35	0.818	2.24	0.272	1	lm.nb	Avoiding immune Destruction	XM_005637160.1:324
CD47-mRNA	-0.35	0.297	-0.931	0.232	0.785	0.524	1.17	0.272	1	lm.nb		NM_001080721.1:252
IKBKE-mRNA	-0.294	0.249	-0.782	0.195	0.816	0.581	1.14	0.273	1	lm.nb		XM_014111236.1:1215
SMARCA4-mRNA	-0.194	0.165	-0.518	0.129	0.874	0.699	1.09	0.273	1	lm.nb	Enabling Replicative Immortality, Nonmutational Epigenetic Reprogramming, Phenotypic Plasticity, Sustaining Proliferative Signaling, Tumor-promoting Inflammation	XM_014122046.2:2318
C6-mRNA	-0.466	0.396	-1.24	0.31	0.724	0.423	1.24	0.273	1	lm.nb		XM_022417885.1:1562
REL-mRNA	-0.531	0.451	-1.41	0.354	0.692	0.375	1.28	0.274	1	lm.nb	Nonmutational Epigenetic Reprogramming, Tumor-promoting Inflammation	XM_005626131.1:655
ITGA6-mRNA	0.371	0.317	-0.25	0.993	1.29	0.841	1.99	0.275	1	lm.nb	Activating Invasion and Metastasis, Sustaining Proliferative Signaling	XM_005640324.2:2650
ILF3-mRNA	-0.259	0.221	-0.692	0.175	0.836	0.619	1.13	0.276	1	lm.nb		XM_005632891.3:1837
CH25H-mRNA	0.447	0.383	-0.303	1.2	1.36	0.811	2.29	0.276	1	lm.nb	Deregulating Cellular Energetics	NM_001313827.1:507
IGF1R-mRNA	0.368	0.315	-0.249	0.985	1.29	0.841	1.98	0.276	1	lm.nb	Activating Invasion and Metastasis, Deregulating Cellular Energetics, Inducing Angiogenesis, Nonmutational Epigenetic Reprogramming, Phenotypic Plasticity, Resisting Cell Death, Sustaining Proliferative Signaling	XM_014112396.1:2717
LOC102154078-mRNA	0.555	0.483	-0.392	1.5	1.47	0.762	2.83	0.284	1	lm.nb	Resisting Cell Death, Tumor-promoting Inflammation	XR_293948.2:434
C7-mRNA	-0.575	0.505	-1.57	0.415	0.671	0.338	1.33	0.288	1	lm.nb		XM_022417892.1:1592
MKI67-mRNA	-0.523	0.459	-1.42	0.377	0.696	0.373	1.3	0.288	1	lm.nb		XM_014108788.1:2292
SRC-mRNA	0.133	0.118	-0.0969	0.364	1.1	0.935	1.29	0.289	1	loglinear	Activating Invasion and Metastasis, Inducing Angiogenesis, Phenotypic Plasticity, Sustaining Proliferative Signaling, Tumor-promoting Inflammation	XM_005635039.3:941
RAD51-mRNA	-0.354	0.315	-0.971	0.263	0.782	0.51	1.2	0.293	1	lm.nb	Evading Growth Suppressors, Genome Instability & Mutation	NM_001003043.1:495
LOC100049001-mRNA	0.33	0.294	-0.245	0.905	1.26	0.844	1.87	0.294	1	lm.nb	Activating Invasion and Metastasis	NM_001097555.1:263
STK11-mRNA	0.0815	0.073	-0.0617	0.225	1.06	0.958	1.17	0.297	1	loglinear	Activating Invasion and Metastasis, Deregulating Cellular Energetics, Phenotypic Plasticity, Resisting Cell Death, Sustaining Proliferative Signaling	XM_005633151.3:429
FYN-mRNA	-0.424	0.383	-1.18	0.328	0.745	0.443	1.25	0.301	1	lm.nb	Activating Invasion and Metastasis, Avoiding immune Destruction, Inducing Angiogenesis, Phenotypic Plasticity, Sustaining Proliferative Signaling, Tumor-promoting Inflammation	XM_005627719.2:839
CDH1-mRNA	-0.304	0.277	-0.848	0.239	0.81	0.556	1.18	0.304	1	lm.nb	Activating Invasion and Metastasis, Avoiding immune Destruction, Phenotypic Plasticity, Resisting Cell Death	NM_001287125.1:1698
BCR-mRNA	0.227	0.207	-0.179	0.633	1.17	0.884	1.55	0.304	1	lm.nb		XM_014108205.2:2710
LCP1-mRNA	-0.249	0.229	-0.697	0.2	0.842	0.617	1.15	0.309	1	lm.nb	Tumor-promoting Inflammation	XM_005633885.2:770
PCNA-mRNA	-0.392	0.368	-1.11	0.329	0.762	0.462	1.26	0.318	1	lm.nb	Enabling Replicative Immortality, Evading Growth Suppressors, Genome Instability & Mutation, Phenotypic Plasticity	XM_534355.2:1010
TNFAIP8-mRNA	-0.756	0.716	-2.16	0.647	0.592	0.224	1.57	0.322	1	lm.nb	Deregulating Cellular Energetics, Sustaining Proliferative Signaling	XM_038660103.1:480
ANXA1-mRNA	-0.967	0.918	-2.77	0.834	0.512	0.147	1.78	0.323	1	lm.nb	Tumor-promoting Inflammation	XM_533524.2:790
IDH1-mRNA	-0.327	0.313	-0.94	0.287	0.797	0.521	1.22	0.327	1	lm.nb	Deregulating Cellular Energetics, Sustaining Proliferative Signaling	XM_014111093.2:725
LGALS3-mRNA	0.494	0.474	-0.434	1.42	1.41	0.74	2.68	0.327	1	lm.nb	Tumor-promoting Inflammation	NM_001197043.1:575
LRP1-mRNA	0.458	0.441	-0.406	1.32	1.37	0.755	2.5	0.329	1	lm.nb		XM_538245.7:6265
IL12B-mRNA	-0.895	0.865	-2.59	0.801	0.538	0.166	1.74	0.331	1	lm.nb	Sustaining Proliferative Signaling, Tumor-promoting Inflammation	NM_001003292.1:630
ITGAE-mRNA	0.493	0.477	-0.442	1.43	1.41	0.736	2.69	0.331	1	lm.nb		XM_005624962.1:2375
MAF-mRNA	0.273	0.269	-0.254	0.799	1.21	0.839	1.74	0.34	1	lm.nb	Nonmutational Epigenetic Reprogramming, Sustaining Proliferative Signaling	XM_014113996.1:1214
BIRC5-mRNA	-0.281	0.277	-0.825	0.262	0.823	0.565	1.2	0.34	1	lm.nb	Evading Growth Suppressors, Resisting Cell Death, Tumor-promoting Inflammation	NM_001003348.1:350
PDGFRA-mRNA	0.507	0.504	-0.48	1.5	1.42	0.717	2.82	0.343	1	lm.nb	Activating Invasion and Metastasis, Inducing Angiogenesis, Sustaining Proliferative Signaling, Tumor-promoting Inflammation	XM_005628196.2:2312
CLU-mRNA	-0.725	0.732	-2.16	0.711	0.605	0.224	1.64	0.351	1	lm.nb		NM_001003370.1:762
CD48-mRNA	-0.49	0.496	-1.46	0.482	0.712	0.363	1.4	0.352	1	lm.nb		XM_545759.5:737
EPCAM-mRNA	-0.212	0.215	-0.634	0.21	0.863	0.644	1.16	0.354	1	lm.nb	Activating Invasion and Metastasis, Phenotypic Plasticity	XM_005626238.1:1411
MAP2K1-mRNA	-0.243	0.251	-0.736	0.249	0.845	0.6	1.19	0.361	1	lm.nb	Activating Invasion and Metastasis, Avoiding immune Destruction, Deregulating Cellular Energetics, Enabling Replicative Immortality, Inducing Angiogenesis, Phenotypic Plasticity, Resisting Cell Death, Senescence, Sustaining Proliferative Signaling, Tumor-promoting Inflammation	NM_001048094.1:333
TLR6-mRNA	0.351	0.365	-0.364	1.07	1.28	0.777	2.09	0.364	1	lm.nb	Avoiding immune Destruction	XM_022417244.1:2976
GSK3B-mRNA	0.103	0.106	-0.106	0.311	1.07	0.929	1.24	0.364	1	loglinear	Activating Invasion and Metastasis, Avoiding immune Destruction, Deregulating Cellular Energetics, Enabling Replicative Immortality, Evading Growth Suppressors, Phenotypic Plasticity, Sustaining Proliferative Signaling, Tumor-promoting Inflammation	XM_535751.2:900
CD80-mRNA	-0.41	0.426	-1.24	0.425	0.753	0.422	1.34	0.364	1	lm.nb	Activating Invasion and Metastasis, Avoiding immune Destruction, Sustaining Proliferative Signaling, Tumor-promoting Inflammation	NM_001003147.1:705
CD34-mRNA	0.241	0.254	-0.256	0.738	1.18	0.837	1.67	0.37	1	lm.nb	Activating Invasion and Metastasis, Enabling Replicative Immortality, Phenotypic Plasticity	NM_001003341.1:2083
BID-mRNA	-0.104	0.11	-0.32	0.112	0.931	0.801	1.08	0.373	1	lm.nb	Genome Instability & Mutation, Resisting Cell Death	NM_001251938.1:585
ITGA1-mRNA	0.392	0.417	-0.426	1.21	1.31	0.744	2.31	0.375	1	lm.nb	Activating Invasion and Metastasis, Phenotypic Plasticity, Sustaining Proliferative Signaling	XM_005619335.3:2756
TNFRSF6B-mRNA	0.222	0.239	-0.246	0.69	1.17	0.843	1.61	0.379	1	lm.nb	Tumor-promoting Inflammation	XM_038434391.1:915
SLC16A1-mRNA	0.504	0.542	-0.557	1.57	1.42	0.68	2.96	0.379	1	lm.nb	Deregulating Cellular Energetics	XM_022405026.1:4940
CFB-mRNA	0.367	0.397	-0.411	1.15	1.29	0.752	2.21	0.382	1	lm.nb		XM_003431676.3:1664
IRF8-mRNA	-0.282	0.306	-0.882	0.317	0.822	0.543	1.25	0.383	1	lm.nb	Tumor-promoting Inflammation	XM_546793.4:2429
CD99-mRNA	0.201	0.218	-0.226	0.627	1.15	0.855	1.54	0.383	1	lm.nb	Activating Invasion and Metastasis, Avoiding immune Destruction	XM_014111551.1:1960
TNFRSF18-mRNA	0.391	0.423	-0.439	1.22	1.31	0.738	2.33	0.383	1	lm.nb	Avoiding immune Destruction, Tumor-promoting Inflammation	NM_001190744.1:426
ATG16L1-mRNA	-0.208	0.227	-0.654	0.237	0.865	0.636	1.18	0.386	1	lm.nb	Deregulating Cellular Energetics, Resisting Cell Death	XM_845571.5:1033
IL17RA-mRNA	-0.104	0.113	-0.325	0.118	0.931	0.798	1.09	0.386	1	lm.nb	Tumor-promoting Inflammation	XM_543886.2:215
ERBB2-mRNA	-0.174	0.191	-0.548	0.199	0.886	0.684	1.15	0.387	1	lm.nb	Activating Invasion and Metastasis, Inducing Angiogenesis, Phenotypic Plasticity, Sustaining Proliferative Signaling	NM_001003217.1:2182
S100A4-mRNA	0.452	0.495	-0.518	1.42	1.37	0.699	2.68	0.388	1	lm.nb	Activating Invasion and Metastasis, Phenotypic Plasticity	NM_001003161.1:247
CASP10-mRNA	-0.248	0.273	-0.784	0.287	0.842	0.581	1.22	0.39	1	lm.nb	Resisting Cell Death	XM_005640530.3:1415
DLA-DMB-mRNA	0.259	0.286	-0.301	0.818	1.2	0.812	1.76	0.391	1	lm.nb	Activating Invasion and Metastasis, Avoiding immune Destruction	NM_001271070.1:507
LOC478984-mRNA	0.261	0.289	-0.306	0.828	1.2	0.809	1.78	0.393	1	lm.nb	Avoiding immune Destruction	XM_022415348.1:580
IL21R-mRNA	0.415	0.46	-0.486	1.32	1.33	0.714	2.49	0.393	1	lm.nb	Sustaining Proliferative Signaling, Tumor-promoting Inflammation	XM_844902.4:303
CSF2RB-mRNA	-0.475	0.53	-1.51	0.563	0.719	0.35	1.48	0.396	1	lm.nb	Resisting Cell Death, Sustaining Proliferative Signaling, Tumor-promoting Inflammation	XM_538397.6:1387
CDK1-mRNA	-0.395	0.444	-1.26	0.475	0.76	0.416	1.39	0.399	1	lm.nb	Enabling Replicative Immortality, Evading Growth Suppressors, Genome Instability & Mutation, Senescence, Sustaining Proliferative Signaling	XM_014112825.1:578
CD8B-mRNA	0.585	0.66	-0.708	1.88	1.5	0.612	3.68	0.401	1	lm.nb	Activating Invasion and Metastasis, Avoiding immune Destruction	XM_859954.4:320
ADORA3-mRNA	0.554	0.626	-0.672	1.78	1.47	0.628	3.44	0.402	1	lm.nb		NM_001003178.1:925
IL1A-mRNA	0.47	0.532	-0.573	1.51	1.39	0.672	2.86	0.403	1	lm.nb	Enabling Replicative Immortality, Senescence, Sustaining Proliferative Signaling, Tumor-promoting Inflammation	NM_001003157.2:175
NFKBIA-mRNA	-0.3	0.341	-0.967	0.368	0.812	0.512	1.29	0.404	1	lm.nb	Avoiding immune Destruction, Resisting Cell Death, Tumor-promoting Inflammation	XM_537413.6:641
NF1-mRNA	-0.131	0.149	-0.422	0.161	0.914	0.747	1.12	0.405	1	lm.nb	Sustaining Proliferative Signaling	NM_001372007.1:1086
LOC481722-mRNA	-0.32	0.366	-1.04	0.397	0.801	0.487	1.32	0.407	1	lm.nb		XM_022425780.1:659
AXL-mRNA	0.282	0.323	-0.351	0.915	1.22	0.784	1.89	0.408	1	lm.nb	Inducing Angiogenesis	XM_022405907.1:1984
S100A12-mRNA	1.01	1.16	-1.26	3.29	2.01	0.416	9.75	0.409	1	lm.nb	Tumor-promoting Inflammation	XM_003434905.4:224
BCL10-mRNA	-0.242	0.278	-0.788	0.303	0.845	0.579	1.23	0.409	1	lm.nb	Avoiding immune Destruction, Tumor-promoting Inflammation	XM_547304.2:684
CXCR6-mRNA	-0.216	0.251	-0.709	0.277	0.861	0.612	1.21	0.415	1	lm.nb	Tumor-promoting Inflammation	XM_846798.4:806
TP53-mRNA	-0.135	0.158	-0.444	0.174	0.911	0.735	1.13	0.417	1	lm.nb	Activating Invasion and Metastasis, Enabling Replicative Immortality, Evading Growth Suppressors, Genome Instability & Mutation, Nonmutational Epigenetic Reprogramming, Phenotypic Plasticity, Resisting Cell Death, Senescence, Sustaining Proliferative Signaling, Tumor-promoting Inflammation	NM_001003210.1:517
VEGFC-mRNA	-0.221	0.262	-0.734	0.292	0.858	0.601	1.22	0.424	1	lm.nb	Activating Invasion and Metastasis, Resisting Cell Death, Sustaining Proliferative Signaling	XM_540047.6:616
MGMT-mRNA	0.288	0.342	-0.383	0.958	1.22	0.767	1.94	0.425	1	lm.nb	Genome Instability & Mutation	NM_001003376.1:251
ANPEP-mRNA	-0.311	0.37	-1.04	0.415	0.806	0.488	1.33	0.426	1	lm.nb		NM_001146034.1:2238
XBP1-mRNA	0.148	0.176	-0.198	0.494	1.11	0.872	1.41	0.426	1	lm.nb	Deregulating Cellular Energetics, Sustaining Proliferative Signaling	XM_849540.1:1565
CALHM6-mRNA	0.286	0.343	-0.387	0.958	1.22	0.765	1.94	0.429	1	lm.nb		XM_850260.5:602
C4BPA-mRNA	0.599	0.72	-0.812	2.01	1.52	0.569	4.03	0.429	1	lm.nb		XM_003434950.4:1541
IL13RA2-mRNA	-0.986	1.19	-3.31	1.34	0.505	0.101	2.53	0.43	1	lm.nb	Sustaining Proliferative Signaling, Tumor-promoting Inflammation	NM_001003075.1:560
PVR-mRNA	-0.341	0.411	-1.15	0.463	0.789	0.452	1.38	0.43	1	lm.nb	Activating Invasion and Metastasis, Avoiding immune Destruction	XM_005616467.3:1111
MAP3K7-mRNA	-0.146	0.176	-0.49	0.199	0.904	0.712	1.15	0.43	1	lm.nb	Avoiding immune Destruction, Deregulating Cellular Energetics, Enabling Replicative Immortality, Resisting Cell Death, Sustaining Proliferative Signaling, Tumor-promoting Inflammation	XM_005627639.3:1604
HAVCR2-mRNA	-0.396	0.478	-1.33	0.542	0.76	0.397	1.46	0.432	1	lm.nb	Avoiding immune Destruction, Tumor-promoting Inflammation	NM_001254715.1:321
CD200-mRNA	0.395	0.477	-0.54	1.33	1.31	0.688	2.51	0.432	1	lm.nb	Avoiding immune Destruction	XM_005639479.2:1672
CXCL12-mRNA	-0.454	0.549	-1.53	0.622	0.73	0.346	1.54	0.432	1	lm.nb	Activating Invasion and Metastasis, Avoiding immune Destruction, Phenotypic Plasticity, Sustaining Proliferative Signaling, Tumor-promoting Inflammation	NM_001128097.1:142
CD84-mRNA	-0.619	0.75	-2.09	0.85	0.651	0.235	1.8	0.433	1	lm.nb		XM_005640884.3:867
CREBBP-mRNA	-0.113	0.137	-0.382	0.156	0.925	0.767	1.11	0.434	1	lm.nb	Deregulating Cellular Energetics, Enabling Replicative Immortality, Evading Growth Suppressors, Inducing Angiogenesis, Nonmutational Epigenetic Reprogramming, Phenotypic Plasticity, Sustaining Proliferative Signaling, Tumor-promoting Inflammation	XM_003434864.4:4218
IL18R1-mRNA	0.351	0.429	-0.489	1.19	1.28	0.713	2.28	0.436	1	lm.nb	Resisting Cell Death, Tumor-promoting Inflammation	XM_005625993.3:810
CEACAM1-mRNA	0.306	0.377	-0.433	1.04	1.24	0.741	2.06	0.44	1	lm.nb		NM_001097557.1:627
PLAU-mRNA	-0.531	0.658	-1.82	0.759	0.692	0.283	1.69	0.443	1	lm.nb	Nonmutational Epigenetic Reprogramming, Tumor-promoting Inflammation	NM_001194952.1:772
MX1-mRNA	-0.496	0.615	-1.7	0.71	0.709	0.308	1.64	0.444	1	lm.nb	Tumor-promoting Inflammation	NM_001003134.1:1182
CHEK2-mRNA	-0.322	0.403	-1.11	0.468	0.8	0.463	1.38	0.447	1	lm.nb	Enabling Replicative Immortality, Evading Growth Suppressors, Genome Instability & Mutation, Senescence	XM_022410496.1:1205
PYCARD-mRNA	-0.214	0.268	-0.74	0.311	0.862	0.599	1.24	0.448	1	lm.nb		XM_014114362.2:261
PSMB9-mRNA	0.41	0.515	-0.599	1.42	1.33	0.66	2.67	0.448	1	lm.nb	Avoiding immune Destruction, Enabling Replicative Immortality, Evading Growth Suppressors, Inducing Angiogenesis, Phenotypic Plasticity, Resisting Cell Death, Sustaining Proliferative Signaling, Tumor-promoting Inflammation	NM_001048086.1:432
IRAK2-mRNA	0.282	0.353	-0.411	0.974	1.22	0.752	1.96	0.449	1	lm.nb	Tumor-promoting Inflammation	XM_005632168.3:747
ISG15-mRNA	-0.566	0.714	-1.97	0.834	0.676	0.256	1.78	0.451	1	lm.nb	Genome Instability & Mutation, Tumor-promoting Inflammation	XM_003639053.4:389
KMT2D-mRNA	-0.179	0.227	-0.624	0.266	0.883	0.649	1.2	0.453	1	lm.nb	Enabling Replicative Immortality, Nonmutational Epigenetic Reprogramming, Phenotypic Plasticity, Sustaining Proliferative Signaling	XM_005636883.2:11224
FGFR3-mRNA	-0.566	0.718	-1.97	0.841	0.675	0.255	1.79	0.453	1	lm.nb	Sustaining Proliferative Signaling	XM_005618534.2:1211
TFAP2B-mRNA	-0.119	0.151	-0.415	0.177	0.921	0.75	1.13	0.454	1	lm.nb		NM_001002977.1:988
CD4-mRNA	0.449	0.572	-0.672	1.57	1.37	0.628	2.97	0.455	1	lm.nb	Activating Invasion and Metastasis, Avoiding immune Destruction, Tumor-promoting Inflammation	NM_001003252.1:1350
CCL5-mRNA	-0.287	0.366	-1.01	0.431	0.819	0.498	1.35	0.455	1	lm.nb	Resisting Cell Death, Tumor-promoting Inflammation	NM_001003010.2:170
IL7-mRNA	-0.648	0.828	-2.27	0.975	0.638	0.207	1.97	0.456	1	lm.nb	Sustaining Proliferative Signaling, Tumor-promoting Inflammation	NM_001048138.1:93
CEBPB-mRNA	-0.234	0.3	-0.823	0.355	0.85	0.565	1.28	0.459	1	lm.nb	Enabling Replicative Immortality, Nonmutational Epigenetic Reprogramming, Phenotypic Plasticity, Resisting Cell Death, Senescence	XM_005635170.3:644
VIM-mRNA	0.297	0.382	-0.452	1.05	1.23	0.731	2.07	0.459	1	lm.nb	Activating Invasion and Metastasis, Deregulating Cellular Energetics, Phenotypic Plasticity, Resisting Cell Death, Sustaining Proliferative Signaling, Tumor-promoting Inflammation	NM_001287023.1:823
DDR1-mRNA	-0.345	0.443	-1.21	0.524	0.788	0.431	1.44	0.459	1	lm.nb		XM_022425821.1:1795
GZMA-mRNA	-0.559	0.722	-1.97	0.855	0.679	0.255	1.81	0.461	1	lm.nb	Avoiding immune Destruction	XM_544335.2:140
SHMT2-mRNA	-0.0887	0.115	-0.314	0.136	0.94	0.804	1.1	0.462	1	loglinear	Deregulating Cellular Energetics, Sustaining Proliferative Signaling	XM_005625536.1:1280
IL1RN-mRNA	-0.411	0.54	-1.47	0.648	0.752	0.361	1.57	0.468	1	lm.nb	Tumor-promoting Inflammation	NM_001003096.1:121
TUBB3-mRNA	0.304	0.4	-0.48	1.09	1.23	0.717	2.12	0.469	1	lm.nb	Avoiding immune Destruction, Deregulating Cellular Energetics, Evading Growth Suppressors, Phenotypic Plasticity, Resisting Cell Death, Sustaining Proliferative Signaling	XM_005620536.3:160
CCR2-mRNA	-0.316	0.417	-1.13	0.501	0.803	0.456	1.41	0.47	1	lm.nb	Tumor-promoting Inflammation	XM_541906.1:987
CD40-mRNA	-0.585	0.773	-2.1	0.931	0.667	0.233	1.91	0.471	1	lm.nb	Activating Invasion and Metastasis, Avoiding immune Destruction, Nonmutational Epigenetic Reprogramming, Tumor-promoting Inflammation	NM_001002982.1:655
CCL26-mRNA	-0.821	1.09	-2.96	1.31	0.566	0.129	2.48	0.472	1	lm.nb	Tumor-promoting Inflammation	NM_001005253.1:71
CCL19-mRNA	-0.576	0.769	-2.08	0.931	0.671	0.236	1.91	0.476	1	lm.nb	Tumor-promoting Inflammation	NM_001005256.1:100
ABCB1-mRNA	-1.2	1.6	-4.33	1.94	0.437	0.0496	3.84	0.477	1	loglinear		NM_001003215.1:1425
NINJ2-mRNA	0.308	0.413	-0.501	1.12	1.24	0.707	2.17	0.477	1	lm.nb		XM_849609.3:353
ANKRD22-mRNA	-0.5	0.671	-1.81	0.814	0.707	0.284	1.76	0.477	1	lm.nb		XM_005636647.3:602
TFE3-mRNA	0.101	0.137	-0.167	0.369	1.07	0.891	1.29	0.481	1	loglinear	Nonmutational Epigenetic Reprogramming	XM_014111858.2:585
ERBB4-mRNA	0.867	1.18	-1.45	3.18	1.82	0.366	9.08	0.484	1	lm.nb	Sustaining Proliferative Signaling	XM_003434277.4:2195
INPPL1-mRNA	-0.16	0.22	-0.59	0.271	0.895	0.664	1.21	0.488	1	lm.nb	Deregulating Cellular Energetics, Tumor-promoting Inflammation	XM_542327.6:2410
STAT6-mRNA	-0.151	0.21	-0.562	0.26	0.9	0.677	1.2	0.491	1	lm.nb	Inducing Angiogenesis, Sustaining Proliferative Signaling, Tumor-promoting Inflammation	XM_005625532.1:1930
LAP3-mRNA	0.162	0.225	-0.279	0.603	1.12	0.824	1.52	0.491	1	lm.nb		XM_005618543.2:1292
CD22-mRNA	0.523	0.725	-0.899	1.94	1.44	0.536	3.85	0.492	1	lm.nb	Activating Invasion and Metastasis, Avoiding immune Destruction, Tumor-promoting Inflammation	XM_862798.3:1905
THY1-mRNA	0.428	0.597	-0.742	1.6	1.35	0.598	3.03	0.494	1	lm.nb	Avoiding immune Destruction, Sustaining Proliferative Signaling	NM_001287129.1:221
MAPK14-mRNA	-0.134	0.187	-0.501	0.233	0.911	0.707	1.18	0.494	1	lm.nb	Avoiding immune Destruction, Deregulating Cellular Energetics, Enabling Replicative Immortality, Inducing Angiogenesis, Phenotypic Plasticity, Resisting Cell Death, Senescence, Sustaining Proliferative Signaling, Tumor-promoting Inflammation	NM_001003206.1:110
IL6ST-mRNA	0.261	0.364	-0.454	0.975	1.2	0.73	1.97	0.495	1	lm.nb	Sustaining Proliferative Signaling, Tumor-promoting Inflammation	XM_022405204.1:840
FCGR1A-mRNA	0.243	0.34	-0.424	0.909	1.18	0.746	1.88	0.496	1	lm.nb	Avoiding immune Destruction, Nonmutational Epigenetic Reprogramming, Tumor-promoting Inflammation	XM_014120558.2:834
LAMP1-mRNA	-0.179	0.25	-0.669	0.312	0.884	0.629	1.24	0.496	1	lm.nb	Deregulating Cellular Energetics, Resisting Cell Death	XM_534193.6:1034
LOC477699-mRNA	0.812	1.15	-1.43	3.06	1.76	0.37	8.33	0.498	1	lm.nb	Activating Invasion and Metastasis	XM_534893.6:2185
MAP3K5-mRNA	0.141	0.199	-0.249	0.531	1.1	0.841	1.44	0.5	1	lm.nb	Enabling Replicative Immortality, Resisting Cell Death, Senescence, Sustaining Proliferative Signaling	XM_533420.7:1080
RELA-mRNA	-0.181	0.256	-0.682	0.321	0.882	0.623	1.25	0.5	1	lm.nb	Activating Invasion and Metastasis, Avoiding immune Destruction, Enabling Replicative Immortality, Inducing Angiogenesis, Nonmutational Epigenetic Reprogramming, Phenotypic Plasticity, Resisting Cell Death, Senescence, Sustaining Proliferative Signaling, Tumor-promoting Inflammation	XM_005631473.2:1007
DDX58-mRNA	-0.278	0.396	-1.05	0.498	0.825	0.482	1.41	0.503	1	lm.nb	Tumor-promoting Inflammation	XM_003639385.2:3372
FLT1-mRNA	-0.182	0.259	-0.69	0.326	0.882	0.62	1.25	0.503	1	lm.nb	Activating Invasion and Metastasis, Inducing Angiogenesis, Nonmutational Epigenetic Reprogramming, Sustaining Proliferative Signaling	XM_534520.2:1345
CTSW-mRNA	-0.556	0.795	-2.11	1	0.68	0.231	2	0.504	1	lm.nb	Resisting Cell Death	XM_540846.5:114
EP300-mRNA	-0.102	0.146	-0.388	0.184	0.932	0.764	1.14	0.505	1	lm.nb	Deregulating Cellular Energetics, Enabling Replicative Immortality, Evading Growth Suppressors, Genome Instability & Mutation, Inducing Angiogenesis, Nonmutational Epigenetic Reprogramming, Phenotypic Plasticity, Sustaining Proliferative Signaling, Tumor-promoting Inflammation	XM_022424377.1:4026
DLA-DMA-mRNA	-0.158	0.229	-0.606	0.29	0.896	0.657	1.22	0.509	1	lm.nb	Activating Invasion and Metastasis, Avoiding immune Destruction	NM_001048099.1:255
DLA-DQA1-mRNA	-0.325	0.471	-1.25	0.597	0.798	0.421	1.51	0.509	1	lm.nb	Activating Invasion and Metastasis, Avoiding immune Destruction, Tumor-promoting Inflammation	NM_001011726.1:441
MAPK1-mRNA	-0.193	0.28	-0.742	0.357	0.875	0.598	1.28	0.511	1	lm.nb	Activating Invasion and Metastasis, Avoiding immune Destruction, Deregulating Cellular Energetics, Enabling Replicative Immortality, Evading Growth Suppressors, Inducing Angiogenesis, Phenotypic Plasticity, Resisting Cell Death, Senescence, Sustaining Proliferative Signaling, Tumor-promoting Inflammation	NM_001110800.1:535
CXCL8-mRNA	-0.582	0.85	-2.25	1.08	0.668	0.211	2.12	0.513	1	lm.nb	Activating Invasion and Metastasis, Enabling Replicative Immortality, Nonmutational Epigenetic Reprogramming, Phenotypic Plasticity, Senescence, Tumor-promoting Inflammation	NM_001003200.1:144
CD59-mRNA	0.241	0.354	-0.452	0.934	1.18	0.731	1.91	0.515	1	lm.nb		XM_022405336.1:735
TLR7-mRNA	0.244	0.361	-0.463	0.951	1.18	0.725	1.93	0.518	1	lm.nb		XM_005641003.3:1471
FOXA1-mRNA	0.464	0.696	-0.9	1.83	1.38	0.536	3.55	0.524	1	lm.nb	Activating Invasion and Metastasis, Phenotypic Plasticity, Sustaining Proliferative Signaling	XM_847261.4:2166
CCND3-mRNA	-0.312	0.477	-1.25	0.623	0.805	0.421	1.54	0.531	1	lm.nb	Activating Invasion and Metastasis, Enabling Replicative Immortality, Evading Growth Suppressors, Genome Instability & Mutation, Phenotypic Plasticity, Senescence, Sustaining Proliferative Signaling, Tumor-promoting Inflammation	XM_859764.3:650
CCL21-mRNA	-0.328	0.5	-1.31	0.653	0.797	0.404	1.57	0.531	1	lm.nb	Activating Invasion and Metastasis, Phenotypic Plasticity, Tumor-promoting Inflammation	NM_001005258.1:157
KRT7-mRNA	-0.113	0.174	-0.455	0.228	0.924	0.73	1.17	0.533	1	lm.nb	Phenotypic Plasticity	XM_005636798.2:889
TANK-mRNA	0.0542	0.0838	-0.11	0.218	1.04	0.927	1.16	0.536	1	loglinear	Deregulating Cellular Energetics, Resisting Cell Death	XM_005640244.3:800
CX3CR1-mRNA	0.291	0.453	-0.596	1.18	1.22	0.662	2.26	0.538	1	lm.nb	Tumor-promoting Inflammation	NM_001284491.1:995
LTF-mRNA	-0.52	0.814	-2.12	1.07	0.697	0.231	2.11	0.541	1	lm.nb		NM_001287076.1:1409
DLA-DRA-mRNA	-0.262	0.415	-1.08	0.552	0.834	0.474	1.47	0.546	1	lm.nb	Activating Invasion and Metastasis, Avoiding immune Destruction, Tumor-promoting Inflammation	NM_001011723.1:190
PIK3C2B-mRNA	0.133	0.212	-0.282	0.548	1.1	0.823	1.46	0.546	1	lm.nb	Deregulating Cellular Energetics	XM_014111226.2:6200
SLAMF7-mRNA	-0.471	0.749	-1.94	0.996	0.721	0.261	1.99	0.547	1	lm.nb	Avoiding immune Destruction	XM_847365.1:210
IL15RA-mRNA	0.403	0.647	-0.866	1.67	1.32	0.549	3.19	0.551	1	lm.nb	Sustaining Proliferative Signaling, Tumor-promoting Inflammation	XM_022414662.1:655
TNKS-mRNA	0.139	0.224	-0.3	0.578	1.1	0.812	1.49	0.552	1	lm.nb	Enabling Replicative Immortality, Sustaining Proliferative Signaling	XM_844295.5:3513
TNFRSF19-mRNA	0.382	0.619	-0.831	1.59	1.3	0.562	3.02	0.554	1	lm.nb	Resisting Cell Death	XM_022409775.2:3341
PDGFB-mRNA	-0.385	0.626	-1.61	0.841	0.766	0.327	1.79	0.555	1	lm.nb	Activating Invasion and Metastasis, Inducing Angiogenesis, Sustaining Proliferative Signaling, Tumor-promoting Inflammation	NM_001003383.1:140
TYROBP-mRNA	0.166	0.27	-0.363	0.695	1.12	0.777	1.62	0.556	1	lm.nb	Avoiding immune Destruction, Phenotypic Plasticity	NM_001197117.1:454
HCK-mRNA	-0.244	0.406	-1.04	0.551	0.844	0.486	1.46	0.564	1	lm.nb	Tumor-promoting Inflammation	XM_022409133.1:1685
FLT3-mRNA	-0.199	0.33	-0.846	0.449	0.871	0.556	1.37	0.565	1	lm.nb	Nonmutational Epigenetic Reprogramming, Sustaining Proliferative Signaling	NM_001020811.1:1473
NT5E-mRNA	0.327	0.547	-0.745	1.4	1.25	0.596	2.64	0.567	1	lm.nb		XM_532221.2:1325
IL4R-mRNA	-0.237	0.397	-1.02	0.541	0.848	0.495	1.46	0.567	1	lm.nb	Sustaining Proliferative Signaling, Tumor-promoting Inflammation	XM_547077.2:913
BTK-mRNA	-0.274	0.463	-1.18	0.633	0.827	0.441	1.55	0.57	1	lm.nb	Avoiding immune Destruction, Sustaining Proliferative Signaling, Tumor-promoting Inflammation	XM_005641566.2:368
DNMT3A-mRNA	0.138	0.234	-0.321	0.596	1.1	0.801	1.51	0.572	1	lm.nb	Nonmutational Epigenetic Reprogramming	XM_022404353.1:2540
MAPK8-mRNA	0.203	0.345	-0.472	0.878	1.15	0.721	1.84	0.572	1	lm.nb	Activating Invasion and Metastasis, Avoiding immune Destruction, Deregulating Cellular Energetics, Enabling Replicative Immortality, Genome Instability & Mutation, Phenotypic Plasticity, Resisting Cell Death, Senescence, Sustaining Proliferative Signaling, Tumor-promoting Inflammation	XM_005637467.3:665
CD276-mRNA	0.218	0.373	-0.514	0.95	1.16	0.7	1.93	0.576	1	lm.nb	Activating Invasion and Metastasis, Avoiding immune Destruction	XM_849111.1:2400
MRC1-mRNA	0.128	0.22	-0.304	0.56	1.09	0.81	1.47	0.577	1	lm.nb	Avoiding immune Destruction	XM_005617091.3:2974
DLA-DQB1-mRNA	-0.334	0.575	-1.46	0.793	0.793	0.363	1.73	0.577	1	lm.nb	Activating Invasion and Metastasis, Avoiding immune Destruction, Tumor-promoting Inflammation	NM_001014381.1:261
IL18-mRNA	-0.211	0.363	-0.922	0.5	0.864	0.528	1.41	0.577	1	lm.nb	Tumor-promoting Inflammation	NM_001003169.1:248
TSC2-mRNA	-0.0594	0.102	-0.26	0.141	0.96	0.835	1.1	0.578	1	loglinear	Deregulating Cellular Energetics, Enabling Replicative Immortality, Genome Instability & Mutation, Resisting Cell Death, Senescence, Sustaining Proliferative Signaling	XM_859874.1:4348
CD2-mRNA	-0.358	0.618	-1.57	0.853	0.78	0.337	1.81	0.578	1	lm.nb	Activating Invasion and Metastasis	XM_844126.1:505
CMTM6-mRNA	0.214	0.37	-0.511	0.939	1.16	0.702	1.92	0.579	1	lm.nb		XM_847039.7:643
TOX-mRNA	-0.971	1.7	-4.29	2.35	0.51	0.051	5.1	0.582	1	loglinear		XM_005638006.1:1300
ITGAX-mRNA	-0.126	0.22	-0.558	0.306	0.916	0.679	1.24	0.583	1	lm.nb	Tumor-promoting Inflammation	XM_547049.4:1965
PIK3R1-mRNA	0.232	0.408	-0.568	1.03	1.17	0.675	2.05	0.585	1	lm.nb	Activating Invasion and Metastasis, Avoiding immune Destruction, Deregulating Cellular Energetics, Enabling Replicative Immortality, Inducing Angiogenesis, Phenotypic Plasticity, Resisting Cell Death, Senescence, Sustaining Proliferative Signaling, Tumor-promoting Inflammation	XM_845248.4:2656
IFNA7-mRNA	0.603	1.06	-1.47	2.68	1.52	0.36	6.41	0.585	1	lm.nb	Sustaining Proliferative Signaling, Tumor-promoting Inflammation	NM_001006654.1:140
NKG7-mRNA	-0.341	0.6	-1.52	0.835	0.789	0.349	1.78	0.585	1	lm.nb		XM_005616240.2:165
FCAR-mRNA	0.304	0.538	-0.751	1.36	1.23	0.594	2.57	0.588	1	lm.nb		XM_014116440.1:169
DLA-79-mRNA	0.315	0.559	-0.78	1.41	1.24	0.582	2.66	0.588	1	lm.nb	Activating Invasion and Metastasis, Avoiding immune Destruction, Enabling Replicative Immortality, Senescence, Tumor-promoting Inflammation	NM_001020810.1:246
EGFR-mRNA	0.491	0.882	-1.24	2.22	1.41	0.424	4.66	0.593	1	lm.nb	Activating Invasion and Metastasis, Inducing Angiogenesis, Phenotypic Plasticity, Sustaining Proliferative Signaling, Tumor-promoting Inflammation	XM_533073.2:2220
CD55-mRNA	0.276	0.501	-0.707	1.26	1.21	0.613	2.39	0.597	1	lm.nb		XM_022420853.1:648
KMT2A-mRNA	0.129	0.235	-0.332	0.591	1.09	0.794	1.51	0.598	1	lm.nb	Nonmutational Epigenetic Reprogramming, Phenotypic Plasticity	XM_005620305.1:5049
CTLA4-mRNA	-0.19	0.346	-0.869	0.489	0.877	0.548	1.4	0.599	1	lm.nb	Activating Invasion and Metastasis, Avoiding immune Destruction	NM_001003106.1:1370
MAT2A-mRNA	-0.317	0.58	-1.45	0.819	0.803	0.365	1.76	0.599	1	lm.nb		NM_001287067.1:262
HIF1A-mRNA	-0.263	0.489	-1.22	0.696	0.834	0.429	1.62	0.606	1	lm.nb	Activating Invasion and Metastasis, Deregulating Cellular Energetics, Enabling Replicative Immortality, Inducing Angiogenesis, Phenotypic Plasticity, Resisting Cell Death, Sustaining Proliferative Signaling, Tumor-promoting Inflammation	NM_001287163.1:2020
CD3EAP-mRNA	-0.246	0.465	-1.16	0.666	0.843	0.448	1.59	0.611	1	lm.nb		XM_022405335.1:1332
EPSTI1-mRNA	0.211	0.4	-0.574	0.996	1.16	0.672	1.99	0.612	1	lm.nb		XM_005633925.1:613
TICAM2-mRNA	0.157	0.298	-0.427	0.741	1.12	0.744	1.67	0.613	1	lm.nb	Resisting Cell Death, Tumor-promoting Inflammation	NM_001204337.1:420
IDO2-mRNA	-0.267	0.507	-1.26	0.727	0.831	0.417	1.65	0.613	1	lm.nb		XM_022404003.1:375
ARG2-mRNA	-0.386	0.733	-1.82	1.05	0.765	0.283	2.07	0.613	1	lm.nb		XM_022421753.1:897
MEF2C-mRNA	0.0916	0.175	-0.251	0.434	1.07	0.84	1.35	0.614	1	lm.nb	Deregulating Cellular Energetics, Nonmutational Epigenetic Reprogramming, Phenotypic Plasticity, Sustaining Proliferative Signaling, Tumor-promoting Inflammation	XM_014112231.2:385
LOC488947-mRNA	-0.339	0.656	-1.63	0.948	0.791	0.324	1.93	0.62	1	lm.nb	Tumor-promoting Inflammation	XM_843271.5:1383
PALB2-mRNA	-0.129	0.252	-0.623	0.364	0.914	0.649	1.29	0.621	1	lm.nb	Genome Instability & Mutation	XM_845578.5:3335
RAF1-mRNA	0.0589	0.116	-0.167	0.285	1.04	0.89	1.22	0.624	1	lm.nb	Activating Invasion and Metastasis, Avoiding immune Destruction, Deregulating Cellular Energetics, Enabling Replicative Immortality, Inducing Angiogenesis, Resisting Cell Death, Senescence, Sustaining Proliferative Signaling, Tumor-promoting Inflammation	XM_005632141.1:1860
BRCA2-mRNA	-0.207	0.407	-1.01	0.591	0.866	0.498	1.51	0.625	1	lm.nb	Evading Growth Suppressors, Genome Instability & Mutation	NM_001006653.4:7960
LY86-mRNA	0.241	0.474	-0.689	1.17	1.18	0.62	2.25	0.625	1	lm.nb		XM_535877.7:378
PECAM1-mRNA	0.376	0.746	-1.09	1.84	1.3	0.471	3.57	0.628	1	lm.nb	Activating Invasion and Metastasis, Avoiding immune Destruction	XM_848326.1:1355
JAML-mRNA	-0.205	0.406	-1	0.591	0.868	0.5	1.51	0.628	1	lm.nb	Avoiding immune Destruction	XM_848338.1:160
TYMS-mRNA	-0.138	0.274	-0.674	0.399	0.909	0.627	1.32	0.628	1	lm.nb	Evading Growth Suppressors	NM_001252174.1:458
CCL13-mRNA	-0.0699	0.139	-0.342	0.202	0.953	0.789	1.15	0.628	1	loglinear	Tumor-promoting Inflammation	NM_001003966.1:179
OAS2-mRNA	-0.295	0.587	-1.45	0.856	0.815	0.367	1.81	0.629	1	lm.nb	Tumor-promoting Inflammation	NM_001048134.1:1250
BCL2L1-mRNA	0.137	0.274	-0.4	0.675	1.1	0.758	1.6	0.63	1	lm.nb	Deregulating Cellular Energetics, Genome Instability & Mutation, Nonmutational Epigenetic Reprogramming, Resisting Cell Death, Sustaining Proliferative Signaling, Tumor-promoting Inflammation	NM_001003072.1:391
CD58-mRNA	0.171	0.344	-0.502	0.845	1.13	0.706	1.8	0.631	1	lm.nb	Activating Invasion and Metastasis	XM_014120568.2:1289
IL34-mRNA	0.339	0.68	-0.994	1.67	1.27	0.502	3.19	0.631	1	lm.nb	Tumor-promoting Inflammation	XM_022419223.1:727
ATF1-mRNA	0.231	0.463	-0.677	1.14	1.17	0.626	2.2	0.631	1	lm.nb	Nonmutational Epigenetic Reprogramming, Tumor-promoting Inflammation	XR_295821.1:442
NFATC1-mRNA	-0.188	0.378	-0.928	0.552	0.878	0.526	1.47	0.632	1	lm.nb	Avoiding immune Destruction, Enabling Replicative Immortality, Senescence, Sustaining Proliferative Signaling, Tumor-promoting Inflammation	XM_541045.2:2105
BST2-mRNA	-0.241	0.49	-1.2	0.718	0.846	0.435	1.65	0.636	1	lm.nb	Tumor-promoting Inflammation	XM_860510.5:291
NPNT-mRNA	-0.398	0.812	-1.99	1.19	0.759	0.252	2.29	0.637	1	lm.nb		XM_005639244.3:790
IRF1-mRNA	-0.323	0.659	-1.61	0.969	0.8	0.327	1.96	0.638	1	lm.nb	Resisting Cell Death, Tumor-promoting Inflammation	XM_003639368.4:712
TLR10-mRNA	0.295	0.617	-0.914	1.5	1.23	0.531	2.84	0.645	1	lm.nb		NM_001173127.1:1760
FBXW11-mRNA	0.0981	0.205	-0.304	0.5	1.07	0.81	1.41	0.645	1	lm.nb	Avoiding immune Destruction, Enabling Replicative Immortality, Evading Growth Suppressors, Senescence, Sustaining Proliferative Signaling, Tumor-promoting Inflammation	XM_861445.4:355
COL1A1-mRNA	0.406	0.854	-1.27	2.08	1.32	0.415	4.23	0.647	1	lm.nb	Activating Invasion and Metastasis, Avoiding immune Destruction, Sustaining Proliferative Signaling	NM_001003090.1:4027
ATF2-mRNA	0.143	0.303	-0.45	0.737	1.1	0.732	1.67	0.649	1	lm.nb	Deregulating Cellular Energetics, Genome Instability & Mutation, Nonmutational Epigenetic Reprogramming, Resisting Cell Death, Sustaining Proliferative Signaling, Tumor-promoting Inflammation	XM_005640334.3:710
IFNGR1-mRNA	0.293	0.622	-0.927	1.51	1.23	0.526	2.85	0.651	1	lm.nb	Inducing Angiogenesis, Sustaining Proliferative Signaling, Tumor-promoting Inflammation	XM_003638758.2:1290
EGR1-mRNA	-0.351	0.752	-1.83	1.12	0.784	0.282	2.18	0.654	1	lm.nb	Activating Invasion and Metastasis, Phenotypic Plasticity, Tumor-promoting Inflammation	XM_846145.3:1787
PNMA1-mRNA	0.163	0.35	-0.523	0.848	1.12	0.696	1.8	0.654	1	lm.nb		XM_547896.6:1560
ADAMTS2-mRNA	0.2	0.431	-0.645	1.05	1.15	0.639	2.06	0.655	1	lm.nb		XM_843844.4:5790
DOCK2-mRNA	-0.0978	0.213	-0.515	0.319	0.934	0.7	1.25	0.658	1	lm.nb	Tumor-promoting Inflammation	XM_546246.5:2790
NDRG1-mRNA	-0.224	0.491	-1.19	0.737	0.856	0.44	1.67	0.66	1	lm.nb	Sustaining Proliferative Signaling	NM_001284434.1:570
IFGGC1-mRNA	-0.227	0.497	-1.2	0.747	0.855	0.435	1.68	0.66	1	lm.nb		NM_001313803.1:1300
SDC4-mRNA	0.115	0.254	-0.384	0.614	1.08	0.766	1.53	0.664	1	lm.nb	Activating Invasion and Metastasis	XM_543017.4:810
BCL6-mRNA	0.183	0.405	-0.612	0.977	1.14	0.654	1.97	0.664	1	lm.nb	Nonmutational Epigenetic Reprogramming, Tumor-promoting Inflammation	NM_001195404.1:45
GZMB-mRNA	0.231	0.517	-0.782	1.24	1.17	0.582	2.37	0.667	1	lm.nb	Avoiding immune Destruction, Nonmutational Epigenetic Reprogramming, Resisting Cell Death, Sustaining Proliferative Signaling	XM_547752.2:495
EPHA5-mRNA	0.286	0.644	-0.975	1.55	1.22	0.509	2.92	0.669	1	lm.nb	Phenotypic Plasticity	XM_005628243.2:1561
CD86-mRNA	-0.157	0.356	-0.854	0.54	0.897	0.553	1.45	0.67	1	lm.nb	Activating Invasion and Metastasis, Avoiding immune Destruction, Nonmutational Epigenetic Reprogramming, Sustaining Proliferative Signaling, Tumor-promoting Inflammation	NM_001003146.1:20
CPA3-mRNA	-0.363	0.832	-1.99	1.27	0.778	0.251	2.41	0.675	1	lm.nb		XM_542828.6:922
ENTPD1-mRNA	0.3	0.689	-1.05	1.65	1.23	0.483	3.14	0.675	1	lm.nb		XM_005637555.3:1050
CREB1-mRNA	-0.0669	0.157	-0.374	0.24	0.955	0.772	1.18	0.681	1	lm.nb	Deregulating Cellular Energetics, Phenotypic Plasticity, Resisting Cell Death, Sustaining Proliferative Signaling, Tumor-promoting Inflammation	XM_014110992.2:259
TGFB2-mRNA	-0.276	0.646	-1.54	0.99	0.826	0.344	1.99	0.681	1	lm.nb	Activating Invasion and Metastasis, Enabling Replicative Immortality, Evading Growth Suppressors, Phenotypic Plasticity, Senescence, Sustaining Proliferative Signaling, Tumor-promoting Inflammation	XM_545713.6:1036
COL3A1-mRNA	0.347	0.814	-1.25	1.94	1.27	0.421	3.85	0.681	1	lm.nb	Activating Invasion and Metastasis, Avoiding immune Destruction, Inducing Angiogenesis, Phenotypic Plasticity, Sustaining Proliferative Signaling	XM_845916.1:310
IFNAR2-mRNA	0.164	0.387	-0.595	0.924	1.12	0.662	1.9	0.682	1	lm.nb	Sustaining Proliferative Signaling, Tumor-promoting Inflammation	XM_014109800.2:1887
VCAM1-mRNA	-0.116	0.273	-0.652	0.42	0.923	0.636	1.34	0.683	1	lm.nb	Activating Invasion and Metastasis, Avoiding immune Destruction, Resisting Cell Death, Tumor-promoting Inflammation	XM_005621302.3:906
CCND2-mRNA	0.073	0.172	-0.265	0.411	1.05	0.832	1.33	0.683	1	lm.nb	Activating Invasion and Metastasis, Enabling Replicative Immortality, Evading Growth Suppressors, Genome Instability & Mutation, Nonmutational Epigenetic Reprogramming, Senescence, Sustaining Proliferative Signaling, Tumor-promoting Inflammation	XM_849493.1:328
ABL1-mRNA	-0.0743	0.176	-0.419	0.271	0.95	0.748	1.21	0.684	1	lm.nb	Evading Growth Suppressors, Genome Instability & Mutation, Phenotypic Plasticity	XM_005625232.1:3268
TNFRSF13C-mRNA	-0.252	0.608	-1.44	0.94	0.84	0.367	1.92	0.689	1	lm.nb	Tumor-promoting Inflammation	XM_843968.4:2412
ITGB2-mRNA	0.0999	0.241	-0.373	0.573	1.07	0.772	1.49	0.69	1	loglinear	Activating Invasion and Metastasis, Avoiding immune Destruction, Deregulating Cellular Energetics, Sustaining Proliferative Signaling, Tumor-promoting Inflammation	XM_005638976.1:1507
NR1H3-mRNA	-0.0811	0.196	-0.465	0.303	0.945	0.724	1.23	0.69	1	lm.nb	Deregulating Cellular Energetics	XM_022405466.1:1360
KDM5C-mRNA	-0.102	0.246	-0.583	0.38	0.932	0.667	1.3	0.69	1	lm.nb	Nonmutational Epigenetic Reprogramming	XM_022415517.1:2245
DLA-12-mRNA	0.119	0.287	-0.444	0.681	1.09	0.735	1.6	0.69	1	lm.nb	Activating Invasion and Metastasis, Avoiding immune Destruction, Enabling Replicative Immortality, Senescence, Tumor-promoting Inflammation	NM_001014379.1:1298
TLR1-mRNA	0.157	0.381	-0.589	0.903	1.11	0.665	1.87	0.691	1	lm.nb	Avoiding immune Destruction	XM_014112326.2:853
NRP1-mRNA	0.131	0.321	-0.498	0.759	1.09	0.708	1.69	0.694	1	lm.nb	Phenotypic Plasticity, Sustaining Proliferative Signaling	XM_003433694.2:1460
LOC102153988-mRNA	0.253	0.626	-0.974	1.48	1.19	0.509	2.79	0.697	1	lm.nb	Resisting Cell Death, Tumor-promoting Inflammation	XR_293946.2:483
ST6GAL1-mRNA	-0.129	0.318	-0.752	0.495	0.915	0.594	1.41	0.697	1	lm.nb		XM_005639812.2:1373
CLDN1-mRNA	0.221	0.554	-0.864	1.31	1.17	0.549	2.47	0.7	1	lm.nb	Activating Invasion and Metastasis, Avoiding immune Destruction	XM_845155.5:400
HMGB2-mRNA	-0.206	0.516	-1.22	0.806	0.867	0.43	1.75	0.701	1	lm.nb	Genome Instability & Mutation, Resisting Cell Death	XM_543194.4:446
C1R-mRNA	0.18	0.458	-0.719	1.08	1.13	0.608	2.11	0.705	1	lm.nb		XM_534901.6:1940
CFD-mRNA	0.157	0.401	-0.63	0.944	1.11	0.646	1.92	0.706	1	lm.nb		XM_542213.6:336
PDGFRB-mRNA	0.157	0.404	-0.634	0.949	1.12	0.644	1.93	0.707	1	lm.nb	Activating Invasion and Metastasis, Inducing Angiogenesis, Sustaining Proliferative Signaling, Tumor-promoting Inflammation	NM_001003382.1:410
GSK3A-mRNA	0.0669	0.173	-0.271	0.405	1.05	0.829	1.32	0.708	1	lm.nb	Sustaining Proliferative Signaling, Tumor-promoting Inflammation	XM_014116630.2:443
LY96-mRNA	0.0977	0.253	-0.398	0.594	1.07	0.759	1.51	0.71	1	lm.nb	Avoiding immune Destruction, Resisting Cell Death, Tumor-promoting Inflammation	XM_005638051.3:386
BST1-mRNA	0.155	0.403	-0.635	0.945	1.11	0.644	1.92	0.71	1	lm.nb		XM_545938.6:385
TLR4-mRNA	0.0893	0.232	-0.366	0.544	1.06	0.776	1.46	0.71	1	lm.nb	Activating Invasion and Metastasis, Avoiding immune Destruction, Inducing Angiogenesis, Phenotypic Plasticity, Resisting Cell Death, Sustaining Proliferative Signaling, Tumor-promoting Inflammation	NM_001002950.1:1175
DUSP6-mRNA	-0.194	0.504	-1.18	0.793	0.874	0.441	1.73	0.71	1	lm.nb	Nonmutational Epigenetic Reprogramming, Sustaining Proliferative Signaling, Tumor-promoting Inflammation	XM_860257.1:1675
IDH2-mRNA	-0.153	0.398	-0.933	0.627	0.899	0.524	1.54	0.711	1	lm.nb	Deregulating Cellular Energetics	XM_014112432.1:1018
NDRG2-mRNA	0.186	0.486	-0.768	1.14	1.14	0.587	2.2	0.712	1	lm.nb		XM_038452097.1:572
CNP-mRNA	0.0603	0.16	-0.253	0.374	1.04	0.839	1.3	0.716	1	lm.nb		XM_005624476.3:1200
FOS-mRNA	-0.286	0.759	-1.77	1.2	0.82	0.292	2.3	0.716	1	lm.nb	Avoiding immune Destruction, Enabling Replicative Immortality, Genome Instability & Mutation, Resisting Cell Death, Senescence, Sustaining Proliferative Signaling, Tumor-promoting Inflammation	XM_547914.5:1477
RPS6-mRNA	0.167	0.442	-0.7	1.03	1.12	0.615	2.05	0.716	1	lm.nb	Deregulating Cellular Energetics, Inducing Angiogenesis, Phenotypic Plasticity, Sustaining Proliferative Signaling	NM_001252170.1:338
SELPLG-mRNA	0.209	0.555	-0.878	1.3	1.16	0.544	2.46	0.716	1	lm.nb	Activating Invasion and Metastasis	NM_001242719.1:529
TREM1-mRNA	0.131	0.349	-0.553	0.815	1.1	0.682	1.76	0.717	1	lm.nb	Avoiding immune Destruction	NM_001284492.1:399
FCER1G-mRNA	0.113	0.304	-0.482	0.708	1.08	0.716	1.63	0.719	1	lm.nb	Avoiding immune Destruction	NM_001003171.2:136
TRAF3-mRNA	0.0843	0.227	-0.361	0.53	1.06	0.779	1.44	0.72	1	lm.nb	Resisting Cell Death, Tumor-promoting Inflammation	XM_022422397.1:555
KRT19-mRNA	-0.146	0.395	-0.92	0.628	0.904	0.528	1.55	0.721	1	lm.nb	Phenotypic Plasticity, Sustaining Proliferative Signaling	NM_001253742.1:701
CCL24-mRNA	0.309	0.835	-1.33	1.95	1.24	0.398	3.85	0.721	1	lm.nb	Tumor-promoting Inflammation	NM_001003967.1:60
TNFRSF1A-mRNA	-0.0492	0.135	-0.313	0.215	0.966	0.805	1.16	0.724	1	lm.nb	Deregulating Cellular Energetics, Resisting Cell Death, Sustaining Proliferative Signaling, Tumor-promoting Inflammation	XM_005637258.1:600
CD38-mRNA	-0.153	0.426	-0.988	0.682	0.899	0.504	1.6	0.729	1	lm.nb		NM_001003143.1:325
CD74-mRNA	-0.18	0.503	-1.17	0.805	0.883	0.446	1.75	0.729	1	lm.nb	Avoiding immune Destruction	XM_005619298.3:399
PSMB10-mRNA	-0.298	0.836	-1.94	1.34	0.814	0.261	2.53	0.731	1	lm.nb	Avoiding immune Destruction, Enabling Replicative Immortality, Evading Growth Suppressors, Inducing Angiogenesis, Phenotypic Plasticity, Resisting Cell Death, Sustaining Proliferative Signaling, Tumor-promoting Inflammation	XM_546869.6:433
SIGIRR-mRNA	-0.132	0.371	-0.86	0.596	0.913	0.551	1.51	0.732	1	lm.nb	Tumor-promoting Inflammation	XM_022405107.1:554
TNFSF12-mRNA	0.114	0.322	-0.518	0.745	1.08	0.699	1.68	0.733	1	lm.nb	Tumor-promoting Inflammation	NM_001205168.1:420
ITGA5-mRNA	0.166	0.472	-0.759	1.09	1.12	0.591	2.13	0.734	1	lm.nb	Activating Invasion and Metastasis, Phenotypic Plasticity, Sustaining Proliferative Signaling	XM_022411219.1:2930
CTSS-mRNA	0.106	0.305	-0.491	0.704	1.08	0.711	1.63	0.736	1	lm.nb	Activating Invasion and Metastasis, Avoiding immune Destruction, Resisting Cell Death	NM_001002938.1:820
ITGAM-mRNA	0.662	1.9	-3.07	4.39	1.58	0.119	21	0.737	1	loglinear	Activating Invasion and Metastasis, Avoiding immune Destruction, Nonmutational Epigenetic Reprogramming, Tumor-promoting Inflammation	XM_014114359.1:2861
ETV1-mRNA	0.333	0.971	-1.57	2.24	1.26	0.337	4.71	0.74	1	lm.nb	Nonmutational Epigenetic Reprogramming	XM_005628576.3:958
ICOS-mRNA	0.29	0.846	-1.37	1.95	1.22	0.387	3.86	0.741	1	lm.nb	Activating Invasion and Metastasis, Avoiding immune Destruction	NM_001002972.2:518
CDKN2A-mRNA	0.156	0.456	-0.738	1.05	1.11	0.6	2.07	0.741	1	lm.nb	Enabling Replicative Immortality, Evading Growth Suppressors, Genome Instability & Mutation, Resisting Cell Death, Senescence	XM_003431598.2:374
DDX5-mRNA	0.0417	0.122	-0.198	0.281	1.03	0.872	1.22	0.742	1	lm.nb	Nonmutational Epigenetic Reprogramming, Sustaining Proliferative Signaling	NM_001286941.1:1520
AKT1-mRNA	0.0401	0.118	-0.191	0.271	1.03	0.876	1.21	0.742	1	lm.nb	Activating Invasion and Metastasis, Avoiding immune Destruction, Deregulating Cellular Energetics, Enabling Replicative Immortality, Evading Growth Suppressors, Genome Instability & Mutation, Inducing Angiogenesis, Phenotypic Plasticity, Resisting Cell Death, Senescence, Sustaining Proliferative Signaling, Tumor-promoting Inflammation	XM_548000.4:1579
CD14-mRNA	-0.194	0.571	-1.31	0.925	0.874	0.403	1.9	0.743	1	lm.nb	Avoiding immune Destruction, Nonmutational Epigenetic Reprogramming, Resisting Cell Death, Sustaining Proliferative Signaling, Tumor-promoting Inflammation	XM_843653.5:1485
DUSP1-mRNA	-0.135	0.4	-0.919	0.649	0.911	0.529	1.57	0.744	1	lm.nb	Sustaining Proliferative Signaling	XM_014112785.1:935
CCR5-mRNA	0.128	0.38	-0.617	0.872	1.09	0.652	1.83	0.746	1	lm.nb	Tumor-promoting Inflammation	NM_001012342.2:1060
MCAM-mRNA	0.119	0.355	-0.577	0.816	1.09	0.67	1.76	0.746	1	lm.nb	Activating Invasion and Metastasis, Phenotypic Plasticity	XM_022418207.1:1081
CD37-mRNA	0.176	0.524	-0.851	1.2	1.13	0.554	2.3	0.746	1	lm.nb		XM_541497.4:829
TRAF1-mRNA	0.118	0.351	-0.57	0.805	1.08	0.674	1.75	0.746	1	lm.nb	Nonmutational Epigenetic Reprogramming, Resisting Cell Death, Tumor-promoting Inflammation	XM_850435.1:795
TLR3-mRNA	-0.144	0.433	-0.994	0.706	0.905	0.502	1.63	0.748	1	lm.nb		XM_005629968.3:1580
RB1-mRNA	0.0933	0.284	-0.463	0.65	1.07	0.725	1.57	0.751	1	lm.nb	Enabling Replicative Immortality, Evading Growth Suppressors, Senescence, Sustaining Proliferative Signaling	XM_534118.2:1859
CD63-mRNA	-0.119	0.364	-0.832	0.594	0.921	0.562	1.51	0.752	1	lm.nb		XM_005625462.1:255
MMP9-mRNA	-0.295	0.908	-2.07	1.49	0.815	0.237	2.8	0.754	1	lm.nb	Activating Invasion and Metastasis, Avoiding immune Destruction, Nonmutational Epigenetic Reprogramming, Phenotypic Plasticity, Resisting Cell Death, Sustaining Proliferative Signaling, Tumor-promoting Inflammation	NM_001003219.2:319
CD9-mRNA	-0.141	0.439	-1	0.72	0.907	0.499	1.65	0.757	1	lm.nb	Deregulating Cellular Energetics, Sustaining Proliferative Signaling	XM_005637440.2:569
IFIT2-mRNA	-0.126	0.4	-0.909	0.657	0.917	0.533	1.58	0.761	1	lm.nb	Tumor-promoting Inflammation	XM_005618758.3:1245
S100A10-mRNA	0.168	0.535	-0.881	1.22	1.12	0.543	2.32	0.762	1	lm.nb		XM_003432257.4:165
LOC102156614-mRNA	0.122	0.389	-0.641	0.884	1.09	0.641	1.85	0.762	1	lm.nb	Activating Invasion and Metastasis, Avoiding immune Destruction, Deregulating Cellular Energetics, Resisting Cell Death, Sustaining Proliferative Signaling, Tumor-promoting Inflammation	XM_005615781.2:879
SLC11A1-mRNA	0.278	0.891	-1.47	2.03	1.21	0.361	4.07	0.763	1	lm.nb		NM_001013851.1:540
IL11RA-mRNA	0.146	0.475	-0.784	1.08	1.11	0.581	2.11	0.766	1	lm.nb	Sustaining Proliferative Signaling, Tumor-promoting Inflammation	XM_005626742.3:481
SIGLEC1-mRNA	0.142	0.462	-0.764	1.05	1.1	0.589	2.07	0.766	1	lm.nb	Activating Invasion and Metastasis, Avoiding immune Destruction	XM_542917.6:6085
HLA-DRB1-mRNA	-0.139	0.453	-1.03	0.749	0.908	0.491	1.68	0.767	1	lm.nb	Activating Invasion and Metastasis, Avoiding immune Destruction, Tumor-promoting Inflammation	NM_001014768.1:414
CARD9-mRNA	0.193	0.63	-1.04	1.43	1.14	0.486	2.69	0.768	1	lm.nb		XM_844178.1:349
NRAS-mRNA	0.0636	0.21	-0.347	0.475	1.05	0.786	1.39	0.77	1	lm.nb	Avoiding immune Destruction, Deregulating Cellular Energetics, Enabling Replicative Immortality, Inducing Angiogenesis, Phenotypic Plasticity, Resisting Cell Death, Senescence, Sustaining Proliferative Signaling, Tumor-promoting Inflammation	NM_001287065.1:568
PRKCE-mRNA	0.104	0.346	-0.574	0.783	1.08	0.672	1.72	0.771	1	lm.nb	Sustaining Proliferative Signaling	XM_022424679.1:1050
ITGB1-mRNA	0.0663	0.22	-0.366	0.498	1.05	0.776	1.41	0.771	1	lm.nb	Activating Invasion and Metastasis, Avoiding immune Destruction, Phenotypic Plasticity, Sustaining Proliferative Signaling, Tumor-promoting Inflammation	XM_022406138.1:1445
TIRAP-mRNA	0.0465	0.157	-0.261	0.354	1.03	0.835	1.28	0.775	1	lm.nb	Avoiding immune Destruction, Tumor-promoting Inflammation	XM_014113300.2:209
CD36-mRNA	0.195	0.658	-1.09	1.48	1.14	0.468	2.8	0.775	1	lm.nb	Avoiding immune Destruction, Deregulating Cellular Energetics, Phenotypic Plasticity, Tumor-promoting Inflammation	NM_001177734.2:480
FAS-mRNA	0.068	0.233	-0.389	0.525	1.05	0.764	1.44	0.778	1	lm.nb	Genome Instability & Mutation, Resisting Cell Death, Sustaining Proliferative Signaling	XM_005636650.1:535
PGF-mRNA	0.0483	0.166	-0.278	0.374	1.03	0.825	1.3	0.779	1	lm.nb	Activating Invasion and Metastasis, Sustaining Proliferative Signaling	XM_022422220.2:837
SETD2-mRNA	-0.0537	0.186	-0.418	0.311	0.963	0.748	1.24	0.78	1	lm.nb	Nonmutational Epigenetic Reprogramming	XM_014121990.2:4808
CD96-mRNA	-0.184	0.64	-1.44	1.07	0.88	0.369	2.1	0.781	1	lm.nb	Avoiding immune Destruction	XM_545094.2:750
HBEGF-mRNA	-0.129	0.449	-1.01	0.751	0.914	0.497	1.68	0.781	1	lm.nb	Sustaining Proliferative Signaling	XM_005617277.3:1240
JAK1-mRNA	0.115	0.401	-0.671	0.902	1.08	0.628	1.87	0.781	1	lm.nb	Sustaining Proliferative Signaling, Tumor-promoting Inflammation	XM_536679.2:270
PDGFA-mRNA	0.145	0.508	-0.851	1.14	1.11	0.554	2.21	0.782	1	lm.nb	Activating Invasion and Metastasis, Nonmutational Epigenetic Reprogramming, Sustaining Proliferative Signaling, Tumor-promoting Inflammation	NM_001190172.1:905
TNFSF13B-mRNA	-0.0957	0.334	-0.751	0.56	0.936	0.594	1.47	0.782	1	lm.nb	Tumor-promoting Inflammation	NM_001161710.2:865
CD274-mRNA	0.118	0.414	-0.693	0.928	1.08	0.618	1.9	0.783	1	lm.nb	Activating Invasion and Metastasis, Avoiding immune Destruction, Phenotypic Plasticity	XM_541302.2:75
STAT5B-mRNA	0.102	0.357	-0.599	0.802	1.07	0.66	1.74	0.784	1	lm.nb	Inducing Angiogenesis, Sustaining Proliferative Signaling, Tumor-promoting Inflammation	XM_548092.2:1910
TAPBP-mRNA	-0.0403	0.145	-0.324	0.243	0.972	0.799	1.18	0.787	1	lm.nb	Avoiding immune Destruction	NM_001048101.2:1622
KLRG1-mRNA	0.144	0.52	-0.874	1.16	1.11	0.546	2.24	0.789	1	lm.nb	Avoiding immune Destruction	XM_849133.1:370
MET-mRNA	-0.304	1.1	-2.47	1.86	0.81	0.181	3.63	0.79	1	lm.nb	Activating Invasion and Metastasis, Nonmutational Epigenetic Reprogramming, Phenotypic Plasticity, Sustaining Proliferative Signaling	NM_001002963.1:1823
LOC487977-mRNA	-0.0983	0.359	-0.801	0.605	0.934	0.574	1.52	0.791	1	lm.nb	Avoiding immune Destruction	XM_005639485.2:1272
NFKB1-mRNA	0.0996	0.364	-0.613	0.812	1.07	0.654	1.76	0.791	1	lm.nb	Activating Invasion and Metastasis, Avoiding immune Destruction, Enabling Replicative Immortality, Inducing Angiogenesis, Nonmutational Epigenetic Reprogramming, Phenotypic Plasticity, Resisting Cell Death, Senescence, Sustaining Proliferative Signaling, Tumor-promoting Inflammation	NM_001003344.1:1880
TERT-mRNA	-0.0882	0.323	-0.721	0.545	0.941	0.606	1.46	0.792	1	lm.nb	Enabling Replicative Immortality, Evading Growth Suppressors, Phenotypic Plasticity, Sustaining Proliferative Signaling	NM_001031630.1:1710
FN1-mRNA	0.224	0.831	-1.4	1.85	1.17	0.378	3.61	0.794	1	lm.nb	Activating Invasion and Metastasis, Phenotypic Plasticity, Sustaining Proliferative Signaling, Tumor-promoting Inflammation	XM_536059.2:4905
IL6R-mRNA	-0.159	0.592	-1.32	1	0.896	0.401	2	0.795	1	lm.nb	Inducing Angiogenesis, Phenotypic Plasticity, Sustaining Proliferative Signaling, Tumor-promoting Inflammation	XM_850012.1:547
ATG5-mRNA	0.0511	0.191	-0.324	0.426	1.04	0.799	1.34	0.796	1	lm.nb	Deregulating Cellular Energetics, Resisting Cell Death	XM_014118180.2:730
LAIR1-mRNA	0.0544	0.204	-0.346	0.455	1.04	0.787	1.37	0.797	1	lm.nb	Avoiding immune Destruction	XM_541424.2:133
FGFR2-mRNA	-0.0936	0.354	-0.788	0.601	0.937	0.579	1.52	0.798	1	lm.nb	Sustaining Proliferative Signaling	NM_001003336.1:445
RORC-mRNA	-0.137	0.522	-1.16	0.886	0.91	0.448	1.85	0.8	1	lm.nb	Tumor-promoting Inflammation	XM_005630826.3:1150
PPARGC1A-mRNA	-0.126	0.486	-1.08	0.827	0.916	0.473	1.77	0.802	1	lm.nb	Deregulating Cellular Energetics, Phenotypic Plasticity, Sustaining Proliferative Signaling	XM_014112658.2:1633
TNFSF13-mRNA	0.161	0.623	-1.06	1.38	1.12	0.479	2.61	0.802	1	lm.nb	Tumor-promoting Inflammation	NM_001205169.1:863
SH2D1A-mRNA	0.193	0.746	-1.27	1.65	1.14	0.415	3.15	0.803	1	lm.nb	Avoiding immune Destruction	XM_847029.5:1284
ITGAV-mRNA	-0.0701	0.275	-0.61	0.469	0.953	0.655	1.38	0.805	1	lm.nb	Activating Invasion and Metastasis, Avoiding immune Destruction, Inducing Angiogenesis, Phenotypic Plasticity, Sustaining Proliferative Signaling	XM_014110784.1:1435
CSF1-mRNA	0.0589	0.236	-0.403	0.521	1.04	0.756	1.44	0.809	1	lm.nb	Resisting Cell Death, Sustaining Proliferative Signaling, Tumor-promoting Inflammation	XM_005621807.2:813
ATG12-mRNA	-0.0995	0.399	-0.881	0.682	0.933	0.543	1.6	0.809	1	lm.nb	Deregulating Cellular Energetics, Resisting Cell Death	XM_022425133.1:73
MDM4-mRNA	-0.0499	0.202	-0.445	0.345	0.966	0.735	1.27	0.811	1	lm.nb	Enabling Replicative Immortality, Evading Growth Suppressors, Genome Instability & Mutation, Senescence	XM_022415421.1:325
IFIH1-mRNA	-0.101	0.412	-0.908	0.706	0.932	0.533	1.63	0.812	1	lm.nb		XM_545493.4:2192
RUNX1-mRNA	0.147	0.597	-1.02	1.32	1.11	0.492	2.49	0.812	1	lm.nb	Nonmutational Epigenetic Reprogramming, Phenotypic Plasticity, Sustaining Proliferative Signaling	XM_844282.4:568
CLEC7A-mRNA	-0.175	0.72	-1.59	1.24	0.886	0.333	2.36	0.814	1	lm.nb		XM_022411028.1:630
JAK2-mRNA	-0.0672	0.278	-0.613	0.478	0.955	0.654	1.39	0.815	1	lm.nb	Activating Invasion and Metastasis, Evading Growth Suppressors, Nonmutational Epigenetic Reprogramming, Phenotypic Plasticity, Sustaining Proliferative Signaling, Tumor-promoting Inflammation	XM_541301.2:470
CYFIP2-mRNA	-0.0893	0.37	-0.814	0.636	0.94	0.569	1.55	0.815	1	lm.nb	Inducing Angiogenesis	XM_005619254.3:3075
CIITA-mRNA	-0.0965	0.403	-0.887	0.694	0.935	0.541	1.62	0.817	1	lm.nb	Tumor-promoting Inflammation	XM_547128.2:148
ATM-mRNA	-0.0337	0.142	-0.312	0.245	0.977	0.805	1.18	0.818	1	lm.nb	Deregulating Cellular Energetics, Enabling Replicative Immortality, Evading Growth Suppressors, Genome Instability & Mutation, Nonmutational Epigenetic Reprogramming, Resisting Cell Death, Senescence, Tumor-promoting Inflammation	NM_001130828.1:3465
IRF3-mRNA	0.0518	0.219	-0.377	0.481	1.04	0.77	1.4	0.819	1	lm.nb	Tumor-promoting Inflammation	XM_005616307.2:534
LY9-mRNA	-0.0546	0.232	-0.51	0.4	0.963	0.702	1.32	0.82	1	loglinear		XM_005640882.3:540
MLLT6-mRNA	0.118	0.501	-0.865	1.1	1.09	0.549	2.14	0.82	1	lm.nb		XM_038604203.1:1315
LYN-mRNA	-0.184	0.797	-1.75	1.38	0.88	0.298	2.6	0.823	1	lm.nb	Avoiding immune Destruction, Evading Growth Suppressors, Phenotypic Plasticity, Tumor-promoting Inflammation	XM_535078.6:1120
SOCS1-mRNA	-0.165	0.716	-1.57	1.24	0.892	0.337	2.36	0.824	1	lm.nb	Avoiding immune Destruction, Sustaining Proliferative Signaling, Tumor-promoting Inflammation	XM_005622079.1:822
CD164-mRNA	0.0213	0.0929	-0.161	0.203	1.01	0.895	1.15	0.824	1	loglinear		XM_532256.6:535
APC-mRNA	-0.065	0.285	-0.624	0.494	0.956	0.649	1.41	0.825	1	lm.nb	Enabling Replicative Immortality, Resisting Cell Death, Sustaining Proliferative Signaling	XM_014111995.2:8219
PLAUR-mRNA	0.143	0.639	-1.11	1.4	1.1	0.463	2.63	0.829	1	lm.nb		XM_014119989.2:809
ACVR1-mRNA	-0.0823	0.373	-0.813	0.649	0.945	0.569	1.57	0.831	1	lm.nb	Sustaining Proliferative Signaling, Tumor-promoting Inflammation	XM_022414922.1:1140
FASLG-mRNA	0.102	0.465	-0.809	1.01	1.07	0.571	2.02	0.831	1	lm.nb	Avoiding immune Destruction, Resisting Cell Death, Sustaining Proliferative Signaling, Tumor-promoting Inflammation	XM_848916.1:495
BRCA1-mRNA	-0.087	0.399	-0.869	0.695	0.941	0.548	1.62	0.833	1	lm.nb	Evading Growth Suppressors, Genome Instability & Mutation, Sustaining Proliferative Signaling	NM_001013416.1:1779
JAM3-mRNA	0.0721	0.331	-0.577	0.722	1.05	0.67	1.65	0.833	1	lm.nb	Activating Invasion and Metastasis, Avoiding immune Destruction	XM_005619543.2:1440
PDGFC-mRNA	0.152	0.702	-1.22	1.53	1.11	0.428	2.88	0.834	1	lm.nb	Activating Invasion and Metastasis, Sustaining Proliferative Signaling	XM_022403541.1:320
BCL2-mRNA	0.147	0.684	-1.19	1.49	1.11	0.437	2.81	0.835	1	lm.nb	Activating Invasion and Metastasis, Deregulating Cellular Energetics, Genome Instability & Mutation, Inducing Angiogenesis, Resisting Cell Death, Sustaining Proliferative Signaling, Tumor-promoting Inflammation	NM_001002949.1:1150
FLT3LG-mRNA	0.094	0.441	-0.771	0.959	1.07	0.586	1.94	0.837	1	lm.nb	Sustaining Proliferative Signaling	NM_001003350.1:275
IL10RA-mRNA	0.0886	0.417	-0.728	0.906	1.06	0.604	1.87	0.837	1	lm.nb	Sustaining Proliferative Signaling, Tumor-promoting Inflammation	XM_005620306.1:690
HMGB1-mRNA	-0.0436	0.208	-0.452	0.365	0.97	0.731	1.29	0.84	1	lm.nb	Activating Invasion and Metastasis, Deregulating Cellular Energetics, Genome Instability & Mutation, Phenotypic Plasticity, Resisting Cell Death, Tumor-promoting Inflammation	NM_001002937.2:202
NOD1-mRNA	-0.0986	0.476	-1.03	0.835	0.934	0.489	1.78	0.841	1	lm.nb	Tumor-promoting Inflammation	XM_005628676.3:2485
IRF5-mRNA	-0.111	0.538	-1.17	0.943	0.926	0.446	1.92	0.842	1	lm.nb	Tumor-promoting Inflammation	XM_014119060.2:457
GATA3-mRNA	0.0325	0.161	-0.282	0.347	1.02	0.822	1.27	0.845	1	lm.nb	Sustaining Proliferative Signaling, Tumor-promoting Inflammation	XM_844060.1:1148
ADGRE5-mRNA	-0.115	0.57	-1.23	1	0.923	0.426	2	0.845	1	lm.nb		NM_001048110.1:1401
AR-mRNA	-0.137	0.683	-1.48	1.2	0.909	0.359	2.3	0.846	1	lm.nb	Activating Invasion and Metastasis, Phenotypic Plasticity, Sustaining Proliferative Signaling	NM_001003053.1:2157
MAP2K4-mRNA	0.0339	0.174	-0.307	0.375	1.02	0.808	1.3	0.85	1	lm.nb	Avoiding immune Destruction, Enabling Replicative Immortality, Resisting Cell Death, Senescence, Sustaining Proliferative Signaling, Tumor-promoting Inflammation	XM_022418586.1:945
IRAK1-mRNA	-0.0854	0.442	-0.951	0.78	0.943	0.517	1.72	0.851	1	lm.nb	Sustaining Proliferative Signaling, Tumor-promoting Inflammation	XM_549367.6:857
IL13RA1-mRNA	-0.0832	0.433	-0.933	0.766	0.944	0.524	1.7	0.853	1	lm.nb	Sustaining Proliferative Signaling, Tumor-promoting Inflammation	XM_538150.6:1141
PIN1-mRNA	-0.0275	0.145	-0.313	0.258	0.981	0.805	1.2	0.855	1	lm.nb	Tumor-promoting Inflammation	XM_542080.5:427
TNFRSF21-mRNA	0.147	0.781	-1.38	1.68	1.11	0.383	3.2	0.855	1	lm.nb	Deregulating Cellular Energetics, Resisting Cell Death	XM_038683719.1:1948
HMGCR-mRNA	0.0579	0.307	-0.545	0.66	1.04	0.686	1.58	0.855	1	lm.nb	Deregulating Cellular Energetics, Phenotypic Plasticity, Sustaining Proliferative Signaling	XM_536323.6:2005
MYD88-mRNA	0.0498	0.267	-0.474	0.574	1.04	0.72	1.49	0.857	1	lm.nb	Avoiding immune Destruction, Sustaining Proliferative Signaling, Tumor-promoting Inflammation	XM_534223.6:596
TNFRSF12A-mRNA	-0.0705	0.384	-0.822	0.681	0.952	0.566	1.6	0.859	1	lm.nb	Tumor-promoting Inflammation	NM_001193299.2:231
MAP4K2-mRNA	-0.0658	0.362	-0.776	0.644	0.955	0.584	1.56	0.86	1	lm.nb	Sustaining Proliferative Signaling	XM_005631510.2:241
IL17RB-mRNA	0.18	0.998	-1.78	2.14	1.13	0.292	4.39	0.861	1	lm.nb	Tumor-promoting Inflammation	XM_022406601.1:385
IRF2-mRNA	0.0551	0.305	-0.544	0.654	1.04	0.686	1.57	0.861	1	lm.nb	Tumor-promoting Inflammation	XM_005629996.3:541
MAPK3-mRNA	0.0322	0.18	-0.32	0.384	1.02	0.801	1.31	0.862	1	lm.nb	Activating Invasion and Metastasis, Avoiding immune Destruction, Deregulating Cellular Energetics, Enabling Replicative Immortality, Inducing Angiogenesis, Phenotypic Plasticity, Resisting Cell Death, Senescence, Sustaining Proliferative Signaling, Tumor-promoting Inflammation	NM_001252035.1:475
NLRP3-mRNA	-0.102	0.574	-1.23	1.02	0.932	0.427	2.03	0.864	1	lm.nb		XM_843284.4:2438
TGFB1-mRNA	0.136	0.781	-1.39	1.67	1.1	0.381	3.17	0.866	1	lm.nb	Activating Invasion and Metastasis, Enabling Replicative Immortality, Evading Growth Suppressors, Phenotypic Plasticity, Senescence, Sustaining Proliferative Signaling, Tumor-promoting Inflammation	NM_001003309.1:695
STAT5A-mRNA	0.079	0.456	-0.815	0.973	1.06	0.568	1.96	0.867	1	lm.nb	Inducing Angiogenesis, Sustaining Proliferative Signaling, Tumor-promoting Inflammation	XM_548091.6:1415
LAMP2-mRNA	-0.0632	0.366	-0.78	0.654	0.957	0.582	1.57	0.867	1	lm.nb	Deregulating Cellular Energetics, Resisting Cell Death	XM_005641765.2:654
CXCL16-mRNA	-0.0589	0.342	-0.728	0.611	0.96	0.604	1.53	0.867	1	lm.nb	Tumor-promoting Inflammation	XM_844211.3:748
IRAK4-mRNA	0.0443	0.258	-0.462	0.551	1.03	0.726	1.46	0.868	1	lm.nb	Sustaining Proliferative Signaling, Tumor-promoting Inflammation	XM_005636956.2:1258
BHLHE40-mRNA	0.0521	0.305	-0.545	0.649	1.04	0.685	1.57	0.869	1	lm.nb	Deregulating Cellular Energetics, Sustaining Proliferative Signaling, Tumor-promoting Inflammation	XM_541795.6:500
TNFSF11-mRNA	-0.132	0.78	-1.66	1.4	0.912	0.316	2.63	0.87	1	lm.nb	Tumor-promoting Inflammation	XM_846672.1:440
PTHLH-mRNA	-0.202	1.19	-2.54	2.14	0.87	0.172	4.41	0.87	1	lm.nb		NM_001003303.1:280
IFNG-mRNA	-0.182	1.08	-2.3	1.94	0.881	0.203	3.83	0.87	1	lm.nb	Avoiding immune Destruction, Inducing Angiogenesis, Sustaining Proliferative Signaling, Tumor-promoting Inflammation	NM_001003174.1:430
TNFRSF11A-mRNA	-0.203	1.31	-2.77	2.36	0.869	0.147	5.14	0.881	1	loglinear	Tumor-promoting Inflammation	XM_005615669.3:100
FGFR1-mRNA	-0.034	0.22	-0.465	0.397	0.977	0.725	1.32	0.881	1	lm.nb	Activating Invasion and Metastasis, Phenotypic Plasticity, Sustaining Proliferative Signaling	XM_014120029.1:1311
PARP1-mRNA	-0.0248	0.162	-0.343	0.293	0.983	0.788	1.23	0.882	1	lm.nb	Genome Instability & Mutation, Resisting Cell Death, Sustaining Proliferative Signaling, Tumor-promoting Inflammation	XM_022421711.1:2900
TNFSF10-mRNA	-0.0794	0.521	-1.1	0.942	0.946	0.466	1.92	0.883	1	lm.nb	Resisting Cell Death	NM_001130836.1:495
SMAD2-mRNA	0.0268	0.179	-0.324	0.377	1.02	0.799	1.3	0.884	1	lm.nb	Activating Invasion and Metastasis, Enabling Replicative Immortality, Evading Growth Suppressors, Phenotypic Plasticity, Senescence, Sustaining Proliferative Signaling, Tumor-promoting Inflammation	XM_022421405.1:566
STAT1-mRNA	-0.0333	0.223	-0.47	0.403	0.977	0.722	1.32	0.885	1	lm.nb	Inducing Angiogenesis, Sustaining Proliferative Signaling, Tumor-promoting Inflammation	XM_843260.1:15
S100A8-mRNA	0.119	0.798	-1.44	1.68	1.09	0.367	3.21	0.885	1	lm.nb		NM_001146144.1:166
IFNAR1-mRNA	-0.0437	0.294	-0.62	0.532	0.97	0.651	1.45	0.885	1	lm.nb	Sustaining Proliferative Signaling, Tumor-promoting Inflammation	XM_003640073.4:1351
CD180-mRNA	-0.0699	0.474	-1	0.86	0.953	0.5	1.81	0.886	1	lm.nb		XM_544362.6:1324
PSMB8-mRNA	-0.0852	0.581	-1.22	1.05	0.943	0.428	2.08	0.887	1	lm.nb	Avoiding immune Destruction, Enabling Replicative Immortality, Evading Growth Suppressors, Inducing Angiogenesis, Phenotypic Plasticity, Resisting Cell Death, Sustaining Proliferative Signaling, Tumor-promoting Inflammation	NM_001048085.1:245
KIT-mRNA	-0.164	1.14	-2.4	2.08	0.893	0.189	4.22	0.89	1	loglinear	Sustaining Proliferative Signaling	NM_001003181.1:2110
S100A9-mRNA	-0.176	1.24	-2.6	2.25	0.885	0.164	4.76	0.89	1	lm.nb		XM_005622827.2:460
KRT18-mRNA	-0.0317	0.222	-0.468	0.404	0.978	0.723	1.32	0.89	1	lm.nb	Phenotypic Plasticity, Sustaining Proliferative Signaling, Tumor-promoting Inflammation	NM_001346040.1:802
MAVS-mRNA	-0.0573	0.417	-0.875	0.76	0.961	0.545	1.69	0.894	1	lm.nb		NM_001122609.1:966
XCR1-mRNA	0.0806	0.594	-1.08	1.25	1.06	0.472	2.37	0.895	1	lm.nb	Tumor-promoting Inflammation	XM_005632632.3:195
PTK2-mRNA	-0.0273	0.202	-0.423	0.369	0.981	0.746	1.29	0.896	1	lm.nb	Activating Invasion and Metastasis, Avoiding immune Destruction, Inducing Angiogenesis, Nonmutational Epigenetic Reprogramming, Phenotypic Plasticity, Resisting Cell Death, Sustaining Proliferative Signaling, Tumor-promoting Inflammation	XM_014118699.2:2725
TAP1-mRNA	-0.0656	0.499	-1.04	0.913	0.956	0.485	1.88	0.899	1	lm.nb	Avoiding immune Destruction	NM_001284496.2:832
DUSP5-mRNA	-0.0499	0.381	-0.797	0.697	0.966	0.576	1.62	0.899	1	lm.nb	Sustaining Proliferative Signaling	XM_544014.6:1469
ANGPT2-mRNA	0.0452	0.347	-0.635	0.726	1.03	0.644	1.65	0.9	1	lm.nb	Inducing Angiogenesis, Sustaining Proliferative Signaling	NM_001048126.1:656
IL15-mRNA	-0.0338	0.26	-0.543	0.476	0.977	0.686	1.39	0.9	1	lm.nb	Resisting Cell Death, Sustaining Proliferative Signaling, Tumor-promoting Inflammation	XM_844053.1:455
MICAL2-mRNA	0.051	0.395	-0.723	0.825	1.04	0.606	1.77	0.9	1	lm.nb		XM_038456501.1:1283
CFI-mRNA	0.0755	0.588	-1.08	1.23	1.05	0.474	2.34	0.901	1	lm.nb		XM_014109975.2:752
CCL14-mRNA	-0.0656	0.514	-1.07	0.942	0.956	0.475	1.92	0.902	1	lm.nb	Tumor-promoting Inflammation	XM_537723.6:200
MAP3K1-mRNA	0.0828	0.655	-1.2	1.37	1.06	0.435	2.58	0.903	1	lm.nb	Avoiding immune Destruction, Sustaining Proliferative Signaling	XM_005617402.2:2759
SPRY2-mRNA	0.0597	0.473	-0.868	0.988	1.04	0.548	1.98	0.903	1	lm.nb	Sustaining Proliferative Signaling	XM_003433059.4:955
CD209-mRNA	0.0811	0.652	-1.2	1.36	1.06	0.436	2.56	0.904	1	lm.nb		NM_001130832.1:249
FGFR4-mRNA	0.0492	0.4	-0.734	0.833	1.03	0.601	1.78	0.905	1	lm.nb	Sustaining Proliferative Signaling	XM_022417666.1:1357
DOK1-mRNA	0.0443	0.361	-0.663	0.751	1.03	0.632	1.68	0.905	1	lm.nb	Phenotypic Plasticity	XM_540216.6:685
STAT2-mRNA	0.0414	0.338	-0.621	0.704	1.03	0.65	1.63	0.906	1	lm.nb	Sustaining Proliferative Signaling, Tumor-promoting Inflammation	XM_014117155.1:1834
STAT4-mRNA	0.0386	0.317	-0.582	0.659	1.03	0.668	1.58	0.906	1	lm.nb	Sustaining Proliferative Signaling, Tumor-promoting Inflammation	XM_005640471.1:1410
CD83-mRNA	0.0983	0.814	-1.5	1.69	1.07	0.354	3.24	0.907	1	lm.nb		XM_847554.5:440
BLNK-mRNA	-0.0515	0.45	-0.934	0.831	0.965	0.523	1.78	0.912	1	lm.nb	Tumor-promoting Inflammation	XM_005637573.3:1103
TXNIP-mRNA	0.0321	0.282	-0.521	0.585	1.02	0.697	1.5	0.912	1	lm.nb		XM_533037.5:1075
HRAS-mRNA	0.0182	0.162	-0.299	0.336	1.01	0.813	1.26	0.913	1	lm.nb	Activating Invasion and Metastasis, Avoiding immune Destruction, Deregulating Cellular Energetics, Enabling Replicative Immortality, Inducing Angiogenesis, Phenotypic Plasticity, Resisting Cell Death, Senescence, Sustaining Proliferative Signaling, Tumor-promoting Inflammation	XM_540523.4:370
IL2RA-mRNA	0.259	2.32	-4.28	4.8	1.2	0.0515	27.8	0.914	1	loglinear	Sustaining Proliferative Signaling, Tumor-promoting Inflammation	NM_001003211.2:164
CDKN2C-mRNA	-0.0375	0.335	-0.695	0.62	0.974	0.618	1.54	0.914	1	lm.nb	Enabling Replicative Immortality, Evading Growth Suppressors, Nonmutational Epigenetic Reprogramming, Senescence	XM_005629013.2:375
TRAF2-mRNA	-0.0332	0.307	-0.634	0.568	0.977	0.644	1.48	0.917	1	lm.nb	Resisting Cell Death, Sustaining Proliferative Signaling, Tumor-promoting Inflammation	XM_005625072.2:3030
ARG1-mRNA	0.0614	0.568	-1.05	1.18	1.04	0.482	2.26	0.917	1	lm.nb		XM_532053.2:680
TNFRSF14-mRNA	0.0656	0.609	-1.13	1.26	1.05	0.457	2.4	0.917	1	lm.nb	Tumor-promoting Inflammation	XM_549666.2:879
MAPKAPK2-mRNA	-0.0171	0.16	-0.33	0.296	0.988	0.795	1.23	0.917	1	lm.nb	Deregulating Cellular Energetics, Enabling Replicative Immortality, Inducing Angiogenesis, Senescence, Sustaining Proliferative Signaling, Tumor-promoting Inflammation	XM_014115060.2:608
C1S-mRNA	-0.0599	0.585	-1.21	1.09	0.959	0.433	2.12	0.921	1	lm.nb		XM_005637210.3:1065
CDKN1A-mRNA	0.045	0.44	-0.818	0.908	1.03	0.567	1.88	0.921	1	lm.nb	Deregulating Cellular Energetics, Enabling Replicative Immortality, Evading Growth Suppressors, Genome Instability & Mutation, Inducing Angiogenesis, Nonmutational Epigenetic Reprogramming, Phenotypic Plasticity, Senescence, Sustaining Proliferative Signaling, Tumor-promoting Inflammation	XM_532125.2:1895
CTSH-mRNA	-0.0382	0.378	-0.778	0.702	0.974	0.583	1.63	0.922	1	lm.nb	Avoiding immune Destruction, Resisting Cell Death	XM_536212.3:792
ATRX-mRNA	0.0197	0.195	-0.363	0.402	1.01	0.778	1.32	0.922	1	lm.nb	Genome Instability & Mutation	XM_014111550.2:4633
RET-mRNA	0.108	1.09	-2.02	2.24	1.08	0.246	4.71	0.923	1	lm.nb	Phenotypic Plasticity, Sustaining Proliferative Signaling	NM_001197099.1:1128
IL2-mRNA	-0.0247	0.249	-0.513	0.463	0.983	0.701	1.38	0.924	1	lm.nb	Avoiding immune Destruction, Sustaining Proliferative Signaling, Tumor-promoting Inflammation	NM_001003305.1:70
MYC-mRNA	0.0682	0.694	-1.29	1.43	1.05	0.408	2.69	0.924	1	lm.nb	Activating Invasion and Metastasis, Enabling Replicative Immortality, Evading Growth Suppressors, Nonmutational Epigenetic Reprogramming, Phenotypic Plasticity, Senescence, Sustaining Proliferative Signaling, Tumor-promoting Inflammation	NM_001003246.2:1600
MIF-mRNA	0.0201	0.207	-0.386	0.426	1.01	0.765	1.34	0.925	1	lm.nb	Tumor-promoting Inflammation	ENSCAFT00030041867.1:131
THBD-mRNA	0.038	0.405	-0.755	0.831	1.03	0.592	1.78	0.928	1	lm.nb		NM_001006953.2:1084
C1QBP-mRNA	-0.0111	0.119	-0.244	0.222	0.992	0.844	1.17	0.928	1	loglinear	Resisting Cell Death	XM_546568.6:636
DLA88-mRNA	0.0392	0.43	-0.803	0.881	1.03	0.573	1.84	0.929	1	lm.nb	Activating Invasion and Metastasis, Avoiding immune Destruction, Enabling Replicative Immortality, Senescence, Tumor-promoting Inflammation	NM_001014767.1:298
CHUK-mRNA	-0.0201	0.221	-0.453	0.412	0.986	0.731	1.33	0.93	1	lm.nb	Avoiding immune Destruction, Deregulating Cellular Energetics, Resisting Cell Death, Sustaining Proliferative Signaling, Tumor-promoting Inflammation	XM_005637611.3:1770
SPP1-mRNA	0.0487	0.539	-1.01	1.11	1.03	0.497	2.15	0.93	1	lm.nb	Activating Invasion and Metastasis, Inducing Angiogenesis, Sustaining Proliferative Signaling	XM_003434023.4:386
ADA-mRNA	-0.0321	0.358	-0.733	0.669	0.978	0.602	1.59	0.931	1	lm.nb		XM_005635097.2:1461
DLA-64-mRNA	0.044	0.503	-0.941	1.03	1.03	0.521	2.04	0.932	1	lm.nb	Activating Invasion and Metastasis, Avoiding immune Destruction, Enabling Replicative Immortality, Senescence, Tumor-promoting Inflammation	NM_001014378.1:517
BMI1-mRNA	0.0367	0.422	-0.789	0.863	1.03	0.579	1.82	0.933	1	lm.nb	Activating Invasion and Metastasis, Enabling Replicative Immortality, Nonmutational Epigenetic Reprogramming, Phenotypic Plasticity, Senescence	NM_001287063.1:1156
OAS3-mRNA	-0.024	0.291	-0.595	0.547	0.984	0.662	1.46	0.936	1	lm.nb	Tumor-promoting Inflammation	NM_001048091.1:2278
RIPK2-mRNA	-0.0356	0.438	-0.894	0.823	0.976	0.538	1.77	0.937	1	lm.nb	Avoiding immune Destruction, Tumor-promoting Inflammation	XM_005638102.3:592
TRIB1-mRNA	-0.0471	0.592	-1.21	1.11	0.968	0.433	2.16	0.939	1	lm.nb		NM_001313808.1:1250
TNKS2-mRNA	-0.0114	0.149	-0.303	0.281	0.992	0.81	1.21	0.941	1	lm.nb	Enabling Replicative Immortality, Sustaining Proliferative Signaling	XM_022412163.1:1220
PIK3CG-mRNA	-0.0249	0.33	-0.671	0.621	0.983	0.628	1.54	0.942	1	lm.nb	Deregulating Cellular Energetics, Sustaining Proliferative Signaling, Tumor-promoting Inflammation	XM_005630959.2:3668
NLRC5-mRNA	0.0368	0.497	-0.938	1.01	1.03	0.522	2.02	0.943	1	lm.nb		XM_014109333.1:2950
C2-mRNA	-0.0176	0.239	-0.485	0.45	0.988	0.714	1.37	0.943	1	lm.nb		XM_014118342.2:918
CISH-mRNA	-0.0348	0.475	-0.965	0.895	0.976	0.512	1.86	0.943	1	lm.nb	Sustaining Proliferative Signaling, Tumor-promoting Inflammation	XM_541873.6:508
GPI-mRNA	0.0187	0.259	-0.488	0.526	1.01	0.713	1.44	0.944	1	lm.nb	Deregulating Cellular Energetics, Genome Instability & Mutation, Sustaining Proliferative Signaling	XM_848765.5:626
CYLD-mRNA	0.0163	0.257	-0.488	0.521	1.01	0.713	1.43	0.951	1	lm.nb	Resisting Cell Death, Tumor-promoting Inflammation	XM_005617569.3:2561
TYK2-mRNA	-0.0181	0.311	-0.627	0.591	0.988	0.648	1.51	0.955	1	lm.nb	Sustaining Proliferative Signaling, Tumor-promoting Inflammation	XM_022407058.1:3029
CFP-mRNA	-0.0173	0.322	-0.648	0.614	0.988	0.638	1.53	0.959	1	lm.nb	Deregulating Cellular Energetics, Sustaining Proliferative Signaling	XM_548978.6:1720
B2M-mRNA	-0.0244	0.468	-0.942	0.893	0.983	0.52	1.86	0.96	1	lm.nb	Avoiding immune Destruction, Sustaining Proliferative Signaling, Tumor-promoting Inflammation	NM_001284479.1:266
PHLDB2-mRNA	0.0278	0.561	-1.07	1.13	1.02	0.476	2.19	0.962	1	lm.nb		XM_038462605.1:2323
SMAD3-mRNA	-0.0175	0.369	-0.741	0.706	0.988	0.598	1.63	0.963	1	lm.nb	Activating Invasion and Metastasis, Enabling Replicative Immortality, Evading Growth Suppressors, Phenotypic Plasticity, Senescence, Sustaining Proliferative Signaling, Tumor-promoting Inflammation	NM_001170829.2:872
NUP62-mRNA	0.00799	0.174	-0.334	0.35	1.01	0.793	1.27	0.965	1	lm.nb	Deregulating Cellular Energetics, Evading Growth Suppressors, Tumor-promoting Inflammation	XM_014118761.2:250
CD163-mRNA	0.0187	0.421	-0.806	0.843	1.01	0.572	1.79	0.966	1	lm.nb		NM_001048020.1:1235
TBK1-mRNA	-0.00607	0.141	-0.282	0.27	0.996	0.822	1.21	0.967	1	loglinear	Deregulating Cellular Energetics, Resisting Cell Death, Sustaining Proliferative Signaling, Tumor-promoting Inflammation	XM_022424157.1:565
APP-mRNA	0.0222	0.518	-0.993	1.04	1.02	0.503	2.05	0.967	1	lm.nb	Tumor-promoting Inflammation	NM_001293279.1:1805
NCF4-mRNA	-0.0314	0.811	-1.62	1.56	0.978	0.325	2.94	0.97	1	lm.nb	Avoiding immune Destruction, Inducing Angiogenesis	XM_022424475.1:1078
IKBKB-mRNA	-0.0174	0.476	-0.95	0.915	0.988	0.518	1.89	0.972	1	lm.nb	Avoiding immune Destruction, Deregulating Cellular Energetics, Resisting Cell Death, Sustaining Proliferative Signaling, Tumor-promoting Inflammation	XM_539954.6:880
ERBB3-mRNA	-0.0341	0.955	-1.91	1.84	0.977	0.267	3.57	0.972	1	lm.nb	Sustaining Proliferative Signaling	XM_538226.6:2289
IL1RAP-mRNA	-0.014	0.402	-0.803	0.775	0.99	0.573	1.71	0.973	1	lm.nb	Sustaining Proliferative Signaling	XM_014110431.1:660
RORA-mRNA	0.0243	0.745	-1.44	1.48	1.02	0.37	2.8	0.975	1	lm.nb	Deregulating Cellular Energetics, Tumor-promoting Inflammation	XM_535503.7:385
CCND1-mRNA	0.0253	0.839	-1.62	1.67	1.02	0.326	3.18	0.977	1	lm.nb	Activating Invasion and Metastasis, Deregulating Cellular Energetics, Enabling Replicative Immortality, Evading Growth Suppressors, Genome Instability & Mutation, Nonmutational Epigenetic Reprogramming, Senescence, Sustaining Proliferative Signaling, Tumor-promoting Inflammation	NM_001005757.1:785
LFNG-mRNA	0.00844	0.282	-0.544	0.561	1.01	0.686	1.48	0.977	1	lm.nb	Sustaining Proliferative Signaling	XM_547009.5:587
FAT1-mRNA	0.0164	0.551	-1.06	1.1	1.01	0.479	2.14	0.977	1	lm.nb		XM_022404178.1:4686
ZFHX3-mRNA	-0.00626	0.218	-0.434	0.422	0.996	0.74	1.34	0.978	1	lm.nb		XM_014114048.3:4146
IGF2R-mRNA	-0.013	0.46	-0.915	0.889	0.991	0.53	1.85	0.978	1	lm.nb		NM_001122602.1:2872
CASP3-mRNA	-0.0118	0.431	-0.857	0.834	0.992	0.552	1.78	0.979	1	lm.nb	Activating Invasion and Metastasis, Avoiding immune Destruction, Enabling Replicative Immortality, Genome Instability & Mutation, Resisting Cell Death, Sustaining Proliferative Signaling, Tumor-promoting Inflammation	NM_001003042.1:815
CMA1-mRNA	-0.0133	0.515	-1.02	0.997	0.991	0.492	2	0.98	1	lm.nb	Activating Invasion and Metastasis	NM_001013424.1:550
PIP-mRNA	0.00727	0.286	-0.554	0.568	1.01	0.681	1.48	0.98	1	lm.nb		XM_845994.5:111
CYBB-mRNA	0.00639	0.253	-0.49	0.503	1	0.712	1.42	0.98	1	lm.nb	Avoiding immune Destruction, Inducing Angiogenesis	NM_001100291.1:447
RELB-mRNA	-0.0161	0.67	-1.33	1.3	0.989	0.398	2.46	0.981	1	lm.nb	Sustaining Proliferative Signaling, Tumor-promoting Inflammation	XM_005616459.2:965
LOC490356-mRNA	0.0138	0.612	-1.19	1.21	1.01	0.44	2.32	0.983	1	lm.nb	Tumor-promoting Inflammation	XM_022421696.1:264
THBS1-mRNA	0.0126	0.592	-1.15	1.17	1.01	0.451	2.25	0.984	1	lm.nb	Activating Invasion and Metastasis, Genome Instability & Mutation, Inducing Angiogenesis, Sustaining Proliferative Signaling, Tumor-promoting Inflammation	XM_544610.2:3285
NFATC4-mRNA	-0.00526	0.255	-0.506	0.495	0.996	0.704	1.41	0.984	1	lm.nb	Enabling Replicative Immortality, Senescence, Sustaining Proliferative Signaling	XM_005623276.3:2010
PLCG1-mRNA	0.00939	0.462	-0.896	0.915	1.01	0.537	1.88	0.984	1	lm.nb	Avoiding immune Destruction, Inducing Angiogenesis, Phenotypic Plasticity, Sustaining Proliferative Signaling, Tumor-promoting Inflammation	XM_005635060.3:930
VSIR-mRNA	0.00727	0.365	-0.709	0.723	1.01	0.612	1.65	0.985	1	lm.nb	Activating Invasion and Metastasis, Avoiding immune Destruction	XM_014112877.2:169
MAP2K2-mRNA	0.00139	0.12	-0.233	0.236	1	0.851	1.18	0.991	1	lm.nb	Avoiding immune Destruction, Deregulating Cellular Energetics, Enabling Replicative Immortality, Inducing Angiogenesis, Phenotypic Plasticity, Resisting Cell Death, Senescence, Sustaining Proliferative Signaling, Tumor-promoting Inflammation	NM_001048136.1:963
PPARG-mRNA	0.0037	0.346	-0.675	0.682	1	0.626	1.6	0.992	1	lm.nb	Activating Invasion and Metastasis, Deregulating Cellular Energetics, Nonmutational Epigenetic Reprogramming, Phenotypic Plasticity	NM_001024632.2:1005
CCL23-mRNA	-0.00402	0.418	-0.823	0.815	0.997	0.565	1.76	0.993	1	lm.nb	Tumor-promoting Inflammation	XM_537722.6:290
CDK4-mRNA	-0.00118	0.188	-0.369	0.366	0.999	0.774	1.29	0.995	1	lm.nb	Avoiding immune Destruction, Enabling Replicative Immortality, Evading Growth Suppressors, Genome Instability & Mutation, Nonmutational Epigenetic Reprogramming, Phenotypic Plasticity, Senescence, Sustaining Proliferative Signaling	XM_022424104.1:621
STAT3-mRNA	-0.000858	0.254	-0.498	0.496	0.999	0.708	1.41	0.997	1	lm.nb	Activating Invasion and Metastasis, Enabling Replicative Immortality, Inducing Angiogenesis, Phenotypic Plasticity, Resisting Cell Death, Senescence, Sustaining Proliferative Signaling, Tumor-promoting Inflammation	XM_548090.2:355
SERPING1-mRNA	-0.000238	0.635	-1.24	1.24	1	0.422	2.37	1	1	lm.nb		XM_022405112.1:105
HSD11B1-mRNA	1.07e-16	0.482	-0.945	0.945	1	0.519	1.93	1	1	lm.nb	Deregulating Cellular Energetics	NM_001005756.1:372
